# Supplementary material for: Legionella effector LpPIP recruits protein phosphatase 1 to the mitochondria to induce dephosphorylation of outer membrane proteins
Source: PLoS Biol. 2025 Jul 23;23(7):e3003261. doi: 10.1371/journal.pbio.3003261 (PMC12313075; doi:10.1371/journal.pbio.3003261)
Supplement: S1 Table — (XLSX) [file pbio.3003261.s005.xlsx]

## Sheet: Bioinformatic screen
Lpg number	Uniprot accession	Amino acids	Predicted TMD	Length of TMD	TMHMM	TOPCONS	TMD within 30 residues of stop codon	Net C-tail charge
Lpg1803	Q5ZUJ5	311	285-304	20	√	√	√	3
Lpg2444	Q5ZSS2	204	173-193	20	x	√	√	2
Lpg1625	Q5ZV17	130	104-126	23	√	√	√	1
Lpg2344	Q5ZT21	208	183-205	23	√	√	√	1
Lpg0898	Q5ZX35	243	195-215	20	x	√	√	-1
Lpg1484	Q5ZVF6	269	213-233	21	x	√	x
Lpg2490	Q5ZSM7	1294	1234-1256	23	√	x	x
Lpg1483	Q5ZVF7	529	471-493	23	√	√	x
Lpg0403	Q5ZYG9	514	13-32	20	√	√	x
Lpg0041	Q5ZZG9	748	7-29	23	√	x	x
Lpg0422	Q5ZYF0	449	20-37	18	√	x	x
Lpg0439	Q5ZYD3	349	52-72	21	x	√	x
Lpg1109	Q5ZWH6	686	47-69	23	√	√	x
Lpg1166	Q5ZWB9	670	554-576	23	√	√	x
Lpg1316	Q5ZVX2	340	20-37	18	√	x	x
Lpg1328	Q5ZVW1	821	28-47	20	√	√	x
Lpg1578	Q5ZV62	149	26-48	23	√	x	x
Lpg1642	Q5ZV00	417	15-35	20	x	√	x
Lpg1667	Q5ZUX5	463	12-31	20	√	x	x
Lpg2298	Q5ZT67	425	97-119	23	√	x	x
Lpg2443	Q5ZSS3	185	12-31	20	√	x	x
Lpg2912	Q5ZRH0	495	326-348	23	√	x	x
