# Supplementary material for: Legionella effector LpPIP recruits protein phosphatase 1 to the mitochondria to induce dephosphorylation of outer membrane proteins
Source: PLoS Biol. 2025 Jul 23;23(7):e3003261. doi: 10.1371/journal.pbio.3003261 (PMC12313075; doi:10.1371/journal.pbio.3003261)
Supplement: S2 Table — (XLSX) [file pbio.3003261.s006.xlsx]

## Sheet: N1-3
		Raw Counts					CFU/mL					Mean CFU/mL					Internalised (%)
20 µL plated		Viability, 10^-3	N=1	N=2	N=3		Viability, 10^-3	N=1	N=2	N=3		Day 0	N=1	N=2	N=3			N=1	N=2	N=3	Mean
		WT	132	100	115		WT	6600000	5000000	5750000		WT	10125	14200	12000		WT	0.153409	0.284	0.208696	0.215368
		∆lpg1625	150	127	135		∆lpg1625	7500000	6350000	6750000		∆lpg1625	7550	6675	7200		∆lpg1625	0.100667	0.105118	0.106667	0.10415
DF=		+FLAGLpg1625	154	128	133		+FLAGLpg1625	7700000	6400000	6650000		+FLAGLpg1625	2925	7425	2825		+FLAGLpg1625	0.037987	0.116016	0.0424812	0.0654946
50000		+FLAGRVxFdead	76	113	119		+FLAGRVxFdead	3800000	5650000	5950000		+FLAGRVxFdead	5725	3825	5850		+FLAGRVxFdead	0.150658	0.0676991	0.0983193	0.105559
		Raw Counts								CFU/mL								CFU/mL_transpose								CFU/mL relative to Day 0								Average CFU/mL relative to Day 0
			N=1		N=2		N=3				N=1		N=2		N=3				N=1		N=2		N=3				N=1		N=2		N=3
		Day 0, UD	n=1	n=2	n=1	n=2	n=1	n=2		Day 0, UD	n=1	n=2	n=1	n=2	n=1	n=2		WT	n=1	n=2	n=1	n=2	n=1	n=2		WT	n=1	n=2	n=1	n=2	n=1	n=2		WT	N=1	N=2	N=3
		WT	193	212	274	294	220	260		WT	9650	10600	13700	14700	11000	13000		Day0	9650	10600	13700	14700	11000	13000		Day0	1	1	1	1	1	1		Day0	1	1	1
		∆lpg1625	175	127	141	126	140	148		∆lpg1625	8750	6350	7050	6300	7000	7400		Day1	217500	211000	198000	195500	210500	223500		Day1	22.5389	19.9057	14.4526	13.2993	19.1364	17.1923		Day1	21.2223	13.8759	18.1643
DF=		+FLAGLpg1625	73	44	156	141	65	48		+FLAGLpg1625	3650	2200	7800	7050	3250	2400		Day2	1285000	1620000	1500000	1040000	1200000	1450000		Day2	133.161	152.83	109.489	70.7483	109.091	111.538		Day2	142.995	90.1187	110.315
50		+FLAGRVxFdead	143	86	87	66	120	114		+FLAGRVxFdead	7150	4300	4350	3300	6000	5700		Day3	1100000	3900000	4650000	3300000	1100000	750000		Day3	113.99	367.925	339.416	224.49	100	57.6923		Day3	240.957	281.953	78.8462
			N=1		N=2		N=3				N=1		N=2		N=3				N=1		N=2		N=3				N=1		N=2		N=3
		Day 1, 10^-1	n=1	n=2	n=1	n=2	n=1	n=2		Day 1, 10^-1	n=1	n=2	n=1	n=2	n=1	n=2		∆lpg1625	n=1	n=2	n=1	n=2	n=1	n=2		∆lpg1625	n=1	n=2	n=1	n=2	n=1	n=2		∆lpg1625	N=1	N=2	N=3
		WT	435	422	396	391	421	447		WT	217500	211000	198000	195500	210500	223500		Day0	8750	6350	7050	6300	7000	7400		Day0	1	1	1	1	1	1		Day0	1	1	1
		∆lpg1625	465	308	336	NA	160	282		∆lpg1625	232500	154000	168000		80000	141000		Day1	232500	154000	168000		80000	141000		Day1	26.5714	24.252	23.8298		11.4286	19.0541		Day1	25.4117	23.8298	15.2413
DF=		+FLAGLpg1625	174	170	300	550	100	134		+FLAGLpg1625	87000	85000	150000	275000	50000	67000		Day2	2030000	1865000	1385000	1220000	765000	975000		Day2	232	293.701	196.454	193.651	109.286	131.757		Day2	262.85	195.052	120.521
500		+FLAGRVxFdead	435	330	176	152	153	188		+FLAGRVxFdead	217500	165000	88000	76000	76500	94000		Day3	3400000	1650000	1950000	2150000	1600000	1300000		Day3	388.571	259.843	276.596	341.27	228.571	175.676		Day3	324.207	308.933	202.124
			N=1		N=2		N=3				N=1		N=2		N=3				N=1		N=2		N=3				N=1		N=2		N=3
		Day 2, 10^-2	n=1	n=2	n=1	n=2	n=1	n=2		Day 2, 10^-2	n=1	n=2	n=1	n=2	n=1	n=2		+FLAGLpg1625	n=1	n=2	n=1	n=2	n=1	n=2		+FLAGLpg1625	n=1	n=2	n=1	n=2	n=1	n=2		+FLAGLpg1625	N=1	N=2	N=3
		WT	257	324	300	208	240	290		WT	1285000	1620000	1500000	1040000	1200000	1450000		Day0	3650	2200	7800	7050	3250	2400		Day0	1	1	1	1	1	1		Day0	1	1	1
		∆lpg1625	406	373	277	244	153	195		∆lpg1625	2030000	1865000	1385000	1220000	765000	975000		Day1	87000	85000	150000	275000	50000	67000		Day1	23.8356	38.6364	19.2308	39.0071	15.3846	27.9167		Day1	31.236	29.1189	21.6506
DF=		+FLAGLpg1625	207	225	218	220	136	143		+FLAGLpg1625	1035000	1125000	1090000	1100000	680000	715000		Day2	1035000	1125000	1090000	1100000	680000	715000		Day2	283.562	511.364	139.744	156.028	209.231	297.917		Day2	397.463	147.886	253.574
5000		+FLAGRVxFdead	531	308	310	320	260	262		+FLAGRVxFdead	2655000	1540000	1550000	1600000	1300000	1310000		Day3	1650000	1550000	1050000	2400000	1500000	Excluded		Day3	452.055	704.545	134.615	340.426	461.538	Excluded		Day3	578.3	237.52	461.538
			N=1		N=2		N=3				N=1		N=2		N=3				N=1		N=2		N=3				N=1		N=2		N=3
		Day 3, 10^-3	n=1	n=2	n=1	n=2	n=1	n=2		Day 3, 10^-3	n=1	n=2	n=1	n=2	n=1	n=2		+FLAGRVxFdead	n=1	n=2	n=1	n=2	n=1	n=2		+FLAGRVxFdead	n=1	n=2	n=1	n=2	n=1	n=2		+FLAGRVxFdead	N=1	N=2	N=3
		WT	22	78	93	66	22	15		WT	1100000	3900000	4650000	3300000	1100000	750000		Day0	7150	4300	4350	3300	6000	5700		Day0	1	1	1	1	1	1		Day0	1	1	1
		∆lpg1625	68	33	39	43	32	26		∆lpg1625	3400000	1650000	1950000	2150000	1600000	1300000		Day1	217500	165000	88000	76000	76500	94000		Day1	30.4196	38.3721	20.2299	23.0303	12.75	16.4912		Day1	34.3958	21.6301	14.6206
DF=		+FLAGLpg1625	33	31	21	48	30	112		+FLAGLpg1625	1650000	1550000	1050000	2400000	1500000	Excluded		Day2	2655000	1540000	1550000	1600000	1300000	1310000		Day2	371.329	358.14	356.322	484.848	216.667	229.825		Day2	364.734	420.585	223.246
50000		+FLAGRVxFdead	109	44	88	85	34	39		+FLAGRVxFdead	5450000	2200000	4400000	4250000	1700000	1950000		Day3	5450000	2200000	4400000	4250000	1700000	1950000		Day3	762.238	511.628	1011.49	1287.88	283.333	342.105		Day3	636.933	1149.69	312.719

## Sheet: N4-5
		Raw Counts				CFU/mL				Mean CFU/mL				Internalised (%)
10 µL plated		Viability, 10^-3	N=4	N=5		Viability, 10^-4	N=4	N=5		Day 0	N=4	N=5			N=4	N=5
		WT	60	68		WT	6000000	6800000		WT	8350	6900		WT	0.139167	0.101471
		∆lpg1625	58	53		∆lpg1625	5800000	5300000		∆lpg1625	7200	8450		∆lpg1625	0.124138	0.159434
DF=		+FLAGLpg1625	30	35		+FLAGLpg1625	3000000	3500000		+FLAGLpg1625	2500	5500		+FLAGLpg1625	0.0833333	0.157143
100000		+FLAGRVxFdead	35	43		+FLAGRVxFdead	3500000	4300000		+FLAGRVxFdead	4650	8500		+FLAGRVxFdead	0.132857	0.197674
		Raw Counts						CFU/mL						CFU/mL_transpose						CFU/mL relative to Day 0						Average CFU/mL relative to Day 0
			N=4		N=5				N=4		N=5				N=4		N=5				N=4		N=5
		Day 0, UD	n=1	n=2	n=1	n=2		Day 0, UD	n=1	n=2	n=1	n=2		WT	n=1	n=2	n=1	n=2		WT	n=1	n=2	n=1	n=2		WT	N=4	N=5
		WT	75	92	73	65		WT	7500	9200	7300	6500		Day0	7500	9200	7300	6500		Day0	1	1	1	1		Day0	1	1
		∆lpg1625	65	79	96	73		∆lpg1625	6500	7900	9600	7300		Day1	500000	600000	600000	500000		Day1	66.6667	65.2174	82.1918	76.9231		Day1	65.942	79.5574
DF=		+FLAGLpg1625	23	27	55	55		+FLAGLpg1625	2300	2700	5500	5500		Day2	1200000	2100000	3300000	3900000		Day2	160	228.261	452.055	600		Day2	194.13	526.027
100		+FLAGRVxFdead	49	44	87	83		+FLAGRVxFdead	4900	4400	8700	8300		Day3	2200000	2000000	4000000	4800000		Day3	293.333	217.391	547.945	738.462		Day3	255.362	643.203
			N=4		N=5				N=4		N=5				N=4		N=5				N=4		N=5
		Day 1, 10^-2	n=1	n=2	n=1	n=2		Day 1, 10^-2	n=1	n=2	n=1	n=2		∆lpg1625	n=1	n=2	n=1	n=2		∆lpg1625	n=1	n=2	n=1	n=2		∆lpg1625	N=4	N=5
		WT	5	6	6	5		WT	500000	600000	600000	500000		Day0	6500	7900	9600	7300		Day0	1	1	1	1		Day0	1	1
		∆lpg1625	5	4	6	4		∆lpg1625	500000	400000	600000	400000		Day1	500000	400000	600000	400000		Day1	76.9231	50.6329	62.5	54.7945		Day1	63.778	58.6473
DF=		+FLAGLpg1625	2	1	1	5		+FLAGLpg1625	200000	100000	100000	500000		Day2	2300000	3200000	2700000	2800000		Day2	353.846	405.063	281.25	383.562		Day2	379.455	332.406
10000		+FLAGRVxFdead	2	1	2	6		+FLAGRVxFdead	200000	100000	200000	600000		Day3	3500000	2200000	4100000	4600000		Day3	538.462	278.481	427.083	630.137		Day3	408.471	528.61
			N=4		N=5				N=4		N=5				N=4		N=5				N=4		N=5
		Day 2, 10^-3	n=1	n=2	n=1	n=2		Day 2, 10^-3	n=1	n=2	n=1	n=2		+FLAGLpg1625	n=1	n=2	n=1	n=2		+FLAGLpg1625	n=1	n=2	n=1	n=2		+FLAGLpg1625	N=4	N=5
		WT	12	21	33	39		WT	1200000	2100000	3300000	3900000		Day0	2300	2700	5500	5500		Day0	1	1	1	1		Day0	1	1
		∆lpg1625	23	32	27	28		∆lpg1625	2300000	3200000	2700000	2800000		Day1	200000	100000	100000	500000		Day1	86.9565	37.037	18.1818	90.9091		Day1	61.9968	54.5455
DF=		+FLAGLpg1625	2	5	8	3		+FLAGLpg1625	200000	500000	800000	300000		Day2	200000	500000	800000	300000		Day2	86.9565	185.185	145.455	54.5455		Day2	136.071	100
100000		+FLAGRVxFdead	1	4	8	11		+FLAGRVxFdead	100000	400000	800000	1100000		Day3	1400000	1600000	900000	1100000		Day3	608.696	592.593	163.636	200		Day3	600.644	181.818
			N=4		N=5				N=4		N=5				N=4		N=5				N=4		N=5
		Day 3, 10^-3	n=1	n=2	n=1	n=2		Day 3, 10^-3	n=1	n=2	n=1	n=2		+FLAGRVxFdead	n=1	n=2	n=1	n=2		+FLAGRVxFdead	n=1	n=2	n=1	n=2		+FLAGRVxFdead	N=4	N=5
		WT	22	20	40	48		WT	2200000	2000000	4000000	4800000		Day0	4900	4400	8700	8300		Day0	1	1	1	1		Day0	1	1
		∆lpg1625	35	22	41	46		∆lpg1625	3500000	2200000	4100000	4600000		Day1	200000	100000	200000	600000		Day1	40.8163	22.7273	22.9885	72.2892		Day1	31.7718	47.6388
DF=		+FLAGLpg1625	14	16	9	11		+FLAGLpg1625	1400000	1600000	900000	1100000		Day2	100000	400000	800000	1100000		Day2	20.4082	90.9091	91.954	132.53		Day2	55.6586	112.242
100000		+FLAGRVxFdead	20	19	20	12		+FLAGRVxFdead	2000000	1900000	2000000	1200000		Day3	2000000	1900000	2000000	1200000		Day3	408.163	431.818	229.885	144.578		Day3	419.991	187.232
