# Supplementary material for: Legionella effector LpPIP recruits protein phosphatase 1 to the mitochondria to induce dephosphorylation of outer membrane proteins
Source: PLoS Biol. 2025 Jul 23;23(7):e3003261. doi: 10.1371/journal.pbio.3003261 (PMC12313075; doi:10.1371/journal.pbio.3003261)
Supplement: S3 Table — (XLSX) [file pbio.3003261.s007.xlsx]

## Sheet: 1625_HeLa
Protein IDs	Protein names	Gene names	Log2 Difference	-Log p- value	Sequence coverage [%]	MitoCarta3.0_List	MitoCarta3.0_SubMitoLocalization	MitoCarta3.0_MitoPathways	Peptides	Score	Intensity	MS/MS count	Valid values	Valid values FLAG	Valid values WT	LFQ intensity FLAG1	LFQ intensity FLAG2	LFQ intensity FLAG3	LFQ intensity WT1	LFQ intensity WT2	LFQ intensity WT3
Q5ZV17	Lpg1625	Lpg1625	7.96925	4.78054	80.8				10	323.31	12852000000	87	3	3	0	29.8318	30.0057	29.4461	21.2759	21.8585	22.2415
P62136;P62136-2;P62136-3	Serine/threonine-protein phosphatase PP1-alpha catalytic subunit	PPP1CA	6.22797	3.719	56.4	-			18	323.31	5027000000	82	6	3	3	28.4214	28.6128	28.0614	22.51	22.6484	21.2534
P62140	Serine/threonine-protein phosphatase PP1-beta catalytic subunit	PPP1CB	5.07266	4.60695	60.9	-			18	84.91	732610000	28	3	3	0	26.2577	26.3299	25.9966	20.7652	21.123	21.478
P36873;P36873-2	Serine/threonine-protein phosphatase PP1-gamma catalytic subunit	PPP1CC	4.96335	5.13111	60.4	mito-interacting			17	108.57	466340000	13	3	3	0	26.5439	26.3804	25.9909	21.3581	21.3712	21.2958
O94826	Mitochondrial import receptor subunit TOM70	TOMM70A	4.27332	3.1032	37.3	+	MOM	Protein import, sorting and homeostasis;Protein import and sorting;TOM	17	265.1	842810000	48	6	3	3	24.9786	25.1856	24.6602	19.9161	20.6458	21.4425
Q9Y6C9	Mitochondrial carrier homolog 2	MTCH2	3.88966	4.35107	40.6	+	MOM	Fusion;Mitochondrial dynamics and surveillance;SLC25A family;Small molecule transport	9	98.59	462800000	32	6	3	3	24.7939	25.002	24.4335	20.8502	21.0602	20.6499
Q9NZ45	CDGSH iron-sulfur domain-containing protein 1	CISD1	3.51216	3.38479	44.4	+	MOM	Fe-S cluster biosynthesis;Fe-S-containing proteins;Metabolism;Metals and cofactors	5	297.23	414270000	24	6	3	3	25.5078	25.6573	24.7652	21.5438	21.7283	22.1218
O96008;O96008-2	Mitochondrial import receptor subunit TOM40 homolog	TOMM40	3.41934	2.52716	35.7	+	MOM	Protein import, sorting and homeostasis;Protein import and sorting;TOM	8	90.708	522300000	19	5	3	2	26.2274	26.3877	24.7632	22.1594	22.5632	22.3978
Q96C01	Protein FAM136A	FAM136A	3.16122	0.370942	25.4	+	IMS	0	3	19.66	4984700000	8	4	2	2	NaN	29.4083	29.6551	29.5011	28.5348	21.0755
Q9GZY8-4;Q9GZY8-5;Q9GZY8-3;Q9GZY8-2;Q9GZY8	Mitochondrial fission factor	MFF	3.15119	3.11283	23.9	+	MOM	Fission;Mitochondrial dynamics and surveillance	3	18.614	61232000	4	2	2	0	24.1366	24.5342	NaN	21.2948	20.9262	21.3316
Q9Y277;Q9Y277-2	Voltage-dependent anion-selective channel protein 3	VDAC3	3.11894	3.05061	38.2	+	MOM	Calcium homeostasis;Mitochondrial permeability transition pore;Signaling;Small molecule transport	7	62.856	247590000	17	4	3	1	24.5478	25.019	24.3786	20.9608	21.6807	21.9471
O14880	Microsomal glutathione S-transferase 3	MGST3	3.10463	2.11577	50.7	+	MOM	Eicosanoid metabolism;Lipid metabolism;Metabolism	5	72.927	391130000	21	5	3	2	25.5384	25.7328	25.2214	23.0461	22.9522	21.1805
Q96CS3	FAS-associated factor 2	FAF2	3.06463	1.80706	12.8	-			3	29.89	208570000	8	4	3	1	25.5413	25.1955	25.2853	21.6031	23.7761	21.449
Q8NBU5;Q8NBU5-2	ATPase family AAA domain-containing protein 1	ATAD1	2.98501	3.3531	26	+	MOM	Protein import, sorting and homeostasis;Proteases;Protein homeostasis	7	135.61	385530000	29	6	3	3	25.0835	25.1158	24.6434	22.1231	22.2665	21.4981
P45880;P45880-2;P45880-1	Voltage-dependent anion-selective channel protein 2	VDAC2	2.90645	4.76668	38.8	+	MOM	Small molecule transport	9	323.31	934980000	47	6	3	3	25.9456	26.0313	25.6561	22.8983	22.9877	23.0276
Q16576;Q16576-2	Histone-binding protein RBBP7	RBBP7	2.82064	0.412188	33.9	-			9	36.436	1983600000	10	4	2	2	NaN	28.4712	29.5765	21.9358	28.0383	28.6355
Q8NBX0	Saccharopine dehydrogenase-like oxidoreductase	SCCPDH	2.79569	1.52058	6.3	-			2	12.109	94764000	3	3	2	1	24.671	23.8306	NaN	21.4652	22.3184	20.5818
P21796	Voltage-dependent anion-selective channel protein 1	VDAC1	2.76534	4.26573	62.2	+	MOM	Calcium homeostasis;Mitochondrial dynamics and surveillance;Mitochondrial permeability transition pore;Organelle contact sites;Signaling;Small molecule transport	13	244.51	2383900000	62	6	3	3	27.4615	27.7059	27.1923	24.7541	24.6356	24.6739
Q96TC7;Q96TC7-2	Regulator of microtubule dynamics protein 3	RMDN3	2.72435	3.83477	21.7	+	MOM	Mitochondrial dynamics and surveillance;Organelle contact sites	8	60.403	337140000	17	6	3	3	24.8413	25.0042	25.1774	22.2516	22.0114	22.5869
P14923	Junction plakoglobin	JUP	2.41273	1.94155	11.7	-			6	42.127	88290000	5	2	2	0	23.4725	23.6388	NaN	21.8037	20.8734	20.7515
P10620;P10620-2	Microsomal glutathione S-transferase 1	MGST1	2.36683	0.776617	27.1	+	Membrane	Detoxification;Metabolism;ROS and glutathione metabolism;Xenobiotic metabolism	3	20.797	101020000	5	3	2	1	24.9327	24.0513	NaN	21.5059	24.0414	20.8282
P25705;P25705-2;P25705-3	ATP synthase subunit alpha, mitochondrial	ATP5A1	2.27193	4.22505	37.3	+	MIM	Complex V;CV subunits;OXPHOS;OXPHOS subunits	15	242.66	1399900000	61	6	3	3	26.3165	26.3736	26.0805	24.121	24.0231	23.8107
P05109	Protein S100-A8;Protein S100-A8, N-terminally processed	S100A8	2.10775	1.71933	23.7	-			2	13.064	89911000	5	3	3	0	23.2285	24.5121	23.1966	20.8741	22.0391	21.7007
Q16891-3;Q16891-2;Q16891-4;Q16891	MICOS complex subunit MIC60	IMMT	2.01722	1.82919	16.3	+	MIM	Cristae formation;MICOS complex;Mitochondrial dynamics and surveillance	9	68.107	177300000	20	6	3	3	24.0386	24.0595	22.5846	21.6309	21.4327	21.5675
P06576	ATP synthase subunit beta, mitochondrial	ATP5B	1.98338	3.72614	45.6	+	MIM	Complex V;CV subunits;OXPHOS;OXPHOS subunits	18	323.31	1117900000	73	6	3	3	25.3434	25.5759	25.2222	23.5958	23.3711	23.2245
P48047	ATP synthase subunit O, mitochondrial	ATP5O	1.9806	4.12224	16.9	+	MIM	Complex V;CV subunits;OXPHOS;OXPHOS subunits	3	20.36	77563000	8	4	3	1	23.2978	23.2435	23.4121	21.1361	21.5048	21.3707
Q14318-2;Q14318;Q14318-3	Peptidyl-prolyl cis-trans isomerase FKBP8	FKBP8	1.97504	3.21874	12.6	+	MOM	Autophagy;Mitochondrial dynamics and surveillance;Mitophagy;Organelle contact sites	4	27.591	137680000	15	6	3	3	23.9172	24.0309	23.4998	21.6469	21.8151	22.0608
P50416;P50416-2;Q92523-4;Q92523-3;Q92523	Carnitine O-palmitoyltransferase 1, liver isoform	CPT1A	1.9098	4.46261	27	+	MOM	Carnitine shuttle;Carnitine synthesis and transport;Fatty acid oxidation;Lipid metabolism;Metabolism;Metals and cofactors	19	144.41	756660000	66	6	3	3	24.8399	24.8454	24.823	22.7464	23.0613	22.9713
Q9NZJ7;Q9NZJ7-2;Q9NZJ7-3	Mitochondrial carrier homolog 1	MTCH1	1.81525	2.16559	10.8	+	MOM	SLC25A family;Small molecule transport	4	23.477	77576000	5	3	3	0	23.5739	23.6927	23.8173	21.2653	21.9077	22.4652
Q15388	Mitochondrial import receptor subunit TOM20 homolog	TOMM20	1.72287	1.67026	30.3	+	MOM	Protein import, sorting and homeostasis;Mitochondrial dynamics and surveillance;Protein import and sorting;TOM	2	11.142	61624000	3	3	3	0	23.1541	23.8929	23.0156	21.049	22.3514	21.4936
Q9Y6G3	39S ribosomal protein L42, mitochondrial	MRPL42	1.67376	0.637132	38	+	Matrix	LSU;Mitochondrial central dogma;Mitochondrial ribosome;Translation	3	22.878	179210000	9	4	3	1	23.9872	23.9683	24.019	21.7178	20.6327	24.6028
Q9UJZ1-2;Q9UJZ1	Stomatin-like protein 2, mitochondrial	STOML2	1.59077	2.75661	23.5	+	MIM	Protein import, sorting and homeostasis;Protein homeostasis	5	49.928	174170000	12	6	3	3	23.6149	24.1382	24.2539	22.2489	22.5348	22.451
P36542-2;P36542	ATP synthase subunit gamma, mitochondrial	ATP5C1	1.54484	1.43756	20.5	+	MIM	Complex V;CV subunits;OXPHOS;OXPHOS subunits	6	38.523	131260000	16	4	3	1	23.4	23.3145	22.774	20.9339	22.4918	21.4283
O75489;O75489-2	NADH dehydrogenase [ubiquinone] iron-sulfur protein 3, mitochondrial	NDUFS3	1.38763	1.91407	15.2	+	MIM	CI subunits;Complex I;OXPHOS;OXPHOS subunits	3	29.018	47960000	8	3	2	1	22.9384	23.0856	NaN	21.2758	21.9419	21.6553
O75521-2;O75521	Enoyl-CoA delta isomerase 2, mitochondrial	ECI2	1.34097	0.396719	13.1	+	Matrix	Fatty acid oxidation;Lipid metabolism;Metabolism	4	29.057	153930000	6	4	2	2	23.7893	NaN	24.3995	23.8376	23.7684	20.6542
P62805	Histone H4	HIST1H4A	1.33909	1.34606	51.5				6	323.31	988060000	39	6	3	3	26.9361	25.357	26.4037	24.9577	24.8354	24.8863
Q9UBM4	Opticin	OPTC	1.33572	0.384521	4.8	-			1	7.6563	387310000	4	5	3	2	24.7844	26.1209	26.323	21.6803	26.1381	25.4028
P24539	ATP synthase F(0) complex subunit B1, mitochondrial	ATP5F1	1.30407	0.89662	13.7	+	MIM	Complex V;CV subunits;OXPHOS;OXPHOS subunits	3	18.423	99309000	4	5	3	2	24.1348	23.782	23.8808	21.3841	22.8199	23.6814
P55072	Transitional endoplasmic reticulum ATPase	VCP	1.24212	0.9613	11.2	-			7	55.133	121730000	15	4	3	1	23.3724	23.6438	23.3127	21.9694	23.3299	21.3032
P50402	Emerin	EMD	1.22776	0.565334	33.1	-			6	49.881	168420000	18	5	3	2	23.9858	24.31	23.8903	23.8045	23.7766	20.9218
P47985;P0C7P4	Cytochrome b-c1 complex subunit Rieske, mitochondrial;Cytochrome b-c1 complex subunit 11;Putative cytochrome b-c1 complex subunit Rieske-like protein 1	UQCRFS1;UQCRFS1P1	1.21976	2.17702	19	+	MIM	CIII subunits;Complex III;Fe-S-containing proteins;Metabolism;Metals and cofactors;OXPHOS;OXPHOS subunits	4	24.401	116750000	7	5	3	2	23.5348	23.6493	23.1823	21.9077	22.2353	22.5642
P13073	Cytochrome c oxidase subunit 4 isoform 1, mitochondrial	COX4I1	1.19721	2.18387	19.5	+	MIM	CIV subunits;Complex IV;OXPHOS;OXPHOS subunits	3	23.992	259470000	18	6	3	3	24.3091	24.6651	24.4404	23.6827	23.0257	23.1147
Q9Y6M0-3;Q9Y6M0-2;Q9Y6M0;Q7RTY9	Testisin	PRSS21	1.19347	0.778854	20	-			5	30.943	111440000	7	4	3	1	22.9884	23.36	23.0979	20.8075	23.2166	21.8418
P15924;P15924-2;P15924-3	Desmoplakin	DSP	1.18883	0.481992	3.5	-			10	57.348	124110000	17	6	3	3	24.6059	22.3444	22.1151	20.9389	21.3038	23.2561
P46778	60S ribosomal protein L21	RPL21	1.18692	0.914517	18.8	-			3	18.776	117460000	9	4	2	2	23.9195	23.2318	NaN	22.6728	22.8586	21.6347
P31930	Cytochrome b-c1 complex subunit 1, mitochondrial	UQCRC1	1.18167	2.78337	23.5	+	MIM	Protein import, sorting and homeostasis;CIII subunits;Complex III;OXPHOS;OXPHOS subunits;Preprotein cleavage;Protein import and sorting	8	92.848	273250000	38	6	3	3	24.0083	24.3145	24.1268	22.7524	23.1972	22.9549
P81605;P81605-2	Dermcidin;Survival-promoting peptide;DCD-1	DCD	1.10258	0.592941	20	-			2	20.733	330350000	14	5	3	2	24.948	25.0655	25.2821	25.0339	24.5885	22.3654
Q15293;Q15293-2	Reticulocalbin-1	RCN1	1.078	1.95437	43.5	-			12	170.15	733540000	51	6	3	3	25.2317	25.3349	25.0731	23.9449	24.5913	23.8696
A2NJV5;A0A0A0MRZ7;A0A075B6S2;A0A075B6S6;A0A075B6P5;A0A087WW87;P06310;P01615;P01614	Ig kappa chain V-II region RPMI 6410;Ig kappa chain V-II region FR;Ig kappa chain V-II region Cum	IGKV A18;IGKV2D-26;IGKV2D-29;IGKV2D-30;IGKV2D-28;IGKV2-40	1.05742	0.635626	19.2				4	323.31	429400000000	507	6	3	3	36.0768	36.0342	36.6457	35.9625	33.7484	35.8736
Q96FQ6	Protein S100-A16	S100A16	1.03951	2.04276	11.7	-			1	7.7928	67906000	10	5	2	3	NaN	23.2628	23.6232	22.2992	22.5676	22.3438
P83731	60S ribosomal protein L24	RPL24	1.03371	0.462423	25.5	-			4	31.957	171570000	12	5	3	2	24.3771	24.3681	24.2337	21.3867	23.9847	24.5065
P22695	Cytochrome b-c1 complex subunit 2, mitochondrial	UQCRC2	1.02275	3.56397	23.4	+	MIM	Protein import, sorting and homeostasis;CIII subunits;Complex III;OXPHOS;OXPHOS subunits;Preprotein cleavage;Protein import and sorting	7	98.239	457630000	34	6	3	3	24.6838	24.5994	24.7121	23.6396	23.7787	23.5088
P46060	Ran GTPase-activating protein 1	RANGAP1	1.0072	1.32099	4.8	-			2	13.337	41322000	4	3	2	1	22.4602	22.7485	NaN	21.3054	22.0414	21.4447
P07355;P07355-2;A6NMY6	Annexin A2;Putative annexin A2-like protein	ANXA2;ANXA2P2	0.974633	2.29275	43.1	-			14	323.31	933050000	80	6	3	3	24.8723	25.2288	24.7275	24.1352	23.9513	23.8182
P61313;P61313-2	60S ribosomal protein L15	RPL15	0.967042	1.80032	43.1	-			8	58.621	307520000	37	6	3	3	24.143	24.0799	24.2876	23.1662	22.8202	23.6229
Q8NHP8;Q8NHP8-2	Putative phospholipase B-like 2;Putative phospholipase B-like 2 32 kDa form;Putative phospholipase B-like 2 45 kDa form	PLBD2	0.948245	1.36273	8.3	-			4	24.107	145550000	6	6	3	3	23.406	23.801	24.181	23.1043	22.3767	23.0623
Q9BQ48	39S ribosomal protein L34, mitochondrial	MRPL34	0.943422	0.36893	23.9	+	Matrix	LSU;Mitochondrial central dogma;Mitochondrial ribosome;Translation	2	16.189	229210000	8	5	3	2	24.6915	24.3539	24.4273	24.5189	24.703	21.4205
P02745	Complement C1q subcomponent subunit A	C1QA	0.939835	0.852556	4.5	-			2	12.953	304810000	14	6	3	3	24.6354	24.156	25.0186	23.729	22.858	24.4034
O75323;O75323-2	Protein NipSnap homolog 2	GBAS	0.917166	0.421727	13.6	+	Matrix	Autophagy;Mitochondrial dynamics and surveillance;Mitophagy	3	20.526	100350000	7	4	2	2	23.2023	22.9998	NaN	23.0229	22.7068	20.8219
Q7Z2W4-3;Q7Z2W4-2;Q7Z2W4	Zinc finger CCCH-type antiviral protein 1	ZC3HAV1	0.911501	2.86802	8.3	-			4	24.773	53445000	6	4	2	2	22.8379	NaN	22.6411	21.8083	21.8698	21.8059
P08574	Cytochrome c1, heme protein, mitochondrial	CYC1	0.904842	2.86796	37.5	+	MIM	CIII subunits;Complex III;Cytochromes;Electron carriers;Heme-containing proteins;Metabolism;Metals and cofactors;OXPHOS;OXPHOS subunits	8	131.55	864440000	39	6	3	3	25.8915	25.7501	25.5683	24.731	24.8117	24.9527
O95292;O95292-2	Vesicle-associated membrane protein-associated protein B/C	VAPB	0.886205	1.10114	16	mito-interacting			3	11.574	67018000	5	5	3	2	23.2106	23.1321	23.0801	21.5049	22.6896	22.5698
P0DMV8-2;P0DMV9;P0DMV8	Heat shock 70 kDa protein 1A;Heat shock 70 kDa protein 1B	HSPA1A;HSPA1B	0.883188	3.65279	15.7				8	38.495	197810000	17	6	3	3	24.0891	24.1894	24.1127	23.321	23.2981	23.1225
P14618-2;P14618;P14618-3;P30613-2;P30613	Pyruvate kinase PKM	PKM	0.880699	2.2718	17.9	-;mito-interacting			7	44.087	203520000	18	6	3	3	23.7802	23.3713	23.6444	22.8132	22.5062	22.8343
P68371;P04350;Q13509-2;Q3ZCM7	Tubulin beta-4B chain;Tubulin beta-4A chain	TUBB4B;TUBB4A	0.875141	3.09024	54.4	-;mito-interacting			16	213.09	1502400000	57	6	3	3	26.397	26.1808	26.41	25.5752	25.4088	25.3784
Q96DA6;Q96DA6-2	Mitochondrial import inner membrane translocase subunit TIM14	DNAJC19	0.873582	0.731826	36.2	+	MIM	Protein import, sorting and homeostasis;Import motor;Protein import and sorting	3	22.728	66630000	6	4	2	2	NaN	23.4056	23.2447	21.6774	22.7258	22.9514
Q8NC51-4;Q8NC51-3;Q8NC51-2;Q8NC51	Plasminogen activator inhibitor 1 RNA-binding protein	SERBP1	0.853972	0.587703	13.2	-			4	24.302	63392000	8	4	2	2	22.6659	22.7753	NaN	22.5413	22.1071	20.9514
P84098	60S ribosomal protein L19	RPL19	0.836539	1.40642	21.9	-			4	69.78	188230000	21	6	3	3	24.4446	24.2896	24.0957	23.3363	23.054	23.9299
O60783	28S ribosomal protein S14, mitochondrial	MRPS14	0.830788	0.310724	28.9	+	Matrix	Mitochondrial central dogma;Mitochondrial ribosome;SSU;Translation	3	61.82	192160000	18	4	2	2	24.1527	23.639	NaN	23.7904	23.9464	21.4583
Q9UHQ9	NADH-cytochrome b5 reductase 1	CYB5R1	0.825237	0.766177	9.8	-			3	16.396	32609000	3	2	2	0	22.4604	22.4975	NaN	22.0498	20.9415	21.9699
O60488-2;O60488	Long-chain-fatty-acid--CoA ligase 4	ACSL4	0.800072	2.14003	25.5	mito-interacting			13	79.763	319930000	22	6	3	3	24.4602	24.5635	24.112	23.7077	23.431	23.5968
P61026;P62820-3;P62820-2;Q9H0U4;Q92928;P51153;P62820;Q92930;P61006-2;P61006;P59190-2;P59190	Ras-related protein Rab-10	RAB10	0.784778	1.98001	22	-			4	24.26	142750000	11	6	3	3	24.0926	23.8454	23.646	23.3059	22.9595	22.9643
Q02543	60S ribosomal protein L18a	RPL18A	0.773429	1.72419	22.7	-			4	24.375	140870000	17	6	3	3	23.5522	23.6801	23.9574	22.8059	22.7799	23.2836
Q99880;Q99879;Q99877;Q93079;Q5QNW6;P62807;P58876;P57053;O60814;Q5QNW6-2;Q96A08;A0A2R8Y619	Histone H2B type 1-L;Histone H2B type 1-M;Histone H2B type 1-N;Histone H2B type 1-H;Histone H2B type 2-F;Histone H2B type 1-C/E/F/G/I;Histone H2B type 1-D;Histone H2B type F-S;Histone H2B type 1-K	HIST1H2BL;HIST1H2BM;HIST1H2BN;HIST1H2BH;HIST2H2BF;HIST1H2BC;HIST1H2BD;H2BFS;HIST1H2BK	0.753752	0.911182	35.7	-			5	187.72	1928100000	55	6	3	3	27.8726	26.5425	27.2041	26.424	26.3997	26.5342
P27635;Q96L21	60S ribosomal protein L10	RPL10	0.744102	1.78664	21	-			5	33.136	215790000	20	6	3	3	23.5902	23.4477	23.7003	22.6698	22.6572	23.1789
P14136-3;P14136;P14136-2	Glial fibrillary acidic protein	GFAP	0.726636	0.937713	14.6	-			6	63.8	270100000	21	6	3	3	23.8999	24.0598	23.93	23.8406	22.5983	23.271
P12236;P12235	ADP/ATP translocase 3;ADP/ATP translocase 3, N-terminally processed;ADP/ATP translocase 1	SLC25A6;SLC25A4	0.693672	1.54324	46.6	+	MIM	Calcium homeostasis;Metabolism;Mitochondrial permeability transition pore;Nucleotide import;Nucleotide metabolism;Signaling;SLC25A family;Small molecule transport	12	71.656	421130000	19	6	3	3	24.3566	24.9397	24.8828	23.9425	23.9387	24.2169
P36578	60S ribosomal protein L4	RPL4	0.673024	1.55104	25.5	-			9	61.731	338880000	28	6	3	3	24.9222	24.5319	24.7854	23.9232	23.8962	24.401
Q02878	60S ribosomal protein L6	RPL6	0.656566	2.06797	39.2	-			10	83.898	546080000	49	6	3	3	24.6167	24.8061	24.9126	24.0539	23.9831	24.3286
P39656;P39656-3;P39656-2	Dolichyl-diphosphooligosaccharide--protein glycosyltransferase 48 kDa subunit	DDOST	0.651323	2.43236	31.6	-			10	78.87	641360000	32	6	3	3	24.6118	24.6922	24.4803	23.8379	23.8754	24.1171
P11142;P11142-2;P54652	Heat shock cognate 71 kDa protein	HSPA8	0.647165	3.09557	37.9	-			19	211.26	1397300000	85	6	3	3	25.5258	25.4514	25.3988	24.7485	24.7531	24.9328
P39023;Q92901	60S ribosomal protein L3	RPL3	0.646498	1.59712	37	-			12	83.238	426160000	39	6	3	3	24.2218	24.0315	24.2539	23.6009	23.1931	23.7737
P61009	Signal peptidase complex subunit 3	SPCS3	0.636901	0.428442	17.8	-			3	33.936	144670000	9	4	2	2	23.7844	23.8227	NaN	22.2327	23.7531	23.5141
P10606	Cytochrome c oxidase subunit 5B, mitochondrial	COX5B	0.634068	2.11714	18.6	+	MIM	CIV subunits;Complex IV;OXPHOS;OXPHOS subunits	2	13.062	37916000	3	4	2	2	22.3001	NaN	22.2408	21.5085	21.7665	21.6342
O75821	Eukaryotic translation initiation factor 3 subunit G	EIF3G	0.634027	0.379878	25.9	-			6	67.193	125500000	15	5	3	2	23.3195	23.3272	23.0367	21.2154	23.4329	23.133
P35232;P35232-2	Prohibitin	PHB	0.626759	2.45539	65.8	+	MIM	Protein import, sorting and homeostasis;Chaperones;Protein homeostasis	14	323.31	3814600000	85	6	3	3	26.8693	27.0008	26.7142	26.1171	26.2893	26.2976
Q99623;Q99623-2	Prohibitin-2	PHB2	0.6259	2.89094	57.9	+	MIM	Protein import, sorting and homeostasis;Chaperones;Protein homeostasis	16	323.31	3754800000	118	6	3	3	27.2807	27.3066	27.1735	26.6428	26.7339	26.5065
P62917	60S ribosomal protein L8	RPL8	0.621358	2.01015	13.6	-			3	30.67	260430000	21	6	3	3	23.9707	23.8895	24.059	23.435	23.1063	23.5138
Q9H3K2	Growth hormone-inducible transmembrane protein	GHITM	0.614539	2.0045	15.4	+	MIM	Apoptosis;Mitochondrial dynamics and surveillance	6	44.902	234340000	31	6	3	3	23.9154	23.5407	23.5796	23.1834	23.0051	23.0037
Q5T749	Keratinocyte proline-rich protein	KPRP	0.596154	0.417976	24.4	-			8	49.742	332930000	18	6	3	3	24.1864	23.7693	23.8378	22.8015	22.6833	24.5202
P05141;Q9H0C2	ADP/ATP translocase 2;ADP/ATP translocase 2, N-terminally processed	SLC25A5	0.59128	3.132	40.6	+	MIM	Calcium homeostasis;Metabolism;Mitochondrial permeability transition pore;Nucleotide import;Nucleotide metabolism;Signaling;SLC25A family;Small molecule transport	14	257.74	3502200000	85	6	3	3	26.6983	26.6628	26.737	26.2241	26.0744	26.0257
P46777	60S ribosomal protein L5	RPL5	0.585903	1.24501	24.9	-			7	42.767	256520000	26	6	3	3	23.1909	23.328	23.383	22.459	22.5465	23.1386
P62424	60S ribosomal protein L7a	RPL7A	0.568182	1.97877	36.1	-			9	61.421	410080000	31	6	3	3	24.3031	24.0234	24.0863	23.5373	23.4283	23.7426
P46781	40S ribosomal protein S9	RPS9	0.565144	1.62255	40.7	-			12	164.07	1326800000	48	6	3	3	26.1941	25.9503	26.0609	25.4882	25.2637	25.7579
P62273;P62273-2	40S ribosomal protein S29	RPS29	0.552284	1.01737	32.1	-			2	19.198	136580000	11	6	3	3	24.133	23.8198	23.8152	23.0777	23.2047	23.8287
P18077	60S ribosomal protein L35a	RPL35A	0.552188	1.34957	27.3	-			4	23.406	145160000	11	6	3	3	23.6219	23.4819	23.4767	22.9031	22.6955	23.3253
Q9Y5M8	Signal recognition particle receptor subunit beta	SRPRB	0.551991	0.523582	27.7	-			5	32.713	105650000	7	5	3	2	23.4864	23.1756	23.3239	23.2547	23.2077	21.8676
P62906	60S ribosomal protein L10a	RPL10A	0.550145	1.32319	27.6	-			6	42.369	325390000	18	6	3	3	23.7469	23.7324	24.3092	23.3324	23.4648	23.341
Q8N183	Mimitin, mitochondrial	NDUFAF2	0.527678	1.47634	20.7	+	MIM	CI assembly factors;Complex I;OXPHOS;OXPHOS assembly factors	3	19.98	55633000	10	6	3	3	22.6584	22.6837	22.5731	22.0817	22.4052	21.8453
P62753	40S ribosomal protein S6	RPS6	0.518835	1.60733	22.5	-			4	76.838	947390000	25	6	3	3	26.0591	25.8072	26.21	25.327	25.5963	25.5964
P04843	Dolichyl-diphosphooligosaccharide--protein glycosyltransferase subunit 1	RPN1	0.514538	2.24109	42.7	-			22	323.31	2072900000	99	6	3	3	25.4932	25.7117	25.7102	25.0571	25.0665	25.2478
O15371-2;O15371-3;O15371	Eukaryotic translation initiation factor 3 subunit D	EIF3D	0.508775	0.868097	7.2	-			3	16.937	59807000	4	4	2	2	22.9204	22.6102	NaN	22.5258	22.3083	21.9355
P60468	Protein transport protein Sec61 subunit beta	SEC61B	0.505136	0.204356	21.9	-			2	13.319	104060000	11	4	2	2	23.5078	23.6601	NaN	21.6413	23.804	23.7912
P15880	40S ribosomal protein S2	RPS2	0.502506	1.82152	51.9	-			14	122.83	1828900000	84	6	3	3	25.8854	25.7012	25.9492	25.3072	25.1934	25.5277
P49207	60S ribosomal protein L34	RPL34	0.493682	1.53511	21.4	-			3	18.078	69704000	9	5	2	3	NaN	23.2342	23.5637	22.9417	22.8988	22.8754
Q02413	Desmoglein-1	DSG1	0.490324	0.355406	4.7	-			3	20.195	60654000	4	4	2	2	23.2918	22.2984	NaN	22.346	21.7327	22.8356
Q99720-4;Q99720-3;Q99720	Sigma non-opioid intracellular receptor 1	SIGMAR1	0.483058	0.574494	19.8	-			2	13.545	73776000	10	5	3	2	22.9211	22.926	22.9066	21.6909	22.735	22.8785
P00747	Plasminogen;Plasmin heavy chain A;Activation peptide;Angiostatin;Plasmin heavy chain A, short form;Plasmin light chain B	PLG	0.482152	0.554942	4	-			4	42.008	461380000	27	6	3	3	25.5591	25.8063	25.6772	25.6044	24.4428	25.549
P62244	40S ribosomal protein S15a	RPS15A	0.472681	1.54372	51.5	-			6	123.31	755000000	28	6	3	3	25.7594	25.4111	25.4559	24.9638	24.9978	25.2467
P80723;P80723-2	Brain acid soluble protein 1	BASP1	0.472105	0.454167	35.2	-			4	31.844	140720000	19	5	2	3	NaN	23.6953	23.8283	23.81	23.3813	22.6779
Q96AG4	Leucine-rich repeat-containing protein 59	LRRC59	0.465946	2.00473	30.9	-			8	119.07	942700000	45	6	3	3	25.5619	25.7212	25.5458	25.1768	24.9846	25.2696
P18124	60S ribosomal protein L7	RPL7	0.464854	0.809859	35.9	-			8	59.777	278230000	24	6	3	3	24.1746	24.4022	24.254	24.0265	23.3002	24.1095
P10599-2;P10599	Thioredoxin	TXN	0.463759	0.540694	25.9	-			2	12.568	51140000	8	4	2	2	22.9106	NaN	22.1674	22.3193	21.7287	22.1776
Q9UBS4	DnaJ homolog subfamily B member 11	DNAJB11	0.462049	0.205495	21.5	-			6	39.216	137250000	8	4	2	2	23.1643	23.4584	NaN	21.5544	23.5945	23.3991
Q9NX63	MICOS complex subunit MIC19	CHCHD3	0.455256	0.910775	17.2	+	MIM	Cristae formation;Intramitochondrial membrane interactions;MICOS complex;Mitochondrial dynamics and surveillance	3	19.922	23397000	5	2	2	0	21.8127	22.2037	NaN	21.6485	21.3127	21.6976
P62701;Q8TD47;P22090	40S ribosomal protein S4, X isoform	RPS4X	0.454607	1.54629	53.6	-			16	323.31	2252300000	93	6	3	3	26.0929	26.0446	26.1146	25.4352	25.5669	25.8862
P61619;P61619-3;Q9H9S3-2;Q9H9S3-3;Q9H9S3	Protein transport protein Sec61 subunit alpha isoform 1	SEC61A1	0.452733	0.372102	11.1	-			4	35.687	139500000	17	5	3	2	22.8943	22.8616	22.7737	21.3835	22.7723	23.0155
Q15125	3-beta-hydroxysteroid-Delta(8),Delta(7)-isomerase	EBP	0.449546	2.08591	5.2	-			1	15.02	93819000	13	6	3	3	23.0922	23.0622	23.2422	22.5381	22.7316	22.7784
Q9BVC6	Transmembrane protein 109	TMEM109	0.439701	1.30113	9.1	-			2	14.89	120330000	11	6	3	3	24.0119	23.9389	23.5714	23.2919	23.5584	23.3527
P46779-4;P46779-5;P46779;P46779-2;P46779-3	60S ribosomal protein L28	RPL28	0.436227	1.27138	56.5	-			4	25.431	113180000	21	5	2	3	NaN	23.2936	23.5561	22.8317	23.0756	23.0586
P07919	Cytochrome b-c1 complex subunit 6, mitochondrial	UQCRH	0.432344	0.738647	29.7	+	MIM	CIII subunits;Complex III;OXPHOS;OXPHOS subunits	3	290.03	490280000	16	6	3	3	25.7609	25.9722	25.724	25.5972	25.6876	24.8753
Q07020-2;Q07020	60S ribosomal protein L18	RPL18	0.431214	1.32665	36.5	-			5	37.109	305030000	19	6	3	3	24.8192	24.5279	24.8299	24.0962	24.2907	24.4965
P23396;P23396-2	40S ribosomal protein S3	RPS3	0.430367	1.95628	70.4	-			15	211.2	2599400000	98	6	3	3	26.3377	26.3319	26.3719	25.7717	25.882	26.0967
P02686-6;P02686-5;P02686-4;P02686-3;P02686;P02686-2	Myelin basic protein	MBP	0.421154	0.805518	21.2	-			3	38.385	592520000	32	6	3	3	25.7256	25.877	26.0678	25.7882	25.0457	25.573
O15091-2;O15091;O15091-4;O15091-3	Mitochondrial ribonuclease P protein 3	KIAA0391	0.419785	0.316724	9.7	+	Matrix	Mitochondrial central dogma;mtRNA granules;mtRNA metabolism;Polycistronic mtRNA processing	4	22.932	68274000	6	4	2	2	22.0535	22.2637	NaN	22.2319	22.0421	20.9424
P05388;P05388-2;Q8NHW5	60S acidic ribosomal protein P0;60S acidic ribosomal protein P0-like	RPLP0;RPLP0P6	0.413556	1.99707	22.7	-			6	79.862	411520000	22	6	3	3	24.4521	24.4466	24.4396	23.9215	23.9655	24.2106
P08865	40S ribosomal protein SA	RPSA	0.411928	1.71906	25.4	-			7	141.86	501910000	27	6	3	3	24.6713	24.5833	24.4129	24.1765	24.2587	23.9965
P51571	Translocon-associated protein subunit delta	SSR4	0.411778	1.09746	36.4	-			5	42.154	454340000	21	6	3	3	25.3805	25.402	25.4008	24.7017	24.9387	25.3076
P43307;P43307-2	Translocon-associated protein subunit alpha	SSR1	0.40801	0.755227	11.9	-			3	31.232	305310000	12	6	3	3	25.0882	24.3429	24.933	24.1922	24.4116	24.5362
Q9P0L0;Q9P0L0-2	Vesicle-associated membrane protein-associated protein A	VAPA	0.40606	4.41941	25.3	-			6	40.591	262150000	23	6	3	3	24.2081	24.227	24.2657	23.8186	23.8137	23.8503
Q9Y6A9	Signal peptidase complex subunit 1	SPCS1	0.402981	0.689183	10.1	-			1	8.4521	105130000	12	6	3	3	23.2616	23.1864	22.9719	22.2402	23.0551	22.9155
Q07065	Cytoskeleton-associated protein 4	CKAP4	0.399933	1.61019	28.9	-			13	115.15	425140000	47	6	3	3	24.3252	24.1644	24.1662	23.7428	23.6954	24.0178
Q13561;Q13561-3;Q13561-2	Dynactin subunit 2	DCTN2	0.394814	0.336415	9.7	-			3	21.251	60683000	8	4	2	2	22.5236	NaN	22.3722	21.3457	22.522	22.2917
Q9H4I3-2;Q9H4I3	TraB domain-containing protein	TRABD	0.392956	0.431478	10.3	-			2	13.792	13496000	5	2	2	0	21.2814	22.0292	NaN	21.5532	21.3365	20.8974
Q9NVI7-2;Q9NVI7;Q9NVI7-3;Q5T9A4;Q5T2N8;Q5T9A4-3;Q5T9A4-2	ATPase family AAA domain-containing protein 3A;ATPase family AAA domain-containing protein 3B	ATAD3A;ATAD3B	0.389332	0.77283	23.5	-;+	MIM	Intramitochondrial membrane interactions;Mitochondrial central dogma;Mitochondrial dynamics and surveillance;mtDNA maintenance;mtDNA nucleoid;Organelle contact sites	12	78.886	498290000	40	6	3	3	24.4812	24.729	24.325	24.2689	23.7267	24.3716
Q15070;Q15070-2;Q15070-3	Mitochondrial inner membrane protein OXA1L	OXA1L	0.386128	1.37023	8.7	+	MIM	Protein import, sorting and homeostasis;Mitochondrial central dogma;OXA;Protein import and sorting;Translation	4	25.217	104450000	17	6	3	3	22.6584	23.0032	22.8155	22.5184	22.268	22.5325
P62277	40S ribosomal protein S13	RPS13	0.384786	1.78345	29.1	-			4	48.902	851760000	26	6	3	3	26.06	25.9975	25.8103	25.4644	25.5727	25.6763
P23284	Peptidyl-prolyl cis-trans isomerase B	PPIB	0.384574	0.737705	46.3	-			10	134.15	1378500000	52	6	3	3	25.24	25.6482	26.0561	25.1827	25.3066	25.3012
P62979;P0CG47;P0CG48	Ubiquitin-40S ribosomal protein S27a;Ubiquitin;40S ribosomal protein S27a;Polyubiquitin-B;Ubiquitin;Polyubiquitin-C;Ubiquitin	RPS27A;UBB;UBC	0.377417	2.56171	36.5	-			4	109.12	568550000	22	6	3	3	25.5544	25.5833	25.5992	25.1023	25.2072	25.2952
Q9H0U3	Magnesium transporter protein 1	MAGT1	0.376009	0.37802	5.7	-			2	12.188	60867000	8	4	2	2	NaN	22.6767	22.4598	22.5237	22.4703	21.5827
Q9BQE3;P68363;Q71U36-2;Q71U36;P68363-2;P0DPH8;P0DPH7;Q6PEY2;P0DPH7-2;Q9NY65-2;Q9NY65;A6NHL2-2;A6NHL2;Q9H853	Tubulin alpha-1C chain;Tubulin alpha-1B chain;Tubulin alpha-1A chain;Tubulin alpha-3E chain	TUBA1C;TUBA1B;TUBA1A;TUBA3E	0.368296	1.23831	35.6	-			13	220.62	1253300000	60	6	3	3	25.3384	25.3446	25.5365	25.2849	24.9012	24.9285
Q15005	Signal peptidase complex subunit 2	SPCS2	0.362254	1.82765	19	-			4	29.306	263350000	17	6	3	3	24.2198	24.457	24.4453	24.0515	24.058	23.9258
Q9Y262;Q9Y262-2	Eukaryotic translation initiation factor 3 subunit L	EIF3L	0.350259	0.292026	9.9	-			5	45.964	105590000	9	5	3	2	22.9164	22.5469	23.0834	21.6171	22.719	23.1598
Q99878;Q96KK5;Q9BTM1;Q93077;Q7L7L0;P20671;P0C0S8;P04908;Q16777;Q6FI13;P16104;Q9BTM1-2;Q8IUE6;Q96QV6;Q71UI9-5	Histone H2A type 1-J;Histone H2A type 1-H;Histone H2A.J;Histone H2A type 1-C;Histone H2A type 3;Histone H2A type 1-D;Histone H2A type 1;Histone H2A type 1-B/E;Histone H2A type 2-C;Histone H2A type 2-A;Histone H2AX;Histone H2A type 2-B;Histone H2A type 1-A	HIST1H2AJ;HIST1H2AH;H2AFJ;HIST1H2AC;HIST3H2A;HIST1H2AD;HIST1H2AG;HIST1H2AB;HIST2H2AC;HIST2H2AA3;H2AFX;HIST2H2AB;HIST1H2AA	0.348018	1.53343	50	-			4	187.95	1333100000	27	6	3	3	26.7079	26.4121	26.7257	26.2207	26.2749	26.3062
P18621-2;P18621;P18621-3	60S ribosomal protein L17	RPL17	0.345907	0.860703	28.1	-			4	27.11	243350000	16	6	3	3	24.3361	24.2504	24.6958	24.3317	24.0007	23.9121
P39019	40S ribosomal protein S19	RPS19	0.338153	1.23693	37.9	-			8	62.702	768740000	39	6	3	3	25.1654	24.993	25.0807	24.5627	24.9653	24.6967
Q13162	Peroxiredoxin-4	PRDX4	0.337605	1.82604	56.5	+	IMS	Detoxification;Metabolism;ROS and glutathione metabolism	10	194.17	1757500000	79	6	3	3	25.5425	25.6885	25.726	25.1974	25.3993	25.3475
P62269	40S ribosomal protein S18	RPS18	0.325728	1.37174	57.9	-			11	192.68	1233500000	67	6	3	3	25.1187	24.9766	25.1982	24.6328	24.9404	24.743
P60866;P60866-2	40S ribosomal protein S20	RPS20	0.312389	1.86151	28.6	-			4	94.766	885160000	31	6	3	3	26.0355	25.9396	25.8324	25.571	25.5845	25.7149
P63244	Guanine nucleotide-binding protein subunit beta-2-like 1;Guanine nucleotide-binding protein subunit beta-2-like 1, N-terminally processed	GNB2L1	0.308582	0.339549	23.7	-			6	43.783	135210000	18	5	3	2	23.1988	23.5692	23.1526	23.162	23.5089	22.3238
P61353	60S ribosomal protein L27	RPL27	0.304927	0.555465	42.6	-			5	38.358	203170000	17	6	3	3	23.8851	23.5267	24.0444	23.286	23.3663	23.8891
P41091;Q2VIR3;Q2VIR3-2	Eukaryotic translation initiation factor 2 subunit 3;Putative eukaryotic translation initiation factor 2 subunit 3-like protein	EIF2S3;EIF2S3L	0.304768	0.745771	10.8	-			4	24.131	57977000	8	6	3	3	22.325	21.8041	22.2593	21.7149	21.7529	22.0063
P62913;P62913-2	60S ribosomal protein L11	RPL11	0.302164	1.20107	31.5	-			5	71.583	407430000	16	6	3	3	25.0127	25.2289	24.9968	24.9348	24.6178	24.7793
P49748-3;P49748;P49748-2	Very long-chain specific acyl-CoA dehydrogenase, mitochondrial	ACADVL	0.300275	1.44903	42	+	MIM	Fatty acid oxidation;Lipid metabolism;Metabolism	23	226.75	2106900000	105	6	3	3	26.1597	26.0065	26.3267	25.9169	25.8293	25.8458
O00116	Alkyldihydroxyacetonephosphate synthase, peroxisomal	AGPS	0.299666	0.489417	16.4	-			7	43.935	124800000	14	5	3	2	22.4322	22.7734	22.8372	21.9132	22.656	22.5746
Q08380	Galectin-3-binding protein	LGALS3BP	0.299531	0.641376	10.4	-			5	34.423	149750000	10	5	2	3	23.6683	23.6287	NaN	23.4423	23.0494	23.5552
P51572;P51572-2	B-cell receptor-associated protein 31	BCAP31	0.298089	1.21007	26	-			6	49.576	275200000	28	6	3	3	23.7371	23.8404	23.8296	23.5801	23.647	23.2856
P68871;P02042;CON__Q3SX09	Hemoglobin subunit beta;LVV-hemorphin-7;Spinorphin;Hemoglobin subunit delta	HBB;HBD	0.297507	0.502136	30.6	-			4	24.772	182660000	22	6	3	3	23.0652	23.0846	23.4051	23.1315	22.4189	23.1121
P42677;Q71UM5	40S ribosomal protein S27;40S ribosomal protein S27-like	RPS27;RPS27L	0.292615	1.16675	39.3	-			4	39.96	269200000	17	6	3	3	24.6799	24.2753	24.4577	24.1725	24.1558	24.2068
P62249	40S ribosomal protein S16	RPS16	0.283768	0.813351	40.4	-			7	100.58	809230000	32	6	3	3	25.8818	25.8221	25.747	25.2743	25.5097	25.8156
O95573	Long-chain-fatty-acid--CoA ligase 3	ACSL3	0.280324	2.57804	28.6	-			15	102.4	576880000	47	6	3	3	24.6182	24.7129	24.6463	24.3615	24.4397	24.3353
P62750	60S ribosomal protein L23a	RPL23A	0.278825	1.77301	28.2	-			6	44.331	378020000	23	6	3	3	25.0674	25.08	25.2743	24.9061	24.8325	24.8466
P69905	Hemoglobin subunit alpha	HBA1	0.278479	0.783609	28.2				3	22.636	342750000	27	6	3	3	24.2318	23.9042	24.372	23.9289	23.7239	24.0198
P61247	40S ribosomal protein S3a	RPS3A	0.272404	3.05892	39.8	-			11	93.647	1550600000	53	6	3	3	26.7784	26.7321	26.6914	26.4422	26.4464	26.4961
P50454	Serpin H1	SERPINH1	0.263052	0.97826	34.2	-			10	83.997	376760000	30	6	3	3	23.669	23.5587	23.9493	23.532	23.487	23.3689
P62841	40S ribosomal protein S15	RPS15	0.262609	0.779719	40	-			3	35.312	457650000	19	6	3	3	25.5168	25.5397	25.9635	25.4356	25.4911	25.3055
P04844-2;P04844	Dolichyl-diphosphooligosaccharide--protein glycosyltransferase subunit 2	RPN2	0.262052	1.12552	32.5	-			12	213.62	753270000	54	6	3	3	24.6948	24.7628	24.5345	24.2948	24.3389	24.5722
Q9H078-2;Q9H078-5;Q9H078-3;Q9H078-4;Q9H078	Caseinolytic peptidase B protein homolog	CLPB	0.248748	0.511038	10.8	+	IMS	Protein import, sorting and homeostasis;Proteases;Protein homeostasis	6	37.206	133390000	9	5	2	3	23.4188	23.0349	NaN	23.1923	22.8155	22.9265
P07900;P07900-2;Q14568;Q58FG0;Q58FG1	Heat shock protein HSP 90-alpha	HSP90AA1	0.246615	1.24433	40	-			24	323.31	2182700000	127	6	3	3	26.1672	25.8689	26.0644	25.8105	25.826	25.7241
P62280	40S ribosomal protein S11	RPS11	0.245982	0.869902	51.3	-			9	81.363	1097400000	58	6	3	3	25.0893	25.0741	25.3531	24.7377	25.0467	24.9941
P46782	40S ribosomal protein S5;40S ribosomal protein S5, N-terminally processed	RPS5	0.245881	1.12304	50.5	-			8	101.99	570390000	36	6	3	3	25.149	25.0352	25.0723	24.6665	25.0034	24.8489
P09543-2;P09543	2,3-cyclic-nucleotide 3-phosphodiesterase	CNP	0.226056	1.10747	36.4	-			13	105.93	343130000	30	6	3	3	24.0868	24.1424	24.3902	24.0231	23.9458	23.9723
P08708	40S ribosomal protein S17	RPS17	0.217918	0.712018	56.3	-			7	183.21	531790000	38	6	3	3	23.9968	24.0415	24.3452	23.7396	24.0262	23.9638
Q02809;Q02809-2	Procollagen-lysine,2-oxoglutarate 5-dioxygenase 1	PLOD1	0.216591	0.273181	9.4	-			5	30.226	131000000	18	6	3	3	23.0145	22.9843	22.8922	22.7431	22.2021	23.296
P49411	Elongation factor Tu, mitochondrial	TUFM	0.212054	1.77202	56	+	Matrix	Mitochondrial central dogma;Translation;Translation factors	22	323.31	3035100000	169	6	3	3	26.2209	26.1379	26.2145	26.035	25.8863	26.0158
P62266	40S ribosomal protein S23	RPS23	0.211922	0.841942	30.1	-			6	47.681	503580000	34	6	3	3	24.8092	24.6175	24.9123	24.4631	24.5183	24.7218
Q9UQ80;Q9UQ80-2	Proliferation-associated protein 2G4	PA2G4	0.206668	0.861646	21.8	-			7	56.268	115830000	13	6	3	3	22.4599	22.5354	22.3821	22.0714	22.4258	22.2602
P62854;Q5JNZ5	40S ribosomal protein S26;Putative 40S ribosomal protein S26-like 1	RPS26;RPS26P11	0.19907	0.575893	37.4	-			4	28.91	489110000	21	6	3	3	25.6226	25.7773	25.7627	25.2747	25.7795	25.5112
Q96CW1-2;Q96CW1	AP-2 complex subunit mu	AP2M1	0.190955	0.191108	15.5	-			5	32.278	92645000	10	4	2	2	NaN	22.5193	22.6166	21.8405	22.4656	22.8248
O75396	Vesicle-trafficking protein SEC22b	SEC22B	0.189397	0.877358	34	-			6	49.262	112680000	19	6	3	3	23.2608	23.4193	23.2021	22.9855	23.2481	23.0804
P30050;P30050-2	60S ribosomal protein L12	RPL12	0.187262	0.296997	35.2	-			4	59.989	166430000	17	6	3	3	23.5277	23.8046	23.3636	23.2175	23.815	23.1015
P62910	60S ribosomal protein L32	RPL32	0.185321	0.335704	33.3	-			5	33.358	127940000	16	5	2	3	NaN	23.0783	23.2975	22.8262	22.8631	23.3185
P62851	40S ribosomal protein S25	RPS25	0.180431	0.72813	29.6	-			5	74.328	624900000	25	6	3	3	25.4785	25.1009	25.3077	25.1771	25.0823	25.0864
P26373;P26373-2	60S ribosomal protein L13	RPL13	0.172694	0.661039	25.1	-			5	76.958	270890000	19	6	3	3	24.1413	23.7745	24.0449	23.8031	23.8958	23.7438
P62241	40S ribosomal protein S8	RPS8	0.172679	1.15913	51.4	-			10	323.31	2082400000	71	6	3	3	26.8071	26.7867	26.72	26.5253	26.5424	26.7281
P62263	40S ribosomal protein S14	RPS14	0.166697	0.470547	63.6	-			6	140.51	1153800000	32	6	3	3	26.2169	26.092	26.0417	25.6716	26.1551	26.0237
P63173	60S ribosomal protein L38	RPL38	0.165682	0.574889	50	-			5	49.541	419700000	13	6	3	3	25.6816	25.2794	25.4969	25.3696	25.3794	25.2119
Q6NZI2;Q6NZI2-2;Q6NZI2-3	Polymerase I and transcript release factor	PTRF	0.165063	0.69133	18.7	-			5	120.97	174090000	13	6	3	3	23.6404	23.5111	23.8106	23.4215	23.4253	23.6201
P08238;Q58FF7;Q58FF8	Heat shock protein HSP 90-beta	HSP90AB1	0.164051	0.417265	37.2	-			23	199.15	870660000	62	6	3	3	25.3273	25.0891	25.0527	25.0436	25.2113	24.722
Q15165-3;Q15165;Q15165-1	Serum paraoxonase/arylesterase 2	PON2	0.154186	0.261796	22.8	-			5	42.656	180790000	19	6	3	3	23.6574	23.7347	23.0771	23.2351	23.5551	23.2165
Q13347	Eukaryotic translation initiation factor 3 subunit I	EIF3I	0.150113	0.889449	22.2	-			6	40.543	163690000	18	6	3	3	23.1241	23.1515	23.3133	22.944	23.0807	23.1139
O00264;O00264-2	Membrane-associated progesterone receptor component 1	PGRMC1	0.149542	0.541754	46.2	-			6	44.192	138040000	17	6	3	3	23.3926	23.0189	23.1836	23.1579	23.0187	22.9698
Q10471;Q10471-2;Q8N4A0-2;Q8N4A0	Polypeptide N-acetylgalactosaminyltransferase 2;Polypeptide N-acetylgalactosaminyltransferase 2 soluble form	GALNT2	0.148984	0.543037	20.8	-			9	56.87	406290000	20	6	3	3	24.726	25.0195	24.7918	24.5773	24.6582	24.8548
Q06830	Peroxiredoxin-1	PRDX1	0.13538	1.88916	76.4	-			13	164.3	2372100000	78	6	3	3	26.2885	26.2757	26.3667	26.148	26.1818	26.1948
Q14152-2;Q14152	Eukaryotic translation initiation factor 3 subunit A	EIF3A	0.130956	0.339563	12.1	-			12	80.904	290380000	21	6	3	3	23.4631	23.2491	22.9762	23.1559	23.1891	22.9506
P19338	Nucleolin	NCL	0.127174	0.479584	23.1	-			14	102.6	892460000	44	6	3	3	24.3283	24.543	24.5072	24.1493	24.4619	24.3858
P42766	60S ribosomal protein L35	RPL35	0.124741	0.378594	26	-			3	84.911	245590000	11	6	3	3	23.8812	24.0781	24.206	23.9265	23.7573	24.1073
P05387	60S acidic ribosomal protein P2	RPLP2	0.12441	0.238292	76.5	-			6	106.45	542230000	27	6	3	3	24.6187	24.4666	24.1504	24.0811	24.585	24.1964
Q16795	NADH dehydrogenase [ubiquinone] 1 alpha subcomplex subunit 9, mitochondrial	NDUFA9	0.114156	0.383817	32.1	+	MIM	CI subunits;Complex I;OXPHOS;OXPHOS subunits	9	66.291	574310000	35	6	3	3	24.4678	24.2883	24.6471	24.4516	24.2175	24.3916
P16615;P16615-5;P16615-2;P16615-3;P16615-4;O14983-2;O14983;O14983-3;Q93084-4;Q93084;Q93084-3;Q93084-7;Q93084-1;Q93084-6;Q93084-5	Sarcoplasmic/endoplasmic reticulum calcium ATPase 2	ATP2A2	0.105328	0.436225	16.7	-			14	90.96	400810000	32	6	3	3	24.3138	24.079	24.2512	24.0683	24.0031	24.2567
P46783;Q9NQ39	40S ribosomal protein S10;Putative 40S ribosomal protein S10-like	RPS10;RPS10P5	0.0979455	0.480164	29.1	-			5	69.187	624890000	30	6	3	3	25.1562	25.2659	25.2534	25.0906	25.2832	25.0079
Q9NZ01;Q9NZ01-2	Very-long-chain enoyl-CoA reductase	TECR	0.0976721	0.149932	16.2	-			5	66.738	386830000	31	6	3	3	24.2736	24.9955	24.7281	24.3877	24.5195	24.797
P62899-3;P62899;P62899-2	60S ribosomal protein L31	RPL31	0.0956573	0.31917	31.4	-			4	32.151	377970000	22	6	3	3	24.3947	24.6182	24.3211	24.1808	24.4244	24.4419
P08670;P17661;P41219;P41219-2;Q16352;P07197-2;P07196;P07197	Vimentin	VIM	0.093043	0.578474	65.2	-			31	323.31	3198300000	162	6	3	3	26.3803	26.3432	26.4889	26.3819	26.3527	26.1987
P05783;CON__H-INV:HIT000015463	Keratin, type I cytoskeletal 18	KRT18	0.0909131	0.162232	28.8	-			12	71.502	354540000	29	6	3	3	22.9822	23.0556	23.4853	23.3543	23.0131	22.8829
P62081	40S ribosomal protein S7	RPS7	0.0865192	0.230742	43.3	-			5	65.038	806070000	25	6	3	3	25.0868	25.4677	25.3521	25.251	25.3585	25.0375
P32969	60S ribosomal protein L9	RPL9	0.0810884	0.17733	13	-			2	14.171	155380000	6	6	3	3	23.3399	23.2533	23.3176	23.0218	23.5641	23.0816
Q00765	Receptor expression-enhancing protein 5	REEP5	0.079848	0.307614	11.1	-			2	23.274	47750000	11	6	3	3	21.9656	21.8994	21.8662	21.8297	22.0072	21.6549
A0A075B6R9;A0A0C4DH68		IGKV2D-24	0.0758944	0.0438018	13.3				3	36.739	4052000000	25	5	2	3	28.5824	28.5234	NaN	29.0275	27.5886	28.8149
P62847-2;P62847-3;P62847;P62847-4	40S ribosomal protein S24	RPS24	0.0624224	0.119988	30	-			4	29.093	348830000	19	6	3	3	24.106	24.7125	24.4405	24.2207	24.3846	24.4664
Q96EH3	Mitochondrial assembly of ribosomal large subunit protein 1	MALSU1	0.0480512	0.0202279	17.9	+	Matrix	Mitochondrial central dogma;Mitochondrial ribosome assembly;Translation	3	27.819	115270000	10	4	2	2	NaN	22.6919	22.7421	21.4813	23.418	23.1075
P16403;P10412;P16402;P22492;Q02539	Histone H1.2;Histone H1.4;Histone H1.3	HIST1H1C;HIST1H1E;HIST1H1D	0.0480086	0.163042	23.5	-			7	83.222	763070000	38	6	3	3	25.4857	25.1291	25.3464	25.2094	25.2647	25.343
P27797	Calreticulin	CALR	0.0458628	0.149177	47.2	-			13	289	3084300000	102	6	3	3	26.2951	26.4215	26.66	26.3348	26.4316	26.4726
P55884;P55884-2	Eukaryotic translation initiation factor 3 subunit B	EIF3B	0.0436128	0.305063	15.1	-			9	78.961	282520000	14	6	3	3	23.9027	23.8403	23.8609	23.7241	23.9147	23.8342
P25398	40S ribosomal protein S12	RPS12	0.0176589	0.0572412	70.5	-			7	278.25	1034600000	55	6	3	3	26.018	26.1444	26.1045	25.923	26.2614	26.0295
P10809;P10809-2	60 kDa heat shock protein, mitochondrial	HSPD1	0.0172113	0.0580383	59.5	+	Matrix	Protein import, sorting and homeostasis;Chaperones;Protein homeostasis	23	323.31	1551100000	79	6	3	3	25.2011	25.2435	25.33	25.3788	25.2861	25.058
P38646	Stress-70 protein, mitochondrial	HSPA9	0.00584857	0.0365804	52.6	+	Matrix	Fe-S cluster biosynthesis;Metabolism;Metals and cofactors	31	323.31	5936500000	202	6	3	3	26.2799	26.2267	26.3089	26.3353	26.2903	26.1725
Q14247-3;Q14247;Q14247-2	Src substrate cortactin	CTTN	-0.00108973	0.00149888	10.9	-			4	26.448	47045000	11	4	2	2	NaN	22.1655	22.2016	22.3904	21.8263	22.3371
P67812-4;P67812;P67812-3;P67812-2	Signal peptidase complex catalytic subunit SEC11A	SEC11A	-0.00761318	0.018991	22	-			5	32.078	218440000	12	5	2	3	23.7483	23.9173	NaN	23.7353	24.0167	23.7692
P30101	Protein disulfide-isomerase A3	PDIA3	-0.00920931	0.0201641	46.1	-			17	150.02	537680000	47	6	3	3	23.6968	23.6819	23.6795	23.9719	23.6661	23.4477
Q9H3N1	Thioredoxin-related transmembrane protein 1	TMX1	-0.00987625	0.0672678	18.9	mito-interacting			5	30.903	154000000	19	6	3	3	22.9798	23.0649	23.0907	23.1108	23.0738	22.9806
P12956-2;P12956	X-ray repair cross-complementing protein 6	XRCC6	-0.0171954	0.0279497	21.7	-			9	66.038	170050000	14	6	3	3	23.9353	23.4821	23.4649	23.8994	23.6079	23.4265
O75381-2;O75381	Peroxisomal membrane protein PEX14	PEX14	-0.0251884	0.0724433	35.3	-			8	65.848	418310000	35	6	3	3	23.8379	23.9819	23.7503	23.8928	24.0519	23.7009
O95831-3;O95831;O95831-5;O95831-2;O95831-4	Apoptosis-inducing factor 1, mitochondrial	AIFM1	-0.029782	0.060024	5.9	+	MIM	Protein import, sorting and homeostasis;Apoptosis;CI assembly factors;Complex I;MIA40;Mitochondrial dynamics and surveillance;OXPHOS;OXPHOS assembly factors;Protein import and sorting	3	17.377	49642000	6	6	3	3	21.9289	21.4136	21.4356	21.5668	21.6118	21.6889
P14625;Q58FF3	Endoplasmin	HSP90B1	-0.0298799	0.109102	55.7	-			41	323.31	10905000000	252	6	3	3	27.5067	27.5681	27.6871	27.7188	27.6814	27.4513
P27824-2;P27824;P27824-3	Calnexin	CANX	-0.0304025	0.213295	49.3	mito-interacting			30	323.31	14802000000	244	6	3	3	27.9812	28.1062	28.086	28.0451	28.1671	28.0524
P04406;P04406-2;O14556	Glyceraldehyde-3-phosphate dehydrogenase	GAPDH	-0.0315781	0.0656611	72.8	-;mito-interacting			14	323.31	2851400000	86	6	3	3	26.0709	26.2852	26.5906	26.2248	26.4773	26.3394
P13010	X-ray repair cross-complementing protein 5	XRCC5	-0.0397593	0.0996596	13.4	-			6	41.405	104150000	11	6	3	3	22.4804	22.5426	22.4265	22.3043	22.7814	22.4831
P15311	Ezrin	EZR	-0.0414359	0.0530785	25.3	-			15	50.223	176390000	17	6	3	3	22.7184	22.8067	23.2807	23.3052	23.0231	22.6017
Q9NX20	39S ribosomal protein L16, mitochondrial	MRPL16	-0.0478706	0.121491	32.3	+	Matrix	LSU;Mitochondrial central dogma;Mitochondrial ribosome;Translation	8	80.753	445310000	25	6	3	3	25.0328	24.7583	24.8303	24.9909	25.0825	24.6916
Q15392-2;Q15392	Delta(24)-sterol reductase	DHCR24	-0.0576166	0.273779	6.1	-			3	16.812	55209000	4	6	3	3	22.224	21.9857	21.9958	22.0742	22.1175	22.1866
Q13217	DnaJ homolog subfamily C member 3	DNAJC3	-0.0587912	0.0949682	15.7	-			5	35.99	106830000	8	5	2	3	NaN	23.1684	23.07	22.9966	23.508	23.0293
P25205;P25205-2	DNA replication licensing factor MCM3	MCM3	-0.0633755	0.285028	9.3	-			6	37.553	86659000	8	6	3	3	22.1995	22.3107	22.3441	22.2032	22.472	22.3692
P21333-2;P21333;Q14315-2;Q14315;O75369-5;O75369-4;O75369-6;O75369-3;O75369-2;O75369-9;O75369;O75369-8	Filamin-A	FLNA	-0.0637048	0.805203	44	-			82	323.31	6544300000	427	6	3	3	25.6757	25.7067	25.7469	25.8301	25.7636	25.7268
P53999	Activated RNA polymerase II transcriptional coactivator p15	SUB1	-0.064703	0.106854	29.9	-			3	22.087	189460000	9	6	3	3	23.7648	24.035	23.833	23.6702	24.3391	23.8175
P00367;P00367-3;P00367-2;P49448	Glutamate dehydrogenase 1, mitochondrial;Glutamate dehydrogenase 2, mitochondrial	GLUD1;GLUD2	-0.0659892	0.391841	41.8	+	Matrix	Amino acid metabolism;GABA metabolism;Glutamate metabolism;Metabolism	18	151.05	1190900000	73	6	3	3	24.8184	24.67	24.8072	24.7755	24.9365	24.7816
P35241;P35241-5;P35241-4;P35241-2;P35241-3	Radixin	RDX	-0.0695254	0.127354	25.7	-			16	106.71	680890000	51	6	3	3	23.9894	24.097	24.437	24.46	24.311	23.961
P36776-3;P36776-2;P36776	Lon protease homolog, mitochondrial	LONP1	-0.0780271	0.166514	5.5	+	Matrix	Protein import, sorting and homeostasis;Proteases;Protein homeostasis	3	17.469	40405000	3	5	3	2	21.7826	21.4615	21.7039	22.0066	21.5033	21.6722
Q9BPW8	Protein NipSnap homolog 1	NIPSNAP1	-0.0917269	0.373954	19.7	+	Matrix	Autophagy;Mitochondrial dynamics and surveillance;Mitophagy	5	53.082	245110000	21	6	3	3	23.9562	23.7314	23.8404	24.0805	23.8061	23.9166
P62829	60S ribosomal protein L23	RPL23	-0.105193	0.417359	49.3	-			6	42.592	537760000	11	6	3	3	25.0815	24.9172	25.0879	24.9522	25.2447	25.2053
Q96AE4;Q96AE4-2	Far upstream element-binding protein 1	FUBP1	-0.105328	0.126403	20.2	-			10	68.17	224740000	24	6	3	3	22.8382	22.8876	22.9862	22.5986	23.5987	22.8308
P60709;P63261;P63267-2;Q6S8J3;A5A3E0;Q562R1;P0CG38;Q9BYX7;P0CG39	Actin, cytoplasmic 1;Actin, cytoplasmic 1, N-terminally processed;Actin, cytoplasmic 2;Actin, cytoplasmic 2, N-terminally processed	ACTB;ACTG1	-0.114941	0.349837	82.9	-			22	323.31	4642200000	142	6	3	3	27.7261	27.4311	27.8306	27.9067	27.6935	27.7325
Q9NQ50	39S ribosomal protein L40, mitochondrial	MRPL40	-0.116311	0.268896	35.9	+	Matrix	LSU;Mitochondrial central dogma;Mitochondrial ribosome;Translation	7	55.768	451040000	45	6	3	3	24.2391	24.5018	24.5841	24.4514	24.8323	24.3901
Q6PI48	Aspartate--tRNA ligase, mitochondrial	DARS2	-0.117446	0.366345	29.3	+	Matrix	Mitochondrial central dogma;mt-tRNA synthetases;Translation	14	156.56	775070000	50	6	3	3	24.6243	24.3589	24.6542	24.7418	24.473	24.775
Q96HS1;Q96HS1-2	Serine/threonine-protein phosphatase PGAM5, mitochondrial	PGAM5	-0.117981	0.813117	44.3	+	MOM	Autophagy;Mitochondrial dynamics and surveillance;Mitophagy	14	95.261	516480000	47	6	3	3	23.5683	23.492	23.6558	23.6949	23.77	23.6051
P23588;P23588-2	Eukaryotic translation initiation factor 4B	EIF4B	-0.120423	0.812466	27.5	-			15	323.31	1355400000	92	6	3	3	25.2134	25.2639	25.1189	25.2296	25.3121	25.4157
P06748;P06748-2;P06748-3	Nucleophosmin	NPM1	-0.122689	0.320702	43.9	-			8	108.3	497400000	26	6	3	3	24.2677	24.1834	24.6287	24.4533	24.6285	24.366
Q14197	Peptidyl-tRNA hydrolase ICT1, mitochondrial	ICT1	-0.123388	0.467849	36.4	+	Matrix	LSU;Mitochondrial central dogma;Mitochondrial ribosome;Translation;Translation factors	7	57.766	463440000	22	5	2	3	24.8677	24.6899	NaN	24.9491	24.9878	24.7697
Q7Z7F7;Q7Z7F7-2	39S ribosomal protein L55, mitochondrial	MRPL55	-0.126871	0.197252	37.5	+	Matrix	LSU;Mitochondrial central dogma;Mitochondrial ribosome;Translation	4	127.45	352680000	21	6	3	3	24.3667	24.1858	24.2205	24.6436	24.607	23.903
Q14697-2;Q14697;Q14697-3	Neutral alpha-glucosidase AB	GANAB	-0.133325	0.152437	15.4	-			11	91.301	185320000	15	6	3	3	23.1836	22.6954	22.942	23.355	23.3813	22.4847
Q13576-3;Q13576-2;Q13576	Ras GTPase-activating-like protein IQGAP2	IQGAP2	-0.146942	0.464776	6.6	-			6	27.145	64830000	4	6	3	3	21.8838	21.9637	21.9513	21.949	22.3487	21.9418
P46940;Q86VI3	Ras GTPase-activating-like protein IQGAP1	IQGAP1	-0.14713	0.480978	39.9	-			51	323.31	2838300000	171	6	3	3	25.3523	25.1633	25.5291	25.6562	25.4029	25.427
Q5VTE0;P68104	Putative elongation factor 1-alpha-like 3;Elongation factor 1-alpha 1	EEF1A1P5;EEF1A1	-0.149028	0.689592	45.9	-			15	323.31	6497100000	117	6	3	3	27.7428	27.5594	27.7331	27.7132	27.9773	27.7918
P52815	39S ribosomal protein L12, mitochondrial	MRPL12	-0.172897	0.301445	35.9	+	Matrix	LSU;Mitochondrial central dogma;Mitochondrial ribosome;mtRNA metabolism;Transcription;Translation	6	216.38	2043900000	38	6	3	3	27.3839	27.5666	26.9688	27.5609	27.6921	27.1851
Q96EY1;Q96EY1-2;Q96EY1-3	DnaJ homolog subfamily A member 3, mitochondrial	DNAJA3	-0.175159	1.49766	29.2	+	Matrix	Protein import, sorting and homeostasis;Chaperones;Protein homeostasis	10	93.351	667210000	37	6	3	3	24.4963	24.4657	24.6305	24.6992	24.6766	24.7421
Q09666;Q09666-2	Neuroblast differentiation-associated protein AHNAK	AHNAK	-0.175553	1.21041	10.5	-			15	128.76	397860000	34	6	3	3	23.9039	23.7619	23.9054	24.1301	23.9789	23.9888
Q86UE4	Protein LYRIC	MTDH	-0.176412	0.873074	17.7	-			8	70.937	141080000	15	6	3	3	22.886	22.8752	22.8219	22.9279	23.2201	22.9643
Q9NQC3-2;Q9NQC3-5;Q9NQC3;Q9NQC3-3;Q9NQC3-4;Q9NQC3-6	Reticulon-4	RTN4	-0.178782	0.405309	28.2	-			6	185.7	1129200000	30	6	3	3	25.7349	25.5328	25.4518	25.5768	26.0859	25.5932
P15328	Folate receptor alpha	FOLR1	-0.178997	0.445955	20.6	-			5	32.286	133870000	15	6	3	3	22.4922	22.7927	22.473	22.6249	23.0411	22.6289
Q96CU9;Q96CU9-3;Q96CU9-2	FAD-dependent oxidoreductase domain-containing protein 1	FOXRED1	-0.183116	0.398013	11.7	+	MIM	CI assembly factors;Complex I;OXPHOS;OXPHOS assembly factors	4	44.984	162820000	11	6	3	3	23.7475	23.8141	23.506	24.168	23.8719	23.577
P35637-2;P35637;Q92804-2;Q92804	RNA-binding protein FUS	FUS	-0.18331	0.450619	10.9	-			3	17.267	87132000	5	6	3	3	22.4351	22.685	22.3942	22.3977	22.7702	22.8964
Q9Y3D3;Q9Y3D3-2	28S ribosomal protein S16, mitochondrial	MRPS16	-0.185295	1.42212	59.9	+	Matrix	Mitochondrial central dogma;Mitochondrial ribosome;SSU;Translation	7	168.63	1359100000	39	6	3	3	26.342	26.3892	26.4611	26.5537	26.6798	26.5147
P61978-3;P61978;P61978-2	Heterogeneous nuclear ribonucleoprotein K	HNRNPK	-0.186758	0.385165	42	-			16	226.24	1198300000	65	6	3	3	24.5469	25.1029	24.8235	24.7601	25.1567	25.1168
P67809;Q9Y2T7	Nuclease-sensitive element-binding protein 1	YBX1	-0.191411	1.97223	49.7	-			11	311.64	1110300000	64	6	3	3	25.4742	25.4578	25.4835	25.6242	25.7466	25.619
Q96EL2	28S ribosomal protein S24, mitochondrial	MRPS24	-0.207493	0.854664	35.9	+	Matrix	Mitochondrial central dogma;Mitochondrial ribosome;SSU;Translation	5	79.07	361070000	27	6	3	3	23.7694	24.0047	23.6269	24.0499	24.0081	23.9654
O14744-2;O14744;O14744-3;O14744-5;O14744-4	Protein arginine N-methyltransferase 5;Protein arginine N-methyltransferase 5, N-terminally processed	PRMT5	-0.21526	0.554823	41.6	-			17	255.49	1462500000	86	6	3	3	25.3686	24.8015	25.1539	25.2773	25.4177	25.2748
Q07021	Complement component 1 Q subcomponent-binding protein, mitochondrial	C1QBP	-0.225732	0.262052	27.3	+	Matrix	Immune response;Signaling	5	104.81	1072600000	22	6	3	3	26.0241	26.8789	25.9192	26.7595	26.5319	26.208
Q9P2E9-3;Q9P2E9;Q8N4C6-6;Q8N4C6-11;Q8N4C6-4;Q8N4C6-9;Q8N4C6-2;Q8N4C6;Q8N4C6-5;Q8N4C6-10;Q8N4C6-7	Ribosome-binding protein 1	RRBP1	-0.23409	0.330943	16	-			11	68.485	183680000	21	6	3	3	22.8103	22.2411	22.5765	23.2567	22.5331	22.5404
Q96DV4;Q96DV4-2	39S ribosomal protein L38, mitochondrial	MRPL38	-0.241557	1.382	37.6	+	Matrix	LSU;Mitochondrial central dogma;Mitochondrial ribosome;Translation	15	121.37	720640000	56	6	3	3	23.5962	23.6897	23.8658	23.9958	23.9267	23.9538
Q5T653	39S ribosomal protein L2, mitochondrial	MRPL2	-0.243568	0.895591	21.6	+	Matrix	LSU;Mitochondrial central dogma;Mitochondrial ribosome;Translation	4	46.056	338260000	16	6	3	3	24.3108	24.3384	24.4536	24.4304	24.8357	24.5674
O95782-2;O95782;O94973-3;O94973;O94973-2	AP-2 complex subunit alpha-1;AP-2 complex subunit alpha-2	AP2A1;AP2A2	-0.248465	1.61478	6.4	-			6	37.068	93877000	11	6	3	3	22.1641	22.1917	22.3828	22.5135	22.5062	22.4643
Q9Y3D9	28S ribosomal protein S23, mitochondrial	MRPS23	-0.248837	0.843725	61.6	+	Matrix	Mitochondrial central dogma;Mitochondrial ribosome;SSU;Translation	11	209.64	1889300000	73	6	3	3	25.6698	25.9526	25.8375	26.1809	26.1758	25.8497
Q96A35	39S ribosomal protein L24, mitochondrial	MRPL24	-0.249481	1.26335	35.6	+	Matrix	LSU;Mitochondrial central dogma;Mitochondrial ribosome;Translation	7	44.706	322420000	29	6	3	3	23.6867	23.5492	23.5429	23.7766	24.0014	23.7492
Q96C36	Pyrroline-5-carboxylate reductase 2	PYCR2	-0.257055	1.35421	27.2	+	Matrix	Amino acid metabolism;Metabolism;Proline metabolism	8	46.595	176280000	11	6	3	3	23.309	23.2811	23.163	23.5011	23.379	23.6442
Q9BYD6	39S ribosomal protein L1, mitochondrial	MRPL1	-0.258488	0.472921	27.1	+	Matrix	LSU;Mitochondrial central dogma;Mitochondrial ribosome;Translation	10	71.147	561660000	35	6	3	3	23.7231	23.9564	24.1998	24.4773	24.3362	23.8412
Q9HD33;Q9HD33-2;Q9HD33-3	39S ribosomal protein L47, mitochondrial	MRPL47	-0.261069	1.14758	28	+	Matrix	LSU;Mitochondrial central dogma;Mitochondrial ribosome;mtRNA granules;mtRNA metabolism;Translation	8	54.642	492220000	26	6	3	3	24.2017	24.2583	24.1015	24.5029	24.5815	24.2603
Q9BYD2	39S ribosomal protein L9, mitochondrial	MRPL9	-0.264711	0.845576	33.7	+	Matrix	LSU;Mitochondrial central dogma;Mitochondrial ribosome;Translation	9	260.44	643170000	40	6	3	3	24.2708	24.2749	24.3608	24.7743	24.6321	24.2942
Q7L0Y3	Mitochondrial ribonuclease P protein 1	TRMT10C	-0.270754	1.43978	41.2	+	Matrix	Mitochondrial central dogma;mtRNA granules;mtRNA metabolism;mt-tRNA modifications;Polycistronic mtRNA processing	15	213.4	831410000	58	6	3	3	24.3576	24.2855	24.4988	24.7631	24.638	24.5531
Q92841-1;Q92841-3;Q92841-2;Q92841	Probable ATP-dependent RNA helicase DDX17	DDX17	-0.273242	0.771992	19.1	-			11	36.882	115720000	12	6	3	3	22.2858	22.3672	22.104	22.3561	22.8104	22.4103
Q9BQA1;Q9BQA1-2	Methylosome protein 50	WDR77	-0.274077	1.08824	29.2	-			7	121.97	610760000	39	6	3	3	24.5845	24.451	24.6822	24.6589	24.987	24.894
P04075;P04075-2;P09972;P05062	Fructose-bisphosphate aldolase A	ALDOA	-0.275163	0.805928	31	-			9	88.642	436240000	37	6	3	3	23.7511	23.7049	23.8543	24.2777	24.0976	23.7605
O43390;O43390-2;O43390-4;O43390-3	Heterogeneous nuclear ribonucleoprotein R	HNRNPR	-0.277047	0.305798	21.3	-			11	50.447	202820000	11	6	3	3	22.7559	23.0752	23.4219	22.736	23.7394	23.6086
Q9Y3B7;Q9Y3B7-2;Q9Y3B7-3	39S ribosomal protein L11, mitochondrial	MRPL11	-0.278949	1.99913	45.8	+	Matrix	LSU;Mitochondrial central dogma;Mitochondrial ribosome;Translation	9	133.18	834260000	34	6	3	3	24.6073	24.648	24.5219	24.8249	24.9671	24.822
P82912;P82912-2;P82912-3	28S ribosomal protein S11, mitochondrial	MRPS11	-0.281904	0.875782	37.1	+	Matrix	Mitochondrial central dogma;Mitochondrial ribosome;SSU;Translation	6	114.25	696650000	32	6	3	3	24.8886	25.0203	24.8873	25.0213	25.4939	25.1267
O60506-2;O60506;O60506-4;O60506-3;O60506-5	Heterogeneous nuclear ribonucleoprotein Q	SYNCRIP	-0.284199	0.93913	25.5	-			12	121.24	667530000	44	6	3	3	24.1129	24.2359	24.418	24.3418	24.7232	24.5543
Q9Y2R9	28S ribosomal protein S7, mitochondrial	MRPS7	-0.286275	0.788442	55.4	+	Matrix	Mitochondrial central dogma;Mitochondrial ribosome;mtRNA granules;mtRNA metabolism;SSU;Translation	15	323.31	3754700000	121	6	3	3	26.4238	26.541	26.5339	26.8894	27.0022	26.4659
Q9NP92	28S ribosomal protein S30, mitochondrial	MRPS30	-0.301916	1.75439	30.1	+	Matrix	LSU;Mitochondrial central dogma;Mitochondrial ribosome;Translation	11	85.389	674950000	41	6	3	3	23.965	24.1337	24.2178	24.3988	24.449	24.3744
Q92522	Histone H1x	H1FX	-0.30265	0.614304	11.7	-			2	12.245	60189000	3	5	2	3	22.1845	NaN	22.4336	22.3982	22.8881	22.5488
O75390	Citrate synthase, mitochondrial	CS	-0.312344	1.71832	30.5	+	Matrix	Carbohydrate metabolism;Metabolism;TCA cycle	11	118.01	400360000	32	6	3	3	24.0217	23.8804	23.8251	24.1486	24.3355	24.1802
Q9BZE1	39S ribosomal protein L37, mitochondrial	MRPL37	-0.314768	2.19404	44.4	+	Matrix	LSU;Mitochondrial central dogma;Mitochondrial ribosome;Translation	16	227.94	1003800000	63	6	3	3	24.7306	24.6057	24.7093	24.9333	24.9699	25.0867
Q6YN16-2;Q6YN16	Hydroxysteroid dehydrogenase-like protein 2	HSDL2	-0.315492	0.735205	18	+	Matrix	0	5	35.424	77504000	10	6	3	3	22.0159	22.0302	21.9252	22.2961	22.6467	21.9751
Q8TAE8	Growth arrest and DNA damage-inducible proteins-interacting protein 1	GADD45GIP1	-0.317138	0.515449	52.7	+	Matrix	LSU;Mitochondrial central dogma;Mitochondrial ribosome;Translation	9	100.05	706410000	33	6	3	3	24.4864	24.6745	24.8836	25.1497	25.3256	24.5207
P26038	Moesin	MSN	-0.320478	0.592993	25.8	-			16	50.456	172370000	28	6	3	3	22.5693	22.2398	22.8625	23.0712	23.0042	22.5575
P14866;P14866-2	Heterogeneous nuclear ribonucleoprotein L	HNRNPL	-0.321751	0.560573	25.6	-			10	171.47	541620000	36	6	3	3	24.1616	24.2574	24.2577	24.0423	24.8153	24.7844
Q14103-4;Q14103-3;Q14103-2;Q14103	Heterogeneous nuclear ribonucleoprotein D0	HNRNPD	-0.321914	0.617437	33.1	-			10	149.1	1186800000	31	6	3	3	25.7068	25.7423	25.7349	25.5966	26.3772	26.1759
Q12906-5;Q12906-4;Q12906-2;Q12906-6;Q12906-3;Q12906;Q12906-7;Q96SI9-2;Q96SI9	Interleukin enhancer-binding factor 3	ILF3	-0.324996	0.342763	15.5	-			7	48.598	173920000	16	6	3	3	21.8991	22.0433	22.4287	21.7379	22.8949	22.7133
P82664	28S ribosomal protein S10, mitochondrial	MRPS10	-0.329637	0.734526	41.3	+	Matrix	Mitochondrial central dogma;Mitochondrial ribosome;SSU;Translation	6	52.138	584830000	24	6	3	3	24.8249	24.9345	24.6334	25.1586	25.4325	24.7907
P31943	Heterogeneous nuclear ribonucleoprotein H;Heterogeneous nuclear ribonucleoprotein H, N-terminally processed	HNRNPH1	-0.329805	1.55829	34.1	-			10	132.66	504340000	39	6	3	3	23.9332	23.9231	23.8943	24.1443	24.44	24.1557
Q9BYD1	39S ribosomal protein L13, mitochondrial	MRPL13	-0.33444	2.91851	50.6	+	Matrix	LSU;Mitochondrial central dogma;Mitochondrial ribosome;Translation	8	74.145	696920000	50	6	3	3	24.5419	24.5711	24.473	24.8747	24.9058	24.8088
Q8IXB1;Q8IXB1-2;Q8IXB1-3	DnaJ homolog subfamily C member 10	DNAJC10	-0.336542	1.69597	6.4	-			5	29.506	55846000	7	6	3	3	21.6606	21.5418	21.5299	21.755	21.983	22.004
P82914	28S ribosomal protein S15, mitochondrial	MRPS15	-0.34826	1.1338	29.6	+	Matrix	Mitochondrial central dogma;Mitochondrial ribosome;SSU;Translation	10	88.502	926240000	46	6	3	3	24.9034	25.0912	25.0331	25.3831	25.5746	25.1148
Q9Y291	28S ribosomal protein S33, mitochondrial	MRPS33	-0.353969	1.24704	50	+	Matrix	Mitochondrial central dogma;Mitochondrial ribosome;SSU;Translation	5	45.293	342370000	26	6	3	3	23.8894	24.0812	23.9621	24.4851	24.4166	24.0928
O95197-3;O95197-6;O95197-5;O95197-4;O95197-7;O95197-2;O95197	Reticulon-3	RTN3	-0.354106	1.41103	11	-			2	17.11	262430000	20	6	3	3	24.0058	23.7754	23.9839	24.1077	24.4201	24.2996
P61604	10 kDa heat shock protein, mitochondrial	HSPE1	-0.354406	0.7783	52	+	Matrix	Protein import, sorting and homeostasis;Chaperones;Protein homeostasis	5	39.149	279720000	23	6	3	3	23.7988	23.9345	23.472	24.2579	24.2385	23.772
O94776;O94776-2;Q13330-2;Q9BTC8-2;Q9BTC8	Metastasis-associated protein MTA2	MTA2	-0.35814	0.293328	16.2	-			8	51.628	127170000	13	5	2	3	21.9949	22.7554	NaN	22.253	23.2823	22.6646
O00461	Golgi integral membrane protein 4	GOLIM4	-0.360624	1.00994	17.5	-			10	104	228550000	23	6	3	3	23.2109	22.9553	23.2312	23.2303	23.7182	23.5309
P82675;P82675-2	28S ribosomal protein S5, mitochondrial	MRPS5	-0.362193	2.88539	41.9	+	Matrix	Mitochondrial central dogma;Mitochondrial ribosome;SSU;Translation	20	323.31	2352900000	110	6	3	3	25.7237	25.8095	25.743	26.1375	26.1748	26.0505
Q6P087;Q6P087-2;Q6P087-3	RNA pseudouridylate synthase domain-containing protein 3	RPUSD3	-0.363663	1.33187	25.9	+	Matrix	Mitochondrial central dogma;mtRNA granules;mtRNA metabolism;mt-rRNA modifications	8	51.406	198300000	13	6	3	3	23.4799	23.3006	23.527	23.7791	23.9952	23.6242
Q8WVM0	Dimethyladenosine transferase 1, mitochondrial	TFB1M	-0.363911	1.05081	45.1	+	Matrix	Mitochondrial central dogma;Mitochondrial ribosome assembly;mtRNA granules;mtRNA metabolism;mt-rRNA modifications;Translation	10	71.17	607510000	27	6	3	3	24.2284	24.2931	24.6174	24.9425	24.7233	24.5648
P29692;P29692-2;P29692-3;P29692-4	Elongation factor 1-delta	EEF1D	-0.36591	2.30386	22.4	-			4	40.532	124830000	10	6	3	3	22.4776	22.6113	22.6171	22.8976	23.0273	22.8788
P32322-3;P32322;P32322-2	Pyrroline-5-carboxylate reductase 1, mitochondrial	PYCR1	-0.367242	1.26427	35.5	+	Matrix	Amino acid metabolism;Metabolism;Proline metabolism	10	88.511	378610000	41	6	3	3	23.7479	23.3407	23.3547	23.8596	23.7956	23.8899
P78347-2;P78347-4;P78347-3;P78347	General transcription factor II-I	GTF2I	-0.371749	2.51988	4.2	-			3	17.982	28404000	4	5	3	2	20.9518	20.9329	21.0372	21.2562	21.4214	21.3596
Q13084	39S ribosomal protein L28, mitochondrial	MRPL28	-0.382108	1.14148	53.5	+	Matrix	LSU;Mitochondrial central dogma;Mitochondrial ribosome;Translation	9	210.28	401060000	32	6	3	3	24.0703	24.1625	24.1214	24.6112	24.6956	24.1937
Q96GC5-3;Q96GC5	39S ribosomal protein L48, mitochondrial	MRPL48	-0.382158	1.94204	23.7	+	Matrix	LSU;Mitochondrial central dogma;Mitochondrial ribosome;Translation	4	81.205	404240000	22	6	3	3	24.6973	24.8199	24.8221	25.1128	25.3106	25.0623
P63010;P63010-2;P63010-3;Q10567-4;Q10567-3;Q10567-2;Q10567	AP-2 complex subunit beta;AP-1 complex subunit beta-1	AP2B1;AP1B1	-0.385216	1.75752	9.6	-			8	49.925	169910000	12	6	3	3	22.622	22.4084	22.6531	22.9712	22.8291	23.0389
P82930	28S ribosomal protein S34, mitochondrial	MRPS34	-0.387072	1.76972	50.9	+	Matrix	Mitochondrial central dogma;Mitochondrial ribosome;SSU;Translation	10	174.27	1458000000	59	6	3	3	25.3211	25.3689	25.1698	25.7755	25.7248	25.5207
Q6UB35;Q6UB35-2	Monofunctional C1-tetrahydrofolate synthase, mitochondrial	MTHFD1L	-0.391412	3.78857	27	+	Matrix	Folate and 1-C metabolism;Metabolism;Vitamin metabolism	20	186.18	928480000	63	6	3	3	24.0909	24.0099	24.0212	24.4545	24.4092	24.4324
P37108	Signal recognition particle 14 kDa protein	SRP14	-0.393215	0.348733	41.2	-			3	66.159	189460000	7	6	3	3	23.9324	24.0827	23.176	23.463	24.1483	24.7594
O75616;O75616-2	GTPase Era, mitochondrial	ERAL1	-0.397062	2.31629	49	+	Matrix	Mitochondrial central dogma;Mitochondrial ribosome assembly;mtRNA granules;mtRNA metabolism;Translation	16	323.31	1291100000	66	6	3	3	25.0295	25.0626	25.0608	25.5124	25.5224	25.3093
Q14257;Q14257-2	Reticulocalbin-2	RCN2	-0.399884	3.28366	65.6	-			12	323.31	2532700000	83	6	3	3	26.4734	26.4702	26.3755	26.849	26.8729	26.7967
Q7L2H7;Q7L2H7-2	Eukaryotic translation initiation factor 3 subunit M	EIF3M	-0.403018	0.860656	7.5	-			2	14.268	29677000	2	3	2	1	21.482	NaN	21.4621	21.5722	21.9684	22.0846
Q00839-2;Q00839	Heterogeneous nuclear ribonucleoprotein U	HNRNPU	-0.418758	0.574384	32.1	-			20	323.31	1980500000	83	6	3	3	24.9385	25.5685	25.2699	25.1551	26.0475	25.8305
Q9BRJ2	39S ribosomal protein L45, mitochondrial	MRPL45	-0.42668	2.21837	62.4				16	122.61	1083000000	46	6	3	3	24.4743	24.4549	24.6091	25.009	24.9979	24.8114
Q9NYK5;Q9NYK5-2	39S ribosomal protein L39, mitochondrial	MRPL39	-0.430168	1.63874	43.5	+	Matrix	LSU;Mitochondrial central dogma;Mitochondrial ribosome;Translation	12	137.02	1168000000	36	6	3	3	25.0214	25.1245	25.0233	25.5631	25.636	25.2607
Q99714;Q99714-2	3-hydroxyacyl-CoA dehydrogenase type-2	HSD17B10	-0.430471	1.85926	88.9	+	Matrix	Mitochondrial central dogma;Amino acid metabolism;Branched-chain amino acid metabolism;Cholesterol, bile acid, steroid synthesis;Fatty acid oxidation;Lipid metabolism;Metabolism;Mitochondrial central dogma;mtRNA granules;mtRNA metabolism;mt-tRNA modifications;Polycistronic mtRNA processing	16	323.31	1855700000	76	6	3	3	25.3503	25.5147	25.3145	25.7746	25.9842	25.7122
Q9P0M9	39S ribosomal protein L27, mitochondrial	MRPL27	-0.438544	2.19966	48	+	Matrix	LSU;Mitochondrial central dogma;Mitochondrial ribosome;Translation	6	42.388	292560000	32	6	3	3	23.4942	23.5068	23.6504	24.1114	23.9747	23.8809
Q99832-3;Q99832;Q99832-4;Q99832-2	T-complex protein 1 subunit eta	CCT7	-0.439448	0.969553	16.6	-			7	40.803	52959000	6	4	2	2	21.7831	21.6312	NaN	22.2872	22.2918	21.8608
P55084-2;P55084	Trifunctional enzyme subunit beta, mitochondrial;3-ketoacyl-CoA thiolase	HADHB	-0.441529	2.72592	61.1	+	MIM	Amino acid metabolism;Carbohydrate metabolism;Fatty acid oxidation;Ketone metabolism;Lipid metabolism;Lysine metabolism;Metabolism	22	297.91	3213100000	103	6	3	3	25.8304	25.7986	25.8171	26.3089	26.3242	26.1375
Q9BYN8	28S ribosomal protein S26, mitochondrial	MRPS26	-0.445028	1.14401	42.9	+	Matrix	Mitochondrial central dogma;Mitochondrial ribosome;SSU;Translation	11	323.31	1036800000	61	6	3	3	24.52	24.4132	24.517	25.1488	25.0637	24.5727
O43852;O43852-3;O43852-5;O43852-6;O43852-10;O43852-9;O43852-15;O43852-13;O43852-14;O43852-11;O43852-12	Calumenin	CALU	-0.445204	1.98646	63.8	-			22	323.31	18183000000	251	6	3	3	28.4328	28.2633	28.5599	28.8974	28.9218	28.7724
P11021	78 kDa glucose-regulated protein	HSPA5	-0.446915	2.78467	53.4	-			36	323.31	67026000000	457	6	3	3	29.1769	29.1082	29.1977	29.6752	29.6442	29.5042
Q9BYC9;Q9BYC9-2	39S ribosomal protein L20, mitochondrial	MRPL20	-0.449293	0.764421	45.6	+	Matrix	LSU;Mitochondrial central dogma;Mitochondrial ribosome;Translation	7	47.459	537370000	35	6	3	3	24.1197	24.1847	24.0855	24.9864	24.68	24.0714
P60660;P60660-2;P14649	Myosin light polypeptide 6	MYL6	-0.451281	1.10286	47.7	-			7	69.726	254000000	21	5	2	3	23.1909	23.3452	NaN	23.4731	23.8863	23.7986
Q9Y2Q9	28S ribosomal protein S28, mitochondrial	MRPS28	-0.451487	0.945263	41.2	+	Matrix	Mitochondrial central dogma;Mitochondrial ribosome;SSU;Translation	6	323.31	1280400000	37	6	3	3	24.8188	25.5142	25.144	25.5358	25.8044	25.4912
P09651-3;P09651-2;P09651;Q32P51	Heterogeneous nuclear ribonucleoprotein A1;Heterogeneous nuclear ribonucleoprotein A1, N-terminally processed;Heterogeneous nuclear ribonucleoprotein A1-like 2	HNRNPA1;HNRNPA1L2	-0.454123	0.866225	58.8	-			14	323.31	3917200000	128	6	3	3	25.8684	26.1726	26.1477	26.0797	26.816	26.6554
P82663;P82663-2;P82663-3	28S ribosomal protein S25, mitochondrial	MRPS25	-0.454487	1.62909	74.6	+	Matrix	Mitochondrial central dogma;Mitochondrial ribosome;SSU;Translation	11	215.94	959750000	64	6	3	3	24.4126	24.5486	24.4843	24.9657	25.1302	24.7131
P82650;P82650-2	28S ribosomal protein S22, mitochondrial	MRPS22	-0.463353	2.56358	60	+	Matrix	Mitochondrial central dogma;Mitochondrial ribosome;SSU;Translation	21	323.31	3559800000	139	6	3	3	25.4185	25.4101	25.4153	25.8838	25.9965	25.7536
Q9P015	39S ribosomal protein L15, mitochondrial	MRPL15	-0.466731	1.82091	54.4	+	Matrix	LSU;Mitochondrial central dogma;Mitochondrial ribosome;Translation	13	111.76	1063000000	37	6	3	3	25.1752	25.0423	25.0395	25.6752	25.6392	25.3429
Q9HC36	rRNA methyltransferase 3, mitochondrial	RNMTL1	-0.46701	1.6761	38.6	+	Matrix	Mitochondrial central dogma;Mitochondrial ribosome assembly;mtRNA metabolism;mt-rRNA modifications;Translation	12	163.39	642700000	49	6	3	3	24.1933	24.2474	24.3626	24.851	24.8514	24.5019
O00571-2;O00571;O15523-2;O15523;O15523-3;Q9NQI0-3;Q9NQI0-2;Q9NQI0-4;Q9NQI0	ATP-dependent RNA helicase DDX3X;ATP-dependent RNA helicase DDX3Y	DDX3X;DDX3Y	-0.468258	2.68744	35.9	-			19	147.49	739270000	63	6	3	3	24.2055	23.9961	24.0558	24.5161	24.5886	24.5575
Q13405	39S ribosomal protein L49, mitochondrial	MRPL49	-0.46844	2.41419	46.4	+	Matrix	LSU;Mitochondrial central dogma;Mitochondrial ribosome;Translation	7	323.31	802440000	40	6	3	3	24.6812	24.7515	24.5966	25.2273	25.1879	25.0194
Q8IXM3	39S ribosomal protein L41, mitochondrial	MRPL41	-0.46961	2.69605	62.8	+	Matrix	LSU;Mitochondrial central dogma;Mitochondrial ribosome;Translation	6	47.998	368840000	33	6	3	3	23.7106	23.6501	23.6108	24.0683	24.2444	24.0676
Q8WWI1-3;Q8WWI1;Q8WWI1-5;Q8WWI1-4;Q8WWI1-2	LIM domain only protein 7	LMO7	-0.471418	2.80974	36.4	-			40	323.31	2220800000	165	6	3	3	24.1462	24.2574	24.2067	24.6697	24.768	24.5869
P98179	RNA-binding protein 3	RBM3	-0.478042	0.876931	47.8	-			4	31.396	127200000	6	5	2	3	NaN	22.938	22.8106	22.9993	23.5476	23.5101
Q9NYY8;Q9NYY8-2	FAST kinase domain-containing protein 2	FASTKD2	-0.485856	2.7119	33.4	+	Matrix	Mitochondrial central dogma;Mitochondrial ribosome assembly;mtRNA granules;mtRNA metabolism;mtRNA stability and decay;Polycistronic mtRNA processing;Translation	19	177.08	1038400000	70	6	3	3	24.0494	24.1429	24.137	24.6652	24.6455	24.4761
P82921	28S ribosomal protein S21, mitochondrial	MRPS21	-0.486167	1.47818	47.1	+	Matrix	Mitochondrial central dogma;Mitochondrial ribosome;SSU;Translation	4	104.58	322900000	13	6	3	3	24.5107	24.2297	24.3762	24.866	25.078	24.6311
P48643-2;P48643	T-complex protein 1 subunit epsilon	CCT5	-0.48633	1.11817	25.9	-			9	54.381	162260000	13	6	3	3	22.5577	22.5735	22.2432	22.7797	23.2922	22.7615
Q9BVS5	tRNA (adenine(58)-N(1))-methyltransferase, mitochondrial	TRMT61B	-0.48772	1.01999	18	+	Matrix	Mitochondrial central dogma;Mitochondrial ribosome assembly;mtRNA metabolism;mt-rRNA modifications;mt-tRNA modifications;Translation	5	33.808	151230000	10	5	2	3	23.1921	23.0741	NaN	23.6824	23.3298	23.8503
P82932	28S ribosomal protein S6, mitochondrial	MRPS6	-0.489454	1.14613	45.6	+	Matrix	Mitochondrial central dogma;Mitochondrial ribosome;SSU;Translation	6	43.961	734050000	25	6	3	3	25.1243	24.8834	24.5074	25.3839	25.4481	25.1516
P51398-2;P51398;P51398-3	28S ribosomal protein S29, mitochondrial	DAP3	-0.491718	2.11386	68.9	+	Matrix	T	19	323.31	4413300000	132	6	3	3	26.276	26.4218	26.2491	26.75	26.9715	26.7005
P34897-3;P34897;P34897-2;P34896-4;P34896-3;P34896-2;P34896	Serine hydroxymethyltransferase, mitochondrial	SHMT2	-0.49452	2.6411	50.1	-;+	Matrix	Amino acid metabolism;Folate and 1-C metabolism;Glycine metabolism;Metabolism;Serine metabolism;Vitamin metabolism	18	157.71	1240700000	70	6	3	3	24.2325	24.3363	24.3938	24.7109	24.8885	24.8468
Q7KZF4	Staphylococcal nuclease domain-containing protein 1	SND1	-0.496932	3.13206	37.4	+	unknown	0	25	218.9	682760000	50	6	3	3	23.9898	23.9955	24.1455	24.5095	24.559	24.5531
P40939;P40939-2	Trifunctional enzyme subunit alpha, mitochondrial;Long-chain enoyl-CoA hydratase;Long chain 3-hydroxyacyl-CoA dehydrogenase	HADHA	-0.497687	2.71221	58.3	+	MIM	Amino acid metabolism;Branched-chain amino acid metabolism;Cardiolipin synthesis;Fatty acid oxidation;Lipid metabolism;Metabolism	31	323.31	6236000000	199	6	3	3	26.246	26.2849	26.3352	26.8188	26.877	26.6633
Q12849;Q12849-5	G-rich sequence factor 1	GRSF1	-0.498439	1.36	28.3	+	Matrix	Mitochondrial central dogma;Mitochondrial ribosome assembly;mtRNA granules;mtRNA metabolism;mtRNA stability and decay;Polycistronic mtRNA processing;Translation	9	109.28	467370000	27	6	3	3	24.4712	24.7014	24.8311	25.0374	25.4364	25.0252
P26641;P26641-2	Elongation factor 1-gamma	EEF1G	-0.499435	0.58259	21.1	-			7	46.121	177670000	17	6	3	3	22.6387	22.6393	23.1015	23.9315	23.2201	22.7262
P26599;P26599-2;P26599-3;O95758-1;O95758-6;O95758-2;O95758;O95758-5;O95758-4;O95758-7	Polypyrimidine tract-binding protein 1	PTBP1	-0.502655	2.21627	44.6	-			15	323.31	2169500000	86	6	3	3	25.481	25.6347	25.7065	25.99	26.2239	26.1162
P82673;P82673-2	28S ribosomal protein S35, mitochondrial	MRPS35	-0.506554	2.13769	51.4	+	Matrix	Mitochondrial central dogma;Mitochondrial ribosome;SSU;Translation	15	323.31	2128600000	86	6	3	3	25.6524	25.6641	25.712	26.1733	26.3584	26.0164
Q8N983-2;Q8N983;Q8N983-4;Q8N983-3;Q8N983-6;Q8N983-7	39S ribosomal protein L43, mitochondrial	MRPL43	-0.507008	1.68783	39.6	+	Matrix	LSU;Mitochondrial central dogma;Mitochondrial ribosome;Translation	8	70.156	573890000	35	6	3	3	24.6741	24.6405	24.6669	25.1859	25.3934	24.9233
Q14CZ7	FAST kinase domain-containing protein 3	FASTKD3	-0.507568	2.41598	53.2	+	Matrix	Mitochondrial central dogma;mtRNA metabolism;mtRNA stability and decay;Polycistronic mtRNA processing	26	323.31	1380000000	84	6	3	3	24.1037	24.1268	24.1608	24.6987	24.7408	24.4744
Q9Y3D5	28S ribosomal protein S18c, mitochondrial	MRPS18C	-0.508679	1.12894	31.7	+	Matrix	Mitochondrial central dogma;Mitochondrial ribosome;SSU;Translation	4	215.8	287930000	19	6	3	3	23.5891	23.3919	23.5943	24.0576	24.3697	23.6741
Q04837	Single-stranded DNA-binding protein, mitochondrial	SSBP1	-0.516903	1.55442	46.6	+	Matrix	Mitochondrial central dogma;mtDNA maintenance;mtDNA nucleoid;mtDNA replication	5	323.31	876850000	32	6	3	3	25.8677	25.3514	25.6107	26.0677	26.1891	26.1238
Q96EY7;Q96EY7-2	Pentatricopeptide repeat domain-containing protein 3, mitochondrial	PTCD3	-0.5177	3.68439	46.7	+	Matrix	Mitochondrial central dogma;Mitochondrial ribosome;Mitochondrial ribosome assembly;SSU;Translation	25	323.31	3220300000	120	6	3	3	26.1649	26.1769	26.0831	26.6337	26.7136	26.6308
Q9BYC8	39S ribosomal protein L32, mitochondrial	MRPL32	-0.517911	1.59132	29.3	+	Matrix	LSU;Mitochondrial central dogma;Mitochondrial ribosome;Translation	5	318.56	349920000	33	6	3	3	24.5227	24.3745	24.5099	25.0094	25.2202	24.7312
Q9Y676	28S ribosomal protein S18b, mitochondrial	MRPS18B	-0.519501	1.5129	48.4	+	Matrix	Mitochondrial central dogma;Mitochondrial ribosome;SSU;Translation	10	323.31	1556700000	58	6	3	3	25.8172	25.7673	25.8207	26.371	26.5662	26.0265
Q53R41;Q53R41-2	FAST kinase domain-containing protein 1	FASTKD1	-0.521425	2.39998	42.3	+	Matrix	Mitochondrial central dogma;mtRNA granules;mtRNA metabolism;mtRNA stability and decay;Polycistronic mtRNA processing	28	323.31	1849500000	104	6	3	3	24.77	24.4793	24.5644	25.1324	25.1471	25.0984
Q8IVS2;Q8IVS2-2	Malonyl-CoA-acyl carrier protein transacylase, mitochondrial	MCAT	-0.523806	1.82848	47.7	+	Matrix	Lipid metabolism;Metabolism;Type II fatty acid synthesis	14	323.31	877090000	46	6	3	3	24.6207	24.4378	24.1862	24.9315	24.9785	24.9061
P17844;P17844-2	Probable ATP-dependent RNA helicase DDX5	DDX5	-0.524296	0.530285	30.6	-			16	172.38	526330000	44	6	3	3	22.865	23.7225	23.8215	23.3864	24.4212	24.1744
P11940-2;P11940;Q9H361;Q4VXU2;Q4VXU2-2;Q5JQF8;Q96DU9-2;Q96DU9	Polyadenylate-binding protein 1;Polyadenylate-binding protein 3	PABPC1;PABPC3	-0.525686	2.21529	42.2	-;+	Matrix	0	20	168.15	958740000	65	6	3	3	24.1899	24.1306	24.2931	24.6361	24.9043	24.6504
P09001	39S ribosomal protein L3, mitochondrial	MRPL3	-0.526237	1.45826	41.1	+	Matrix	LSU;Mitochondrial central dogma;Mitochondrial ribosome;Translation	11	84.771	1289100000	47	6	3	3	25.1707	25.3221	25.2465	26.0234	25.8243	25.4703
Q7L2E3-2;Q7L2E3-3;Q7L2E3	Putative ATP-dependent RNA helicase DHX30	DHX30	-0.529844	2.8992	70.9	+	Matrix	Mitochondrial central dogma;Mitochondrial ribosome assembly;mtRNA granules;mtRNA metabolism;Translation	74	323.31	15356000000	432	6	3	3	27.3218	27.277	27.3528	27.9349	27.8778	27.7284
Q8WV60;Q8WV60-3;Q8WV60-2	Pentatricopeptide repeat-containing protein 2, mitochondrial	PTCD2	-0.529956	2.28799	45.6	+	Matrix	Mitochondrial central dogma;mtRNA granules;mtRNA metabolism;Polycistronic mtRNA processing	19	259.29	1313500000	65	6	3	3	24.799	24.6609	24.7707	25.1559	25.4402	25.2243
Q9Y399	28S ribosomal protein S2, mitochondrial	MRPS2	-0.530421	2.41502	43.6	+	Matrix	Mitochondrial central dogma;Mitochondrial ribosome;SSU;Translation	13	132.96	1293700000	50	6	3	3	24.909	24.975	24.7896	25.3572	25.5605	25.3472
Q8N5N7;Q8N5N7-2	39S ribosomal protein L50, mitochondrial	MRPL50	-0.530666	1.07767	65.2	+	Matrix	LSU;Mitochondrial central dogma;Mitochondrial ribosome;Translation	8	61.821	554260000	26	6	3	3	24.1753	24.0306	23.9436	24.5702	24.969	24.2023
Q96EL3	39S ribosomal protein L53, mitochondrial	MRPL53	-0.532672	1.19021	49.1	+	Matrix	LSU;Mitochondrial central dogma;Mitochondrial ribosome;Translation	5	37.796	269350000	15	6	3	3	23.7632	23.6797	23.2614	23.9649	24.3847	23.9528
P49590;P49590-2;P12081-3;P12081-2;P12081-4;P12081	Probable histidine--tRNA ligase, mitochondrial	HARS2	-0.534712	0.704844	17.6	-;+	Matrix	Mitochondrial central dogma;mt-tRNA synthetases;Translation	8	53.612	167090000	15	5	2	3	23.2087	22.6528	NaN	23.107	23.5213	23.768
Q8TCS8	Polyribonucleotide nucleotidyltransferase 1, mitochondrial	PNPT1	-0.536429	3.70172	44.3	+	Matrix|IMS	Mitochondrial central dogma;mtRNA metabolism;mtRNA stability and decay	32	323.31	1992900000	128	6	3	3	24.8706	24.9088	24.9013	25.486	25.4499	25.354
Q08257;Q08257-3;Q08257-2	Quinone oxidoreductase	CRYZ	-0.538797	2.93083	57.8	+	Matrix	0	13	235.19	1646500000	81	6	3	3	24.8852	24.8872	24.8416	25.4986	25.4448	25.2869
P82933	28S ribosomal protein S9, mitochondrial	MRPS9	-0.539	1.93876	50.8	+	Matrix	Mitochondrial central dogma;Mitochondrial ribosome;mtRNA granules;mtRNA metabolism;SSU;Translation	20	323.31	3130100000	107	6	3	3	25.7443	25.6812	25.4704	26.2399	26.2796	25.9934
Q9Y2R5	28S ribosomal protein S17, mitochondrial	MRPS17	-0.541893	1.51919	60	+	Matrix	Mitochondrial central dogma;Mitochondrial ribosome;SSU;Translation	5	113.13	1372700000	24	6	3	3	26.2093	25.9739	25.7523	26.6882	26.5266	26.3465
Q92552;Q92552-2	28S ribosomal protein S27, mitochondrial	MRPS27	-0.542863	2.11958	52.2	+	Matrix	Mitochondrial central dogma;Mitochondrial ribosome;SSU;Translation	19	323.31	3093300000	118	6	3	3	25.76	25.8737	25.6604	26.2451	26.4848	26.1929
Q9NVS2;Q9NVS2-2;Q9NVS2-3	28S ribosomal protein S18a, mitochondrial	MRPS18A	-0.546051	1.7964	33.2	+	Matrix	LSU;Mitochondrial central dogma;Mitochondrial ribosome;Translation	6	41.368	337630000	22	6	3	3	23.165	22.7658	23.0393	23.6197	23.5875	23.4011
Q9H9J2	39S ribosomal protein L44, mitochondrial	MRPL44	-0.546828	1.28995	34	+	Matrix	LSU;Mitochondrial central dogma;Mitochondrial ribosome;Translation	11	110.89	884350000	31	6	3	3	24.7918	24.8978	25.1835	25.6243	25.7029	25.1864
O00411	DNA-directed RNA polymerase, mitochondrial	POLRMT	-0.558178	2.20164	36.7	+	Matrix	Mitochondrial central dogma;mtDNA maintenance;mtDNA nucleoid;mtDNA replication;mtRNA metabolism;Transcription	33	270.09	1744600000	77	6	3	3	26.9743	26.9316	26.9082	27.5066	27.6718	27.3103
Q8TCC3-2;Q8TCC3;Q8TCC3-3	39S ribosomal protein L30, mitochondrial	MRPL30	-0.5582	2.0473	23.6	+	Matrix	LSU;Mitochondrial central dogma;Mitochondrial ribosome;Translation	3	24.387	206480000	20	6	3	3	23.0788	22.8951	22.8313	23.5855	23.5833	23.3111
P22626;P22626-2	Heterogeneous nuclear ribonucleoproteins A2/B1	HNRNPA2B1	-0.560028	1.12707	55.8	-			18	323.31	3679100000	128	6	3	3	25.8947	26.1409	26.1632	26.224	26.9697	26.6851
Q09028-3;Q09028;Q09028-2;Q09028-4	Histone-binding protein RBBP4	RBBP4	-0.566235	0.893502	34.6	-			9	124.97	470150000	28	6	3	3	23.9822	24.5354	23.9445	24.3129	25.0912	24.7568
Q92665	28S ribosomal protein S31, mitochondrial	MRPS31	-0.566927	1.34721	51.1	+	Matrix	Mitochondrial central dogma;Mitochondrial ribosome;SSU;Translation	16	323.31	1976300000	83	6	3	3	25.8913	26.1527	26.1006	26.6661	26.8979	26.2813
O15235	28S ribosomal protein S12, mitochondrial	MRPS12	-0.571684	1.94904	39.1	+	Matrix	Mitochondrial central dogma;Mitochondrial ribosome;SSU;Translation	5	37.936	584290000	17	5	2	3	25.3634	25.3765	NaN	25.8934	26.096	25.8355
O95881	Thioredoxin domain-containing protein 12	TXNDC12	-0.573538	1.76949	58.7	-			6	201.27	1151400000	33	6	3	3	25.4276	25.3628	25.0876	25.8283	26.0583	25.7119
Q13464;O75116	Rho-associated protein kinase 1	ROCK1	-0.579173	2.04208	16.4	-			18	113.45	352910000	32	6	3	3	22.7548	22.7377	22.9728	23.5878	23.3464	23.2686
Q96E29-3;Q96E29-2;Q96E29	Transcription termination factor 3, mitochondrial	MTERF3	-0.580624	1.37236	41.9	+	Matrix	Mitochondrial central dogma;Mitochondrial ribosome assembly;Translation	11	70.334	329320000	28	6	3	3	22.958	22.8669	23.2734	23.3784	23.9045	23.5573
Q01082;Q01082-3;Q01082-2;P11277-3;P11277;P11277-2;O15020-2;O15020	Spectrin beta chain, non-erythrocytic 1	SPTBN1	-0.582811	1.4915	12.4	-			23	140.24	10806000000	31	6	3	3	30.1026	30.2625	30.214	31.0055	30.8889	30.4331
Q6IN84;Q6IN84-2	rRNA methyltransferase 1, mitochondrial	MRM1	-0.589282	2.48692	19.5	+	Matrix	Mitochondrial central dogma;mtRNA granules;mtRNA metabolism;mt-rRNA modifications	6	55.915	378540000	21	6	3	3	23.7792	23.6364	23.6773	24.2807	24.4345	24.1455
Q15208;Q9Y2H1-2;Q9Y2H1	Serine/threonine-protein kinase 38	STK38	-0.59031	1.6445	23.2	-			7	68.116	296200000	20	6	3	3	23.2542	23.242	23.6873	24.1239	23.8749	23.9556
Q4G176	Acyl-CoA synthetase family member 3, mitochondrial	ACSF3	-0.592112	0.849375	10.4	+	Matrix	Lipid metabolism;Metabolism;Type II fatty acid synthesis	5	32.451	97309000	11	5	2	3	22.264	NaN	22.4556	22.7645	23.3988	22.6925
Q9Y305-2;Q9Y305;Q9Y305-4;Q9Y305-3	Acyl-coenzyme A thioesterase 9, mitochondrial	ACOT9	-0.595404	2.33554	48.5	+	MIM	Lipid metabolism;Metabolism	16	153.33	671330000	42	6	3	3	24.2922	24.3925	24.264	25.0366	24.9765	24.7218
Q15084-3;Q15084;Q15084-4;Q15084-5;Q15084-2	Protein disulfide-isomerase A6	PDIA6	-0.602993	2.22786	48.3	-			16	323.31	14280000000	128	6	3	3	28.0244	28.1184	28.0471	28.7451	28.8034	28.4504
Q9NWU5;Q9NWU5-2;Q9NWU5-3	39S ribosomal protein L22, mitochondrial	MRPL22	-0.603449	1.99241	37.4	+	Matrix	LSU;Mitochondrial central dogma;Mitochondrial ribosome;Translation	7	94.382	595510000	34	6	3	3	24.4861	24.186	24.2049	25.0691	24.8452	24.7731
P61513	60S ribosomal protein L37a	RPL37A	-0.633867	1.15582	42.4	-			3	19.681	68169000	6	5	2	3	NaN	21.8273	22.1336	22.3145	22.7033	22.8252
P07910-2;P07910;P07910-4;P07910-3;P0DMR1;O60812;B7ZW38;B2RXH8	Heterogeneous nuclear ribonucleoproteins C1/C2;Heterogeneous nuclear ribonucleoprotein C-like 4;Heterogeneous nuclear ribonucleoprotein C-like 1;Heterogeneous nuclear ribonucleoprotein C-like 3;Heterogeneous nuclear ribonucleoprotein C-like 2	HNRNPC;HNRNPCL4;HNRNPCL1;HNRNPCL3;HNRNPCL2	-0.657125	1.30949	36.2	-			12	323.31	2722500000	86	6	3	3	25.6263	26.09	25.9462	26.1964	26.8547	26.5828
P51991;P51991-2	Heterogeneous nuclear ribonucleoprotein A3	HNRNPA3	-0.66369	1.33645	34.4	-			10	152.73	586860000	50	6	3	3	23.4741	23.855	23.7143	23.9575	24.6494	24.4275
Q9BYD3;Q9BYD3-2	39S ribosomal protein L4, mitochondrial	MRPL4	-0.670463	1.81992	56.3	+	Matrix	LSU;Mitochondrial central dogma;Mitochondrial ribosome;Translation	11	305.97	1184700000	34	6	3	3	24.7802	25.2959	25.1075	25.8002	25.7949	25.5999
Q9Y2Z4	Tyrosine--tRNA ligase, mitochondrial	YARS2	-0.683194	2.89309	27	+	Matrix	Mitochondrial central dogma;mt-tRNA synthetases;Translation	9	101.67	361710000	24	6	3	3	23.3852	23.3533	23.4189	23.9189	24.0848	24.2033
A4D1E9;A4D1E9-2;A4D1E9-3	GTP-binding protein 10	GTPBP10	-0.687421	1.66081	43.2	+	Matrix	Mitochondrial central dogma;Mitochondrial ribosome assembly;Translation	13	98.235	442560000	27	6	3	3	22.9537	23.1452	23.4232	24.0058	23.9769	23.6015
Q9NXV2	BTB/POZ domain-containing protein KCTD5	KCTD5	-0.7002	2.14936	29.9	-			5	35.299	178260000	15	6	3	3	22.3115	22.2643	22.5935	23.1341	23.2224	22.9134
Q9H2W6	39S ribosomal protein L46, mitochondrial	MRPL46	-0.70445	0.703424	42.7	+	Matrix	LSU;Mitochondrial central dogma;Mitochondrial ribosome;Translation	9	94.806	427900000	25	6	3	3	23.8626	24.8844	23.8958	24.5984	25.5395	24.6182
Q9H0U6	39S ribosomal protein L18, mitochondrial	MRPL18	-0.705862	1.2961	30.6	+	Matrix	LSU;Mitochondrial central dogma;Mitochondrial ribosome;Translation	5	47.677	228480000	16	6	3	3	23.6658	23.8184	23.169	24.1486	24.5782	24.0439
Q9GZT3-2;Q9GZT3	SRA stem-loop-interacting RNA-binding protein, mitochondrial	SLIRP	-0.712765	2.33247	81.3	+	Matrix	Mitochondrial central dogma;mtRNA metabolism;mtRNA stability and decay;Translation	12	323.31	34292000000	188	6	3	3	29.9852	29.8401	29.8311	30.4958	30.8266	30.4723
P40926;P40926-2	Malate dehydrogenase, mitochondrial	MDH2	-0.721659	2.55669	51.5	+	Matrix	Carbohydrate metabolism;Gluconeogenesis;Malate-aspartate shuttle;Metabolism;TCA cycle	14	323.31	2156100000	65	6	3	3	25.8926	26.0184	25.8777	26.75	26.7532	26.4506
Q969Z0;Q969Z0-2	Protein TBRG4	TBRG4	-0.722191	3.18618	63.9	+	Matrix	Mitochondrial central dogma;mtRNA metabolism;mtRNA stability and decay;Polycistronic mtRNA processing	32	323.31	21494000000	320	6	3	3	27.8053	27.8901	27.8563	28.5641	28.6996	28.4545
Q8NC60	Nitric oxide-associated protein 1	NOA1	-0.7274	2.29379	21.9	+	MIM	Mitochondrial central dogma;Mitochondrial ribosome assembly;mtRNA granules;mtRNA metabolism;Translation	12	184.88	450320000	24	6	3	3	23.5323	23.1991	23.3063	24.1745	24.1432	23.9022
Q9NVV4;Q9NVV4-2	Poly(A) RNA polymerase, mitochondrial	MTPAP	-0.736286	3.08596	55.5	+	Matrix	Mitochondrial central dogma;mt-mRNA modifications;mtRNA granules;mtRNA metabolism;mtRNA stability and decay;mt-rRNA modifications	24	323.31	4561300000	135	6	3	3	26.7396	26.5364	26.684	27.3535	27.4959	27.3195
Q7L8L6	FAST kinase domain-containing protein 5	FASTKD5	-0.762459	1.70811	8.9	+	Matrix	Mitochondrial central dogma;mtRNA granules;mtRNA metabolism;mtRNA stability and decay;Polycistronic mtRNA processing	5	31.996	115180000	9	6	3	3	22.1033	21.8984	22.0802	22.7527	23.1385	22.4782
Q15366-3;Q15366-2;P57721-5;P57721-4;P57721;P57721-2;P57721-3	Poly(rC)-binding protein 2	PCBP2	-0.765671	2.87481	64.4	-			15	323.31	4706000000	127	6	3	3	26.5642	26.7471	26.7452	27.3519	27.5965	27.4052
Q96CM3;Q96CM3-2	RNA pseudouridylate synthase domain-containing protein 4	RPUSD4	-0.772237	1.43778	23.9	+	Matrix	Mitochondrial central dogma;mtRNA granules;mtRNA metabolism;mt-rRNA modifications;mt-tRNA modifications	8	51.587	140880000	13	6	3	3	22.0437	22.061	21.874	22.5708	23.2471	22.4775
Q6P1L8	39S ribosomal protein L14, mitochondrial	MRPL14	-0.777431	1.52453	35.2	+	Matrix	LSU;Mitochondrial central dogma;Mitochondrial ribosome;Translation	4	80.933	404350000	21	6	3	3	23.9018	23.9483	23.6301	24.7566	24.8734	24.1825
P42704;Q9NP80-3;Q9NP80-2;Q9NP80	Leucine-rich PPR motif-containing protein, mitochondrial	LRPPRC	-0.781979	4.1527	80.3	+	Matrix;MIM	Cardiolipin synthesis;Lipid metabolism;Metabolism;Mitochondrial central dogma;mtRNA metabolism;mtRNA stability and decay;Phospholipid metabolism;Translation	111	323.31	427130000000	1847	6	3	3	30.4119	30.4146	30.4222	31.187	31.2827	31.1248
Q7Z2W9;Q7Z2W9-2	39S ribosomal protein L21, mitochondrial	MRPL21	-0.787694	2.76994	49.3	+	Matrix	LSU;Mitochondrial central dogma;Mitochondrial ribosome;Translation	9	72.664	514150000	33	6	3	3	23.8893	24.0786	23.8492	24.6967	24.8739	24.6095
Q00341;Q00341-2	Vigilin	HDLBP	-0.789963	2.72974	26.5	-			25	239.72	752660000	56	6	3	3	24.0599	23.8738	24.0388	24.7557	24.9489	24.6379
O43852-2;O43852-4;O43852-8;O43852-7	Calumenin	CALU	-0.79831	1.86031	66	-			20	81.243	643010000	24	6	3	3	25.4947	25.1016	25.4922	26.2476	26.346	25.8897
Q15365	Poly(rC)-binding protein 1	PCBP1	-0.799816	2.11487	52.2	-			13	323.31	1375100000	46	6	3	3	25.0299	24.9676	24.7699	25.6882	25.9813	25.4974
Q08211;Q08211-2	ATP-dependent RNA helicase A	DHX9	-0.820509	1.71536	15.4	-			15	96.383	293050000	22	6	3	3	22.2477	22.9528	22.6564	23.2971	23.5132	23.5081
O95900;O95900-2	Probable tRNA pseudouridine synthase 2	TRUB2	-0.827377	2.52137	32.9	+	Matrix	Mitochondrial central dogma;mtRNA granules;mtRNA metabolism;mt-rRNA modifications	10	65.04	324650000	29	6	3	3	22.8865	23.0674	22.729	23.8251	23.7839	23.556
Q99729-3;Q99729-2;Q99729-4;Q99729	Heterogeneous nuclear ribonucleoprotein A/B	HNRNPAB	-0.849487	2.24551	31.6	-			9	121.76	810250000	39	6	3	3	24.8774	25.1814	24.9297	26.0276	25.906	25.6033
P35555	Fibrillin-1	FBN1	-0.878394	0.615888	6.5	-			14	104.74	169150000	22	6	3	3	22.8258	22.3774	21.5855	22.7081	24.192	22.5238
P49406	39S ribosomal protein L19, mitochondrial	MRPL19	-0.883446	2.25953	46.2	+	Matrix	LSU;Mitochondrial central dogma;Mitochondrial ribosome;Translation	13	211.13	1097200000	57	6	3	3	24.7018	24.7284	24.6939	25.5913	25.8717	25.3115
Q9NRX2	39S ribosomal protein L17, mitochondrial	MRPL17	-0.912782	1.43075	52.6	+	Matrix	LSU;Mitochondrial central dogma;Mitochondrial ribosome;Translation	10	98.588	537740000	35	6	3	3	23.7979	24.3081	24.0901	25.3155	25.1462	24.4728
P54886-2;P54886	Delta-1-pyrroline-5-carboxylate synthase;Glutamate 5-kinase;Gamma-glutamyl phosphate reductase	ALDH18A1	-0.924599	2.36495	38.8	+	Matrix	Amino acid metabolism;Metabolism;Proline metabolism	24	323.31	905660000	58	6	3	3	23.7943	24.0722	23.667	24.619	24.9693	24.719
P49368;P49368-2	T-complex protein 1 subunit gamma	CCT3	-1.0203	1.51182	11.9	-			6	38.594	98233000	11	5	2	3	NaN	21.8732	21.5812	22.9306	22.9378	22.3741
Q96I51;Q96I51-3;Q96I51-2	Williams-Beuren syndrome chromosomal region 16 protein	WBSCR16	-1.06276	1.35379	19.2	+	Matrix	Mitochondrial central dogma;mtRNA metabolism;mt-rRNA modifications	8	84.566	158280000	17	6	3	3	22.4679	22.3512	22.0409	23.0408	24.0364	22.971
Q9NUL7	Probable ATP-dependent RNA helicase DDX28	DDX28	-1.14737	2.53743	41.3	+	Matrix	Mitochondrial central dogma;Mitochondrial ribosome assembly;mtRNA granules;mtRNA metabolism;Translation	19	126.66	582590000	33	6	3	3	23.3838	23.1036	23.1294	24.4732	24.5355	24.0503
O75534-2;O75534;O75534-3;O75534-4	Cold shock domain-containing protein E1	CSDE1	-1.15172	1.48397	18.4	-			11	69.445	187060000	15	6	3	3	22.0066	22.1438	21.7793	23.1613	23.7061	22.5174
Q13813-3;Q13813;Q13813-2	Spectrin alpha chain, non-erythrocytic 1	SPTAN1	-1.15354	2.65418	17.9	-			31	261.06	621920000	54	6	3	3	22.7834	22.7329	23.1338	24.133	24.1542	23.8234
P30048-2;P30048	Thioredoxin-dependent peroxide reductase, mitochondrial	PRDX3	-1.23374	3.3717	46.2	+	Matrix	Detoxification;Metabolism;ROS and glutathione metabolism	8	177.59	1175300000	40	6	3	3	24.946	24.8711	24.7103	26.194	26.1382	25.8964
O75127	Pentatricopeptide repeat-containing protein 1, mitochondrial	PTCD1	-1.30962	1.15828	31.7	+	Matrix	Mitochondrial central dogma;mtRNA granules;mtRNA metabolism	17	117.47	426950000	39	6	3	3	23.061	23.397	21.7686	23.938	24.4237	23.7937
P78371;P78371-2	T-complex protein 1 subunit beta	CCT2	-1.46433	1.34716	30.1	-			12	89.901	123450000	12	6	3	3	21.339	21.6402	21.5619	22.5589	23.9742	22.401

## Sheet: RVxFdead_HeLa
Protein IDs	Protein names	Gene names	Log2 Difference	-Log p- value	Sequence coverage [%]	MitoCarta3.0_List	MitoCarta3.0_SubMitoLocalization	MitoCarta3.0_MitoPathways	Peptides	Score	Intensity	MS/MS count	Valid values	Valid values FLAG	Valid values WT	LFQ intensity FLAG1	LFQ intensity FLAG2	LFQ intensity FLAG3	LFQ intensity WT1	LFQ intensity WT2	LFQ intensity WT3
Q5ZV17	Lpg1625_K17A/V19A	Lpg1625_K17A/V19A	10.0143	6.20613	84.6				12	323.31	53910000000	100	3	3	0	31.1695	31.2388	31.7229	21.2789	21.433	21.3764
P21796	Voltage-dependent anion-selective channel protein 1	VDAC1	5.63885	3.13934	62.9	+	MOM	Calcium homeostasis;Mitochondrial dynamics and surveillance;Mitochondrial permeability transition pore;Organelle contact sites;Signaling;Small molecule transport	13	323.31	3146400000	50	6	3	3	27.472	27.4394	27.2698	21.9672	20.6274	22.6701
P0C0L4;P0C0L5;CON__P01030;CON__ENSEMBL:ENSBTAP00000007350	Complement C4-A;Complement C4 beta chain;Complement C4-A alpha chain;C4a anaphylatoxin;C4b-A;C4d-A;Complement C4 gamma chain;Complement C4-B;Complement C4 beta chain;Complement C4-B alpha chain;C4a anaphylatoxin;C4b-B;C4d-B;Complement C4 gamma chain	C4A;C4B	4.59765	1.14973	2.5				3	76.807	877800000	8	2	2	0	27.9063	23.5174	NaN	21.3916	20.5708	21.3802
Q9Y277	Voltage-dependent anion-selective channel protein 3	VDAC3	3.51534	3.25265	46.3	+	MOM	Calcium homeostasis;Mitochondrial permeability transition pore;Signaling;Small molecule transport	9	201.71	813040000	22	4	3	1	25.3977	25.5011	25.186	21.7001	22.4919	21.3468
P06576	ATP synthase subunit beta, mitochondrial	ATP5B	3.32803	3.6292	68.6	+	MIM	Complex V;CV subunits;OXPHOS;OXPHOS subunits	25	323.31	9671100000	131	6	3	3	27.578	28.4065	28.1188	24.9045	24.5302	24.6845
P45880	Voltage-dependent anion-selective channel protein 2	VDAC2	3.28523	3.03594	39.1	+	MOM	Small molecule transport	9	194.63	1150000000	31	5	3	2	26.1582	26.1466	26.294	23.3556	22.1784	23.2091
P25705	ATP synthase subunit alpha, mitochondrial	ATP5A1	3.23681	3.87423	53.3	+	MIM	Complex V;CV subunits;OXPHOS;OXPHOS subunits	23	323.31	7370300000	87	6	3	3	27.5013	27.8473	28.1681	24.8315	24.4852	24.4895
Q16891	MICOS complex subunit MIC60	IMMT	3.19845	3.75914	32.7	+	MIM	Cristae formation;MICOS complex;Mitochondrial dynamics and surveillance	20	190.69	1086100000	56	6	3	3	24.9902	25.5276	24.8874	22.0522	21.6786	22.0792
P61803	Dolichyl-diphosphooligosaccharide--protein glycosyltransferase subunit DAD1	DAD1	3.17431	1.23582	19.5	-			2	14.64	205180000	9	3	2	1	NaN	25.0047	25.5897	21.2584	21.3797	23.7307
Q9NX63	MICOS complex subunit MIC19	CHCHD3	3.17008	4.27401	27.3	+	MIM	Cristae formation;Intramitochondrial membrane interactions;MICOS complex;Mitochondrial dynamics and surveillance	5	109.39	273960000	13	6	3	3	24.3378	24.7741	24.4218	21.5118	21.3793	21.1323
P27105	Erythrocyte band 7 integral membrane protein	STOM	3.05798	2.86461	24	+	Membrane	0	5	52.526	238360000	12	4	3	1	24.8888	24.5445	24.3337	22.1935	21.3945	21.0051
Q9Y6C9	Mitochondrial carrier homolog 2	MTCH2	3.01828	2.3173	30.7	+	MOM	Fusion;Mitochondrial dynamics and surveillance;SLC25A family;Small molecule transport	7	66.837	327750000	13	4	3	1	23.8194	25.1764	24.1932	20.791	21.3481	21.995
P07919	Cytochrome b-c1 complex subunit 6, mitochondrial	UQCRH	2.92719	0.748229	29.7	+	MIM	CIII subunits;Complex III;OXPHOS;OXPHOS subunits	2	161.04	291340000	9	3	2	1	25.1764	NaN	25.6753	25.0478	20.9009	21.5472
P47985;P0C7P4	Cytochrome b-c1 complex subunit Rieske, mitochondrial;Cytochrome b-c1 complex subunit 11	UQCRFS1	2.90353	2.21152	10.9	+	MIM	CIII subunits;Complex III;Fe-S-containing proteins;Metabolism;Metals and cofactors;OXPHOS;OXPHOS subunits	3	23.764	122400000	5	2	2	0	NaN	24.1153	24.2196	21.6595	20.6242	21.508
P31930	Cytochrome b-c1 complex subunit 1, mitochondrial	UQCRC1	2.82694	1.35074	13.5	+	MIM	Protein import, sorting and homeostasis;CIII subunits;Complex III;OXPHOS;OXPHOS subunits;Preprotein cleavage;Protein import and sorting	5	45.593	152500000	12	3	2	1	NaN	24.6625	24.0688	21.1333	20.7008	22.782
O94905	Erlin-2	ERLIN2	2.57514	1.88298	17.7	-			5	33.294	186760000	8	4	3	1	24.8777	24.4964	24.396	20.8604	22.4083	22.7761
P13073	Cytochrome c oxidase subunit 4 isoform 1, mitochondrial	COX4I1	2.57191	3.33806	19.5	+	MIM	CIV subunits;Complex IV;OXPHOS;OXPHOS subunits	3	21.826	250220000	9	5	3	2	23.8457	24.2099	24.5042	21.3645	21.5879	21.8915
P36542	ATP synthase subunit gamma, mitochondrial	ATP5C1	2.5234	3.34592	34.9	+	MIM	Complex V;CV subunits;OXPHOS;OXPHOS subunits	8	96.877	698160000	21	6	3	3	24.8752	25.3118	25.6318	22.9329	22.6256	22.6901
Q96TC7	Regulator of microtubule dynamics protein 3	RMDN3	2.4994	4.84983	14	+	MOM	Mitochondrial dynamics and surveillance;Organelle contact sites	5	33.962	179840000	11	5	3	2	23.9321	23.7137	23.6788	21.1868	21.3844	21.2552
P22695	Cytochrome b-c1 complex subunit 2, mitochondrial	UQCRC2	2.4984	2.9236	36.6	+	MIM	Protein import, sorting and homeostasis;CIII subunits;Complex III;OXPHOS;OXPHOS subunits;Preprotein cleavage;Protein import and sorting	11	138.47	640010000	33	6	3	3	24.2898	25.2472	25.1446	22.3882	22.3744	22.4238
P48047	ATP synthase subunit O, mitochondrial	ATP5O	2.41162	1.84976	30.5	+	MIM	Complex V;CV subunits;OXPHOS;OXPHOS subunits	5	36.321	157760000	10	6	3	3	23.1599	22.4193	24.3968	21.0096	20.8137	20.9178
P12236	ADP/ATP translocase 3;ADP/ATP translocase 3, N-terminally processed	SLC25A6	2.21404	0.883081	41.9	+	MIM	Calcium homeostasis;Metabolism;Mitochondrial permeability transition pore;Nucleotide import;Nucleotide metabolism;Signaling;SLC25A family;Small molecule transport	12	27.078	550740000	10	5	3	2	25.1784	25.8225	24.9615	24.1357	20.8322	24.3523
Q9UJZ1	Stomatin-like protein 2, mitochondrial	STOML2	2.10161	1.86351	23.6	+	MIM	Protein import, sorting and homeostasis;Protein homeostasis	6	80.067	228130000	9	4	3	1	23.0216	24.3054	24.2554	21.667	22.27	21.3407
O75306	NADH dehydrogenase [ubiquinone] iron-sulfur protein 2, mitochondrial	NDUFS2	1.95521	2.15845	13.6	+	MIM	CI subunits;Complex I;Fe-S-containing proteins;Metabolism;Metals and cofactors;OXPHOS;OXPHOS subunits	4	24.829	111150000	4	2	2	0	NaN	23.4828	23.4235	21.5174	21.095	21.8815
P11233;P11234	Ras-related protein Ral-A	RALA	1.93022	1.24563	23.8	-			4	27.2	142360000	7	4	3	1	23.3468	23.8844	23.7065	20.9227	21.0917	23.1327
Q9NX14	NADH dehydrogenase [ubiquinone] 1 beta subcomplex subunit 11, mitochondrial	NDUFB11	1.91665	5.02795	22.2	+	MIM	CI subunits;Complex I;OXPHOS;OXPHOS subunits	2	12.948	47445000	2	2	2	0	23.1567	NaN	23.1973	21.2986	21.2564	21.2261
P35610	Sterol O-acyltransferase 1	SOAT1	1.87322	0.794068	5.5	-			2	16.252	248870000	6	5	3	2	24.6344	24.6322	24.3975	23.5837	20.5181	23.9427
P46778	60S ribosomal protein L21	RPL21	1.8183	0.699863	14.4	-			2	69.428	403410000	15	5	3	2	25.225	24.802	24.5618	24.2498	20.7077	24.1763
Q9H3K2	Growth hormone-inducible transmembrane protein	GHITM	1.74111	5.12101	15.1	+	MIM	Apoptosis;Mitochondrial dynamics and surveillance	5	32.093	232340000	15	6	3	3	23.6913	23.5306	23.6422	21.8973	21.9289	21.8146
O14880	Microsomal glutathione S-transferase 3	MGST3	1.71925	2.6746	33.6	+	MOM	Eicosanoid metabolism;Lipid metabolism;Metabolism	3	67.36	220900000	6	6	3	3	23.8213	24.4554	24.6084	22.5138	22.6299	22.5837
Q9Y282	Endoplasmic reticulum-Golgi intermediate compartment protein 3	ERGIC3	1.69301	2.25888	10.4	-			4	27.191	78360000	7	3	3	0	22.9137	23.2734	23.4354	21.5689	21.9521	21.0225
Q96AE4	Far upstream element-binding protein 1	FUBP1	1.62808	1.19551	12.4	-			7	35.222	96218000	9	2	2	0	23.0905	23.6447	NaN	21.867	20.9772	22.3743
P84098	60S ribosomal protein L19	RPL19	1.62313	1.67471	21.9	-			4	47.726	453450000	16	6	3	3	25.5605	24.6687	25.8156	23.3059	24.2318	23.6377
P02745	Complement C1q subcomponent subunit A	C1QA	1.61424	0.469481	4.5	-			2	14.345	297350000	10	6	3	3	25.124	21.6168	24.8138	22.1025	23.9979	20.6114
P62888	60S ribosomal protein L30	RPL30	1.6081	1.18628	44.3	-			5	48.917	154270000	15	4	3	1	23.6217	23.5713	23.8057	21.3943	23.3242	21.4558
Q14318	Peptidyl-prolyl cis-trans isomerase FKBP8	FKBP8	1.57589	3.20042	19.9	+	MOM	Autophagy;Mitochondrial dynamics and surveillance;Mitophagy;Organelle contact sites	6	42.903	181240000	12	6	3	3	23.5691	24.0179	23.6992	22.0709	22.3694	22.1183
P50914	60S ribosomal protein L14	RPL14	1.52395	1.05449	16.3	-			3	26.759	226190000	16	5	3	2	24.6375	24.512	24.2697	23.4135	21.6276	23.8063
P60468	Protein transport protein Sec61 subunit beta	SEC61B	1.51458	0.886218	37.5	-			3	19.714	167140000	10	5	3	2	24.2954	24.0478	23.71	23.1719	23.3856	20.9519
Q8NBU5	ATPase family AAA domain-containing protein 1	ATAD1	1.50329	2.07214	19.1	+	MOM	Protein import, sorting and homeostasis;Proteases;Protein homeostasis	5	30.223	104950000	7	5	3	2	23.2788	23.6697	22.6346	21.806	21.5461	21.7211
O94826	Mitochondrial import receptor subunit TOM70	TOMM70A	1.49881	2.19312	14.3	+	MOM	Protein import, sorting and homeostasis;Protein import and sorting;TOM	7	47.421	197850000	12	6	3	3	23.006	23.6579	23.9651	22.1408	22.0067	21.9851
Q14165	Malectin	MLEC	1.49349	1.24296	12.7	-			3	22.049	82448000	4	3	2	1	NaN	23.3689	22.6735	21.3516	22.1623	21.0694
P05141;Q9H0C2	ADP/ATP translocase 2;ADP/ATP translocase 2, N-terminally processed	SLC25A5	1.43946	4.27938	50	+	MIM	Calcium homeostasis;Metabolism;Mitochondrial permeability transition pore;Nucleotide import;Nucleotide metabolism;Signaling;SLC25A family;Small molecule transport	15	163.31	6965800000	92	6	3	3	27.9297	28.0783	27.9397	26.6517	26.542	26.4356
Q96CS3	FAS-associated factor 2	FAF2	1.43889	1.17271	12.6	-			3	23.89	113640000	4	4	2	2	23.6077	24.1285	NaN	21.6971	22.8342	22.7564
Q9BVC6	Transmembrane protein 109	TMEM109	1.43307	2.96619	9.1	-			2	29.306	170380000	9	5	2	3	24.6612	24.4992	NaN	22.9999	23.2433	23.1983
P51659	Peroxisomal multifunctional enzyme type 2;(3R)-hydroxyacyl-CoA dehydrogenase;Enoyl-CoA hydratase 2	HSD17B4	1.38295	0.412499	15.1	+	unknown	Lipid metabolism;Metabolism	7	50.879	241980000	10	4	2	2	NaN	24.4129	24.07	20.747	23.8958	23.9326
Q9Y6M0	Testisin	PRSS21	1.37853	1.24081	11.1	-			3	18.918	96347000	4	3	2	1	23.044	23.4009	NaN	22.5198	21.5718	21.4402
P18077	60S ribosomal protein L35a	RPL35A	1.35687	1.06626	20.9	-			3	20.329	194320000	13	5	3	2	24.3965	24.043	23.81	23.1062	23.4732	21.5995
Q15070	Mitochondrial inner membrane protein OXA1L	OXA1L	1.35227	1.23098	11.3	+	MIM	Protein import, sorting and homeostasis;Mitochondrial central dogma;OXA;Protein import and sorting;Translation	5	27.731	154460000	6	4	3	1	22.7811	23.7128	23.3266	21.0426	22.3378	22.3833
P02787	Serotransferrin	TF	1.3457	1.03253	2.1	-			2	15.423	339350000	7	5	2	3	26.0257	NaN	25.427	24.0882	25.1556	23.8982
Q9UBM7	7-dehydrocholesterol reductase	DHCR7	1.34547	0.935787	4.6	-			2	10.996	42812000	2	2	2	0	22.3845	21.8752	NaN	21.5677	20.7832	20.0022
P35232	Prohibitin	PHB	1.32604	3.92697	81.6	+	MIM	Protein import, sorting and homeostasis;Chaperones;Protein homeostasis	16	216.13	4483500000	82	6	3	3	26.4486	26.5063	26.7376	25.2605	25.2275	25.2264
P39656	Dolichyl-diphosphooligosaccharide--protein glycosyltransferase 48 kDa subunit	DDOST	1.31622	3.64943	43	-			14	323.31	2258300000	45	6	3	3	26.3045	26.4352	26.4473	24.894	25.1912	25.1531
Q9UMS4	Pre-mRNA-processing factor 19	PRPF19	1.31615	0.813905	11.5	-			4	23.571	113780000	4	3	2	1	NaN	23.7049	22.7392	21.2679	21.6553	22.7945
O75396	Vesicle-trafficking protein SEC22b	SEC22B	1.30081	1.18141	11.2	-			2	13.487	60021000	4	3	3	0	23.8516	22.3156	23.0636	22.1991	21.8469	21.2822
O00264	Membrane-associated progesterone receptor component 1	PGRMC1	1.29592	0.915635	17.4	-			2	13.204	57709000	2	2	2	0	23.1966	22.5554	NaN	21.9427	22.0744	20.7232
Q8TCJ2	Dolichyl-diphosphooligosaccharide--protein glycosyltransferase subunit STT3B	STT3B	1.25261	3.19697	14.8	-			11	87.769	707150000	32	6	3	3	25.2018	24.9657	24.8827	23.6406	23.7195	23.9322
P84103	Serine/arginine-rich splicing factor 3	SRSF3	1.24712	0.292276	21.3	-			3	19.294	344930000	11	4	2	2	NaN	25.4266	25.3336	24.9869	21.5868	25.8253
O14967	Calmegin	CLGN	1.2062	2.08373	7.5	-			3	18.532	48639000	4	2	2	0	NaN	22.2394	22.1439	21.2788	20.8281	20.8494
Q99623	Prohibitin-2	PHB2	1.18538	2.2932	57.2	+	MIM	Protein import, sorting and homeostasis;Chaperones;Protein homeostasis	16	323.31	4396200000	76	6	3	3	27.3412	27.9342	27.944	26.7036	26.4748	26.4848
Q96AG4	Leucine-rich repeat-containing protein 59	LRRC59	1.18137	2.47691	33.9	-			8	87.33	1390700000	41	6	3	3	26.2001	25.718	25.874	24.66	24.9954	24.5926
P51571	Translocon-associated protein subunit delta	SSR4	1.17622	3.27002	36.4	-			5	39.129	645940000	23	6	3	3	25.4915	25.3539	25.6414	24.1613	24.4319	24.3649
P08572	Collagen alpha-2(IV) chain;Canstatin	COL4A2	1.16711	0.922745	1.5	-			2	13.144	68598000	5	4	2	2	23.4496	NaN	22.2009	21.8287	21.9096	21.2361
P61026	Ras-related protein Rab-10	RAB10	1.16701	2.3249	16.5	-			3	19.836	158310000	10	6	3	3	24.2122	24.1154	23.5735	22.7865	22.8954	22.7181
P04844	Dolichyl-diphosphooligosaccharide--protein glycosyltransferase subunit 2	RPN2	1.14736	2.48978	41	-			14	323.31	2019300000	59	6	3	3	25.7979	26.1572	25.5621	24.6885	24.5955	24.791
P04843	Dolichyl-diphosphooligosaccharide--protein glycosyltransferase subunit 1	RPN1	1.14204	2.61197	58.5	-			28	323.31	5597800000	128	6	3	3	27.4244	27.3963	27.0189	25.969	26.3317	26.1128
P02462;P29400	Collagen alpha-1(IV) chain;Arresten;Collagen alpha-5(IV) chain	COL4A1;COL4A5	1.12222	0.297137	1.4	-			2	19.265	159610000	8	2	2	0	NaN	20.6613	24.6239	21.5212	21.3232	21.7168
P69849;Q15155;Q5JPE7	Nodal modulator 3;Nodal modulator 1;Nodal modulator 2	NOMO3;NOMO1;NOMO2	1.10511	0.91257	7.9	-			7	48.327	167950000	10	5	2	3	NaN	23.7653	22.4443	22.0132	21.7798	22.2059
Q9P2E9;Q8N4C6	Ribosome-binding protein 1	RRBP1	1.09531	1.39541	8.6	-			8	50.597	141420000	8	5	3	2	23.3422	23.5097	23.0906	22.6026	21.53	22.5238
O95573	Long-chain-fatty-acid--CoA ligase 3	ACSL3	1.0938	2.20181	28.3	-			15	115.93	1044500000	43	6	3	3	26.1928	25.955	25.542	24.6537	24.9478	24.8068
Q96TA2	ATP-dependent zinc metalloprotease YME1L1	YME1L1	1.09287	2.95945	18.8	+	MIM	Protein import, sorting and homeostasis;Proteases;Protein homeostasis	10	69.571	556320000	16	6	3	3	25.149	25.1389	25.473	24.0608	24.2952	24.1263
P18124	60S ribosomal protein L7	RPL7	1.07706	1.52613	37.1	-			9	75.201	1448700000	35	6	3	3	26.8861	25.9106	26.1629	25.0161	25.5096	25.2028
Q9NZ01	Very-long-chain enoyl-CoA reductase	TECR	1.07039	2.23068	26.9	-			9	90.707	788560000	39	6	3	3	25.1051	24.5045	24.6086	23.5238	23.7766	23.7066
P27635;Q96L21	60S ribosomal protein L10	RPL10	1.06625	2.23181	33.6	-			6	70.158	654250000	30	6	3	3	25.2293	24.8042	24.705	23.8059	24.0672	23.6668
Q7Z2W4	Zinc finger CCCH-type antiviral protein 1	ZC3HAV1	1.06368	2.5732	10.9	-			7	52	342080000	14	6	3	3	24.333	24.5223	24.0651	23.0877	23.399	23.2427
P16615;O14983;Q93084	Sarcoplasmic/endoplasmic reticulum calcium ATPase 2	ATP2A2	1.05058	3.05045	20.8	-			18	131.76	798970000	40	6	3	3	24.6195	24.7669	24.5311	23.4782	23.5071	23.7806
P31942	Heterogeneous nuclear ribonucleoprotein H3	HNRNPH3	1.0482	1.36003	15	-			4	24.113	98691000	4	2	2	0	22.4593	22.9093	NaN	22.0013	21.6092	21.2977
P36578	60S ribosomal protein L4	RPL4	1.03877	1.10327	39.3	-			14	107.71	1765800000	32	6	3	3	26.9087	25.9884	26.125	25.3391	25.8667	24.7
Q9Y3E5	Peptidyl-tRNA hydrolase 2, mitochondrial	PTRH2	1.03474	1.59174	10.6	+	MOM	0	1	12.902	78977000	6	3	2	1	22.9145	23.4111	NaN	22.085	21.9272	22.3719
Q07020	60S ribosomal protein L18	RPL18	1.01744	2.40592	32.4	-			5	42.93	893730000	20	6	3	3	26.1932	26.1942	26.0837	25.2281	25.3726	24.818
P49257	Protein ERGIC-53	LMAN1	1.01164	0.658612	8.8	-			2	11.691	50380000	3	2	2	0	22.8387	22.0774	NaN	22.2755	21.3618	20.702
Q12907	Vesicular integral-membrane protein VIP36	LMAN2	1.01055	0.826526	12.6	-			4	24.184	52073000	3	4	2	2	NaN	22.843	21.6859	20.8706	21.2255	21.6656
P08574	Cytochrome c1, heme protein, mitochondrial	CYC1	1.0055	3.72713	8.6	+	MIM	CIII subunits;Complex III;Cytochromes;Electron carriers;Heme-containing proteins;Metabolism;Metals and cofactors;OXPHOS;OXPHOS subunits	2	20.532	308390000	19	6	3	3	24.2258	24.4045	24.2306	23.3492	23.3065	23.1887
P28288	ATP-binding cassette sub-family D member 3	ABCD3	0.990954	2.28943	8.2	+	Membrane	ABC transporters;Small molecule transport	5	32.134	150660000	9	6	3	3	23.4879	23.814	23.2031	22.4614	22.5471	22.5236
P50402	Emerin	EMD	0.988127	1.69852	34.3	-			7	52.818	247330000	16	6	3	3	23.7983	23.9391	23.1134	22.5177	22.7508	22.618
P0DMV9;P0DMV8	Heat shock 70 kDa protein 1B;Heat shock 70 kDa protein 1A	HSPA1B;HSPA1A	0.987253	2.94938	24.3				13	93.381	528390000	33	6	3	3	24.4786	24.7446	24.3968	23.5075	23.4898	23.6609
P26006	Integrin alpha-3;Integrin alpha-3 heavy chain;Integrin alpha-3 light chain	ITGA3	0.987131	1.53231	6.1	-			5	31.661	110340000	9	6	3	3	23.1453	22.6328	22.1546	21.5086	21.6759	21.7867
P11142;P54652	Heat shock cognate 71 kDa protein	HSPA8	0.978955	2.81274	43.2	-			24	273.56	3357500000	94	6	3	3	26.23	26.3685	26.0017	25.3337	25.0954	25.2341
Q9Y512	Sorting and assembly machinery component 50 homolog	SAMM50	0.978685	1.56998	5.1	+	MOM	Protein import, sorting and homeostasis;Intramitochondrial membrane interactions;Mitochondrial dynamics and surveillance;Protein import and sorting;SAM	3	16.198	49326000	3	3	3	0	22.4078	22.6313	22.3829	20.9507	21.8406	21.6946
Q12797	Aspartyl/asparaginyl beta-hydroxylase	ASPH	0.973438	3.40003	24.9	-			15	99.424	576940000	27	6	3	3	24.9017	25.0088	24.707	23.9009	23.9181	23.8782
Q9BQ48	39S ribosomal protein L34, mitochondrial	MRPL34	0.972439	1.03156	23.9	+	Matrix	LSU;Mitochondrial central dogma;Mitochondrial ribosome;Translation	2	13.451	77708000	4	3	3	0	22.9695	21.6971	22.9352	21.4929	21.3533	21.8383
P05089	Arginase-1	ARG1	0.964722	0.585668	16.8	-			4	25.923	168470000	11	5	3	2	23.6614	23.3814	24.015	23.4099	21.2978	23.456
P61313	60S ribosomal protein L15	RPL15	0.952781	1.3167	43.1	-			8	82.437	835990000	36	6	3	3	25.0569	24.4398	24.1413	23.3333	23.9984	23.448
Q07065	Cytoskeleton-associated protein 4	CKAP4	0.932923	2.50046	53.3	-			27	323.31	2522800000	100	6	3	3	26.0286	25.7197	25.574	24.7613	24.9597	24.8026
P46977	Dolichyl-diphosphooligosaccharide--protein glycosyltransferase subunit STT3A	STT3A	0.909293	2.22898	9.4	-			7	37.146	168190000	12	6	3	3	23.0568	23.257	22.7887	22.3062	21.951	22.1174
Q10471;Q8N4A0	Polypeptide N-acetylgalactosaminyltransferase 2;Polypeptide N-acetylgalactosaminyltransferase 2 soluble form	GALNT2	0.901243	0.946963	21.7	-			10	81.617	271010000	12	6	3	3	23.0863	24.4083	23.2925	22.7945	22.3591	22.9298
Q13438	Protein OS-9	OS9	0.872362	0.814954	11.5	-			6	42.648	184380000	8	5	2	3	22.6308	23.8206	NaN	22.2436	22.2849	22.5315
Q02543	60S ribosomal protein L18a	RPL18A	0.851645	1.61531	26.7	-			5	33.241	235810000	19	6	3	3	24.2631	23.9262	23.4419	22.9626	23.0936	23.0201
P05388;Q8NHW5	60S acidic ribosomal protein P0;60S acidic ribosomal protein P0-like	RPLP0;RPLP0P6	0.845777	3.27323	41.6	-			9	80.858	1017400000	28	6	3	3	25.5973	25.3831	25.561	24.7685	24.6314	24.6043
Q96KA5	Cleft lip and palate transmembrane protein 1-like protein	CLPTM1L	0.840459	1.04788	12.3	-			4	26.097	195550000	5	6	3	3	23.3119	24.2694	23.0664	22.5645	22.7018	22.8601
Q9P0L0	Vesicle-associated membrane protein-associated protein A	VAPA	0.836062	2.23649	29.7	-			7	52.07	440920000	28	6	3	3	24.3951	24.0609	24.2375	23.3081	23.6362	23.2409
P39023;Q92901	60S ribosomal protein L3	RPL3	0.829864	1.77836	29.3	-			11	85.983	940750000	33	6	3	3	25.6671	25.2972	25.3317	24.327	24.9217	24.5577
P37108	Signal recognition particle 14 kDa protein	SRP14	0.82703	0.229608	34.6	-			4	27.871	215350000	8	4	2	2	NaN	24.3959	24.7699	25.0464	21.6586	24.5626
P98179	RNA-binding protein 3	RBM3	0.810106	0.458143	24.2	-			3	21.964	142170000	10	5	3	2	23.1356	24.1517	23.1382	23.2874	21.299	23.4089
P55072	Transitional endoplasmic reticulum ATPase	VCP	0.810038	2.32391	23	-			13	91.634	547890000	27	6	3	3	23.7527	24.215	24.0444	23.2859	23.153	23.1432
Q9P035	Very-long-chain (3R)-3-hydroxyacyl-CoA dehydratase 3	HACD3	0.806616	1.54712	11	-			4	25.338	190700000	11	6	3	3	23.6351	24.2481	23.4564	22.9829	22.9424	22.9944
P62424	60S ribosomal protein L7a	RPL7A	0.804629	1.59255	49.6	-			14	106.45	1190400000	61	6	3	3	25.6988	25.1133	25.0825	24.4495	24.7135	24.3178
A0A0A0MS14		IGHV1-45	0.803854	0.342015	9.4				1	7.2678	97637000	11	6	3	3	23.879	20.9883	23.3566	21.6842	22.7096	21.4185
P50416	Carnitine O-palmitoyltransferase 1, liver isoform	CPT1A	0.801468	2.06086	22.5	+	MOM	Carnitine shuttle;Carnitine synthesis and transport;Fatty acid oxidation;Lipid metabolism;Metabolism;Metals and cofactors	15	118.67	794640000	40	6	3	3	24.8332	24.543	24.2626	23.8021	23.7115	23.7209
Q9Y4W6	AFG3-like protein 2	AFG3L2	0.796666	1.17791	15.7	+	MIM	Protein import, sorting and homeostasis;Proteases;Protein homeostasis	10	87.546	318010000	20	6	3	3	23.845	24.2268	23.144	22.9826	22.9441	22.8991
Q9Y679	Ancient ubiquitous protein 1	AUP1	0.793777	2.68057	13.4	-			4	31.463	173370000	11	6	3	3	23.788	23.6921	23.6546	22.8103	23.127	22.816
P35555;P35556	Fibrillin-1	FBN1	0.793225	0.324151	3.7	-			7	42.593	207440000	9	4	2	2	23.6683	23.8477	NaN	23.7738	23.6558	21.4646
Q9UBV2	Protein sel-1 homolog 1	SEL1L	0.790353	1.35882	24.2	-			13	109.24	497730000	23	6	3	3	23.8622	24.6064	23.8629	23.1235	23.3281	23.5088
Q9Y4P3	Transducin beta-like protein 2	TBL2	0.787387	1.02633	13.6	-			5	33.515	112870000	9	5	3	2	23.0806	23.2957	22.844	21.6343	22.7518	22.4721
P49792;P0DJD0;P0DJD1;A6NKT7;Q7Z3J3;Q99666;O14715	E3 SUMO-protein ligase RanBP2;RANBP2-like and GRIP domain-containing protein 1;RANBP2-like and GRIP domain-containing protein 2;RanBP2-like and GRIP domain-containing protein 3	RANBP2;RGPD1;RGPD2;RGPD3	0.779906	0.7618	3	-			6	36.911	91787000	7	4	2	2	NaN	23.0273	22.556	21.391	22.2918	22.3524
P23588	Eukaryotic translation initiation factor 4B	EIF4B	0.772942	0.790764	11.3	-			6	36.57	126840000	8	5	3	2	23.1924	23.9002	22.9321	21.9369	22.6383	23.1306
Q99442	Translocation protein SEC62	SEC62	0.768472	0.912493	5.5	-			2	12.339	75477000	3	5	2	3	22.0853	22.8369	NaN	21.4294	22.0238	21.6248
P46777	60S ribosomal protein L5	RPL5	0.765348	1.23945	24.9	-			7	52.989	461450000	30	6	3	3	24.1069	23.392	23.2935	22.5853	23.0531	22.8579
P49411	Elongation factor Tu, mitochondrial	TUFM	0.763753	1.99939	50.7	+	Matrix	Mitochondrial central dogma;Translation;Translation factors	19	323.31	5047100000	136	6	3	3	27.421	27.4092	26.9784	26.6157	26.5505	26.3511
P53007	Tricarboxylate transport protein, mitochondrial	SLC25A1	0.76318	1.3366	6.4	+	MIM	Carbohydrate metabolism;Gluconeogenesis;Lipid metabolism;Metabolism;SLC25A family;Small molecule transport;TCA-associated	2	12.577	35905000	4	4	2	2	21.5771	22.1704	NaN	21.04	21.2173	21.0744
P62917	60S ribosomal protein L8	RPL8	0.760883	1.50686	21.4	-			4	59.962	572320000	27	6	3	3	25.3756	24.7652	24.6867	24.0155	24.2394	24.2901
P62979;P62987;P0CG47;P0CG48	Ubiquitin-40S ribosomal protein S27a;Ubiquitin;40S ribosomal protein S27a;Ubiquitin-60S ribosomal protein L40;Ubiquitin;60S ribosomal protein L40;Polyubiquitin-B;Ubiquitin;Polyubiquitin-C;Ubiquitin	RPS27A;UBA52;UBB;UBC	0.735954	1.63794	42.3	-			5	182.3	2559300000	39	6	3	3	27.3178	27.3292	27.0242	26.4735	26.8051	26.1847
P08123	Collagen alpha-2(I) chain	COL1A2	0.733522	0.367929	2	-			2	18.332	81521000	6	4	3	1	23.7561	21.078	22.6428	21.5185	22.3602	21.3977
P61619;Q9H9S3	Protein transport protein Sec61 subunit alpha isoform 1	SEC61A1	0.721329	1.9317	20.2	-			8	91.27	514500000	25	6	3	3	24.3283	24.2005	23.8496	23.245	23.4747	23.4946
O43719	HIV Tat-specific factor 1	HTATSF1	0.715686	0.57613	7.8	-			4	24.293	61794000	5	3	2	1	22.3288	22.4815	NaN	21.2159	21.3604	22.4921
Q02878	60S ribosomal protein L6	RPL6	0.714676	1.64916	36.5	-			13	122.21	1595300000	69	6	3	3	25.4826	24.9043	24.9998	24.3298	24.5818	24.3311
P43307	Translocon-associated protein subunit alpha	SSR1	0.714308	1.3819	11.9	-			3	44.286	692660000	10	6	3	3	25.5413	25.7213	25.3648	24.4644	25.2187	24.8013
Q9BZF1;Q9H0X9	Oxysterol-binding protein-related protein 8	OSBPL8	0.713066	1.87282	5.5	-			4	23.089	119960000	4	5	3	2	23.2158	23.3613	22.8374	22.3323	22.5474	22.3956
P02786	Transferrin receptor protein 1;Transferrin receptor protein 1, serum form	TFRC	0.71145	1.63746	9.6	-			6	36.308	124540000	7	6	3	3	22.5926	23.0424	22.5201	22.2272	21.8567	21.9369
O95782;O94973	AP-2 complex subunit alpha-1	AP2A1	0.70573	0.398441	7.3	-			5	35.987	181510000	9	5	3	2	23.2474	22.9258	22.6987	23.1383	22.8172	20.7992
Q9NVI7;Q5T2N8	ATPase family AAA domain-containing protein 3A	ATAD3A	0.700354	2.7862	33.8	-;+	MIM	Intramitochondrial membrane interactions;Mitochondrial central dogma;Mitochondrial dynamics and surveillance;mtDNA maintenance;mtDNA nucleoid;Organelle contact sites	18	138.86	1120000000	56	6	3	3	24.7545	24.7608	24.4958	23.9368	23.9417	24.0315
Q86UP2	Kinectin	KTN1	0.693104	3.79738	10.7	-			11	90.258	197520000	14	6	3	3	23.0156	23.1469	23.1456	22.4022	22.4561	22.3706
P12273	Prolactin-inducible protein	PIP	0.679039	0.257755	28.8	-			3	21.112	144090000	9	4	2	2	NaN	23.102	24.663	23.9454	21.9146	23.7503
Q15005	Signal peptidase complex subunit 2	SPCS2	0.623652	2.39816	12.4	-			2	14.721	143550000	5	6	3	3	23.3427	23.6603	23.4661	22.9466	22.7763	22.8752
Q96A33	Coiled-coil domain-containing protein 47	CCDC47	0.61784	1.49536	29.4	-			12	134.81	469200000	12	6	3	3	24.4003	24.8429	24.2245	23.7779	23.9587	23.8776
Q86TM6	E3 ubiquitin-protein ligase synoviolin	SYVN1	0.604716	0.43135	5	-			3	18.876	67585000	3	4	3	1	21.5285	23.4815	22.6866	21.5875	22.2481	22.0469
O00116	Alkyldihydroxyacetonephosphate synthase, peroxisomal	AGPS	0.589479	2.1897	20.4	-			8	65.951	432000000	18	6	3	3	24.3531	24.2469	24.0048	23.5193	23.6531	23.6641
E9PAV3;Q13765;Q9BZK3	Nascent polypeptide-associated complex subunit alpha, muscle-specific form;Nascent polypeptide-associated complex subunit alpha	NACA	0.584016	0.676868	2.6	-			4	62.977	437390000	14	5	2	3	24.8739	25.2835	NaN	24.6592	24.8381	23.9869
Q86UE4	Protein LYRIC	MTDH	0.578039	1.23689	28.5	-			13	211.29	683030000	45	6	3	3	24.4056	24.174	23.7157	23.3577	23.5645	23.6389
O95470	Sphingosine-1-phosphate lyase 1	SGPL1	0.578005	1.12048	7.4	-			3	18.026	44816000	6	4	2	2	NaN	22.2744	21.9408	21.6532	21.6802	21.2553
P18621	60S ribosomal protein L17	RPL17	0.577102	1.00953	26.6	-			5	120.15	1326300000	28	6	3	3	26.6356	26.2081	25.9909	25.3223	25.8644	25.9165
P61513;A6NKH3	60S ribosomal protein L37a	RPL37A	0.574485	1.11313	51.1	-			4	53.434	279210000	11	6	3	3	24.8591	24.7344	24.1499	24.1009	24.1229	23.7962
P04083	Annexin A1	ANXA1	0.570765	0.205422	13.6	-			3	37.62	166860000	12	4	2	2	NaN	23.1137	23.4948	23.7254	23.3302	21.145
P61353	60S ribosomal protein L27	RPL27	0.569414	1.31584	42.6	-			5	85.082	986910000	33	6	3	3	26.0313	25.7163	25.4765	25.0166	25.4159	25.0833
Q07021	Complement component 1 Q subcomponent-binding protein, mitochondrial	C1QBP	0.56395	1.88484	34.8	+	Matrix	Immune response;Signaling	6	100.18	754560000	23	6	3	3	25.2896	25.7117	25.4945	24.9748	24.8323	24.9969
P83731	60S ribosomal protein L24	RPL24	0.559462	0.987289	24.2	-			4	29.929	525970000	21	6	3	3	25.4989	25.1154	24.6419	24.3347	24.6253	24.6178
Q9Y623	Myosin-4	MYH4	0.549483	0.582447	3.2	-			5	11.761	74224000	7	3	2	1	NaN	22.6698	22.5948	21.7391	21.8125	22.6968
Q07955	Serine/arginine-rich splicing factor 1	SRSF1	0.547045	0.82623	11.3	-			3	17.693	31363000	3	3	2	1	21.5209	21.9151	NaN	21.4407	20.8098	21.2624
P16401	Histone H1.5	HIST1H1B	0.546293	0.164507	14.6	-			3	19.418	334530000	12	5	3	2	24.3994	24.4809	24.1669	21.3096	25.0677	25.0311
P0DOX5;P01857	Ig gamma-1 chain C region	IGHG1	0.543133	0.15866	6.9				2	17.349	142350000	9	4	2	2	23.3321	23.3974	NaN	23.896	20.8846	23.6843
Q8N766	ER membrane protein complex subunit 1	EMC1	0.54025	1.03983	11.1	-			8	51.231	173540000	14	6	3	3	23.3115	23.1714	22.6008	22.2705	22.556	22.6364
P68104;Q5VTE0;Q05639	Elongation factor 1-alpha 1;Putative elongation factor 1-alpha-like 3	EEF1A1;EEF1A1P5	0.536582	1.18808	48.5	-			15	323.31	8423300000	103	6	3	3	28.3034	28.6896	28.0717	27.9621	27.5972	27.8957
P42677	40S ribosomal protein S27	RPS27	0.52756	1.07038	38.1	-			3	20.331	285010000	13	6	3	3	24.6504	23.9607	23.9905	23.6967	23.7537	23.5685
P46776	60S ribosomal protein L27a	RPL27A	0.522011	1.09255	34.5	-			5	37.181	548500000	18	6	3	3	25.6166	25.2989	24.8857	24.5973	24.7922	24.8456
O60488	Long-chain-fatty-acid--CoA ligase 4	ACSL4	0.514235	1.62432	24.5	mito-interacting			14	87.002	577320000	28	6	3	3	24.3024	24.5751	24.1893	23.7125	24.011	23.8005
P61254;Q9UNX3	60S ribosomal protein L26;60S ribosomal protein L26-like 1	RPL26;RPL26L1	0.513559	0.838964	39.3	-			7	67.64	658890000	31	6	3	3	25.6468	24.9696	24.7802	24.5075	24.833	24.5154
Q13724	Mannosyl-oligosaccharide glucosidase	MOGS	0.505991	0.917656	8.8	-			6	33.866	104030000	7	6	3	3	22.0415	22.702	21.942	21.5518	21.8882	21.7275
Q02809	Procollagen-lysine,2-oxoglutarate 5-dioxygenase 1	PLOD1	0.500827	1.65439	20.6	-			10	76.54	567980000	29	6	3	3	24.7446	24.4488	24.3557	23.8771	24.046	24.1235
Q15293	Reticulocalbin-1	RCN1	0.490468	0.404976	44.1	-			10	101.95	573510000	20	6	3	3	23.657	25.0559	24.5262	23.3105	24.1228	24.3344
P46779	60S ribosomal protein L28	RPL28	0.48974	1.66541	34.3	-			5	35.29	413950000	26	6	3	3	24.4927	24.3481	24.066	23.8971	23.8066	23.734
O75521	Enoyl-CoA delta isomerase 2, mitochondrial	ECI2	0.486102	0.162364	14.7	+	Matrix	Fatty acid oxidation;Lipid metabolism;Metabolism	5	33.268	171410000	8	4	2	2	NaN	24.0805	23.9752	24.3709	24.4131	21.8412
P62910	60S ribosomal protein L32	RPL32	0.478132	0.860561	39.3	-			6	45.628	325730000	26	6	3	3	23.8731	23.3898	23.3207	22.9035	23.4288	22.817
Q15165	Serum paraoxonase/arylesterase 2	PON2	0.466262	0.686236	17.2	-			4	34.145	146890000	11	5	2	3	23.297	23.9855	NaN	23.1056	23.0395	23.3799
P50454	Serpin H1	SERPINH1	0.457894	1.43675	39.2	-			11	129.9	837730000	33	6	3	3	25.0732	25.3111	24.8527	24.5116	24.61	24.7417
Q1KMD3	Heterogeneous nuclear ribonucleoprotein U-like protein 2	HNRNPUL2	0.456424	0.201863	20.5	-			11	77.966	275800000	18	4	2	2	23.9567	24.2352	NaN	23.9597	22.3832	24.5757
Q9UGP8	Translocation protein SEC63 homolog	SEC63	0.447675	0.720747	24.6	-			16	101.36	1037500000	39	6	3	3	25.9385	25.5653	24.9849	24.9463	25.0413	25.158
P49207	60S ribosomal protein L34	RPL34	0.442745	1.14208	20.5	-			3	19.412	376560000	14	6	3	3	24.7658	24.6705	24.3144	24.0196	24.3806	24.0223
P62913	60S ribosomal protein L11	RPL11	0.41872	0.726383	46.6	-			7	68.968	1994100000	35	6	3	3	26.607	26.3946	26.569	25.8529	26.6161	25.8454
P02675	Fibrinogen beta chain;Fibrinopeptide B;Fibrinogen beta chain	FGB	0.416062	0.102541	22.6	-			8	127.74	755010000	29	6	3	3	26.1634	21.8037	25.5394	23.5949	25.1366	23.5268
O95202	LETM1 and EF-hand domain-containing protein 1, mitochondrial	LETM1	0.413641	0.878777	16.4	+	MIM	Calcium cycle;Calcium homeostasis;Signaling	9	58.214	236630000	15	6	3	3	23.6351	23.439	22.9863	23.0089	23.078	22.7325
P07900;Q14568;Q58FG0;Q58FF8;Q58FF6;Q58FG1	Heat shock protein HSP 90-alpha	HSP90AA1	0.413623	0.916246	27.5	-			18	173.77	981710000	60	6	3	3	25.0083	25.2532	24.7728	24.8207	24.2905	24.6823
P10809	60 kDa heat shock protein, mitochondrial	HSPD1	0.405389	0.949144	42.1	+	Matrix	Protein import, sorting and homeostasis;Chaperones;Protein homeostasis	17	294.35	1667800000	58	6	3	3	24.9961	25.4708	25.203	25.0483	24.5497	24.8557
P68371;P04350;Q3ZCM7	Tubulin beta-4B chain;Tubulin beta-4A chain	TUBB4B;TUBB4A	0.389813	0.621948	42.2	-			14	205.16	2038600000	71	6	3	3	25.3811	25.2608	24.9906	25.2375	24.3516	24.8739
P13639;Q15029	Elongation factor 2	EEF2	0.380253	0.661788	13.6	-			11	65.398	312430000	25	6	3	3	24.255	23.5046	23.5575	23.5747	23.2472	23.3545
Q9H078	Caseinolytic peptidase B protein homolog	CLPB	0.375029	1.65382	8.9	+	IMS	Protein import, sorting and homeostasis;Proteases;Protein homeostasis	5	39.496	163480000	12	6	3	3	23.1727	23.4968	23.4184	23.0418	22.9251	22.9959
Q71U36;P68363;Q9BQE3;P0DPH8;P0DPH7;Q6PEY2;Q9NY65;A6NHL2	Tubulin alpha-1A chain;Tubulin alpha-1B chain;Tubulin alpha-1C chain;Tubulin alpha-3E chain	TUBA1A;TUBA1B;TUBA1C;TUBA3E	0.374575	0.609288	38.4	-			12	116.82	2130800000	50	6	3	3	26.2038	26.1715	26.1619	26.1656	25.2637	25.9842
Q92945	Far upstream element-binding protein 2	KHSRP	0.3744	0.310384	5.5	-			3	11.721	32248000	4	3	2	1	NaN	22.1198	21.5906	21.6197	20.842	21.9807
Q5T9A4	ATPase family AAA domain-containing protein 3B	ATAD3B	0.365517	0.448432	20.4	+	MIM	Intramitochondrial membrane interactions;Mitochondrial central dogma;Mitochondrial dynamics and surveillance;mtDNA maintenance;mtDNA nucleoid;Organelle contact sites	13	13.64	139320000	6	6	3	3	22.7953	23.6483	22.5567	22.6826	22.8051	22.4162
P15880	40S ribosomal protein S2	RPS2	0.361521	0.860164	47.4	-			13	99.553	2789400000	72	6	3	3	26.7929	26.359	26.2372	25.9064	26.2252	26.1731
Q969Q0;P83881	60S ribosomal protein L36a-like;60S ribosomal protein L36a	RPL36AL;RPL36A	0.354275	0.615093	17	-			3	20.493	215780000	12	6	3	3	24.1668	23.4428	23.5493	23.5755	23.3817	23.1389
P27824	Calnexin	CANX	0.342063	0.886953	50.7	mito-interacting			30	323.31	14778000000	203	6	3	3	28.0671	28.1337	27.6391	27.4225	27.6974	27.6938
P62906	60S ribosomal protein L10a	RPL10A	0.341765	0.705428	33.2	-			6	45.622	990150000	26	6	3	3	25.3678	24.6883	24.7851	24.6683	24.6663	24.4814
Q8N5K1	CDGSH iron-sulfur domain-containing protein 2	CISD2	0.336309	0.404707	25.9	mito-interacting			3	17.292	47357000	5	3	2	1	21.6425	22.3854	NaN	21.8335	21.3757	21.8238
Q96A35	39S ribosomal protein L24, mitochondrial	MRPL24	0.332079	0.376208	16.2	+	Matrix	LSU;Mitochondrial central dogma;Mitochondrial ribosome;Translation	3	18.956	213410000	7	5	2	3	NaN	24.6042	23.6838	23.7219	23.9625	23.7512
P62899	60S ribosomal protein L31	RPL31	0.328498	0.785881	36.8	-			5	34.72	1347000000	31	6	3	3	26.0322	25.8808	25.4384	25.3371	25.5912	25.4375
P26373	60S ribosomal protein L13	RPL13	0.324423	0.733428	34.6	-			7	198.63	1567900000	41	6	3	3	26.3098	26.2281	25.847	26.0912	25.679	25.6415
Q9BVS5	tRNA (adenine(58)-N(1))-methyltransferase, mitochondrial	TRMT61B	0.324259	0.184965	10.1	+	Matrix	Mitochondrial central dogma;Mitochondrial ribosome assembly;mtRNA metabolism;mt-rRNA modifications;mt-tRNA modifications;Translation	3	21.083	144240000	7	4	2	2	NaN	23.1783	22.884	21.7112	23.1873	23.2221
Q6PI48	Aspartate--tRNA ligase, mitochondrial	DARS2	0.310337	1.10116	20.8	+	Matrix	Mitochondrial central dogma;mt-tRNA synthetases;Translation	9	72.839	985660000	27	6	3	3	25.6837	25.8009	25.9131	25.5811	25.2607	25.6249
Q9H3N1	Thioredoxin-related transmembrane protein 1	TMX1	0.307945	1.58884	17.9	mito-interacting			5	30.559	278290000	8	6	3	3	24.2487	24.321	24.0603	23.85	23.988	23.8681
P35637;Q92804	RNA-binding protein FUS;TATA-binding protein-associated factor 2N	FUS;TAF15	0.307276	0.528232	6.7	-			3	18.933	68892000	4	5	2	3	22.1406	22.7407	NaN	22.267	22.0082	22.1251
Q8NBJ5	Procollagen galactosyltransferase 1	COLGALT1	0.306707	0.686139	15.4	-			8	51.232	220810000	9	6	3	3	23.4314	24.0711	23.5068	23.3337	23.412	23.3434
Q9BY44	Eukaryotic translation initiation factor 2A;Eukaryotic translation initiation factor 2A, N-terminally processed	EIF2A	0.290379	0.375395	9.6	-			4	24.032	103820000	6	5	2	3	22.3168	23.1517	NaN	22.3995	22.4708	22.4614
Q16795	NADH dehydrogenase [ubiquinone] 1 alpha subcomplex subunit 9, mitochondrial	NDUFA9	0.285374	0.436818	30	+	MIM	CI subunits;Complex I;OXPHOS;OXPHOS subunits	8	56.643	315350000	11	6	3	3	24.1748	24.2668	23.48	23.9371	23.6261	23.5023
P09543	2,3-cyclic-nucleotide 3-phosphodiesterase	CNP	0.272034	0.481899	11.2	-			4	28.372	198020000	14	6	3	3	23.2733	23.5334	22.8094	22.6962	23.1143	22.9893
P38646	Stress-70 protein, mitochondrial	HSPA9	0.266832	0.911048	57.1	+	Matrix	Fe-S cluster biosynthesis;Metabolism;Metals and cofactors	34	323.31	8979800000	187	6	3	3	27.1267	27.4988	27.0864	27.0389	26.9659	26.9066
Q9NQC3	Reticulon-4	RTN4	0.254861	1.01059	6.5	-			4	136.85	984300000	22	6	3	3	25.4509	25.5089	25.1664	25.0934	25.2227	25.0455
P23396	40S ribosomal protein S3	RPS3	0.245265	1.63343	64.2	-			14	170.35	4497700000	99	6	3	3	26.8457	26.6675	26.6701	26.4143	26.5025	26.5306
O75381	Peroxisomal membrane protein PEX14	PEX14	0.234612	1.02197	33.7	-			8	125.64	948440000	44	6	3	3	24.6835	24.9811	24.7212	24.5467	24.6594	24.4757
P62277	40S ribosomal protein S13	RPS13	0.234317	0.49234	29.8	-			5	40.783	1365200000	28	6	3	3	26.3432	26.6134	25.9195	26.0517	26.143	25.9786
P46781	40S ribosomal protein S9	RPS9	0.23263	0.90725	43.3	-			11	125.74	1970900000	55	6	3	3	26.0658	25.8293	25.6597	25.6383	25.642	25.5765
P30050	60S ribosomal protein L12	RPL12	0.230464	0.420134	44.8	-			5	146.61	1239800000	28	6	3	3	25.9234	25.2421	25.4262	25.5127	25.2705	25.1172
P46940;Q86VI3	Ras GTPase-activating-like protein IQGAP1	IQGAP1	0.228566	0.470417	30.7	-			37	323.31	2690100000	119	6	3	3	25.8083	25.3559	25.0999	25.2118	25.2458	25.1208
P62266	40S ribosomal protein S23	RPS23	0.223757	0.271905	30.1	-			6	42.017	1151300000	36	6	3	3	25.8289	25.6306	24.9642	25.1077	25.6475	24.9971
Q9UBM4	Opticin	OPTC	0.218145	0.134765	4.8	-			1	6.7247	858160000	4	5	2	3	26.1152	NaN	26.8603	25.478	26.6074	26.7234
Q9Y3U8	60S ribosomal protein L36	RPL36	0.214423	0.344988	30.5	-			4	26.404	341820000	11	6	3	3	24.5195	23.6762	23.9661	23.8076	23.9762	23.7347
P00367;P49448	Glutamate dehydrogenase 1, mitochondrial;Glutamate dehydrogenase 2, mitochondrial	GLUD1;GLUD2	0.212342	0.604067	37.6	+	Matrix	Amino acid metabolism;GABA metabolism;Glutamate metabolism;Metabolism	16	129.23	7705400000	69	6	3	3	29.4096	29.8024	29.3271	29.3016	29.3998	29.2006
P42766	60S ribosomal protein L35	RPL35	0.21219	0.839869	33.3	-			5	54.282	723480000	24	6	3	3	24.8712	24.8918	24.5558	24.5284	24.5063	24.6475
P26641	Elongation factor 1-gamma	EEF1G	0.209423	0.380049	11.7	-			6	35.618	339960000	10	6	3	3	24.4126	24.51	23.7828	24.0897	23.9506	24.0369
Q13423	NAD(P) transhydrogenase, mitochondrial	NNT	0.208717	0.204427	2	+	MIM	Metabolism;Metals and cofactors;NAD biosynthesis and metabolism	2	11.728	23345000	3	2	2	0	NaN	21.9894	22.2978	22.3935	21.4159	21.9952
Q8TCC3	39S ribosomal protein L30, mitochondrial	MRPL30	0.207458	0.0749116	17.4	+	Matrix	LSU;Mitochondrial central dogma;Mitochondrial ribosome;Translation	2	21.94	137350000	17	5	3	2	22.2527	22.9337	22.4607	23.3498	20.4392	23.2359
Q9BYD2	39S ribosomal protein L9, mitochondrial	MRPL9	0.20665	0.343585	28.1	+	Matrix	LSU;Mitochondrial central dogma;Mitochondrial ribosome;Translation	7	46.688	264880000	12	5	2	3	23.6795	24.3176	NaN	23.8086	23.8291	23.738
Q14257	Reticulocalbin-2	RCN2	0.204441	0.361395	53	-			10	256.43	2250300000	56	6	3	3	26.2953	26.9258	26.679	26.133	26.597	26.5567
Q15057	Arf-GAP with coiled-coil, ANK repeat and PH domain-containing protein 2	ACAP2	0.199717	0.461025	15.6	-			9	69.182	236610000	16	6	3	3	23.0138	23.6184	23.145	23.0276	23.0195	23.131
P08559;P29803	Pyruvate dehydrogenase E1 component subunit alpha, somatic form, mitochondrial;Pyruvate dehydrogenase E1 component subunit alpha, testis-specific form, mitochondrial	PDHA1;PDHA2	0.199251	0.674436	6.2	+	Matrix	Carbohydrate metabolism;Metabolism;Pyruvate metabolism	2	12.328	62871000	4	5	2	3	NaN	22.7605	22.4694	22.353	22.3808	22.5133
P62750	60S ribosomal protein L23a	RPL23A	0.194262	0.375101	37.8	-			8	68.099	1252200000	52	6	3	3	26.3399	25.9855	25.6149	25.7651	25.8949	25.6975
A0A075B6R9;A0A0C4DH68		IGKV2D-24	0.194057	0.0492404	13.3				3	30.971	2237800000	24	5	2	3	28.5676	25.3718	NaN	26.6178	27.62	26.0891
P62241	40S ribosomal protein S8	RPS8	0.192506	0.32119	58.2	-			11	323.31	3017700000	59	6	3	3	27.1011	26.5398	26.3565	26.3993	26.6736	26.347
O95197	Reticulon-3	RTN3	0.192017	0.497218	1.1	-			1	7.0919	204390000	11	5	2	3	24.0335	24.3601	NaN	23.846	24.0529	24.1154
Q7L8L6	FAST kinase domain-containing protein 5	FASTKD5	0.188498	0.138441	12	+	Matrix	Mitochondrial central dogma;mtRNA granules;mtRNA metabolism;mtRNA stability and decay;Polycistronic mtRNA processing	7	47.746	212420000	9	5	2	3	NaN	24.3289	23.1338	23.2203	23.6894	23.7189
P62829	60S ribosomal protein L23	RPL23	0.184587	0.356261	43.6	-			5	36.844	982570000	21	6	3	3	25.8474	25.8989	25.2362	25.522	25.4079	25.4987
P67812	Signal peptidase complex catalytic subunit SEC11A	SEC11A	0.184288	0.312781	9.5	-			2	10.808	70047000	2	6	3	3	22.2708	21.6649	22.4218	22.0652	21.8953	21.844
P49368	T-complex protein 1 subunit gamma	CCT3	0.181695	0.100696	7.5	-			4	25.457	62829000	7	5	2	3	21.9002	22.6093	NaN	22.7927	22.1706	21.2559
P14625;Q58FF3	Endoplasmin	HSP90B1	0.180025	0.272988	47.2	-			33	323.31	7810700000	179	6	3	3	26.3666	27.07	26.3062	26.2186	26.4248	26.5594
P62753	40S ribosomal protein S6	RPS6	0.16794	0.498478	18.9	-			4	128.84	1548800000	34	6	3	3	26.3431	26.061	25.8614	25.8417	25.919	26.001
Q96HS1	Serine/threonine-protein phosphatase PGAM5, mitochondrial	PGAM5	0.165185	0.368656	41.5	+	MOM	Autophagy;Mitochondrial dynamics and surveillance;Mitophagy	12	84.935	576990000	44	6	3	3	23.8762	24.212	23.8747	23.5971	24.107	23.7633
P19338	Nucleolin	NCL	0.164999	0.622218	20.7	-			15	110.48	1710900000	52	6	3	3	25.4196	25.4629	25.1249	25.1597	25.0829	25.2699
Q9H0U6	39S ribosomal protein L18, mitochondrial	MRPL18	0.164056	0.544997	20.6	+	Matrix	LSU;Mitochondrial central dogma;Mitochondrial ribosome;Translation	3	19.965	118440000	5	5	2	3	NaN	23.061	23.13	22.7428	23.0553	22.9963
Q4V328	GRIP1-associated protein 1	GRIPAP1	0.161626	0.229243	2.4	-			2	11.222	1651000000	4	6	3	3	26.3813	27.2602	26.6324	26.696	26.4179	26.6751
P00747	Plasminogen;Plasmin heavy chain A;Activation peptide;Angiostatin;Plasmin heavy chain A, short form;Plasmin light chain B	PLG	0.160064	0.0745519	4	-			4	29.43	981630000	26	6	3	3	26.2223	23.8425	25.6658	24.9722	25.5221	24.756
O00571;O15523;Q9NQI0	ATP-dependent RNA helicase DDX3X;ATP-dependent RNA helicase DDX3Y	DDX3X;DDX3Y	0.1578	0.308026	33.2	-			18	127.16	1340800000	59	6	3	3	24.9262	25.2346	24.5278	24.6828	24.7114	24.821
P62841	40S ribosomal protein S15	RPS15	0.1562	0.144589	64.1	-			5	84.623	1200700000	24	6	3	3	26.2099	26.2575	25.7696	25.2882	26.5693	25.9109
P41091;Q2VIR3	Eukaryotic translation initiation factor 2 subunit 3;Putative eukaryotic translation initiation factor 2 subunit 3-like protein	EIF2S3;EIF2S3L	0.14064	0.298644	19.7	-			7	43.507	253510000	12	6	3	3	23.0945	23.5818	23.2707	23.1603	23.4029	22.9619
P32969	60S ribosomal protein L9	RPL9	0.138107	0.706373	37.5	-			6	40.893	553660000	14	6	3	3	24.955	25.0451	24.9097	24.7896	24.9863	24.7195
Q92499	ATP-dependent RNA helicase DDX1	DDX1	0.137873	0.329769	5.3	-			3	17.232	51918000	3	5	3	2	21.5218	21.9665	21.5135	21.476	21.4162	21.696
Q13162	Peroxiredoxin-4	PRDX4	0.131416	0.256915	63.1	+	IMS	Detoxification;Metabolism;ROS and glutathione metabolism	14	277.87	5594800000	98	6	3	3	26.9805	27.4189	26.8411	26.768	27.1325	26.9458
P08670;P41219;P17661;Q16352;P07196;P07197	Vimentin	VIM	0.130877	0.31519	77	-			36	323.31	8349500000	196	6	3	3	26.7201	27.0996	26.8691	26.7656	26.9889	26.5417
P17844	Probable ATP-dependent RNA helicase DDX5	DDX5	0.129204	0.25027	31.4	-			18	122.36	1455800000	48	6	3	3	26.1964	25.6978	25.5437	25.6679	25.5964	25.786
P05387	60S acidic ribosomal protein P2	RPLP2	0.122286	0.539655	76.5	-			6	90.897	1072800000	33	6	3	3	25.3084	25.0094	25.3051	25.1015	25.0956	25.0589
O43854	EGF-like repeat and discoidin I-like domain-containing protein 3	EDIL3	0.120786	0.573722	11	-			4	23.848	72583000	4	6	3	3	22.4171	22.5577	22.368	22.4469	22.1904	22.3432
Q00688	Peptidyl-prolyl cis-trans isomerase FKBP3	FKBP3	0.11403	0.154177	17.9	-			3	19.061	93798000	4	6	3	3	22.115	22.7808	21.8564	22.1623	22.1607	22.0871
P49748	Very long-chain specific acyl-CoA dehydrogenase, mitochondrial	ACADVL	0.112026	0.414923	55.1	+	MIM	Fatty acid oxidation;Lipid metabolism;Metabolism	28	323.31	2824800000	117	6	3	3	25.8625	25.8959	25.5531	25.6046	25.6442	25.7265
P62244	40S ribosomal protein S15a	RPS15A	0.111014	0.373067	51.5	-			6	62.101	970150000	25	6	3	3	25.6701	25.2982	25.3152	25.3667	25.3177	25.266
P35326;P35325;P22532;P22531;Q96RM1	Small proline-rich protein 2A;Small proline-rich protein 2B;Small proline-rich protein 2D;Small proline-rich protein 2E	SPRR2A;SPRR2B;SPRR2D;SPRR2E	0.108325	0.0353197	61.1	-			3	21.494	114540000	12	5	3	2	22.4014	20.9264	24.2224	22.9334	22.6924	21.5996
P08708	40S ribosomal protein S17	RPS17	0.104158	0.445312	23	-			4	26.366	448200000	26	6	3	3	24.1896	24.1878	24.0295	23.9752	23.9201	24.1993
P20042	Eukaryotic translation initiation factor 2 subunit 2	EIF2S2	0.0890449	0.102535	17.7	-			5	32.771	225430000	15	5	2	3	NaN	23.773	24.0283	23.5285	24.2559	23.6504
P62081	40S ribosomal protein S7	RPS7	0.088246	0.170802	40.2	-			6	91.833	1359500000	26	6	3	3	25.8414	26.2644	25.8691	25.896	26.1488	25.6654
P62826	GTP-binding nuclear protein Ran	RAN	0.0869741	0.175941	24.5	-			5	32.951	260840000	16	5	2	3	NaN	24.0383	24.2741	24.3173	23.9328	23.9575
P08238;Q58FF7	Heat shock protein HSP 90-beta	HSP90AB1	0.0863304	0.122765	26.8	-			16	57.064	361780000	13	6	3	3	24.8368	24.5812	24.0694	24.1694	24.4835	24.5755
P62280	40S ribosomal protein S11	RPS11	0.0683511	0.114597	51.3	-			9	69.62	1303700000	41	6	3	3	25.5004	25.4658	24.8411	25.1865	25.2615	25.1542
Q16698	2,4-dienoyl-CoA reductase, mitochondrial	DECR1	0.0656929	0.0697914	13.4	+	Matrix	Fatty acid oxidation;Lipid metabolism;Metabolism	3	25.401	124890000	13	6	3	3	23.338	22.3333	23.1521	23.038	22.6544	22.9339
Q06830	Peroxiredoxin-1	PRDX1	0.0610886	0.153289	72.9	-			12	108.48	2038300000	65	6	3	3	25.697	25.6195	25.7396	25.9121	25.4548	25.5059
O00461	Golgi integral membrane protein 4	GOLIM4	0.0563323	0.199513	10.5	-			6	40.937	151410000	9	5	2	3	NaN	23.4081	23.2017	23.2626	23.3385	23.1446
P63173	60S ribosomal protein L38	RPL38	0.0557893	0.123811	35.7	-			4	30.537	321700000	12	6	3	3	24.8141	24.6107	24.8275	24.9516	24.6982	24.4351
P62701;Q8TD47;P22090	40S ribosomal protein S4, X isoform	RPS4X	0.0529989	0.1257	51.7	-			15	302.53	4622400000	108	6	3	3	26.4482	26.5667	26.0974	26.2266	26.439	26.2876
P07355;A6NMY6	Annexin A2;Putative annexin A2-like protein	ANXA2;ANXA2P2	0.0521056	0.0502234	49	-			17	268.76	1431200000	68	6	3	3	24.6964	24.4593	25.3999	25.0832	24.3731	24.9429
P60660;P14649	Myosin light polypeptide 6	MYL6	0.0501118	0.130694	28.5	-			4	24.671	220770000	13	6	3	3	23.2509	23.3254	23.1017	22.9951	23.4149	23.1177
P62854;Q5JNZ5	40S ribosomal protein S26;Putative 40S ribosomal protein S26-like 1	RPS26;RPS26P11	0.0498625	0.0943909	37.4	-			4	31.274	625470000	22	6	3	3	25.6674	25.3812	25.1043	25.1749	25.5062	25.3222
P62847	40S ribosomal protein S24	RPS24	0.0486844	0.0709191	29.3	-			4	33.069	1291500000	24	6	3	3	26.0137	26.1439	25.7364	25.5312	26.2458	25.971
A2NJV5;A0A0A0MRZ7;A0A075B6S2;A0A075B6S6;A0A075B6P5;A0A087WW87;P06310;P01615;P01614		IGKV A18;IGKV2D-26;IGKV2D-29	0.0423889	0.0181986	19.2				5	246.03	1313500000000	549	6	3	3	37.5052	35.3863	36.8819	36.2071	37.444	35.9951
P14923;P35222	Junction plakoglobin	JUP	0.0417449	0.0184702	22.8	-			13	113.85	555050000	29	6	3	3	24.1443	22.5098	24.9127	23.3133	24.0716	24.0567
P14618;P30613	Pyruvate kinase PKM	PKM	0.0380783	0.0565396	35.4	-;mito-interacting			15	116.96	1105200000	51	6	3	3	24.5743	24.3507	24.7997	24.8869	24.2201	24.5035
Q96EY1	DnaJ homolog subfamily A member 3, mitochondrial	DNAJA3	0.036651	0.068331	35.2	+	Matrix	Protein import, sorting and homeostasis;Chaperones;Protein homeostasis	12	118.74	1332100000	42	6	3	3	25.0862	25.5345	25.0028	25.172	25.3241	25.0174
Q15208	Serine/threonine-protein kinase 38	STK38	0.0342433	0.039221	27.7	-			9	81.333	554430000	23	6	3	3	25.0334	24.5053	24.241	24.679	24.1984	24.7996
Q9NYU1	UDP-glucose:glycoprotein glucosyltransferase 2	UGGT2	0.0321929	0.0431702	8.8	-			13	77.018	327940000	22	6	3	3	23.5869	23.9419	23.1671	23.3673	23.4644	23.7676
P07437;Q13509;A6NNZ2;CON__ENSEMBL:ENSBTAP00000025008;Q9H4B7	Tubulin beta chain;Tubulin beta-3 chain	TUBB;TUBB3	0.0320657	0.033768	38.5	-;mito-interacting			13	76.709	684380000	16	6	3	3	25.1928	25.2245	24.973	25.5695	24.5112	25.2134
Q9Y305	Acyl-coenzyme A thioesterase 9, mitochondrial	ACOT9	0.0245609	0.0361382	39.6	+	MIM	Lipid metabolism;Metabolism	15	169.3	1422500000	56	6	3	3	24.8882	25.508	24.7805	24.955	25.0674	25.0806
Q96CU9	FAD-dependent oxidoreductase domain-containing protein 1	FOXRED1	0.0162849	0.0249317	14.6	+	MIM	CI assembly factors;Complex I;OXPHOS;OXPHOS assembly factors	5	70.009	289840000	10	6	3	3	23.9645	24.5451	23.8574	24.1454	24.1595	24.0132
P60866	40S ribosomal protein S20	RPS20	0.0127284	0.0242979	28.6	-			4	43.183	1642200000	34	6	3	3	26.7844	26.4043	26.3398	26.6705	26.3014	26.5185
Q9NP92	28S ribosomal protein S30, mitochondrial	MRPS30	0.000575384	0.00308259	15	+	Matrix	LSU;Mitochondrial central dogma;Mitochondrial ribosome;Translation	5	35.098	274570000	13	6	3	3	23.5529	23.5889	23.3932	23.5283	23.4923	23.5127
Q5TEC6	Histone H3	HIST2H3PS2	-0.00200017	0.0021592	25				4	28.053	1572700000	16	6	3	3	26.6435	26.0076	26.4492	26.6951	25.9082	26.5029
O94776	Metastasis-associated protein MTA2	MTA2	-0.00454394	0.004627	20.2	-			10	67.054	308740000	22	6	3	3	22.8286	23.6055	23.1118	22.7355	23.3566	23.4674
Q96CW1	AP-2 complex subunit mu	AP2M1	-0.0103931	0.0341679	18.6	-			7	41.895	253410000	11	6	3	3	23.2224	23.3507	23.065	23.1437	23.3434	23.1821
Q92769	Histone deacetylase 2	HDAC2	-0.0137838	0.0122797	20.3	-			8	50.288	298630000	15	6	3	3	23.2014	24.1611	23.0144	23.4405	23.3072	23.6706
P55795	Heterogeneous nuclear ribonucleoprotein H2	HNRNPH2	-0.0142841	0.00987111	23.8	-			7	18.146	99490000	3	6	3	3	22.0905	23.4616	22.0191	22.5348	22.3964	22.6829
Q9HD33	39S ribosomal protein L47, mitochondrial	MRPL47	-0.0152	0.0730326	26.8	+	Matrix	LSU;Mitochondrial central dogma;Mitochondrial ribosome;mtRNA granules;mtRNA metabolism;Translation	6	32.934	160690000	5	5	2	3	23.1338	22.9422	NaN	23.0506	23.0586	23.0505
P11021	78 kDa glucose-regulated protein	HSPA5	-0.022522	0.060013	55.4	-			43	323.31	96846000000	476	6	3	3	30.1162	30.2955	29.8897	30.0181	30.2093	30.1415
O95831	Apoptosis-inducing factor 1, mitochondrial	AIFM1	-0.0297979	0.0575793	11.3	+	MIM	Protein import, sorting and homeostasis;Apoptosis;CI assembly factors;Complex I;MIA40;Mitochondrial dynamics and surveillance;OXPHOS;OXPHOS assembly factors;Protein import and sorting	7	46.221	140280000	10	6	3	3	22.5155	22.7588	22.1625	22.5987	22.4738	22.4538
Q01085	Nucleolysin TIAR	TIAL1	-0.0409406	0.0606464	11.7	-			3	19.058	126710000	4	5	2	3	22.9349	23.5434	NaN	23.2946	23.2292	23.3166
P67809;Q9Y2T7	Nuclease-sensitive element-binding protein 1	YBX1	-0.0415732	0.103561	49.7	-			12	323.31	2918100000	84	6	3	3	26.6099	26.5648	26.2564	26.3799	26.6937	26.4822
Q96GC5	39S ribosomal protein L48, mitochondrial	MRPL48	-0.0438213	0.0645887	17	+	Matrix	LSU;Mitochondrial central dogma;Mitochondrial ribosome;Translation	3	20.553	230940000	12	6	3	3	23.7045	23.1368	23.377	23.6622	23.1152	23.5724
P30101	Protein disulfide-isomerase A3	PDIA3	-0.0458183	0.344534	41	-			15	104.49	779380000	42	6	3	3	23.4633	23.552	23.5104	23.4635	23.6305	23.5692
P01040	Cystatin-A;Cystatin-A, N-terminally processed	CSTA	-0.0524267	0.0419929	37.8	-			3	17.965	78361000	7	4	2	2	22.6452	22.1782	NaN	22.6989	21.8813	22.8123
P62269	40S ribosomal protein S18	RPS18	-0.0543022	0.127253	57.9	-			12	109.44	1855100000	58	6	3	3	25.3113	25.3321	25.0613	25.4061	25.4319	25.0296
P25398	40S ribosomal protein S12	RPS12	-0.0549183	0.105287	55.3	-			5	65.428	556290000	27	6	3	3	24.3269	24.9184	24.7537	24.6529	24.6588	24.852
P25205	DNA replication licensing factor MCM3	MCM3	-0.0572516	0.193663	14.9	-			9	54.421	314610000	19	6	3	3	23.4544	23.4816	23.3489	23.322	23.4507	23.684
Q16576	Histone-binding protein RBBP7	RBBP7	-0.059254	0.0883462	22.6	-			8	57.348	743800000	15	5	2	3	26.5525	26.2693	NaN	26.172	26.5132	26.7253
Q8WWI1	LIM domain only protein 7	LMO7	-0.0606448	0.0895188	21.4	-			31	323.31	1852500000	93	6	3	3	24.4942	24.9247	24.131	24.4393	24.6003	24.6923
Q9BZE1	39S ribosomal protein L37, mitochondrial	MRPL37	-0.0655734	0.125843	21.3	+	Matrix	LSU;Mitochondrial central dogma;Mitochondrial ribosome;Translation	7	59.606	604430000	27	6	3	3	25.2086	25.3458	24.7381	25.1296	25.0971	25.2626
P15924	Desmoplakin	DSP	-0.0702127	0.0339727	14.3	-			34	235.83	1578300000	77	6	3	3	25.0705	23.5403	25.8502	24.6289	24.8453	25.1974
P46782	40S ribosomal protein S5;40S ribosomal protein S5, N-terminally processed	RPS5	-0.0732416	0.125732	49	-			8	58.746	611250000	24	6	3	3	24.7975	24.4737	24.7841	25.1223	24.6364	24.5163
P21333;Q14315;O75369	Filamin-A	FLNA	-0.0750739	0.146769	53.5	-			102	323.31	17083000000	561	6	3	3	26.501	26.7529	26.1833	26.4146	26.5121	26.7357
O95218	Zinc finger Ran-binding domain-containing protein 2	ZRANB2	-0.0767028	0.353952	23	-			6	35.395	182890000	9	6	3	3	23.4135	23.3026	23.2728	23.2598	23.427	23.5322
P38159;Q96E39;O75526;Q8N7X1	RNA-binding motif protein, X chromosome;RNA-binding motif protein, X chromosome, N-terminally processed;RNA binding motif protein, X-linked-like-1	RBMX;RBMXL1	-0.0777486	0.065077	16.4	-			5	34.298	448090000	13	6	3	3	24.6917	25.1955	24.4475	24.1504	25.1942	25.2235
P49590;P12081	Probable histidine--tRNA ligase, mitochondrial	HARS2	-0.0788924	0.153563	14.4	-;+	Matrix	Mitochondrial central dogma;mt-tRNA synthetases;Translation	7	56.047	210970000	18	5	2	3	22.9803	23.4342	NaN	23.1676	23.3105	23.3802
Q7KZF4	Staphylococcal nuclease domain-containing protein 1	SND1	-0.0857875	0.161093	48.2	+	unknown	0	33	323.31	3812000000	136	6	3	3	26.0601	25.918	25.4191	25.7914	25.9205	25.9427
Q9NXV2	BTB/POZ domain-containing protein KCTD5	KCTD5	-0.0920766	0.250178	44.9	-			6	43.787	428560000	26	6	3	3	23.6678	24.0282	23.764	23.846	24.1055	23.7847
Q9BYD1	39S ribosomal protein L13, mitochondrial	MRPL13	-0.0977923	0.137088	46.1	+	Matrix	LSU;Mitochondrial central dogma;Mitochondrial ribosome;Translation	7	44.493	411590000	20	6	3	3	23.6946	24.5112	24.2415	24.3483	24.3616	24.0308
Q9UQ80	Proliferation-associated protein 2G4	PA2G4	-0.0982215	0.157595	30.2	-			10	68.727	423710000	26	6	3	3	23.4059	23.7974	23.0931	23.4292	23.7582	23.4037
P04075	Fructose-bisphosphate aldolase A	ALDOA	-0.0990117	0.311951	44	-			11	83.952	506450000	30	6	3	3	23.8118	23.7021	23.9291	24.0989	23.7124	23.9287
P31944	Caspase-14;Caspase-14 subunit p17, mature form;Caspase-14 subunit p10, mature form;Caspase-14 subunit p20, intermediate form;Caspase-14 subunit p8, intermediate form	CASP14	-0.106648	0.0842904	23.1	-			6	100.73	262030000	22	6	3	3	23.1523	23.8496	23.758	23.9094	22.9341	24.2362
Q8IXB1	DnaJ homolog subfamily C member 10	DNAJC10	-0.110661	0.168029	6.3	-			5	28.999	50828000	5	3	2	1	22.2352	21.6583	NaN	22.1971	22.0771	21.898
O75616	GTPase Era, mitochondrial	ERAL1	-0.110816	0.277484	39.6	+	Matrix	Mitochondrial central dogma;Mitochondrial ribosome assembly;mtRNA granules;mtRNA metabolism;Translation	12	241.67	1048100000	47	6	3	3	24.9763	25.4932	25.1466	25.3315	25.2208	25.3962
Q02413	Desmoglein-1	DSG1	-0.11268	0.0919796	21.8	-			14	128.9	1058400000	62	6	3	3	24.3735	23.6799	25.0603	24.6638	24.1264	24.6614
Q8NC60	Nitric oxide-associated protein 1	NOA1	-0.113697	0.19702	28.2	+	MIM	Mitochondrial central dogma;Mitochondrial ribosome assembly;mtRNA granules;mtRNA metabolism;Translation	13	193.07	471320000	25	6	3	3	23.4822	23.9359	23.2038	23.7591	23.5483	23.6557
Q00059	Transcription factor A, mitochondrial	TFAM	-0.114585	0.13551	11.8	+	Matrix	Mitochondrial central dogma;mtDNA maintenance;mtDNA nucleoid;mtDNA replication;mtRNA metabolism;Transcription	3	18.024	133090000	8	5	2	3	NaN	22.5908	23.2637	22.9277	23.3092	22.8886
P05198	Eukaryotic translation initiation factor 2 subunit 1	EIF2S1	-0.115918	0.0968715	5.7	-			2	11.004	23453000	2	3	2	1	21.0778	21.3435	NaN	20.875	21.934	21.1708
Q96I24	Far upstream element-binding protein 3	FUBP3	-0.123327	0.164419	24	-			9	61.484	269540000	20	6	3	3	22.8587	23.7326	22.9245	23.3506	23.2608	23.2744
O60506	Heterogeneous nuclear ribonucleoprotein Q	SYNCRIP	-0.125862	0.232081	33.5	-			18	109.63	1037100000	52	6	3	3	24.529	24.9738	24.2636	24.6237	24.7306	24.7897
P62937	Peptidyl-prolyl cis-trans isomerase A;Peptidyl-prolyl cis-trans isomerase A, N-terminally processed	PPIA	-0.129697	0.196972	17.6	-			3	18.846	189730000	12	6	3	3	23.7191	23.417	23.5642	24.0514	23.2453	23.7926
P31943	Heterogeneous nuclear ribonucleoprotein H;Heterogeneous nuclear ribonucleoprotein H, N-terminally processed	HNRNPH1	-0.138781	0.280216	37	-			12	207.84	1925400000	56	6	3	3	26.3979	26.5195	25.9859	26.2072	26.5375	26.5749
Q8WVV9	Heterogeneous nuclear ribonucleoprotein L-like	HNRNPLL	-0.139657	0.382732	10.1	-			4	27.147	78872000	6	5	2	3	NaN	22.541	22.317	22.5068	22.7541	22.4451
Q13405	39S ribosomal protein L49, mitochondrial	MRPL49	-0.140841	0.371847	33.1	+	Matrix	LSU;Mitochondrial central dogma;Mitochondrial ribosome;Translation	5	78.253	560490000	30	6	3	3	24.4348	24.3446	24.0482	24.3847	24.6166	24.2488
P61247	40S ribosomal protein S3a	RPS3A	-0.141144	0.51949	54.2	-			16	222.34	3027500000	85	6	3	3	25.8643	26.0024	25.9091	25.9497	26.2907	25.9588
P27797	Calreticulin	CALR	-0.143859	0.329883	47.2	-			15	243.13	4033800000	94	6	3	3	26.2297	26.3865	25.9595	26.1107	26.5582	26.3384
Q71UI9;P0C0S5	Histone H2A.V;Histone H2A.Z	H2AFV;H2AFZ	-0.147509	0.254729	31.2	-			4	32.881	2996000000	23	6	3	3	27.7824	27.2564	27.7379	27.9297	27.4289	27.8606
P62805	Histone H4	HIST1H4A	-0.148303	0.196268	52.4				8	82.192	4475700000	79	6	3	3	27.2086	26.8815	27.2942	27.6248	26.764	27.4405
P13667	Protein disulfide-isomerase A4	PDIA4	-0.157682	1.00258	5	-			2	12.056	67814000	4	5	2	3	22.2821	22.2056	NaN	22.4447	22.4518	22.308
P08865	40S ribosomal protein SA	RPSA	-0.159047	0.275502	13.9	-			4	37.135	238890000	14	6	3	3	23.2211	23.8988	23.4039	23.7851	23.4414	23.7745
Q04837	Single-stranded DNA-binding protein, mitochondrial	SSBP1	-0.161542	0.231011	49.3	+	Matrix	Mitochondrial central dogma;mtDNA maintenance;mtDNA nucleoid;mtDNA replication	6	203.44	1710600000	34	6	3	3	25.8887	26.5012	25.7337	26.478	26.129	26.0012
Q99714	3-hydroxyacyl-CoA dehydrogenase type-2	HSD17B10	-0.168442	0.399246	71.6	+	Matrix	Mitochondrial central dogma;Amino acid metabolism;Branched-chain amino acid metabolism;Cholesterol, bile acid, steroid synthesis;Fatty acid oxidation;Lipid metabolism;Metabolism;Mitochondrial central dogma;mtRNA granules;mtRNA metabolism;mt-tRNA modifications;Polycistronic mtRNA processing	14	320.03	1998300000	78	6	3	3	25.1544	25.5845	25.4289	25.7559	25.3218	25.5954
Q96CM3	RNA pseudouridylate synthase domain-containing protein 4	RPUSD4	-0.170794	0.174596	21.5	+	Matrix	Mitochondrial central dogma;mtRNA granules;mtRNA metabolism;mt-rRNA modifications;mt-tRNA modifications	8	48.166	257260000	11	5	2	3	22.9591	23.8357	NaN	23.4072	23.8033	23.4941
O75534	Cold shock domain-containing protein E1	CSDE1	-0.176666	0.125798	13.2	-			8	53.799	254460000	10	6	3	3	22.7414	24.0223	22.3296	23.3457	23.1391	23.1386
P62249	40S ribosomal protein S16	RPS16	-0.179017	0.898617	50.7	-			9	121.44	1840000000	42	6	3	3	26.1262	26.1793	25.9608	26.1994	26.399	26.205
P06748	Nucleophosmin	NPM1	-0.180134	0.521513	31.3	-			7	73.098	890620000	26	6	3	3	24.833	24.6963	25.0413	25.1389	24.8097	25.1625
P63104;P27348;Q04917;P31946;P61981;P31947;P62258	14-3-3 protein zeta/delta;14-3-3 protein theta;14-3-3 protein eta;14-3-3 protein beta/alpha;14-3-3 protein beta/alpha, N-terminally processed;14-3-3 protein gamma;14-3-3 protein gamma, N-terminally processed;14-3-3 protein sigma;14-3-3 protein epsilon	YWHAZ;YWHAQ;YWHAH;YWHAB;YWHAG;SFN;YWHAE	-0.180656	0.198926	7.3	-			2	12.749	120120000	4	6	3	3	23.0976	22.8848	23.043	23.5486	22.5021	23.5167
P02751	Fibronectin;Anastellin;Ugl-Y1;Ugl-Y2;Ugl-Y3	FN1	-0.190145	0.227654	6.9	-			11	77.454	444880000	26	6	3	3	23.3222	23.297	23.5398	23.9704	22.9477	23.8113
P07237	Protein disulfide-isomerase	P4HB	-0.190194	0.421638	18.9	-			8	75.119	284300000	22	6	3	3	22.9994	23.3865	22.8537	23.4073	23.0564	23.3467
P09001	39S ribosomal protein L3, mitochondrial	MRPL3	-0.19153	0.405175	43.7	+	Matrix	LSU;Mitochondrial central dogma;Mitochondrial ribosome;Translation	11	134.03	1871800000	50	6	3	3	25.7279	26.0285	25.3474	25.9441	25.9122	25.8221
P62851	40S ribosomal protein S25	RPS25	-0.19198	0.28546	29.6	-			5	60.13	1584200000	33	6	3	3	26.2117	25.8764	25.5033	25.823	26.4059	25.9384
Q8TAE8	Growth arrest and DNA damage-inducible proteins-interacting protein 1	GADD45GIP1	-0.19715	0.952874	36.9	+	Matrix	LSU;Mitochondrial central dogma;Mitochondrial ribosome;Translation	6	62	371170000	21	6	3	3	23.7058	23.6493	23.6825	24.0603	23.8286	23.7402
P04406;O14556	Glyceraldehyde-3-phosphate dehydrogenase	GAPDH	-0.197325	1.00388	73.1	-;mito-interacting			16	323.31	10042000000	140	6	3	3	27.4091	27.3905	27.657	27.744	27.6285	27.6761
Q7L2E3	Putative ATP-dependent RNA helicase DHX30	DHX30	-0.198139	0.432042	71.1	+	Matrix	Mitochondrial central dogma;Mitochondrial ribosome assembly;mtRNA granules;mtRNA metabolism;Translation	73	323.31	35114000000	521	6	3	3	27.9416	28.3088	27.6361	28.1747	28.1972	28.109
Q08380	Galectin-3-binding protein	LGALS3BP	-0.200321	0.965332	7.7	-			3	21.525	224990000	10	6	3	3	23.5281	23.7514	23.5759	23.8351	23.9303	23.691
P61604	10 kDa heat shock protein, mitochondrial	HSPE1	-0.200982	0.364524	52	+	Matrix	Protein import, sorting and homeostasis;Chaperones;Protein homeostasis	5	31.622	263630000	19	6	3	3	23.3511	23.3407	23.602	23.7848	23.21	23.902
P13010	X-ray repair cross-complementing protein 5	XRCC5	-0.202696	0.47057	19.8	-			9	123.13	485980000	26	6	3	3	23.9551	24.3372	23.7869	24.147	24.1291	24.4111
P33992	DNA replication licensing factor MCM5	MCM5	-0.205138	0.297887	13.9	-			6	35.073	193290000	13	5	2	3	23.1593	22.7017	NaN	23.0828	23.4404	22.8838
P46783;Q9NQ39	40S ribosomal protein S10;Putative 40S ribosomal protein S10-like	RPS10;RPS10P5	-0.210259	0.859653	38.2	-			6	107.78	1074800000	37	6	3	3	24.8738	25.0826	24.9744	25.1777	25.3587	25.0251
P63010;Q10567	AP-2 complex subunit beta	AP2B1	-0.21697	0.32621	17.5	-			13	87.115	440530000	18	6	3	3	22.9134	23.5622	22.8202	23.4312	23.0323	23.4832
Q92841	Probable ATP-dependent RNA helicase DDX17	DDX17	-0.218458	0.680301	19.9	-			12	39.772	219120000	11	6	3	3	23.0359	23.3346	22.9904	23.1424	23.4423	23.4316
Q00341	Vigilin	HDLBP	-0.219851	0.423542	36.2	-			33	323.31	2711000000	117	6	3	3	25.4995	25.5149	24.8531	25.5086	25.4421	25.5763
Q9BPW8	Protein NipSnap homolog 1	NIPSNAP1	-0.222569	0.827581	23.2	+	Matrix	Autophagy;Mitochondrial dynamics and surveillance;Mitophagy	6	53.596	371030000	18	6	3	3	24.4566	24.7415	24.3189	24.7316	24.7142	24.7389
Q9P015	39S ribosomal protein L15, mitochondrial	MRPL15	-0.223742	0.43482	42.9	+	Matrix	LSU;Mitochondrial central dogma;Mitochondrial ribosome;Translation	10	84.448	1313800000	39	6	3	3	25.192	24.9903	24.6799	25.2677	25.4032	24.8625
Q6UB35	Monofunctional C1-tetrahydrofolate synthase, mitochondrial	MTHFD1L	-0.230469	0.725958	24.9	+	Matrix	Folate and 1-C metabolism;Metabolism;Vitamin metabolism	21	138.18	1271700000	55	6	3	3	24.4583	24.4736	24.0753	24.4776	24.5296	24.6914
Q96DV4	39S ribosomal protein L38, mitochondrial	MRPL38	-0.231974	0.514315	33.4	+	Matrix	LSU;Mitochondrial central dogma;Mitochondrial ribosome;Translation	10	65.868	379110000	24	6	3	3	23.3709	23.4302	23.2426	23.9062	23.5851	23.2484
P32322	Pyrroline-5-carboxylate reductase 1, mitochondrial	PYCR1	-0.236333	0.465083	38.6	+	Matrix	Amino acid metabolism;Metabolism;Proline metabolism	8	63.421	163710000	11	6	3	3	22.1191	22.5386	21.9563	22.4977	22.1842	22.6411
P30048	Thioredoxin-dependent peroxide reductase, mitochondrial	PRDX3	-0.237219	2.02639	46.9	+	Matrix	Detoxification;Metabolism;ROS and glutathione metabolism	7	78.799	1235900000	30	6	3	3	25.2467	25.3946	25.2942	25.5986	25.5121	25.5364
O43852	Calumenin	CALU	-0.247506	0.446049	62.2	-			19	323.31	13128000000	177	6	3	3	27.1753	27.7651	27.2048	27.3747	27.8645	27.6486
Q9BYD6	39S ribosomal protein L1, mitochondrial	MRPL1	-0.247835	1.08331	25.5	+	Matrix	LSU;Mitochondrial central dogma;Mitochondrial ribosome;Translation	8	63.45	495720000	22	6	3	3	23.5354	23.8272	23.4854	23.8928	23.8475	23.8512
Q00839	Heterogeneous nuclear ribonucleoprotein U	HNRNPU	-0.247873	0.512006	32.1	-			19	323.31	4591800000	112	6	3	3	26.7962	26.7813	26.298	26.6555	26.8431	27.1205
A4D1E9	GTP-binding protein 10	GTPBP10	-0.252171	0.510525	38	+	Matrix	Mitochondrial central dogma;Mitochondrial ribosome assembly;Translation	10	66.284	390360000	16	6	3	3	23.6822	24.0893	23.5234	23.9142	24.2862	23.8509
Q9NYY8	FAST kinase domain-containing protein 2	FASTKD2	-0.252848	0.626845	28.2	+	Matrix	Mitochondrial central dogma;Mitochondrial ribosome assembly;mtRNA granules;mtRNA metabolism;mtRNA stability and decay;Polycistronic mtRNA processing;Translation	15	179.71	1490000000	59	6	3	3	25.1834	25.6943	25.2267	25.6912	25.4637	25.7081
P61978	Heterogeneous nuclear ribonucleoprotein K	HNRNPK	-0.254785	0.450666	38.4	-			15	195.09	1888800000	67	6	3	3	25.4023	25.8451	25.0878	25.5417	25.6597	25.8981
Q6NZI2	Polymerase I and transcript release factor	PTRF	-0.255283	0.410911	20.8	-			7	120.42	799370000	26	6	3	3	24.628	24.9149	24.7327	24.517	25.3152	25.2093
P82921	28S ribosomal protein S21, mitochondrial	MRPS21	-0.266235	0.370361	47.1	+	Matrix	Mitochondrial central dogma;Mitochondrial ribosome;SSU;Translation	4	50.369	710730000	21	5	2	3	25.1426	25.7358	NaN	25.4195	25.894	25.8027
Q92896	Golgi apparatus protein 1	GLG1	-0.26725	0.472742	3.8	-			4	24.145	112460000	10	5	2	3	22.7817	22.8925	NaN	23.0634	22.8175	23.4321
P98175	RNA-binding protein 10	RBM10	-0.269614	0.622353	15.3	-			11	115.32	528390000	33	6	3	3	23.9417	24.2107	23.6025	24.0213	24.2843	24.2581
Q5T749	Keratinocyte proline-rich protein	KPRP	-0.270026	0.222458	50.3	-			22	323.31	3741000000	109	6	3	3	25.5264	25.5894	26.5592	26.5985	25.5018	26.3848
P09651;Q32P51	Heterogeneous nuclear ribonucleoprotein A1;Heterogeneous nuclear ribonucleoprotein A1, N-terminally processed;Heterogeneous nuclear ribonucleoprotein A1-like 2	HNRNPA1;HNRNPA1L2	-0.273875	0.500907	38.2	-			14	323.31	8285400000	130	6	3	3	26.7325	27.155	26.4196	26.9007	26.973	27.255
Q09028	Histone-binding protein RBBP4	RBBP4	-0.27548	0.468845	49.6	-			13	160.04	1190200000	49	6	3	3	24.9907	25.3179	24.6347	25.2803	24.9674	25.5221
Q08554	Desmocollin-1	DSC1	-0.275687	0.260132	9.1	-			6	47.817	438250000	29	6	3	3	23.896	23.0129	24.4182	23.9485	23.9539	24.2517
Q15084	Protein disulfide-isomerase A6	PDIA6	-0.277822	0.546098	52.5	-			20	323.31	13850000000	132	6	3	3	27.6911	28.3567	27.8195	28.1854	28.417	28.0983
Q9Y657	Spindlin-1	SPIN1	-0.278152	0.674896	29.8	-			5	33.212	157020000	11	6	3	3	22.4649	23.0773	22.6105	23.0384	23.0112	22.9377
Q08188	Protein-glutamine gamma-glutamyltransferase E;Protein-glutamine gamma-glutamyltransferase E 50 kDa catalytic chain;Protein-glutamine gamma-glutamyltransferase E 27 kDa non-catalytic chain	TGM3	-0.281051	0.335805	12.3	-			6	37.732	157220000	12	6	3	3	22.131	22.0971	22.8546	22.7402	22.1833	23.0023
Q9Y3B7	39S ribosomal protein L11, mitochondrial	MRPL11	-0.290768	0.52917	28.1	+	Matrix	LSU;Mitochondrial central dogma;Mitochondrial ribosome;Translation	6	46.24	444240000	19	6	3	3	24.2209	24.0098	24.7674	24.7783	24.4775	24.6145
Q9BYD3	39S ribosomal protein L4, mitochondrial	MRPL4	-0.292099	0.295913	50.8	+	Matrix	LSU;Mitochondrial central dogma;Mitochondrial ribosome;Translation	10	164.66	1241500000	26	6	3	3	24.6504	25.8128	25.0871	25.7125	25.6631	25.051
Q12849	G-rich sequence factor 1	GRSF1	-0.296056	0.389532	37.5	+	Matrix	Mitochondrial central dogma;Mitochondrial ribosome assembly;mtRNA granules;mtRNA metabolism;mtRNA stability and decay;Polycistronic mtRNA processing;Translation	13	126.74	722660000	39	6	3	3	24.192	24.8603	23.8188	24.3892	24.6644	24.7057
Q92626	Peroxidasin homolog	PXDN	-0.297575	1.15302	8.5	-			9	66.975	280250000	13	6	3	3	23.661	23.3067	23.4451	23.6845	23.7267	23.8943
Q9NYK5	39S ribosomal protein L39, mitochondrial	MRPL39	-0.300683	0.514787	31.7	+	Matrix	LSU;Mitochondrial central dogma;Mitochondrial ribosome;Translation	10	65.591	1247600000	39	6	3	3	24.532	25.334	24.6165	25.15	25.1656	25.069
Q99729	Heterogeneous nuclear ribonucleoprotein A/B	HNRNPAB	-0.301099	0.593953	25.9	-			8	112.43	1279100000	34	6	3	3	25.1489	25.5788	24.9119	25.2965	25.5582	25.6881
Q08257	Quinone oxidoreductase	CRYZ	-0.303788	0.794075	62.6	+	Matrix	0	14	180.58	2087900000	69	6	3	3	25.2107	25.7731	25.4099	25.8954	25.7198	25.6899
P62263	40S ribosomal protein S14	RPS14	-0.305345	0.764183	67.5	-			8	118.67	2287100000	34	6	3	3	26.1876	26.6477	26.1046	26.6617	26.7173	26.477
Q9BRJ2	39S ribosomal protein L45, mitochondrial	MRPL45	-0.318606	0.603251	48				14	97.088	1529100000	41	6	3	3	24.8456	25.5626	24.9279	25.4761	25.5191	25.2966
P32119	Peroxiredoxin-2	PRDX2	-0.319788	0.68172	32.3	+	unknown	Detoxification;Metabolism;ROS and glutathione metabolism	6	32.491	406350000	20	6	3	3	23.7556	23.4201	24.0292	24.2253	23.8227	24.1162
O00411	DNA-directed RNA polymerase, mitochondrial	POLRMT	-0.321746	0.688586	26.7	+	Matrix	Mitochondrial central dogma;mtDNA maintenance;mtDNA nucleoid;mtDNA replication;mtRNA metabolism;Transcription	25	323.31	2023600000	77	6	3	3	24.6535	25.197	24.5049	25.1694	25.0707	25.0805
Q9HC36	rRNA methyltransferase 3, mitochondrial	RNMTL1	-0.321863	1.3382	30.2	+	Matrix	Mitochondrial central dogma;Mitochondrial ribosome assembly;mtRNA metabolism;mt-rRNA modifications;Translation	12	124.57	1074400000	46	6	3	3	25.3993	25.32	25.0333	25.6067	25.5618	25.5497
P43243	Matrin-3	MATR3	-0.325247	0.34546	19.2	-			12	90.195	1318000000	37	6	3	3	26.4089	26.0649	25.2612	25.8561	26.395	26.4596
Q99880;Q99879;Q99877;Q93079;Q5QNW6;P62807;P58876;P57053;O60814;Q96A08;A0A2R8Y619	Histone H2B type 1-L;Histone H2B type 1-M;Histone H2B type 1-N;Histone H2B type 1-H;Histone H2B type 2-F;Histone H2B type 1-C/E/F/G/I;Histone H2B type 1-D;Histone H2B type F-S;Histone H2B type 1-K;Histone H2B type 1-A	HIST1H2BL;HIST1H2BM;HIST1H2BN;HIST1H2BH;HIST2H2BF;HIST1H2BC;HIST1H2BD;H2BFS;HIST1H2BK;HIST1H2BA	-0.327353	0.644001	41.3	-			6	209.82	7580200000	60	6	3	3	28.3196	28.2363	27.9913	28.7901	28.105	28.6342
Q7L0Y3	Mitochondrial ribonuclease P protein 1	TRMT10C	-0.328096	1.39519	50.4	+	Matrix	Mitochondrial central dogma;mtRNA granules;mtRNA metabolism;mt-tRNA modifications;Polycistronic mtRNA processing	18	276.51	1223300000	68	6	3	3	24.4925	24.3875	24.2224	24.7662	24.7777	24.5429
Q12905	Interleukin enhancer-binding factor 2	ILF2	-0.328779	0.833923	21.8	-			6	56.42	469410000	23	6	3	3	24.0607	24.0393	23.7593	24.0263	24.2579	24.5614
P69892	Hemoglobin subunit gamma-2	HBG2	-0.329196	0.358025	43.5	-			6	72.363	727360000	30	6	3	3	25.2255	25.1622	25.3839	26.0582	24.8405	25.8605
P11940;Q9H361;Q4VXU2;Q5JQF8;Q96DU9	Polyadenylate-binding protein 1	PABPC1	-0.332352	0.451175	33.8	-;+	Matrix	0	20	249.83	2040500000	88	6	3	3	25.1826	25.9905	25.0525	25.7811	25.515	25.9266
Q9BQA1	Methylosome protein 50	WDR77	-0.337747	0.547925	37.7	-			7	116.11	851960000	36	6	3	3	25.4269	24.771	24.603	25.4467	25.0816	25.2859
P68133;P68032;P63267;P62736	Actin, alpha skeletal muscle;Actin, alpha cardiac muscle 1;Actin, gamma-enteric smooth muscle;Actin, aortic smooth muscle	ACTA1;ACTC1;ACTG2;ACTA2	-0.343333	0.612056	43	-			15	38.727	2057600000	19	6	3	3	26.8818	26.9268	27.6221	27.4968	27.6154	27.3485
P60709;P63261;Q6S8J3;A5A3E0;P0CG38;Q562R1;Q9BYX7;P0CG39	Actin, cytoplasmic 1;Actin, cytoplasmic 1, N-terminally processed;Actin, cytoplasmic 2;Actin, cytoplasmic 2, N-terminally processed	ACTB;ACTG1	-0.34353	1.39813	68.8	-			20	323.31	14697000000	175	6	3	3	28.2642	28.6079	28.5189	28.7689	28.9066	28.7461
P26599;O95758	Polypyrimidine tract-binding protein 1	PTBP1	-0.345701	0.697745	44.6	-			15	323.31	4124900000	90	6	3	3	26.0923	26.8016	26.1933	26.6296	26.7131	26.7816
Q96P63	Serpin B12	SERPINB12	-0.347949	0.444027	14.8	-			5	36.468	370130000	20	6	3	3	23.6772	23.3992	24.2891	24.0797	23.8038	24.5259
Q92552	28S ribosomal protein S27, mitochondrial	MRPS27	-0.34986	0.929771	45.7	+	Matrix	Mitochondrial central dogma;Mitochondrial ribosome;SSU;Translation	18	266.54	3023000000	93	6	3	3	25.3908	25.8387	25.4602	25.9166	25.7252	26.0975
P22626	Heterogeneous nuclear ribonucleoproteins A2/B1	HNRNPA2B1	-0.354863	0.835977	65.4	-			22	323.31	10293000000	153	6	3	3	27.7079	28.0409	27.4663	27.9088	28.0983	28.2726
P16403;P10412;P16402;P22492;Q02539	Histone H1.2;Histone H1.4;Histone H1.3	HIST1H1C;HIST1H1E;HIST1H1D	-0.358761	2.03912	25.4	-			8	58.604	3188000000	45	6	3	3	26.6413	26.5523	26.4533	26.8522	26.8571	27.0138
Q12906;Q96SI9	Interleukin enhancer-binding factor 3	ILF3	-0.360157	0.464109	21	-			15	120.96	853680000	44	6	3	3	24.0741	24.7321	23.7097	24.3164	24.455	24.8249
P26038	Moesin	MSN	-0.365418	1.09931	35.5	-			20	145.22	1479400000	74	6	3	3	24.3651	24.2392	24.1762	24.8473	24.3499	24.6797
Q4G176	Acyl-CoA synthetase family member 3, mitochondrial	ACSF3	-0.365544	0.449419	9.5	+	Matrix	Lipid metabolism;Metabolism;Type II fatty acid synthesis	6	34.27	144040000	13	6	3	3	22.1005	23.0472	22.0324	22.7601	22.9723	22.5443
Q13151	Heterogeneous nuclear ribonucleoprotein A0	HNRNPA0	-0.369435	0.616187	30.2	-			6	95.204	880590000	31	6	3	3	25.3261	25.4382	24.7282	25.3964	25.362	25.8424
Q8IVS2	Malonyl-CoA-acyl carrier protein transacylase, mitochondrial	MCAT	-0.373968	1.53122	40	+	Matrix	Lipid metabolism;Metabolism;Type II fatty acid synthesis	12	160.01	713930000	44	6	3	3	23.9279	24.2244	24.07	24.5684	24.3155	24.4603
Q969Z0	Protein TBRG4	TBRG4	-0.375128	1.3363	65.8	+	Matrix	Mitochondrial central dogma;mtRNA metabolism;mtRNA stability and decay;Polycistronic mtRNA processing	30	323.31	31966000000	287	6	3	3	28.4295	28.5542	28.338	28.9954	28.6004	28.8513
P34897	Serine hydroxymethyltransferase, mitochondrial	SHMT2	-0.376954	0.480649	37.7	+	Matrix	Amino acid metabolism;Folate and 1-C metabolism;Glycine metabolism;Metabolism;Serine metabolism;Vitamin metabolism	16	128.42	904920000	41	6	3	3	23.7615	24.8853	24.1632	24.6461	24.8024	24.4923
O75127	Pentatricopeptide repeat-containing protein 1, mitochondrial	PTCD1	-0.382083	0.645368	32.4	+	Matrix	Mitochondrial central dogma;mtRNA granules;mtRNA metabolism	18	116.63	996530000	42	6	3	3	24.5659	24.9794	24.197	24.7899	25.2466	24.852
Q9NX20	39S ribosomal protein L16, mitochondrial	MRPL16	-0.386781	0.716551	19.9	+	Matrix	LSU;Mitochondrial central dogma;Mitochondrial ribosome;Translation	5	32.111	251820000	11	6	3	3	23.7313	24.4735	24.0062	24.2318	24.6315	24.508
Q14197	Peptidyl-tRNA hydrolase ICT1, mitochondrial	ICT1	-0.388783	0.642432	32.5	+	Matrix	LSU;Mitochondrial central dogma;Mitochondrial ribosome;Translation;Translation factors	6	41.165	314430000	16	6	3	3	23.4929	24.3469	23.5948	24.1793	24.2884	24.1333
Q86V81	THO complex subunit 4	ALYREF	-0.391897	0.586007	19.5	-			3	34.211	158860000	10	6	3	3	22.2133	23.0696	22.458	22.6712	23.0539	23.1915
P39019	40S ribosomal protein S19	RPS19	-0.392548	2.35288	37.9	-			8	64.096	1109300000	47	6	3	3	24.8825	24.7356	24.8397	25.2749	25.2518	25.1087
Q8IYB8	ATP-dependent RNA helicase SUPV3L1, mitochondrial	SUPV3L1	-0.392676	0.826495	12.3	+	Matrix	Mitochondrial central dogma;mtRNA granules;mtRNA metabolism;mtRNA stability and decay	7	42.001	231920000	11	6	3	3	22.9069	23.533	23.0571	23.7775	23.4996	23.3979
Q9P0M9	39S ribosomal protein L27, mitochondrial	MRPL27	-0.399062	0.823332	27.7	+	Matrix	LSU;Mitochondrial central dogma;Mitochondrial ribosome;Translation	3	21.437	188470000	7	5	2	3	23.3663	23.61	NaN	23.7686	24.1748	23.7182
P51991	Heterogeneous nuclear ribonucleoprotein A3	HNRNPA3	-0.402686	0.689767	31.2	-			10	182.83	1951700000	66	6	3	3	25.2704	25.3538	24.5815	25.2845	25.487	25.6423
Q5T750	Skin-specific protein 32	XP32	-0.403171	0.331808	16.4	-			4	25.961	370780000	15	6	3	3	24.0138	23.9556	24.8736	25.1413	23.8803	25.031
Q13464;O75116	Rho-associated protein kinase 1	ROCK1	-0.417995	0.621007	20	-			24	164.75	894390000	59	6	3	3	23.6083	23.695	22.7861	23.7031	23.6839	23.9563
P82933	28S ribosomal protein S9, mitochondrial	MRPS9	-0.419725	1.08885	52.5	+	Matrix	Mitochondrial central dogma;Mitochondrial ribosome;mtRNA granules;mtRNA metabolism;SSU;Translation	20	291.22	6199400000	121	6	3	3	26.2502	26.3405	25.8344	26.5582	26.7233	26.4028
Q6P1L8	39S ribosomal protein L14, mitochondrial	MRPL14	-0.422508	0.97778	29.7	+	Matrix	LSU;Mitochondrial central dogma;Mitochondrial ribosome;Translation	3	27.143	226080000	17	6	3	3	23.4937	23.8954	23.7129	24.455	23.9555	23.9591
Q96E29	Transcription termination factor 3, mitochondrial	MTERF3	-0.42584	0.646393	17.7	+	Matrix	Mitochondrial central dogma;Mitochondrial ribosome assembly;Translation	6	37.939	220460000	12	5	2	3	NaN	23.2926	23.2285	24.1152	23.4244	23.5195
Q08211	ATP-dependent RNA helicase A	DHX9	-0.431088	0.729574	20.4	-			19	131.71	1000800000	49	6	3	3	24.5601	24.6771	23.8943	24.6301	24.7646	25.0301
Q96EL2	28S ribosomal protein S24, mitochondrial	MRPS24	-0.433531	2.06914	40.7	+	Matrix	Mitochondrial central dogma;Mitochondrial ribosome;SSU;Translation	6	87.792	1155800000	38	6	3	3	24.8626	25.0272	24.9339	25.3531	25.5164	25.2548
P23284	Peptidyl-prolyl cis-trans isomerase B	PPIB	-0.438233	0.701737	46.3	-			10	132.95	1751700000	58	6	3	3	24.8888	25.487	25.4222	25.919	25.279	25.9146
Q14103	Heterogeneous nuclear ribonucleoprotein D0	HNRNPD	-0.443649	0.668186	31.8	-			12	188.24	3440300000	57	6	3	3	26.889	27.2894	26.3643	27.0384	27.3233	27.5119
Q9NUL7	Probable ATP-dependent RNA helicase DDX28	DDX28	-0.446706	0.736378	45.9	+	Matrix	Mitochondrial central dogma;Mitochondrial ribosome assembly;mtRNA granules;mtRNA metabolism;Translation	21	165.63	1405500000	64	6	3	3	24.9106	25.3385	24.3846	25.2741	25.3927	25.307
Q9Y6G3	39S ribosomal protein L42, mitochondrial	MRPL42	-0.450642	0.7259	21.8	+	Matrix	LSU;Mitochondrial central dogma;Mitochondrial ribosome;Translation	2	16.054	162950000	12	5	2	3	23.5335	23.3931	NaN	24.2109	24.0014	23.5296
Q15365	Poly(rC)-binding protein 1	PCBP1	-0.453058	1.72568	67.1	-			16	323.31	2927800000	66	6	3	3	26.2693	26.4289	26.1446	26.8994	26.6886	26.6139
P12956	X-ray repair cross-complementing protein 6	XRCC6	-0.454908	1.09439	27.9	-			14	161.36	1041200000	43	6	3	3	24.5033	24.5354	23.9752	24.6575	24.904	24.8171
P82930	28S ribosomal protein S34, mitochondrial	MRPS34	-0.455915	1.06701	57.3	+	Matrix	Mitochondrial central dogma;Mitochondrial ribosome;SSU;Translation	11	168.04	2649800000	65	6	3	3	26.4079	26.1551	26.0629	26.507	27.0088	26.4779
O43390	Heterogeneous nuclear ribonucleoprotein R	HNRNPR	-0.461971	1.08302	36.8	-			19	167.77	1795700000	66	6	3	3	24.629	25.026	24.5846	25.0404	25.0916	25.4935
Q15366	Poly(rC)-binding protein 2	PCBP2	-0.462641	1.19825	56.7	-			16	323.31	9995500000	134	6	3	3	27.3198	27.7299	27.2451	28.0727	27.7227	27.8873
O95900	Probable tRNA pseudouridine synthase 2	TRUB2	-0.46398	0.729827	32.9	+	Matrix	Mitochondrial central dogma;mtRNA granules;mtRNA metabolism;mt-rRNA modifications	10	64.054	362560000	26	6	3	3	23.2337	23.858	23.2585	24.3294	23.7136	23.6993
Q8WV60	Pentatricopeptide repeat-containing protein 2, mitochondrial	PTCD2	-0.464022	1.27702	42.8	+	Matrix	Mitochondrial central dogma;mtRNA granules;mtRNA metabolism;Polycistronic mtRNA processing	17	149.77	2064000000	74	6	3	3	24.9756	25.1917	25.1403	25.8008	25.2671	25.6317
Q9Y2Z4	Tyrosine--tRNA ligase, mitochondrial	YARS2	-0.464566	0.695732	26.8	+	Matrix	Mitochondrial central dogma;mt-tRNA synthetases;Translation	8	87.255	772820000	28	6	3	3	23.7938	24.3327	23.5914	24.6639	24.4814	23.9663
O75323	Protein NipSnap homolog 2	GBAS	-0.46546	0.820758	11.5	+	Matrix	Autophagy;Mitochondrial dynamics and surveillance;Mitophagy	4	23.79	163440000	7	6	3	3	23.3138	23.9475	23.493	23.9235	24.4107	23.8166
Q9NVV4	Poly(A) RNA polymerase, mitochondrial	MTPAP	-0.476057	1.26258	52.1	+	Matrix	Mitochondrial central dogma;mt-mRNA modifications;mtRNA granules;mtRNA metabolism;mtRNA stability and decay;mt-rRNA modifications	25	323.31	12818000000	149	6	3	3	28.2874	28.5091	27.9263	28.8135	28.6891	28.6484
P49406	39S ribosomal protein L19, mitochondrial	MRPL19	-0.479416	1.43553	41.1	+	Matrix	LSU;Mitochondrial central dogma;Mitochondrial ribosome;Translation	11	97.224	1386000000	43	6	3	3	25.0945	25.4755	24.9625	25.6987	25.6444	25.6276
P30044	Peroxiredoxin-5, mitochondrial	PRDX5	-0.482428	0.746485	15.4	+	Matrix	Detoxification;Metabolism;ROS and glutathione metabolism	3	18.72	117880000	9	6	3	3	22.4304	23.1391	22.5109	23.0726	22.9027	23.5524
Q9NWU5	39S ribosomal protein L22, mitochondrial	MRPL22	-0.487521	0.736968	39.3	+	Matrix	LSU;Mitochondrial central dogma;Mitochondrial ribosome;Translation	7	78.421	568570000	26	6	3	3	24.1929	24.8418	23.8397	24.9131	24.6474	24.7765
O60783	28S ribosomal protein S14, mitochondrial	MRPS14	-0.48783	1.00793	28.9	+	Matrix	Mitochondrial central dogma;Mitochondrial ribosome;SSU;Translation	3	35.099	555220000	22	6	3	3	25.5704	25.2036	25.1161	25.6591	26.1385	25.556
P82675	28S ribosomal protein S5, mitochondrial	MRPS5	-0.497441	1.15563	43.7	+	Matrix	Mitochondrial central dogma;Mitochondrial ribosome;SSU;Translation	20	323.31	5102500000	126	6	3	3	25.9187	25.9765	25.3456	26.2216	26.2858	26.2258
P82914	28S ribosomal protein S15, mitochondrial	MRPS15	-0.499615	1.71068	29.2	+	Matrix	Mitochondrial central dogma;Mitochondrial ribosome;SSU;Translation	9	69.785	1464500000	51	6	3	3	25.1436	24.8348	24.7813	25.5295	25.4361	25.2928
P12882;Q9UKX2;P13535;P11055	Myosin-1;Myosin-2	MYH1;MYH2	-0.501241	1.1091	5.4	-			8	50.401	254310000	16	6	3	3	22.8724	22.8191	23.0756	23.6567	23.0306	23.5836
P78527	DNA-dependent protein kinase catalytic subunit	PRKDC	-0.501442	0.966006	4.9	-			17	101.79	367000000	27	6	3	3	23.094	23.4815	22.8211	23.4187	23.9215	23.5607
Q9Y399	28S ribosomal protein S2, mitochondrial	MRPS2	-0.503854	0.99266	33.1	+	Matrix	Mitochondrial central dogma;Mitochondrial ribosome;SSU;Translation	10	79.821	1416100000	46	6	3	3	24.1472	24.8439	24.5179	25.1793	24.7589	25.0823
Q96I51	Williams-Beuren syndrome chromosomal region 16 protein	WBSCR16	-0.506984	1.13774	17	+	Matrix	Mitochondrial central dogma;mtRNA metabolism;mt-rRNA modifications	7	70.112	604960000	30	6	3	3	24.3374	24.7386	24.2432	24.8296	25.2339	24.7767
Q9BYC9	39S ribosomal protein L20, mitochondrial	MRPL20	-0.507267	0.948241	34.9	+	Matrix	LSU;Mitochondrial central dogma;Mitochondrial ribosome;Translation	4	57.128	393720000	27	6	3	3	23.9025	23.3636	23.2323	23.8968	24.2914	23.832
P07910;P0DMR1;O60812;B7ZW38;B2RXH8	Heterogeneous nuclear ribonucleoproteins C1/C2	HNRNPC	-0.512235	1.32896	45.4	-			16	298.34	10581000000	124	6	3	3	27.6485	27.6977	27.2206	27.8503	28.0692	28.184
O15235	28S ribosomal protein S12, mitochondrial	MRPS12	-0.514671	1.38729	39.1	+	Matrix	Mitochondrial central dogma;Mitochondrial ribosome;SSU;Translation	5	47.496	1143100000	30	6	3	3	25.6406	25.5023	25.3015	26.2796	25.8772	25.8315
P68871;P02042	Hemoglobin subunit beta;LVV-hemorphin-7;Spinorphin;Hemoglobin subunit delta	HBB;HBD	-0.526707	0.428893	42.2	-			6	41.194	439930000	18	6	3	3	24.3757	24.4447	24.4228	25.7642	23.9661	25.093
P05109	Protein S100-A8;Protein S100-A8, N-terminally processed	S100A8	-0.529019	0.830103	31.2	-			3	27.102	232780000	14	6	3	3	23.5456	23.0801	23.4827	24.4012	23.7397	23.5545
Q9NRX2	39S ribosomal protein L17, mitochondrial	MRPL17	-0.529284	1.44699	13.7	+	Matrix	LSU;Mitochondrial central dogma;Mitochondrial ribosome;Translation	3	17.643	155380000	7	5	2	3	23.2471	22.9155	NaN	23.7291	23.5472	23.5554
Q8TCS8	Polyribonucleotide nucleotidyltransferase 1, mitochondrial	PNPT1	-0.529479	1.28375	53.5	+	Matrix|IMS	Mitochondrial central dogma;mtRNA metabolism;mtRNA stability and decay	40	323.31	6096800000	200	6	3	3	25.7759	26.3697	25.8179	26.512	26.5689	26.471
P05783;CON__H-INV:HIT000015463	Keratin, type I cytoskeletal 18	KRT18	-0.530113	2.91758	38.8	-			16	107.81	892850000	49	6	3	3	23.784	23.7198	23.8088	24.4167	24.2228	24.2635
Q96EY7	Pentatricopeptide repeat domain-containing protein 3, mitochondrial	PTCD3	-0.53276	1.00077	40.8	+	Matrix	Mitochondrial central dogma;Mitochondrial ribosome;Mitochondrial ribosome assembly;SSU;Translation	24	323.31	9554900000	160	6	3	3	27.1819	27.5098	26.6613	27.7019	27.6691	27.5802
P14866	Heterogeneous nuclear ribonucleoprotein L	HNRNPL	-0.535332	0.647886	43.6	-			16	323.31	2138900000	76	6	3	3	25.5402	25.8768	24.7465	25.6033	26.0141	26.152
Q92665	28S ribosomal protein S31, mitochondrial	MRPS31	-0.539547	0.9085	44.3	+	Matrix	Mitochondrial central dogma;Mitochondrial ribosome;SSU;Translation	15	323.31	5353100000	77	6	3	3	26.6047	26.9748	26.0293	27.0174	27.1363	27.0737
Q9Y2R5	28S ribosomal protein S17, mitochondrial	MRPS17	-0.542448	1.76337	60	+	Matrix	Mitochondrial central dogma;Mitochondrial ribosome;SSU;Translation	5	98.957	1052400000	16	6	3	3	25.2327	25.5179	25.0595	25.8438	25.7409	25.8528
Q6P087	RNA pseudouridylate synthase domain-containing protein 3	RPUSD3	-0.552283	1.13303	42.2	+	Matrix	Mitochondrial central dogma;mtRNA granules;mtRNA metabolism;mt-rRNA modifications	11	71.721	646410000	28	6	3	3	24.1528	24.4817	23.8664	24.5467	25.0068	24.6042
Q9H9J2	39S ribosomal protein L44, mitochondrial	MRPL44	-0.559921	0.936624	19.9	+	Matrix	LSU;Mitochondrial central dogma;Mitochondrial ribosome;Translation	5	51.186	300590000	15	6	3	3	22.9527	23.6655	23.267	24.137	23.4968	23.9311
P82663	28S ribosomal protein S25, mitochondrial	MRPS25	-0.566672	1.54635	61.3	+	Matrix	Mitochondrial central dogma;Mitochondrial ribosome;SSU;Translation	9	160.66	1847500000	48	6	3	3	25.2805	25.7868	25.3638	25.952	26.0151	26.1641
P42704;Q9NP80	Leucine-rich PPR motif-containing protein, mitochondrial	LRPPRC	-0.569583	1.5541	82.9	+	Matrix;MIM	Cardiolipin synthesis;Lipid metabolism;Metabolism;Mitochondrial central dogma;mtRNA metabolism;mtRNA stability and decay;Phospholipid metabolism;Translation	134	323.31	1210500000000	2183	6	3	3	31.7107	32.1475	31.6282	32.4838	32.4015	32.3098
Q9UHB6	LIM domain and actin-binding protein 1	LIMA1	-0.570623	1.92823	4.6	-			3	18.863	62735000	7	6	3	3	21.4766	21.6068	21.3041	21.8425	22.1081	22.1487
P81605	Dermcidin;Survival-promoting peptide;DCD-1	DCD	-0.589918	0.275597	22.7	-			3	34.46	1542700000	19	6	3	3	25.9456	25.4205	27.6087	27.7664	25.8834	27.0948
Q53R41	FAST kinase domain-containing protein 1	FASTKD1	-0.592475	1.75502	35.4	+	Matrix	Mitochondrial central dogma;mtRNA granules;mtRNA metabolism;mtRNA stability and decay;Polycistronic mtRNA processing	25	323.31	4765300000	128	6	3	3	25.7539	26.0437	25.5557	26.4345	26.2668	26.4294
Q9NPE2	Neugrin	NGRN	-0.594742	0.614528	25.8	+	Matrix	Mitochondrial central dogma;Mitochondrial ribosome assembly;mtRNA metabolism;mt-rRNA modifications;Translation	6	38.447	172870000	8	5	2	3	NaN	23.0556	22.7352	24.0664	23.3697	23.0344
P40939	Trifunctional enzyme subunit alpha, mitochondrial;Long-chain enoyl-CoA hydratase;Long chain 3-hydroxyacyl-CoA dehydrogenase	HADHA	-0.599239	1.1326	63	+	MIM	Amino acid metabolism;Branched-chain amino acid metabolism;Cardiolipin synthesis;Fatty acid oxidation;Lipid metabolism;Metabolism	37	323.31	14792000000	238	6	3	3	26.5324	27.2361	26.4754	27.374	27.4091	27.2584
P16989	Y-box-binding protein 3	YBX3	-0.617137	2.08847	40.9	-			8	65.115	288830000	14	6	3	3	23.1507	23.3731	22.9373	23.7455	23.7873	23.7798
Q6IN84	rRNA methyltransferase 1, mitochondrial	MRM1	-0.620171	1.21124	19.5	+	Matrix	Mitochondrial central dogma;mtRNA granules;mtRNA metabolism;mt-rRNA modifications	6	40.305	383700000	21	6	3	3	23.3446	24.11	23.4444	24.2291	24.2763	24.2541
P54886	Delta-1-pyrroline-5-carboxylate synthase;Glutamate 5-kinase;Gamma-glutamyl phosphate reductase	ALDH18A1	-0.624936	1.43762	44.4	+	Matrix	Amino acid metabolism;Metabolism;Proline metabolism	28	249.26	1792000000	77	6	3	3	24.0034	24.5892	24.0745	24.806	25.0062	24.7297
Q15717	ELAV-like protein 1	ELAVL1	-0.633364	1.29881	27.3	-			6	48.39	246540000	20	6	3	3	22.8006	23.3898	22.8706	23.4076	23.6894	23.8641
Q14CZ7	FAST kinase domain-containing protein 3	FASTKD3	-0.64898	2.50538	36.9	+	Matrix	Mitochondrial central dogma;mtRNA metabolism;mtRNA stability and decay;Polycistronic mtRNA processing	21	198.4	2087000000	69	6	3	3	24.8757	24.9538	24.6656	25.5716	25.3826	25.4879
P40926	Malate dehydrogenase, mitochondrial	MDH2	-0.659882	2.53092	61.2	+	Matrix	Carbohydrate metabolism;Gluconeogenesis;Malate-aspartate shuttle;Metabolism;TCA cycle	16	174.79	5897500000	89	6	3	3	27.5834	27.7659	27.791	28.5211	28.3443	28.2545
P55084	Trifunctional enzyme subunit beta, mitochondrial;3-ketoacyl-CoA thiolase	HADHB	-0.662761	1.57295	60.1	+	MIM	Amino acid metabolism;Carbohydrate metabolism;Fatty acid oxidation;Ketone metabolism;Lipid metabolism;Lysine metabolism;Metabolism	24	323.31	9736600000	161	6	3	3	27.0639	27.6609	27.1302	27.9519	28.0195	27.8719
Q9UKM9	RNA-binding protein Raly	RALY	-0.679366	1.20283	28.4	-			8	54.933	584360000	35	6	3	3	23.128	23.7353	22.8572	23.8368	23.8973	24.0245
P82664	28S ribosomal protein S10, mitochondrial	MRPS10	-0.683379	1.99907	40.8	+	Matrix	Mitochondrial central dogma;Mitochondrial ribosome;SSU;Translation	7	68.486	1081100000	30	6	3	3	25.6962	25.3942	25.5106	26.4498	26.0522	26.1491
O14744	Protein arginine N-methyltransferase 5;Protein arginine N-methyltransferase 5, N-terminally processed	PRMT5	-0.684334	1.42602	34.1	-			16	182.54	1936300000	67	6	3	3	24.346	25.0407	24.4103	25.2666	25.3368	25.2467
P82650	28S ribosomal protein S22, mitochondrial	MRPS22	-0.687032	1.48868	60	+	Matrix	Mitochondrial central dogma;Mitochondrial ribosome;SSU;Translation	20	323.31	12161000000	138	6	3	3	28.493	28.9172	28.2198	29.2046	29.3577	29.1288
Q9Y2R9	28S ribosomal protein S7, mitochondrial	MRPS7	-0.691828	2.09379	54.1	+	Matrix	Mitochondrial central dogma;Mitochondrial ribosome;mtRNA granules;mtRNA metabolism;SSU;Translation	14	212.65	3877800000	95	6	3	3	26.4982	26.174	26.1544	27.1007	26.9968	26.8045
Q8N5N7	39S ribosomal protein L50, mitochondrial	MRPL50	-0.694561	2.12179	24.7	+	Matrix	LSU;Mitochondrial central dogma;Mitochondrial ribosome;Translation	3	19.548	175670000	11	5	2	3	NaN	22.7721	22.8556	23.5532	23.6187	23.3533
P82912	28S ribosomal protein S11, mitochondrial	MRPS11	-0.709149	1.07437	37.1	+	Matrix	Mitochondrial central dogma;Mitochondrial ribosome;SSU;Translation	6	142.98	1330900000	38	6	3	3	25.0712	25.6284	24.5878	25.8782	25.8849	25.6517
Q9GZT3	SRA stem-loop-interacting RNA-binding protein, mitochondrial	SLIRP	-0.710688	1.89792	79.8	+	Matrix	Mitochondrial central dogma;mtRNA metabolism;mtRNA stability and decay;Translation	13	323.31	66462000000	173	6	3	3	29.7442	30.271	30.1343	30.7619	30.8449	30.6747
Q9Y3D3	28S ribosomal protein S16, mitochondrial	MRPS16	-0.712792	1.99344	39.4	+	Matrix	Mitochondrial central dogma;Mitochondrial ribosome;SSU;Translation	5	126.7	1424100000	30	6	3	3	25.4977	25.9019	25.4108	26.3193	26.3766	26.2528
Q9Y676	28S ribosomal protein S18b, mitochondrial	MRPS18B	-0.714807	1.53022	48.4	+	Matrix	Mitochondrial central dogma;Mitochondrial ribosome;SSU;Translation	10	307.33	2568100000	48	6	3	3	26.4291	27.0256	26.4038	27.4633	27.3255	27.2141
Q9BYN8	28S ribosomal protein S26, mitochondrial	MRPS26	-0.716833	1.56166	38	+	Matrix	Mitochondrial central dogma;Mitochondrial ribosome;SSU;Translation	9	84.222	1089600000	40	6	3	3	24.2992	23.8047	24.1558	24.9901	24.9174	24.5028
Q9Y291	28S ribosomal protein S33, mitochondrial	MRPS33	-0.722808	2.27967	50	+	Matrix	Mitochondrial central dogma;Mitochondrial ribosome;SSU;Translation	5	64.337	1096000000	40	6	3	3	25.4664	25.4943	25.221	26.1357	26.276	25.9383
Q9Y3D9	28S ribosomal protein S23, mitochondrial	MRPS23	-0.732516	2.6296	54.2	+	Matrix	Mitochondrial central dogma;Mitochondrial ribosome;SSU;Translation	10	118.25	2663100000	65	6	3	3	25.3852	25.6312	25.5271	26.2878	26.3592	26.094
Q8N983	39S ribosomal protein L43, mitochondrial	MRPL43	-0.754327	2.02482	22.3	+	Matrix	LSU;Mitochondrial central dogma;Mitochondrial ribosome;Translation	5	32.278	318980000	17	6	3	3	23.668	23.5729	23.9709	24.7023	24.3485	24.4239
Q92522	Histone H1x	H1FX	-0.786205	0.884601	17.4	-			3	19.491	151090000	11	6	3	3	23.737	22.3188	23.1385	23.8889	23.912	23.752
P51398	28S ribosomal protein S29, mitochondrial	DAP3	-0.794198	1.71444	54.3	+	Matrix	T	17	323.31	6633100000	102	6	3	3	26.4591	26.9969	26.5424	27.713	27.3481	27.3199
P82673	28S ribosomal protein S35, mitochondrial	MRPS35	-0.841283	1.33587	45.8	+	Matrix	Mitochondrial central dogma;Mitochondrial ribosome;SSU;Translation	13	323.31	4105200000	91	6	3	3	25.8085	26.5436	25.6366	26.8409	27.0041	26.6676
P06702	Protein S100-A9	S100A9	-0.867868	0.596607	37.7	-			4	41.18	370670000	22	6	3	3	24.0871	22.1736	23.6728	24.6557	24.2345	23.6469
Q9Y2Q9	28S ribosomal protein S28, mitochondrial	MRPS28	-0.91024	1.06503	46.5	+	Matrix	Mitochondrial central dogma;Mitochondrial ribosome;SSU;Translation	7	56.284	1200200000	26	6	3	3	24.4649	25.3033	24.7054	26.2917	25.7114	25.2013
P80723	Brain acid soluble protein 1	BASP1	-1.02168	0.556726	69.2	-			10	217.94	1051800000	52	6	3	3	24.4699	22.9294	24.7646	25.8445	23.9362	25.4482
P52815	39S ribosomal protein L12, mitochondrial	MRPL12	-1.07491	1.24488	11.6	+	Matrix	LSU;Mitochondrial central dogma;Mitochondrial ribosome;mtRNA metabolism;Transcription;Translation	3	26.016	548110000	11	6	3	3	24.6482	23.8091	25.0121	25.8509	25.1957	25.6475
P82932	28S ribosomal protein S6, mitochondrial	MRPS6	-1.1666	2.08471	39.2	+	Matrix	Mitochondrial central dogma;Mitochondrial ribosome;SSU;Translation	5	29.898	417480000	13	6	3	3	23.2539	22.9317	23.6403	24.6871	24.2836	24.3551
P10599	Thioredoxin	TXN	-1.17888	0.720619	21	-			2	14.772	189870000	11	5	2	3	23.6549	22.2354	NaN	24.5321	23.4192	24.4209
Q9Y3D5	28S ribosomal protein S18c, mitochondrial	MRPS18C	-1.29045	3.24005	31.7	+	Matrix	Mitochondrial central dogma;Mitochondrial ribosome;SSU;Translation	3	20.06	206720000	11	6	3	3	22.7712	22.5944	22.9231	24.2184	23.9154	24.0262
Q15125	3-beta-hydroxysteroid-Delta(8),Delta(7)-isomerase	EBP	-1.71034	0.555762	12.2	-			2	14.723	30498000	5	4	2	2	19.6631	NaN	19.7972	21.9663	22.8521	19.5031
