# Supplementary material for: Legionella effector LpPIP recruits protein phosphatase 1 to the mitochondria to induce dephosphorylation of outer membrane proteins
Source: PLoS Biol. 2025 Jul 23;23(7):e3003261. doi: 10.1371/journal.pbio.3003261 (PMC12313075; doi:10.1371/journal.pbio.3003261)
Supplement: S4 Table — (XLSX) [file pbio.3003261.s008.xlsx]

## Sheet: 1625_HEK
Protein IDs	Protein names	Gene names	Log2 Difference	-Log p-value	Sequence coverage [%]	MitoCarta3.0_List	MitoCarta3.0_SubMitoLocalization	MitoCarta3.0_MitoPathways	Peptides	Score	Intensity	MS/MS count	Valid values Lpg1625	Valid values WT	LFQ intensity 1625_1	LFQ intensity 1625_2	LFQ intensity 1625_3	LFQ intensity WT1	LFQ intensity WT2	LFQ intensity WT3
Q5ZV17	Lpg1625	Lpg1625	7.68518	4.18071	80.8				10	323.31	11786000000	111	3	0	27.892	28.1493	28.5566	21.1432	19.7695	20.6296
P36873	Serine/threonine-protein phosphatase PP1-gamma catalytic subunit	PPP1CC	6.70199	4.21178	67.2	mito-interacting			18	323.31	1879500000	19	3	3	27.6457	27.9126	28.6047	21.6346	21.5732	20.8493
P62136	Serine/threonine-protein phosphatase PP1-alpha catalytic subunit	PPP1CA	6.65843	4.78398	64.5	-			21	323.31	4169900000	99	3	3	27.4727	27.1115	27.933	21.0599	20.607	20.875
Q9BTT6	Leucine-rich repeat-containing protein 1	LRRC1	3.51753	4.09784	39.7	-			15	216.42	529580000	31	3	0	24.8266	24.4595	25.0239	21.2467	21.0208	21.4899
P43307	Translocon-associated protein subunit alpha	SSR1	3.49	0.882224	11.9	-			3	50.587	585820000	18	2	1	25.4625	NaN	25.409	20.9868	24.5377	20.3128
Q5T653	39S ribosomal protein L2, mitochondrial	MRPL2	3.3539	0.332309	23.9	+	Matrix	LSU;Mitochondrial central dogma;Mitochondrial ribosome;Translation	4	48.387	5591500000	20	2	2	29.8997	NaN	29.8255	29.5949	20.2823	29.6489
Q14160	Protein scribble homolog	SCRIB	3.26278	1.4085	2.8	-			4	12.534	90800000	2	2	0	23.6201	24.9398	NaN	20.7134	20.1464	22.1917
P62140	Serine/threonine-protein phosphatase PP1-beta catalytic subunit	PPP1CB	2.75004	2.47697	60.9	-			17	46.62	151660000	12	3	0	24.1828	23.4297	24.4186	21.8285	20.7093	21.2432
O96008	Mitochondrial import receptor subunit TOM40 homolog	TOMM40	2.74019	3.62968	15.5	+	MOM	Protein import, sorting and homeostasis;Protein import and sorting;TOM	3	21.459	77131000	4	2	0	23.325	23.2477	NaN	20.6077	20.6771	20.3536
Q9Y6G3	39S ribosomal protein L42, mitochondrial	MRPL42	2.30538	2.09413	21.8	+	Matrix	LSU;Mitochondrial central dogma;Mitochondrial ribosome;Translation	2	19.057	79659000	11	2	0	22.911	NaN	22.7531	21.0609	20.4016	20.1176
P51571	Translocon-associated protein subunit delta	SSR4	2.26759	0.985838	36.4	-			5	47.626	325230000	23	3	2	24.7481	24.9417	25.0147	24.0008	20.5124	23.3886
P35613	Basigin	BSG	2.20229	1.75149	11.2	-			3	21.49	66579000	6	2	0	22.722	22.4162	NaN	20.8041	19.6787	20.6177
Q08945	FACT complex subunit SSRP1	SSRP1	2.1614	1.94158	3.7	-			2	18.208	69600000	5	2	0	23.7229	NaN	22.9611	21.5832	21.0479	20.9106
P61803	Dolichyl-diphosphooligosaccharide--protein glycosyltransferase subunit DAD1	DAD1	2.11345	1.21509	28.3	-			3	20.143	167240000	13	3	2	23.8663	24.117	23.6938	20.1635	22.5498	22.6234
P62857	40S ribosomal protein S28	RPS28	2.09811	0.436869	30.4	-			2	14.325	411730000	14	2	2	25.4081	NaN	26.4486	25.3697	25.2881	20.8329
Q96HY6	DDRGK domain-containing protein 1	DDRGK1	2.05168	1.09169	36.6	-			6	107.73	250250000	23	3	2	23.8055	23.8286	23.6748	19.9554	22.524	22.6744
O75489	NADH dehydrogenase [ubiquinone] iron-sulfur protein 3, mitochondrial	NDUFS3	1.8957	1.89281	14.8	+	MIM	CI subunits;Complex I;OXPHOS;OXPHOS subunits	3	18.52	52836000	7	2	0	NaN	22.6467	22.8137	20.5085	20.6238	21.3712
Q9Y3D5	28S ribosomal protein S18c, mitochondrial	MRPS18C	1.86508	0.655813	18.3	+	Matrix	Mitochondrial central dogma;Mitochondrial ribosome;SSU;Translation	2	14.389	220100000	17	3	1	23.5431	23.7492	23.6908	24.3473	20.7962	20.2444
O00116	Alkyldihydroxyacetonephosphate synthase, peroxisomal	AGPS	1.85072	0.889229	11.1	-			5	29.591	168000000	11	3	2	24.1658	23.7781	24.1434	20.3032	22.7441	23.4878
P22695	Cytochrome b-c1 complex subunit 2, mitochondrial	UQCRC2	1.84391	1.79376	34.4	+	MIM	Protein import, sorting and homeostasis;CIII subunits;Complex III;OXPHOS;OXPHOS subunits;Preprotein cleavage;Protein import and sorting	10	88.674	436190000	37	3	3	23.54	22.5587	23.9032	21.6163	21.802	21.052
Q96TC7	Regulator of microtubule dynamics protein 3	RMDN3	1.82902	3.06049	16.2	+	MOM	Mitochondrial dynamics and surveillance;Organelle contact sites	6	38.784	93035000	10	3	3	22.5798	22.0396	22.5626	20.7693	20.4459	20.4798
Q5T9A4	ATPase family AAA domain-containing protein 3B	ATAD3B	1.81815	0.803605	24.5	+	MIM	Intramitochondrial membrane interactions;Mitochondrial central dogma;Mitochondrial dynamics and surveillance;mtDNA maintenance;mtDNA nucleoid;Organelle contact sites	15	35.555	154730000	19	3	1	22.9511	23.3592	23.5151	23.1332	21.6632	19.5746
P02675	Fibrinogen beta chain;Fibrinopeptide B;Fibrinogen beta chain	FGB	1.78834	0.584564	8.1	-			4	56.691	147320000	17	2	2	NaN	24.9809	21.5943	21.7251	21.0719	21.7007
P61163	Alpha-centractin	ACTR1A	1.78584	0.663494	14.6	-			3	21.113	222140000	6	2	2	24.3309	NaN	24.2687	20.7425	23.3044	23.4951
Q3ZCM7	Tubulin beta-8 chain	TUBB8	1.72758	0.469393	22.3	-			8	64.482	211660000	5	2	2	24.3981	NaN	24.898	24.3087	20.5918	23.8609
Q14165	Malectin	MLEC	1.7171	2.53012	19.5	-			6	69.592	116780000	16	3	0	22.5523	22.3923	22.1415	20.2168	20.6821	21.036
P49821	NADH dehydrogenase [ubiquinone] flavoprotein 1, mitochondrial	NDUFV1	1.69847	1.75045	20.7	+	MIM	CI subunits;Complex I;Fe-S-containing proteins;Metabolism;Metals and cofactors;OXPHOS;OXPHOS subunits	7	38.991	147710000	8	3	1	22.4606	23.0291	23.4401	21.82	21.3408	20.6737
P62888	60S ribosomal protein L30	RPL30	1.69222	0.546585	58.3	-			6	54.944	315110000	26	3	2	24.3487	24.2806	24.1289	24.1294	23.7163	19.8359
Q16891	MICOS complex subunit MIC60	IMMT	1.66483	2.63492	17.3	+	MIM	Cristae formation;MICOS complex;Mitochondrial dynamics and surveillance	10	79.337	263990000	43	3	2	22.7833	22.2502	22.9783	20.8608	20.9478	21.2087
Q7Z7H8	39S ribosomal protein L10, mitochondrial	MRPL10	1.61293	0.594326	16.9	+	Matrix	LSU;Mitochondrial central dogma;Mitochondrial ribosome;Translation	3	19.981	124730000	10	2	1	22.8228	NaN	23.2823	23.1922	20.6798	20.4469
Q9P2E9	Ribosome-binding protein 1	RRBP1	1.57731	0.980887	2.8	-			3	18.227	42099000	5	2	1	22.7138	NaN	22.057	20.1307	21.7719	20.5216
Q9NPA0	ER membrane protein complex subunit 7	EMC7	1.55897	0.693259	26.4	-			4	30.993	123550000	12	2	1	23.5714	NaN	23.0923	23.0791	21.6853	20.5542
P35268	60S ribosomal protein L22	RPL22	1.55675	0.435861	50.8	-			4	111.91	577470000	31	3	2	25.3166	25.3569	25.3721	25.3809	25.2624	20.732
P49207	60S ribosomal protein L34	RPL34	1.55583	0.681754	12.8	-			2	12.569	232820000	16	3	2	24.4966	24.6346	24.3384	24.0617	20.8691	23.8713
P57721	Poly(rC)-binding protein 3	PCBP3	1.55297	0.338345	17.5	-			5	12.283	214530000	18	2	2	24.6499	NaN	24.4359	24.3399	20.1559	24.474
P83731	60S ribosomal protein L24	RPL24	1.52517	0.556638	30.6	-			5	50.357	447690000	29	3	2	24.8079	24.7754	24.5425	24.3916	20.76	24.3987
Q8NC60	Nitric oxide-associated protein 1	NOA1	1.48834	0.801368	10.7	+	MIM	Mitochondrial central dogma;Mitochondrial ribosome assembly;mtRNA granules;mtRNA metabolism;Translation	5	59.496	169310000	7	3	2	23.2956	23.2446	23.2257	20.0585	22.4781	22.7643
Q15005	Signal peptidase complex subunit 2	SPCS2	1.43542	1.4014	12.4	-			2	10.772	63810000	2	2	0	21.867	NaN	22.3066	20.8111	21.0579	20.0852
Q9Y4P3	Transducin beta-like protein 2	TBL2	1.38742	0.955436	19.2	-			7	45.713	107530000	15	3	2	23.0288	22.2724	22.8511	22.1552	20.0694	21.7653
P45880	Voltage-dependent anion-selective channel protein 2	VDAC2	1.3573	2.45651	42.2	+	MOM	Small molecule transport	9	140.74	342920000	37	3	3	23.4751	23.4343	23.3785	21.8271	21.8819	22.5069
Q13428	Treacle protein	TCOF1	1.33536	0.938303	2.6	-			3	17.28	90841000	4	2	1	22.9642	NaN	22.559	20.8834	22.3314	21.064
P68032;P63267;P68133;P62736	Actin, alpha cardiac muscle 1;Actin, gamma-enteric smooth muscle;Actin, alpha skeletal muscle;Actin, aortic smooth muscle	ACTC1;ACTG2;ACTA1;ACTA2	1.30726	0.25647	43.8	-			15	29.042	553150000	18	2	2	24.8227	NaN	25.4569	25.4473	25.2422	20.808
O95470	Sphingosine-1-phosphate lyase 1	SGPL1	1.29276	1.01628	7.4	-			3	18.959	66362000	5	2	1	22.3268	NaN	22.6606	20.475	21.8824	21.2454
Q9H078	Caseinolytic peptidase B protein homolog	CLPB	1.27852	1.38159	6.2	+	IMS	Protein import, sorting and homeostasis;Proteases;Protein homeostasis	3	22.755	64837000	9	2	2	22.7158	NaN	22.4889	21.2859	21.8287	20.8568
P12236;P12235	ADP/ATP translocase 3;ADP/ATP translocase 3, N-terminally processed;ADP/ATP translocase 1	SLC25A6;SLC25A4	1.27513	3.08224	34.9	+	MIM	Calcium homeostasis;Metabolism;Mitochondrial permeability transition pore;Nucleotide import;Nucleotide metabolism;Signaling;SLC25A family;Small molecule transport	10	17.014	267390000	10	3	3	24.1384	24.5766	24.5308	23.1028	23.1356	23.182
Q15046	Lysine--tRNA ligase	KARS	1.24205	0.963865	7.9	+	Matrix	Mitochondrial central dogma;mt-tRNA synthetases;Translation	3	17.329	72468000	3	2	1	22.2171	22.4024	NaN	21.8906	20.4949	20.8176
Q15006	ER membrane protein complex subunit 2	EMC2	1.23724	1.4877	19.9	-			5	30.948	91184000	8	3	0	22.3912	22.4584	22.4152	21.3995	20.437	21.7165
Q99720	Sigma non-opioid intracellular receptor 1	SIGMAR1	1.23317	0.65406	9.4	-			2	11.796	44800000	3	2	2	22.3661	21.4937	NaN	19.5608	21.2594	21.27
Q969V3	Nicalin	NCLN	1.20928	1.14843	10.8	-			5	29.38	72214000	4	2	0	22.0323	NaN	22.3417	21.5576	20.4171	20.9584
P50402	Emerin	EMD	1.20701	3.42543	44.1	-			9	96.522	458510000	46	3	3	23.8572	23.7666	23.5052	22.4555	22.5053	22.5471
Q9Y277	Voltage-dependent anion-selective channel protein 3	VDAC3	1.1889	1.27882	21.2	+	MOM	Calcium homeostasis;Mitochondrial permeability transition pore;Signaling;Small molecule transport	4	36.913	246530000	17	3	3	24.2802	23.5484	22.9219	22.7688	22.1509	22.2641
Q9H307	Pinin	PNN	1.18488	1.2153	4.6	-			2	13.31	52571000	3	2	0	22.2037	NaN	22.1729	20.446	21.0357	21.5286
Q16795	NADH dehydrogenase [ubiquinone] 1 alpha subcomplex subunit 9, mitochondrial	NDUFA9	1.17868	0.911486	17.8	+	MIM	CI subunits;Complex I;OXPHOS;OXPHOS subunits	5	29.698	156450000	10	2	2	22.6576	NaN	23.1699	22.114	20.9323	22.1589
P63162;P14678	Small nuclear ribonucleoprotein-associated protein N;Small nuclear ribonucleoprotein-associated proteins B and B	SNRPN;SNRPB	1.17792	0.775829	9.2	-			2	12.375	42935000	8	2	1	21.6601	NaN	22.2377	20.904	21.519	19.8899
Q96AG4	Leucine-rich repeat-containing protein 59	LRRC59	1.17635	2.63487	37.8	-			11	279.75	4682700000	105	3	3	27.6005	27.7779	27.3839	26.6555	26.2295	26.3482
Q15120	[Pyruvate dehydrogenase (acetyl-transferring)] kinase isozyme 3, mitochondrial	PDK3	1.16413	2.26739	6.7	+	Matrix	Carbohydrate metabolism;Metabolism;Pyruvate metabolism	2	12.104	35960000	7	3	0	21.5057	21.5191	21.9288	20.4656	20.7758	20.2199
P25705	ATP synthase subunit alpha, mitochondrial	ATP5A1	1.15778	2.84228	42.3	+	MIM	Complex V;CV subunits;OXPHOS;OXPHOS subunits	18	304.21	1412100000	80	3	3	24.3045	24.1893	24.5029	22.9488	23.3347	23.2399
O00264	Membrane-associated progesterone receptor component 1	PGRMC1	1.1529	1.12932	15.4	-			3	16.421	52629000	4	3	1	22.045	22.7876	22.4245	20.7948	22.1239	20.8797
P28288	ATP-binding cassette sub-family D member 3	ABCD3	1.13792	2.39119	21.4	+	Membrane	ABC transporters;Small molecule transport	10	87.365	489100000	43	3	3	24.364	24.2101	23.8974	23.2775	22.9539	22.8264
Q8N983	39S ribosomal protein L43, mitochondrial	MRPL43	1.13185	0.440242	13.5	+	Matrix	LSU;Mitochondrial central dogma;Mitochondrial ribosome;Translation	3	19.572	85028000	10	2	2	22.3361	NaN	22.5681	22.1791	22.0932	19.6885
Q6IAN0	Dehydrogenase/reductase SDR family member 7B	DHRS7B	1.10451	0.678713	12.6	+	Membrane	0	3	23.993	110200000	6	3	2	23.3042	22.966	22.9424	20.5082	22.7631	22.6278
P06576	ATP synthase subunit beta, mitochondrial	ATP5B	1.09783	2.54198	60.9	+	MIM	Complex V;CV subunits;OXPHOS;OXPHOS subunits	21	291.17	2005500000	110	3	3	24.3502	24.2056	24.6903	23.2554	23.2056	23.4917
O95292	Vesicle-associated membrane protein-associated protein B/C	VAPB	1.0901	1.13736	21.8	mito-interacting			4	29.991	60634000	8	2	1	22.4489	NaN	22.7561	21.3544	22.0894	21.0935
P39656	Dolichyl-diphosphooligosaccharide--protein glycosyltransferase 48 kDa subunit	DDOST	1.06698	2.61508	36.4	-			11	323.31	1432600000	70	3	3	26.0015	26.2736	26.057	25.3069	24.9434	24.881
P49368	T-complex protein 1 subunit gamma	CCT3	1.05611	1.49	14.5	-			7	43.349	81293000	15	3	1	22.1467	21.7484	22.0946	20.8685	21.4984	20.4544
Q9Y5M8	Signal recognition particle receptor subunit beta	SRPRB	1.05606	1.13271	12.9	-			2	11.867	28894000	3	2	1	21.9639	NaN	21.8255	21.0407	20.2481	21.2271
Q7Z2W9	39S ribosomal protein L21, mitochondrial	MRPL21	1.04468	0.727042	24.9	+	Matrix	LSU;Mitochondrial central dogma;Mitochondrial ribosome;Translation	4	24.898	161260000	17	3	2	22.8461	23.2446	23.0776	22.7919	22.5165	20.726
P13073	Cytochrome c oxidase subunit 4 isoform 1, mitochondrial	COX4I1	1.03802	2.02287	30.8	+	MIM	CIV subunits;Complex IV;OXPHOS;OXPHOS subunits	5	32.722	209070000	26	3	3	22.7847	22.8354	23.4262	22.0295	22.0881	21.8147
P36542	ATP synthase subunit gamma, mitochondrial	ATP5C1	1.03179	0.528111	20.5	+	MIM	Complex V;CV subunits;OXPHOS;OXPHOS subunits	6	45.01	161750000	25	2	2	22.5043	NaN	23.4104	22.6945	22.2868	20.7954
Q14318	Peptidyl-prolyl cis-trans isomerase FKBP8	FKBP8	1.03095	3.51536	19.2	+	MOM	Autophagy;Mitochondrial dynamics and surveillance;Mitophagy;Organelle contact sites	6	71.121	202360000	26	3	3	23.2988	23.5577	23.345	22.3422	22.3226	22.4438
Q9P035	Very-long-chain (3R)-3-hydroxyacyl-CoA dehydratase 3	HACD3	1.0108	2.66899	29	-			8	212.83	3000400000	65	3	3	27.6077	27.1999	27.1704	26.2654	26.3252	26.3549
P28331	NADH-ubiquinone oxidoreductase 75 kDa subunit, mitochondrial	NDUFS1	0.993777	1.41872	16.6	+	MIM	CI subunits;Complex I;Fe-S-containing proteins;Metabolism;Metals and cofactors;OXPHOS;OXPHOS subunits	8	51.853	103340000	17	2	3	21.7528	NaN	22.0749	21.2775	20.8806	20.602
Q9Y657	Spindlin-1	SPIN1	0.991841	1.12572	10.3	-			2	12.17	33989000	13	2	0	22.2021	NaN	22.3372	20.8352	21.1916	21.8065
O15371	Eukaryotic translation initiation factor 3 subunit D	EIF3D	0.97434	0.549418	15	-			6	45.372	209840000	18	3	2	23.5194	23.5443	23.088	23.3611	22.9839	20.8837
P04844	Dolichyl-diphosphooligosaccharide--protein glycosyltransferase subunit 2	RPN2	0.966388	4.39208	32.8	-			13	323.31	1422800000	79	3	3	25.631	25.6079	25.5665	24.7111	24.553	24.6422
Q8N766	ER membrane protein complex subunit 1	EMC1	0.966019	2.0285	19.4	-			14	128.56	726420000	45	3	3	24.7975	24.2013	24.4779	23.7496	23.442	23.3871
A4D1E9	GTP-binding protein 10	GTPBP10	0.96533	0.423658	19.4	+	Matrix	Mitochondrial central dogma;Mitochondrial ribosome assembly;Translation	5	29.688	146990000	7	3	2	23.4079	23.6113	23.1	23.4886	23.2435	20.4912
Q96A33	Coiled-coil domain-containing protein 47	CCDC47	0.953056	2.88946	35.6	-			14	232.46	665830000	48	3	3	24.713	24.6341	24.4081	23.7182	23.4822	23.6956
Q16769	Glutaminyl-peptide cyclotransferase	QPCT	0.934362	0.345962	19.9	-			4	35.596	267560000	16	3	2	23.6504	23.9522	24.0861	24.4298	23.6749	20.781
P04843	Dolichyl-diphosphooligosaccharide--protein glycosyltransferase subunit 1	RPN1	0.932402	3.22759	47	-			23	323.31	3045600000	169	3	3	25.7478	25.8134	25.5453	24.8529	24.6827	24.7737
P05388;Q8NHW5	60S acidic ribosomal protein P0;60S acidic ribosomal protein P0-like	RPLP0;RPLP0P6	0.924475	3.10818	45.4	-			10	156.6	1086000000	49	3	3	24.926	25.174	25.0741	24.1578	24.0016	24.2413
Q8IXM3	39S ribosomal protein L41, mitochondrial	MRPL41	0.922803	0.32153	38.7	+	Matrix	LSU;Mitochondrial central dogma;Mitochondrial ribosome;Translation	5	28.809	179980000	12	2	2	23.358	NaN	23.6	23.6888	23.1545	20.8253
Q9NZ01	Very-long-chain enoyl-CoA reductase	TECR	0.916977	2.38078	24.7	-			8	108.79	455940000	40	3	3	24.2755	24.1493	24.1262	23.4823	23.3362	22.9815
P78371	T-complex protein 1 subunit beta	CCT2	0.912238	0.380903	17.4	-			6	38.855	180480000	10	2	2	23.4016	NaN	23.4025	23.1493	23.3281	20.992
P46977	Dolichyl-diphosphooligosaccharide--protein glycosyltransferase subunit STT3A	STT3A	0.911936	2.66515	15.2	-			9	64.556	315260000	35	3	3	23.5964	23.2901	23.4497	22.7234	22.433	22.444
O94826	Mitochondrial import receptor subunit TOM70	TOMM70A	0.905508	1.81561	17.8	+	MOM	Protein import, sorting and homeostasis;Protein import and sorting;TOM	9	63.603	268190000	18	3	3	23.2301	22.9354	23.6791	22.4689	22.2829	22.3763
Q8NBU5	ATPase family AAA domain-containing protein 1	ATAD1	0.891113	2.60268	42.9	+	MOM	Protein import, sorting and homeostasis;Proteases;Protein homeostasis	12	124.12	583980000	49	3	3	24.4732	24.418	24.5232	23.7951	23.5945	23.3515
O00461	Golgi integral membrane protein 4	GOLIM4	0.88515	0.804696	4.9	-			3	19.973	49123000	3	3	0	22.3092	21.013	21.5558	20.6393	20.2046	21.3787
Q9H9J2	39S ribosomal protein L44, mitochondrial	MRPL44	0.878498	0.362944	16.9	+	Matrix	LSU;Mitochondrial central dogma;Mitochondrial ribosome;Translation	4	36.579	99208000	12	2	2	22.3056	NaN	22.7931	22.7117	20.2363	22.0645
P36578	60S ribosomal protein L4	RPL4	0.8782	2.28532	42.6	-			17	179.86	1875900000	88	3	3	25.8398	26.0568	25.5715	25.0908	24.8577	24.8851
P39023;Q92901	60S ribosomal protein L3	RPL3	0.875367	1.89973	38	-			13	117.27	1138900000	76	3	3	25.4118	25.6968	25.1709	24.8137	24.475	24.3647
P18124	60S ribosomal protein L7	RPL7	0.866468	2.33994	34.3	-			9	91.036	956660000	46	3	3	24.9104	25.0701	24.8437	24.3362	23.8836	24.005
Q8TCJ2	Dolichyl-diphosphooligosaccharide--protein glycosyltransferase subunit STT3B	STT3B	0.865364	1.18418	5.1	-			4	71.657	176060000	18	3	2	23.1166	23.3354	22.8879	22.5909	22.541	21.6119
Q9Y5B9	FACT complex subunit SPT16	SUPT16H	0.85421	0.306927	6.9	-			5	182.28	170690000	13	2	2	23.8295	NaN	22.9861	23.5676	20.9418	23.1514
Q9P0L0	Vesicle-associated membrane protein-associated protein A	VAPA	0.844186	4.19699	37.3	-			8	92.046	409360000	43	3	3	23.9108	24.0203	23.9241	23.1754	23.075	23.0722
Q9Y5S9	RNA-binding protein 8A	RBM8A	0.842428	0.36336	36.8	-			4	43.171	179310000	23	3	2	23.6688	23.4918	23.2764	23.7229	20.7201	23.4668
O94905	Erlin-2	ERLIN2	0.837796	2.0973	26.8	-			8	83.11	393540000	38	3	3	23.6312	23.3683	23.6628	23.0015	22.5894	22.558
P31930	Cytochrome b-c1 complex subunit 1, mitochondrial	UQCRC1	0.835106	2.14484	17.9	+	MIM	Protein import, sorting and homeostasis;CIII subunits;Complex III;OXPHOS;OXPHOS subunits;Preprotein cleavage;Protein import and sorting	7	44.788	140330000	23	3	2	22.2889	21.9907	22.4651	21.5473	21.243	21.4489
P36776	Lon protease homolog, mitochondrial	LONP1	0.821424	1.87783	24.7	+	Matrix	Protein import, sorting and homeostasis;Proteases;Protein homeostasis	17	142.64	447720000	41	3	3	23.9373	23.5442	23.3732	22.9798	22.6443	22.7663
Q07021	Complement component 1 Q subcomponent-binding protein, mitochondrial	C1QBP	0.804293	2.58843	22	+	Matrix	Immune response;Signaling	5	168.93	2176900000	55	3	3	26.681	26.8175	26.8135	26.1591	25.7735	25.9665
Q99623	Prohibitin-2	PHB2	0.799049	1.55794	43.5	+	MIM	Protein import, sorting and homeostasis;Chaperones;Protein homeostasis	12	235.74	2700400000	106	3	3	25.84	25.7951	26.4803	25.1982	25.398	25.1221
Q9Y4W6;Q01484	AFG3-like protein 2	AFG3L2	0.797634	2.26131	15.4	-;+	MIM	Protein import, sorting and homeostasis;Proteases;Protein homeostasis	9	148.84	300450000	26	3	3	23.1085	22.8549	23.331	22.2112	22.3083	22.382
Q86UP2	Kinectin	KTN1	0.778608	1.79071	12.3	-			13	77.671	135150000	13	3	3	22.4582	22.0219	21.9491	21.2022	21.5811	21.3101
P62910	60S ribosomal protein L32	RPL32	0.773202	2.21831	39.3	-			6	58.027	233660000	26	3	3	23.2046	23.051	22.7539	22.3356	22.2298	22.1245
P46779	60S ribosomal protein L28	RPL28	0.7711	2.05235	35	-			6	40.339	340080000	41	3	3	24.1064	24.3606	23.9591	23.2224	23.5891	23.3013
P32969	60S ribosomal protein L9	RPL9	0.766666	0.23069	26	-			5	30.835	188700000	17	2	2	24.2974	NaN	23.6057	24.6387	21.3688	23.5471
A3KMH1	von Willebrand factor A domain-containing protein 8	VWA8	0.764971	0.772755	4.7	+	Matrix	0	6	35.806	113350000	6	3	1	22.0708	21.9981	22.0468	22.1701	20.9658	20.6849
Q9BV38	WD repeat-containing protein 18	WDR18	0.748474	0.29628	13.9	-			5	32.264	87231000	11	2	2	22.8792	NaN	22.7631	22.823	22.858	20.5369
Q8IYB8	ATP-dependent RNA helicase SUPV3L1, mitochondrial	SUPV3L1	0.740956	0.497419	13.5	+	Matrix	Mitochondrial central dogma;mtRNA granules;mtRNA metabolism;mtRNA stability and decay	8	56.644	180150000	23	3	2	22.6843	22.5012	22.8436	22.834	22.2822	20.6901
Q9UGM6	Tryptophan--tRNA ligase, mitochondrial	WARS2	0.740767	0.459441	10.3	+	Matrix	Mitochondrial central dogma;mt-tRNA synthetases;Translation	3	24.285	85709000	8	2	0	21.6642	NaN	22.2174	22.1788	20.7709	20.6504
P35232	Prohibitin	PHB	0.735716	2.1091	62.9	+	MIM	Protein import, sorting and homeostasis;Chaperones;Protein homeostasis	16	314.7	3102000000	143	3	3	25.4736	25.5806	25.899	24.7839	25.0477	24.9144
P51116;Q06787;P51114	Fragile X mental retardation syndrome-related protein 2;Fragile X mental retardation protein 1	FXR2;FMR1	0.733295	0.349016	6.1	-			3	18.908	46728000	11	2	2	22.0994	NaN	22.1124	21.9991	22.0495	20.0692
Q9NP92	28S ribosomal protein S30, mitochondrial	MRPS30	0.723372	0.312509	17.8	+	Matrix	LSU;Mitochondrial central dogma;Mitochondrial ribosome;Translation	6	40.081	222240000	18	2	2	23.7459	NaN	23.9036	24.3375	23.0792	21.8875
Q53GQ0	Very-long-chain 3-oxoacyl-CoA reductase	HSD17B12	0.717192	1.39901	24.4	-			8	70.784	583580000	33	3	3	24.7105	24.2283	24.4722	24.0988	23.734	23.4266
O94874	E3 UFM1-protein ligase 1	UFL1	0.70541	0.85197	14.5	-			9	54.559	86968000	11	3	2	22.7017	21.6972	21.6085	21.08	21.6055	21.2058
Q8WXH5	Suppressor of cytokine signaling 4	SOCS4	0.69874	0.280615	2.7	-			1	7.1659	419340000	14	2	3	24.2491	26.8453	NaN	24.988	24.7672	24.7901
O14967	Calmegin	CLGN	0.691887	0.522463	5.7	-			2	11.593	44367000	2	2	0	22.0357	NaN	21.6205	20.8045	20.6488	21.9554
Q9Y3U8	60S ribosomal protein L36	RPL36	0.691769	2.31069	30.5	-			4	26.82	286750000	24	3	3	23.8421	23.6527	23.6312	22.8583	23.2099	22.9825
Q14739	Lamin-B receptor	LBR	0.688714	2.24284	13.7	-			7	44.343	264620000	18	3	3	23.2734	22.9563	23.1032	22.4399	22.5667	22.2602
P27635;Q96L21	60S ribosomal protein L10	RPL10	0.686818	2.42444	33.2	-			5	146.35	594320000	39	3	3	24.5114	24.8686	24.5944	24.0414	23.9353	23.9372
P62314	Small nuclear ribonucleoprotein Sm D1	SNRPD1	0.686104	0.206661	37	-			3	27.476	305400000	23	3	2	24.1577	23.9414	24.5516	24.5451	25.0427	21.0045
Q6YN16	Hydroxysteroid dehydrogenase-like protein 2	HSDL2	0.682656	0.497108	10	+	Matrix	0	4	22.808	83525000	8	3	2	22.0149	21.2091	22.122	21.6553	21.5941	20.0487
Q9NVI7;Q5T2N8	ATPase family AAA domain-containing protein 3A	ATAD3A	0.674854	1.62019	39.3	-;+	MIM	Intramitochondrial membrane interactions;Mitochondrial central dogma;Mitochondrial dynamics and surveillance;mtDNA maintenance;mtDNA nucleoid;Organelle contact sites	22	266.59	2488600000	150	3	3	25.1058	25.7189	25.3966	24.8321	24.5963	24.7682
Q9NX63	MICOS complex subunit MIC19	CHCHD3	0.674634	1.39483	21.6	+	MIM	Cristae formation;Intramitochondrial membrane interactions;MICOS complex;Mitochondrial dynamics and surveillance	4	27.94	91892000	15	3	2	21.9466	22.3691	22.4265	21.6888	21.2431	21.7864
P21796	Voltage-dependent anion-selective channel protein 1	VDAC1	0.669017	0.713432	48.4	+	MOM	Calcium homeostasis;Mitochondrial dynamics and surveillance;Mitochondrial permeability transition pore;Organelle contact sites;Signaling;Small molecule transport	9	120.17	398910000	41	3	3	24.3582	24.0121	23.5931	23.1373	22.7937	24.0254
Q02543	60S ribosomal protein L18a	RPL18A	0.666845	1.22067	34.1	-			6	42.602	392910000	48	3	3	24.1717	24.4792	24.0634	23.9372	23.1632	23.6132
P49590;P12081	Probable histidine--tRNA ligase, mitochondrial	HARS2	0.660908	0.355884	12.6	-;+	Matrix	Mitochondrial central dogma;mt-tRNA synthetases;Translation	6	40.23	127730000	11	3	2	23.02	21.6805	22.6171	22.4798	22.4025	20.4526
P62424	60S ribosomal protein L7a	RPL7A	0.659489	1.64952	49.2	-			12	105.56	1096300000	87	3	3	25.0232	25.0115	24.5823	24.422	24.0467	24.1699
P46013	Antigen KI-67	MKI67	0.65143	0.334504	2.8	-			6	36.963	72744000	8	2	2	21.8088	NaN	21.5628	21.6428	21.6198	19.8404
Q9Y3E5	Peptidyl-tRNA hydrolase 2, mitochondrial	PTRH2	0.650582	2.00971	47.5	+	MOM	0	5	92.003	470350000	22	3	3	24.6639	24.5088	24.9397	23.9373	24.1489	24.0745
Q92896	Golgi apparatus protein 1	GLG1	0.64985	1.66777	18.3	-			19	120.7	623110000	48	3	3	24.3172	23.9225	23.7253	23.3378	23.3978	23.2798
P14868	Aspartate--tRNA ligase, cytoplasmic	DARS	0.6476	0.700811	12	-			5	28.009	43699000	4	2	1	21.58	NaN	21.7289	21.5755	20.9014	20.5437
Q9UBV2	Protein sel-1 homolog 1	SEL1L	0.643034	1.45124	12.5	-			7	44.12	159100000	8	3	2	22.997	22.6921	22.4865	22.3477	22.0401	21.8586
P05141;Q9H0C2	ADP/ATP translocase 2;ADP/ATP translocase 2, N-terminally processed	SLC25A5	0.637757	2.37909	34.9	+	MIM	Calcium homeostasis;Metabolism;Mitochondrial permeability transition pore;Nucleotide import;Nucleotide metabolism;Signaling;SLC25A family;Small molecule transport	12	133.5	2051000000	86	3	3	25.6036	25.5047	25.8534	25.0711	24.9619	25.0155
Q02878	60S ribosomal protein L6	RPL6	0.637115	3.21083	44.8	-			14	236.28	1469100000	108	3	3	24.7611	24.9058	24.7895	24.2764	24.1469	24.1218
Q07065	Cytoskeleton-associated protein 4	CKAP4	0.635317	1.98212	53.2	-			26	323.31	1883300000	136	3	3	25.744	25.8648	25.5351	25.1805	24.8771	25.1804
P16615;O14983;Q93084	Sarcoplasmic/endoplasmic reticulum calcium ATPase 2	ATP2A2	0.626902	2.59263	20.2	-			18	144.67	733640000	43	3	3	25.2868	25.1789	25.0306	24.6475	24.4583	24.5098
P62273	40S ribosomal protein S29	RPS29	0.624848	0.475479	19.6	-			1	7.5883	80801000	10	2	2	23.3393	NaN	22.4985	22.8067	22.4382	21.6372
O95881	Thioredoxin domain-containing protein 12	TXNDC12	0.620177	0.335634	14	-			2	13.12	65201000	8	2	2	22.013	NaN	22.2402	20.3739	22.027	22.1184
Q99442	Translocation protein SEC62	SEC62	0.618266	1.57781	9.5	-			4	25.057	177630000	15	3	3	23.1976	23.0094	23.3215	22.8533	22.3261	22.4943
P42167	Lamina-associated polypeptide 2, isoforms beta/gamma;Thymopoietin;Thymopentin	TMPO	0.615805	0.986201	18.7				8	60.51	431310000	33	3	3	25.0447	25.1294	24.5982	24.4806	23.8306	24.6138
P54136	Arginine--tRNA ligase, cytoplasmic	RARS	0.615269	1.4463	6.5	-			3	17.371	28633000	3	2	1	21.2017	21.3353	NaN	20.4909	20.8995	20.5693
P47914	60S ribosomal protein L29	RPL29	0.607047	1.79129	14.5	-			2	16.772	412580000	22	3	3	25.1832	24.7717	24.9293	24.1742	24.4865	24.4023
Q07020	60S ribosomal protein L18	RPL18	0.605265	1.87622	30.9	-			5	106.79	979110000	41	3	3	26.2896	26.0903	26.2783	25.7573	25.36	25.7252
P46776	60S ribosomal protein L27a	RPL27A	0.604718	1.3785	27.7	-			4	40.368	550630000	40	3	3	25.1011	24.6088	24.9475	24.5477	24.0528	24.2428
O14654	Insulin receptor substrate 4	IRS4	0.596408	3.20558	27.5	-			26	286.07	1293600000	102	3	3	25.7855	25.6299	25.6702	25.1326	25.0196	25.1441
P49792;P0DJD0;P0DJD1;A6NKT7;Q7Z3J3;Q99666;O14715	E3 SUMO-protein ligase RanBP2	RANBP2	0.592206	0.518395	3	-			5	29.511	62585000	7	3	2	21.9602	21.77	22.0082	21.8974	21.7317	20.3327
Q9BTV4	Transmembrane protein 43	TMEM43	0.576886	1.03196	12.2	-			4	48.024	118470000	6	2	3	23.2263	NaN	22.6396	22.3386	22.2434	22.4862
P11586	C-1-tetrahydrofolate synthase, cytoplasmic;Methylenetetrahydrofolate dehydrogenase;Methenyltetrahydrofolate cyclohydrolase;Formyltetrahydrofolate synthetase;C-1-tetrahydrofolate synthase, cytoplasmic, N-terminally processed	MTHFD1	0.564163	1.48824	22.5	-			17	131.31	552560000	59	3	3	23.7425	23.9717	23.9574	23.554	23.4052	23.0198
Q92522	Histone H1x	H1FX	0.56114	0.488073	22.5	-			4	31.457	184600000	20	3	3	23.7745	22.8152	23.4732	23.2777	21.9722	23.1297
P62906	60S ribosomal protein L10a	RPL10A	0.560175	1.63315	33.6	-			8	66.68	722440000	45	3	3	24.2552	24.0153	24.1522	23.8478	23.5226	23.3717
P84098	60S ribosomal protein L19	RPL19	0.55367	1.92091	21.9	-			4	85.799	270860000	19	3	3	24.1747	24.1452	23.8173	23.5976	23.4621	23.4165
Q96E29	Transcription termination factor 3, mitochondrial	MTERF3	0.553271	0.348838	10.3	+	Matrix	Mitochondrial central dogma;Mitochondrial ribosome assembly;Translation	3	19.941	106860000	7	2	2	22.3629	NaN	22.3875	22.4219	22.1975	20.8464
P27824	Calnexin	CANX	0.552872	1.8346	44.8	mito-interacting			27	323.31	6921800000	205	3	3	27.258	27.0334	26.9759	26.7409	26.413	26.4547
P53007	Tricarboxylate transport protein, mitochondrial	SLC25A1	0.547838	1.90256	21.5	+	MIM	Carbohydrate metabolism;Gluconeogenesis;Lipid metabolism;Metabolism;SLC25A family;Small molecule transport;TCA-associated	6	42.17	282990000	35	3	3	23.2378	23.072	23.1805	22.8503	22.4967	22.4998
P61513;A6NKH3	60S ribosomal protein L37a	RPL37A	0.547396	1.09319	41.3	-			3	38.298	161850000	20	3	3	23.1955	23.4753	23.1682	23.1446	22.6255	22.4267
P61313	60S ribosomal protein L15	RPL15	0.542106	1.68678	46.6	-			11	122.84	988970000	58	3	3	25.0649	25.4046	25.1281	24.7705	24.4534	24.7474
P46777	60S ribosomal protein L5	RPL5	0.530722	2.25721	34.7	-			9	93.689	614560000	61	3	3	24.0876	23.8661	23.7847	23.4274	23.3105	23.4083
P61353	60S ribosomal protein L27	RPL27	0.530355	1.43234	42.6	-			5	69.72	730180000	43	3	3	25.0566	24.9863	24.8779	24.7197	24.1515	24.4586
O95573	Long-chain-fatty-acid--CoA ligase 3	ACSL3	0.522334	2.60932	20	-			11	72.625	338680000	20	3	3	24.107	23.983	23.9501	23.3741	23.5752	23.5238
Q8N163	Cell cycle and apoptosis regulator protein 2	CCAR2	0.521278	0.422688	3.4	-			2	12.65	42942000	5	3	1	22.2645	20.9536	21.1293	21.1971	21.3125	20.274
Q12797	Aspartyl/asparaginyl beta-hydroxylase	ASPH	0.520709	0.709206	13.7	-			7	40.544	122860000	7	3	2	22.5473	22.5483	22.5058	22.2684	22.4218	21.349
P26373	60S ribosomal protein L13	RPL13	0.51795	2.31065	34.6	-			7	210.8	1345600000	63	3	3	25.4802	25.5629	25.655	25.1956	25.0118	24.9368
Q04837	Single-stranded DNA-binding protein, mitochondrial	SSBP1	0.499543	1.22466	52.7	+	Matrix	Mitochondrial central dogma;mtDNA maintenance;mtDNA nucleoid;mtDNA replication	8	323.31	2244800000	66	3	3	26.3023	26.8295	26.3329	26.1298	26.0053	25.8309
O15091	Mitochondrial ribonuclease P protein 3	KIAA0391	0.490021	0.817387	5.7	+	Matrix	Mitochondrial central dogma;mtRNA granules;mtRNA metabolism;Polycistronic mtRNA processing	2	12.687	26815000	2	2	1	21.6689	NaN	21.0786	20.8986	20.6993	21.0532
P05387	60S acidic ribosomal protein P2	RPLP2	0.488528	1.79279	76.5	-			6	136.83	672680000	40	3	3	24.8833	24.6422	24.6711	24.4079	24.2463	24.0769
P49458	Signal recognition particle 9 kDa protein	SRP9	0.481614	0.480408	25.6	-			2	12.254	31955000	4	2	1	21.3174	NaN	21.3259	21.3614	20.9075	20.2512
P62917	60S ribosomal protein L8	RPL8	0.481345	1.99792	33.1	-			5	74.132	598650000	37	3	3	24.4553	24.6474	24.4388	24.1743	23.8957	24.0274
O95983	Methyl-CpG-binding domain protein 3	MBD3	0.47072	0.223935	32	-			7	104.92	361920000	38	3	2	23.4021	23.3732	23.7652	23.7806	23.9254	21.4223
P50914	60S ribosomal protein L14	RPL14	0.467211	0.902319	20.9	-			4	45.12	486440000	36	3	3	25.0476	24.8857	24.4461	24.5517	24.0132	24.4128
Q9BZF1;Q9H0X9	Oxysterol-binding protein-related protein 8	OSBPL8	0.467	1.90997	22.7	-			14	103.02	911090000	57	3	3	24.523	24.6079	24.4195	23.9981	23.9211	24.2303
P18621	60S ribosomal protein L17	RPL17	0.46659	1.67583	22.3	-			4	78.666	2925400000	30	3	3	27.8869	27.7745	28.064	27.3353	27.36	27.6303
O14874	[3-methyl-2-oxobutanoate dehydrogenase [lipoamide]] kinase, mitochondrial	BCKDK	0.444051	0.261743	11.4	+	Matrix	Amino acid metabolism;Branched-chain amino acid dehydrogenase complex;Branched-chain amino acid metabolism;Metabolism	3	49.417	165680000	19	2	2	23.0556	NaN	23.3729	23.3573	23.1784	21.775
P46778	60S ribosomal protein L21	RPL21	0.436062	0.668302	27.5	-			4	46.237	410080000	24	3	3	24.8943	23.9471	24.4775	24.2147	23.961	23.835
P62847	40S ribosomal protein S24	RPS24	0.431958	1.17759	29.3	-			4	64.49	1264900000	46	3	3	26.3772	26.4917	26.3551	26.2983	25.7376	25.8924
Q9UGP8	Translocation protein SEC63 homolog	SEC63	0.43173	2.46708	38.4	-			23	323.31	1989800000	115	3	3	25.1402	25.1306	25.0321	24.7301	24.5487	24.7288
Q96CM3	RNA pseudouridylate synthase domain-containing protein 4	RPUSD4	0.430004	0.255341	6.9	+	Matrix	Mitochondrial central dogma;mtRNA granules;mtRNA metabolism;mt-rRNA modifications;mt-tRNA modifications	3	16.294	56021000	4	2	2	21.6392	NaN	21.7359	20.253	21.7924	21.7273
Q9BQG0	Myb-binding protein 1A	MYBBP1A	0.428558	1.20829	6.7	-			6	37.361	114060000	6	3	3	22.8957	22.3479	22.6509	22.1166	22.1968	22.2955
Q14203	Dynactin subunit 1	DCTN1	0.427848	0.556801	5.7	-			5	31.166	79079000	5	3	2	22.605	21.6629	21.6165	21.5547	21.3317	21.7144
Q13724	Mannosyl-oligosaccharide glucosidase	MOGS	0.426322	1.70475	18.5	-			13	102.61	489190000	34	3	3	24.258	23.9968	23.9631	23.5623	23.6037	23.7729
Q5JPE7;P69849;Q15155	Nodal modulator 2;Nodal modulator 3;Nodal modulator 1	NOMO2;NOMO3;NOMO1	0.425305	1.04753	18.4	-			16	113.65	501670000	32	3	3	23.8372	23.5696	23.218	23.2415	23.0229	23.0845
P62899	60S ribosomal protein L31	RPL31	0.419919	2.35704	36.8	-			5	89.907	1054200000	34	3	3	25.4192	25.445	25.2856	24.9782	24.8651	25.0466
P46087	Probable 28S rRNA (cytosine(4447)-C(5))-methyltransferase	NOP2	0.419181	0.498193	3.9	-			3	17.763	43036000	3	3	2	21.2656	21.0817	20.5453	20.8577	20.8263	19.951
Q96EY1	DnaJ homolog subfamily A member 3, mitochondrial	DNAJA3	0.401939	1.27907	37.7	+	Matrix	Protein import, sorting and homeostasis;Chaperones;Protein homeostasis	14	207.8	1585400000	98	3	3	25.4698	25.4103	25.091	25.088	24.7844	24.893
O75323	Protein NipSnap homolog 2	GBAS	0.400089	1.02996	26.2	+	Matrix	Autophagy;Mitochondrial dynamics and surveillance;Mitophagy	7	44.917	279340000	31	2	3	23.6438	NaN	23.8117	23.4114	23.4768	23.0947
Q00059	Transcription factor A, mitochondrial	TFAM	0.399413	0.805043	26.4	+	Matrix	Mitochondrial central dogma;mtDNA maintenance;mtDNA nucleoid;mtDNA replication;mtRNA metabolism;Transcription	7	49.664	401010000	38	3	3	23.3593	23.8647	23.5804	23.5509	22.978	23.0772
Q9BUJ2	Heterogeneous nuclear ribonucleoprotein U-like protein 1	HNRNPUL1	0.398006	0.369165	11.2	-			7	51.733	153680000	13	3	2	22.5142	21.8898	21.9809	20.967	22.3562	21.8676
Q9BWF3;Q9BQ04	RNA-binding protein 4;RNA-binding protein 4B	RBM4;RBM4B	0.395757	0.308495	12.9	-			3	28.091	72983000	4	2	1	21.9088	NaN	22.3426	21.4008	22.4717	21.3171
Q9BPW8	Protein NipSnap homolog 1	NIPSNAP1	0.386398	0.700044	46.1	+	Matrix	Autophagy;Mitochondrial dynamics and surveillance;Mitophagy	10	117.37	867480000	46	3	3	24.9745	25.552	25.7003	25.1004	25.1796	24.7875
Q5BKZ1	DBIRD complex subunit ZNF326	ZNF326	0.384557	1.16013	30.6	-			12	198.85	1369600000	64	3	3	26.8473	26.8731	26.6858	26.6503	26.4492	26.153
Q86UE4	Protein LYRIC	MTDH	0.380007	1.88227	33.3	-			16	197.99	900690000	82	3	3	24.3865	24.2978	24.1841	24.0342	23.8027	23.8914
P49411	Elongation factor Tu, mitochondrial	TUFM	0.379644	1.74517	54.6	+	Matrix	Mitochondrial central dogma;Translation;Translation factors	20	323.31	5227400000	232	3	3	26.5044	26.7027	26.4711	26.285	26.0573	26.1969
Q8N5K1	CDGSH iron-sulfur domain-containing protein 2	CISD2	0.378553	1.67862	25.9	mito-interacting			3	19.177	68307000	6	3	3	21.965	21.7586	21.6924	21.5267	21.3151	21.4386
Q5JRA6	Melanoma inhibitory activity protein 3	MIA3	0.37554	0.654476	4.3	-			7	42.281	60841000	7	2	2	21.6391	20.9866	NaN	20.9356	20.9671	20.9092
Q8WVX9	Fatty acyl-CoA reductase 1	FAR1	0.374131	1.1936	12.6	-			6	40.324	134530000	17	3	3	22.5842	22.392	22.4686	22.3013	21.8444	22.1766
Q96CW1	AP-2 complex subunit mu	AP2M1	0.37205	2.16684	30.3	-			11	72.949	325610000	20	3	3	23.2211	23.2072	23.0991	22.8953	22.6873	22.8288
P07437;Q9BVA1;Q13885	Tubulin beta chain;Tubulin beta-2B chain;Tubulin beta-2A chain	TUBB;TUBB2B;TUBB2A	0.370091	0.877442	55.4	-			17	120.5	1577100000	51	3	3	25.8005	25.6622	26.1685	25.5744	25.2639	25.6826
Q14204	Cytoplasmic dynein 1 heavy chain 1	DYNC1H1	0.369247	0.187657	2.6	-			7	43.171	79430000	6	2	2	21.4136	NaN	21.9166	22.0099	21.6612	20.2165
P61254;Q9UNX3	60S ribosomal protein L26;60S ribosomal protein L26-like 1	RPL26;RPL26L1	0.369099	2.03858	39.3	-			7	58.506	687410000	39	3	3	24.4995	24.4707	24.3945	24.2175	24.0687	23.9712
Q99959	Plakophilin-2	PKP2	0.366304	0.572197	2.6	-			2	11.885	35001000	3	2	0	21.2919	NaN	21.1937	20.732	20.6125	21.285
P12532;P17540	Creatine kinase U-type, mitochondrial	CKMT1A	0.362656	0.77883	37.9	+	MIM	Creatine metabolism;Metabolism;Nucleotide metabolism	11	204.05	888110000	53	3	3	24.9525	25.2022	25.2308	25.1334	24.6983	24.4659
P32322	Pyrroline-5-carboxylate reductase 1, mitochondrial	PYCR1	0.355242	0.607922	34.2	+	Matrix	Amino acid metabolism;Metabolism;Proline metabolism	7	44.266	93275000	11	3	3	21.9527	21.6675	22.5422	21.603	21.7392	21.7545
Q9P258	Protein RCC2	RCC2	0.352978	1.39136	20.3	-			8	51.571	153770000	17	3	3	22.7429	22.5222	22.7624	22.1807	22.2988	22.4891
A2NJV5;A0A0A0MRZ7;A0A075B6S2;A0A075B6S6;A0A075B6P5;A0A087WW87;P06310;P01615;P01614		IGKV A18;IGKV2D-26;IGKV2D-29	0.352427	0.140758	19.2				5	272.06	1083900000000	481	3	3	34.8763	37.9874	36.3627	36.1637	35.6171	36.3884
Q15334	Lethal(2) giant larvae protein homolog 1	LLGL1	0.351688	0.710979	5.3	-			3	18.29	42244000	3	2	2	21.903	21.3745	NaN	21.1823	21.2918	21.3871
P38646	Stress-70 protein, mitochondrial	HSPA9	0.34271	2.25125	47.4	+	Matrix	Fe-S cluster biosynthesis;Metabolism;Metals and cofactors	29	323.31	4940200000	266	3	3	26.2631	26.4015	26.2578	26.0475	25.9376	25.9091
Q5UIP0	Telomere-associated protein RIF1	RIF1	0.337762	0.629262	4.6	-			8	49.765	64430000	9	3	2	22.1393	21.4514	21.6106	21.4765	21.1539	21.5576
O95831	Apoptosis-inducing factor 1, mitochondrial	AIFM1	0.336252	1.80302	24.5	+	MIM	Protein import, sorting and homeostasis;Apoptosis;CI assembly factors;Complex I;MIA40;Mitochondrial dynamics and surveillance;OXPHOS;OXPHOS assembly factors;Protein import and sorting	13	156.98	793250000	58	3	3	24.9918	24.7347	24.8164	24.5776	24.4596	24.497
O00425	Insulin-like growth factor 2 mRNA-binding protein 3	IGF2BP3	0.334605	0.367306	10.9	-			5	25.67	47766000	4	3	2	21.529	21.2365	21.2704	21.2451	20.2866	21.5004
P18077	60S ribosomal protein L35a	RPL35A	0.332505	0.98209	20.9	-			3	17.819	224360000	14	3	3	23.8806	23.9728	23.4752	23.5234	23.3773	23.4305
P16989	Y-box-binding protein 3	YBX3	0.332014	0.774815	43.5	-			9	83.346	223560000	22	2	3	23.3652	NaN	22.9839	22.8365	23.0011	22.6901
Q9NZI8	Insulin-like growth factor 2 mRNA-binding protein 1	IGF2BP1	0.331961	1.49617	26.2	-			12	204.36	918650000	75	3	3	24.6214	24.5614	24.6617	24.4328	24.0973	24.3185
O43852	Calumenin	CALU	0.318343	1.10676	54.6	-			17	323.31	3374600000	152	3	3	25.6489	25.8328	25.9193	25.6853	25.4498	25.3109
P00747	Plasminogen;Plasmin heavy chain A;Activation peptide;Angiostatin;Plasmin heavy chain A, short form;Plasmin light chain B	PLG	0.317113	0.236775	4	-			4	37.333	362590000	28	3	3	23.4664	25.2153	23.935	23.8771	23.7791	24.0092
Q6PI48	Aspartate--tRNA ligase, mitochondrial	DARS2	0.313836	0.868183	44.5	+	Matrix	Mitochondrial central dogma;mt-tRNA synthetases;Translation	21	316.07	2886100000	142	3	3	25.6348	25.8945	25.3913	25.3802	25.1603	25.4386
O75494;Q8WXF0	Serine/arginine-rich splicing factor 10	SRSF10	0.311256	0.350172	14.9	-			4	33.974	148910000	16	2	3	23.6118	22.697	NaN	22.883	22.6892	22.9572
Q9UQ80	Proliferation-associated protein 2G4	PA2G4	0.308822	1.18907	48.2	-			15	127.83	854280000	87	3	3	24.0836	24.1074	24.3582	23.9697	23.948	23.7051
P0DMV9;P0DMV8	Heat shock 70 kDa protein 1B;Heat shock 70 kDa protein 1A	HSPA1B;HSPA1A	0.306895	1.00137	41.8				22	285.76	3135800000	157	3	3	25.8521	25.701	25.9583	25.7097	25.5859	25.2951
Q14CZ7	FAST kinase domain-containing protein 3	FASTKD3	0.303109	0.189521	9.8	+	Matrix	Mitochondrial central dogma;mtRNA metabolism;mtRNA stability and decay;Polycistronic mtRNA processing	7	41.495	137060000	20	3	2	22.2593	22.325	22.6374	22.6605	22.7482	20.9037
P62979;P62987;P0CG47;P0CG48	Ubiquitin-40S ribosomal protein S27a;Ubiquitin;40S ribosomal protein S27a;Ubiquitin-60S ribosomal protein L40;Ubiquitin;60S ribosomal protein L40;Polyubiquitin-B;Ubiquitin;Polyubiquitin-C;Ubiquitin	RPS27A;UBA52;UBB;UBC	0.302455	1.79904	36.5	-			4	303.26	1307400000	55	3	3	25.8589	25.7094	25.8268	25.3974	25.6046	25.4858
P07814	Bifunctional glutamate/proline--tRNA ligase;Glutamate--tRNA ligase;Proline--tRNA ligase	EPRS	0.295486	1.70962	9	-			10	61.748	143420000	10	3	3	21.7598	21.5192	21.7061	21.4231	21.3367	21.3389
Q9UJZ1	Stomatin-like protein 2, mitochondrial	STOML2	0.291784	0.342763	39.3	+	MIM	Protein import, sorting and homeostasis;Protein homeostasis	9	123.29	461840000	26	3	3	23.7929	24.0708	24.7783	23.7435	23.7109	24.3123
P27797	Calreticulin	CALR	0.289906	0.237215	44.4	-			11	116.82	536850000	37	3	3	24.4389	23.4614	24.3415	24.374	23.1134	23.8847
P62829	60S ribosomal protein L23	RPL23	0.282486	0.613018	62.1	-			7	171.28	1189800000	43	3	3	25.3946	25.644	25.7127	25.555	25.4026	24.9463
Q96C36	Pyrroline-5-carboxylate reductase 2	PYCR2	0.281298	0.631777	40.6	+	Matrix	Amino acid metabolism;Metabolism;Proline metabolism	10	118.52	683830000	49	3	3	24.0352	23.5217	24.1388	23.7324	23.5992	23.5201
P00367;P49448	Glutamate dehydrogenase 1, mitochondrial;Glutamate dehydrogenase 2, mitochondrial	GLUD1;GLUD2	0.280826	1.78079	38.2	+	Matrix	Amino acid metabolism;GABA metabolism;Glutamate metabolism;Metabolism	17	172.27	1208800000	96	3	3	25.0947	25.1385	25.1854	24.9143	24.934	24.7277
P09543	2,3-cyclic-nucleotide 3-phosphodiesterase	CNP	0.279996	2.46614	33	-			12	126.87	665590000	59	3	3	24.1733	24.2782	24.3189	24.0012	23.9667	23.9625
Q6UB35	Monofunctional C1-tetrahydrofolate synthase, mitochondrial	MTHFD1L	0.27894	1.50113	32.4	+	Matrix	Folate and 1-C metabolism;Metabolism;Vitamin metabolism	26	316.46	2028400000	131	3	3	25.0772	25.1842	25.0825	24.9793	24.7084	24.8194
P46782	40S ribosomal protein S5;40S ribosomal protein S5, N-terminally processed	RPS5	0.277051	0.593861	34.3	-			6	105.18	604090000	35	3	3	24.6285	24.6542	25.1102	24.4054	24.7952	24.3611
P63010;Q10567	AP-2 complex subunit beta	AP2B1	0.270992	1.24038	23.7	-			18	124.76	671290000	58	3	3	23.9522	23.7282	23.8701	23.557	23.7258	23.4548
P62913	60S ribosomal protein L11	RPL11	0.270924	1.03871	36	-			5	69.331	735910000	34	3	3	24.8319	25.0157	24.7621	24.5408	24.7872	24.4689
O75821	Eukaryotic translation initiation factor 3 subunit G	EIF3G	0.269224	0.418891	34.4	-			7	139.94	320070000	29	3	3	23.3484	22.9518	23.4569	23.2124	22.5297	23.2074
O00411	DNA-directed RNA polymerase, mitochondrial	POLRMT	0.266758	0.952613	29.8	+	Matrix	Mitochondrial central dogma;mtDNA maintenance;mtDNA nucleoid;mtDNA replication;mtRNA metabolism;Transcription	26	323.31	1152400000	98	3	3	24.6421	24.8612	24.4097	24.3469	24.3942	24.3716
Q13011	Delta(3,5)-Delta(2,4)-dienoyl-CoA isomerase, mitochondrial	ECH1	0.261333	0.508309	18.6	+	Matrix	Lipid metabolism;Metabolism	4	38.398	130130000	22	2	3	22.4086	NaN	22.9755	22.4666	22.4523	22.3733
O00303	Eukaryotic translation initiation factor 3 subunit F	EIF3F	0.261063	0.381247	22.7	-			5	63.339	115940000	17	3	3	22.3282	21.9737	22.8406	22.1619	21.8595	22.3378
P62241	40S ribosomal protein S8	RPS8	0.260194	1.95661	58.2	-			11	323.31	3104900000	100	3	3	26.9564	27.0946	26.9994	26.8377	26.7015	26.7305
O75643	U5 small nuclear ribonucleoprotein 200 kDa helicase	SNRNP200	0.256375	0.295858	4.6	-			7	46.839	120340000	10	2	3	22.5087	NaN	21.7431	22.1562	21.7084	21.7439
O75521	Enoyl-CoA delta isomerase 2, mitochondrial	ECI2	0.254864	0.244092	18.5	+	Matrix	Fatty acid oxidation;Lipid metabolism;Metabolism	6	121.77	339610000	29	3	3	24.2803	24.007	24.5384	24.6857	24.0158	23.3596
P40227	T-complex protein 1 subunit zeta	CCT6A	0.247473	0.21019	8.7	-			3	18.983	50147000	5	2	1	21.5641	NaN	22.0371	21.9887	21.7315	20.9391
Q9P015	39S ribosomal protein L15, mitochondrial	MRPL15	0.242569	0.552934	41.6	+	Matrix	LSU;Mitochondrial central dogma;Mitochondrial ribosome;Translation	9	73.778	753300000	58	3	3	24.4692	24.3326	24.3264	24.3922	23.7664	24.242
P62263	40S ribosomal protein S14	RPS14	0.237695	0.512292	64.9	-			7	113.59	1620300000	34	3	3	25.9026	26.5936	26.1945	26.0182	26.0367	25.9228
Q9BZE4	Nucleolar GTP-binding protein 1	GTPBP4	0.237122	0.444644	8	-			5	29.652	68550000	7	3	3	22.2837	21.6265	21.6317	21.6591	21.6992	21.4721
Q6PKG0	La-related protein 1	LARP1	0.233598	0.97055	4.1	-			3	17.716	44366000	3	2	3	21.5495	NaN	21.3181	21.2839	21.1418	21.1749
P30050	60S ribosomal protein L12	RPL12	0.231932	0.837456	54.5	-			6	175.81	1024700000	51	3	3	24.9701	24.8696	25.1407	24.907	24.8108	24.5669
Q96TA2	ATP-dependent zinc metalloprotease YME1L1	YME1L1	0.230847	0.395889	17.1	+	MIM	Protein import, sorting and homeostasis;Proteases;Protein homeostasis	10	64.093	248290000	21	3	3	23.2061	22.7821	23.374	22.7744	22.6664	23.229
P07900;Q14568;Q58FG0;Q58FF6;Q58FG1	Heat shock protein HSP 90-alpha	HSP90AA1	0.230525	0.80094	35.5	-			22	323.31	2376400000	191	3	3	25.2072	25.3435	25.1435	25.1852	24.7777	25.0398
Q14257	Reticulocalbin-2	RCN2	0.229384	0.587165	59	-			12	323.31	3095300000	108	3	3	26.1672	26.4172	26.4761	26.3562	26.1628	25.8533
Q92974	Rho guanine nucleotide exchange factor 2	ARHGEF2	0.229106	0.149111	4.8	-			4	22.915	42897000	5	2	0	21.3687	NaN	20.8418	21.4891	20.1102	21.0292
Q53R41	FAST kinase domain-containing protein 1	FASTKD1	0.225051	1.07387	13.2	+	Matrix	Mitochondrial central dogma;mtRNA granules;mtRNA metabolism;mtRNA stability and decay;Polycistronic mtRNA processing	9	60.088	298360000	30	3	3	22.9905	23.1722	23.0349	22.8207	22.9917	22.7101
P61619	Protein transport protein Sec61 subunit alpha isoform 1	SEC61A1	0.208604	0.719975	11.1	-			6	41.952	463610000	38	3	3	24.2515	24.1828	24.3204	23.9865	23.8578	24.2846
Q15637	Splicing factor 1	SF1	0.20653	0.0884149	5.8	-			2	16.671	54841000	7	2	2	22.2459	NaN	22.0682	22.8082	20.7286	22.3148
Q9BYD1	39S ribosomal protein L13, mitochondrial	MRPL13	0.204171	0.205912	40.4	+	Matrix	LSU;Mitochondrial central dogma;Mitochondrial ribosome;Translation	6	37.559	247240000	19	3	3	23.0564	23.3776	24.1218	23.4551	23.6006	22.8876
Q9BQ52	Zinc phosphodiesterase ELAC protein 2	ELAC2	0.204164	0.167265	8.8	+	Matrix	Mitochondrial central dogma;mtRNA metabolism;Polycistronic mtRNA processing	5	37.04	82232000	6	2	2	21.6796	NaN	22.0214	22.0707	20.9881	21.8802
Q16513	Serine/threonine-protein kinase N2	PKN2	0.204082	1.3154	11.6	-			6	37.796	145120000	7	3	3	22.3677	22.4648	22.4889	22.1135	22.2779	22.3178
Q99459	Cell division cycle 5-like protein	CDC5L	0.189964	0.457659	11.6	-			5	30.646	209220000	6	2	3	23.6358	NaN	23.1951	23.2359	23.2855	23.1551
P62277	40S ribosomal protein S13	RPS13	0.188529	0.368193	29.8	-			5	56.57	1539500000	51	3	3	26.7314	26.0424	26.5457	26.2067	26.3683	26.179
Q96A35	39S ribosomal protein L24, mitochondrial	MRPL24	0.187248	0.694479	51.4	+	Matrix	LSU;Mitochondrial central dogma;Mitochondrial ribosome;Translation	8	49.85	472090000	22	3	3	24.301	24.2931	23.9856	24.1331	23.9142	23.9707
Q9BZE1	39S ribosomal protein L37, mitochondrial	MRPL37	0.18351	0.854299	30.7	+	Matrix	LSU;Mitochondrial central dogma;Mitochondrial ribosome;Translation	10	75.431	417160000	41	3	3	23.2232	23.399	23.3872	23.3171	23.0671	23.0746
P68371;P04350;A6NNZ2;Q9BUF5;CON__ENSEMBL:ENSBTAP00000025008;Q9H4B7	Tubulin beta-4B chain;Tubulin beta-4A chain	TUBB4B;TUBB4A	0.1818	0.340218	59.1	-			18	323.31	3288600000	161	3	3	25.9312	26.1647	26.3515	26.2715	25.6344	25.9961
Q9BVP2	Guanine nucleotide-binding protein-like 3	GNL3	0.180817	0.290775	5.3	-			3	17.427	48132000	4	2	2	21.8294	NaN	21.3316	21.1713	21.5903	21.4375
P15880	40S ribosomal protein S2	RPS2	0.178126	0.706418	54.3	-			16	194.42	3187300000	152	3	3	26.0299	25.9818	26.1599	26.0546	25.8814	25.7011
P26641	Elongation factor 1-gamma	EEF1G	0.167035	0.37921	29.3	-			11	73.971	314780000	32	3	3	23.0459	23.4135	23.5121	23.341	22.9348	23.1947
P42766	60S ribosomal protein L35	RPL35	0.163914	0.289073	26	-			4	85.777	664880000	32	3	3	25.1418	24.7557	24.3601	24.575	24.5274	24.6635
Q07955	Serine/arginine-rich splicing factor 1	SRSF1	0.160495	0.62774	40.3	-			11	118.2	1105700000	73	3	3	25.0288	24.6511	24.7994	24.5976	24.7056	24.6947
P04075;P05062	Fructose-bisphosphate aldolase A	ALDOA	0.159496	0.372129	60.7	-			16	235.89	1455800000	112	3	3	24.5768	24.7057	25.02	24.5627	24.4229	24.8384
Q8NBJ5	Procollagen galactosyltransferase 1	COLGALT1	0.156776	0.757927	12.4	-			7	39.636	119920000	15	3	3	22.2046	22.1418	22.146	22.1367	22.0582	21.8271
Q02809	Procollagen-lysine,2-oxoglutarate 5-dioxygenase 1	PLOD1	0.155697	0.394663	10.3	-			5	34.606	104440000	9	2	3	23.2628	NaN	22.8412	22.9256	22.9156	22.8478
P42677	40S ribosomal protein S27	RPS27	0.153655	0.297333	39.3	-			4	51.959	404900000	24	3	3	24.6084	24.528	24.8297	24.7626	24.1338	24.6088
Q7KZF4	Staphylococcal nuclease domain-containing protein 1	SND1	0.152713	2.16578	45.9	+	unknown	0	32	323.31	3235300000	241	3	3	25.2666	25.2753	25.3503	25.1545	25.1181	25.1613
P0DN76;Q01081;Q8WU68	Splicing factor U2AF 35 kDa subunit	U2AF1	0.150427	0.808918	21.2	-			4	42.419	203140000	19	3	3	23.5777	23.3875	23.4435	23.3878	23.3802	23.1894
Q8IVS2	Malonyl-CoA-acyl carrier protein transacylase, mitochondrial	MCAT	0.149067	0.262455	35.9	+	Matrix	Lipid metabolism;Metabolism;Type II fatty acid synthesis	10	201.42	723330000	51	3	3	24.3195	24.4067	24.7455	24.6225	24.4108	23.9911
O95202	LETM1 and EF-hand domain-containing protein 1, mitochondrial	LETM1	0.145889	0.174422	12.7	+	MIM	Calcium cycle;Calcium homeostasis;Signaling	6	43.354	84938000	13	3	2	21.9124	21.805	21.9616	21.3465	22.3653	21.5296
P49006	MARCKS-related protein	MARCKSL1	0.144349	0.0756652	14.4	-			2	16.326	50875000	13	2	2	21.4246	NaN	21.3499	21.701	21.7995	20.2282
Q92900	Regulator of nonsense transcripts 1	UPF1	0.139791	0.310778	11.4	-			9	55.048	80222000	11	3	3	21.6529	21.1034	21.1043	21.1205	21.1478	21.1728
P50990	T-complex protein 1 subunit theta	CCT8	0.13952	0.329403	25.7	-			12	71.142	227100000	28	3	3	22.3131	21.8987	22.4472	22.1895	22.0468	22.0042
Q96HS1	Serine/threonine-protein phosphatase PGAM5, mitochondrial	PGAM5	0.139034	0.393503	63	+	MOM	Autophagy;Mitochondrial dynamics and surveillance;Mitophagy	18	192.52	2857100000	157	3	3	25.4955	25.8257	25.9949	25.6546	25.6658	25.5786
P63173	60S ribosomal protein L38	RPL38	0.138646	0.240194	50	-			5	32.709	214720000	19	3	3	23.9486	23.6176	23.7687	24.015	23.6008	23.3031
Q15393	Splicing factor 3B subunit 3	SF3B3	0.138264	0.296153	2.9	-			3	18.652	69841000	10	3	3	22.0491	22.2145	21.6543	21.6837	21.9971	21.8222
P49748	Very long-chain specific acyl-CoA dehydrogenase, mitochondrial	ACADVL	0.137066	0.816015	18.5	+	MIM	Fatty acid oxidation;Lipid metabolism;Metabolism	10	93.866	390390000	42	3	3	23.3676	23.5345	23.4895	23.3601	23.2108	23.4094
O14979	Heterogeneous nuclear ribonucleoprotein D-like	HNRNPDL	0.136317	0.244176	27.4	-			13	323.31	3697800000	100	3	3	26.652	26.1068	26.2036	26.3825	26.2641	25.9069
Q9NU22	Midasin	MDN1	0.135309	0.209361	1.9	-			7	53.163	173280000	8	3	3	24.0256	23.374	23.2764	23.4997	23.5182	23.2521
Q96CP6	GRAM domain-containing protein 1A	GRAMD1A	0.134062	0.272575	15.7	-			7	46.307	166380000	8	3	3	23.5081	22.8368	23.0641	22.9965	22.9987	23.0117
P67809;Q9Y2T7	Nuclease-sensitive element-binding protein 1	YBX1	0.133841	0.706435	49.7	-			11	323.31	1959300000	108	3	3	25.6338	25.4499	25.5985	25.372	25.3511	25.5575
O75381	Peroxisomal membrane protein PEX14	PEX14	0.133488	0.58105	40.3	-			10	312.95	964540000	91	3	3	24.1402	24.2841	24.4201	24.14	24.0433	24.2608
Q9NYY8	FAST kinase domain-containing protein 2	FASTKD2	0.132079	0.754385	29	+	Matrix	Mitochondrial central dogma;Mitochondrial ribosome assembly;mtRNA granules;mtRNA metabolism;mtRNA stability and decay;Polycistronic mtRNA processing;Translation	16	138.04	859830000	68	3	3	24.4237	24.2386	24.3884	24.1322	24.3262	24.1962
P08708	40S ribosomal protein S17	RPS17	0.12944	0.383359	57	-			8	165.8	1120900000	49	3	3	25.2758	25.3117	25.3528	25.4602	25.0035	25.0881
P68104;Q5VTE0;Q05639	Elongation factor 1-alpha 1;Putative elongation factor 1-alpha-like 3	EEF1A1;EEF1A1P5	0.127363	0.743972	59.7	-			19	323.31	16177000000	238	3	3	28.0626	28.0831	28.3075	28.0229	28.0162	28.032
P52597	Heterogeneous nuclear ribonucleoprotein F;Heterogeneous nuclear ribonucleoprotein F, N-terminally processed	HNRNPF	0.126405	0.374923	35.9	-			11	160.66	766340000	52	3	3	24.9256	25.0768	24.6068	24.7161	24.714	24.7997
P62249	40S ribosomal protein S16	RPS16	0.125703	0.280928	45.9	-			9	142.05	1938000000	70	3	3	25.7679	26.1641	26.3278	26.0452	26.0143	25.8233
Q13247;Q08170	Serine/arginine-rich splicing factor 6	SRSF6	0.125327	0.338305	14.2	-			5	29.799	136670000	12	3	3	22.9353	22.5309	22.5618	22.4278	22.7032	22.5209
P62750	60S ribosomal protein L23a	RPL23A	0.125072	0.326048	37.8	-			8	61.461	1017300000	63	3	3	25.5953	25.3736	25.3104	25.4265	25.44	25.0377
Q9NWU5	39S ribosomal protein L22, mitochondrial	MRPL22	0.124121	0.42634	35	+	Matrix	LSU;Mitochondrial central dogma;Mitochondrial ribosome;Translation	6	103.87	468500000	40	3	3	24.0935	23.8309	24.1038	23.7146	23.9457	23.9956
P55072	Transitional endoplasmic reticulum ATPase	VCP	0.121027	0.3479	34.9	-			19	146.91	789870000	72	3	3	23.8527	23.9494	24.2052	24.0338	23.9142	23.6961
Q9Y2Q9	28S ribosomal protein S28, mitochondrial	MRPS28	0.117871	0.118408	46.5	+	Matrix	Mitochondrial central dogma;Mitochondrial ribosome;SSU;Translation	7	118.76	1035800000	40	3	3	24.8013	25.2595	25.3683	24.4883	25.5895	24.9977
P14625;Q58FF3	Endoplasmin	HSP90B1	0.117726	0.3639	38.4	-			25	323.31	2169700000	155	3	3	25.0805	25.1485	25.107	24.9964	24.7618	25.2246
Q9HC36	rRNA methyltransferase 3, mitochondrial	RNMTL1	0.115977	0.263646	32.6	+	Matrix	Mitochondrial central dogma;Mitochondrial ribosome assembly;mtRNA metabolism;mt-rRNA modifications;Translation	11	110.46	845110000	62	3	3	24.0434	24.5169	24.1955	24.3455	23.9981	24.0643
P62701;Q8TD47;P22090	40S ribosomal protein S4, X isoform	RPS4X	0.114998	0.640336	56.3	-			17	288.65	4867000000	169	3	3	26.5919	26.5583	26.6671	26.6381	26.399	26.4352
P20042	Eukaryotic translation initiation factor 2 subunit 2	EIF2S2	0.114089	0.217962	12.6	-			3	24.155	104450000	15	3	3	22.3057	21.9103	22.4439	22.303	22.144	21.8706
Q9UMS4	Pre-mRNA-processing factor 19	PRPF19	0.112492	0.206894	20.8	-			7	69.595	314390000	40	3	3	23.651	23.4859	23.3608	23.7143	23.399	23.0469
Q8WXF1	Paraspeckle component 1	PSPC1	0.110939	0.223605	10.1	-			5	30.738	91974000	10	2	3	22.7082	NaN	22.3765	22.3777	22.6435	22.273
P29692	Elongation factor 1-delta	EEF1D	0.110761	0.195636	17.1	-			3	19.021	52636000	7	2	3	21.5388	NaN	22.1073	21.7158	21.707	21.7139
Q9P0M9	39S ribosomal protein L27, mitochondrial	MRPL27	0.109901	0.301987	35.1	+	Matrix	LSU;Mitochondrial central dogma;Mitochondrial ribosome;Translation	4	25.238	141400000	11	3	3	22.7433	23.0381	23.0438	22.7864	23.0406	22.6686
P11021	78 kDa glucose-regulated protein	HSPA5	0.101907	1.18748	49.4	-			33	323.31	21816000000	443	3	3	28.9747	29.0635	29.0888	28.9239	28.9157	28.9816
P35637	RNA-binding protein FUS	FUS	0.101855	0.139137	19.2	-			7	49.686	344830000	27	3	3	24.1307	23.4127	23.5653	23.689	23.8237	23.2905
P17844	Probable ATP-dependent RNA helicase DDX5	DDX5	0.101474	0.239251	47.2	-			27	315.15	3095500000	133	3	3	26.0691	25.9561	25.629	25.8984	25.8724	25.5789
P11142;P54652	Heat shock cognate 71 kDa protein	HSPA8	0.0981948	0.431515	43	-			24	215.47	2090500000	125	3	3	25.2582	25.2958	25.2537	25.2604	24.9783	25.2744
P62841	40S ribosomal protein S15	RPS15	0.0978705	0.206566	22.1	-			3	40.711	290240000	32	3	3	24.1035	23.9208	24.2095	24.1823	24.0996	23.6583
P26368	Splicing factor U2AF 65 kDa subunit	U2AF2	0.0955925	0.100671	25.5	-			7	88.399	369780000	36	3	3	24.0283	23.2866	23.7774	23.8008	23.9227	23.0819
Q9NR30	Nucleolar RNA helicase 2	DDX21	0.09375	0.232541	30.3	-			19	207.05	1368000000	93	3	3	24.7375	24.5989	24.3704	24.4312	24.6954	24.2989
P46940;Q86VI3	Ras GTPase-activating-like protein IQGAP1	IQGAP1	0.0937049	1.00036	13.4	-			17	118.07	420790000	45	3	3	23.9041	24.0049	23.9347	23.9113	23.7997	23.8516
P82921	28S ribosomal protein S21, mitochondrial	MRPS21	0.0859483	0.103618	47.1	+	Matrix	Mitochondrial central dogma;Mitochondrial ribosome;SSU;Translation	4	160.2	978880000	53	3	3	25.9888	26.4938	25.5734	26.2028	25.7813	25.8141
Q15750	TGF-beta-activated kinase 1 and MAP3K7-binding protein 1	TAB1	0.0818577	0.238043	24.2	-			8	73.266	290850000	28	3	3	23.338	23.4348	23.5243	23.539	23.1161	23.3965
Q13442	28 kDa heat- and acid-stable phosphoprotein	PDAP1	0.0789738	0.239942	22.1	-			4	31.853	100450000	16	3	3	22.1841	22.0123	22.2938	21.8839	22.1979	22.1715
Q9Y2R5	28S ribosomal protein S17, mitochondrial	MRPS17	0.0784829	0.257166	51.5	+	Matrix	Mitochondrial central dogma;Mitochondrial ribosome;SSU;Translation	5	151.66	1461700000	44	3	3	25.8691	26.0722	25.6964	25.6928	25.863	25.8466
Q9HD33	39S ribosomal protein L47, mitochondrial	MRPL47	0.0688019	0.142318	27.6	+	Matrix	LSU;Mitochondrial central dogma;Mitochondrial ribosome;mtRNA granules;mtRNA metabolism;Translation	7	40.158	228730000	18	3	3	24.1846	23.7087	23.6038	23.7396	23.7868	23.7643
P68363;P68366;Q9BQE3;Q9NY65;A6NHL2;Q9H853	Tubulin alpha-1B chain;Tubulin alpha-4A chain;Tubulin alpha-1C chain	TUBA1B;TUBA4A;TUBA1C	0.0684134	0.128268	51.9	-			17	323.31	4200000000	150	3	3	26.3712	26.4936	26.6517	26.6882	26.0929	26.5302
P48643	T-complex protein 1 subunit epsilon	CCT5	0.0682913	0.0691288	27.9	-			12	78.708	298370000	24	3	3	22.845	22.4807	23.3494	23.289	22.6599	22.5214
P23396	40S ribosomal protein S3	RPS3	0.0675602	0.27106	74.1	-			17	247.5	4527700000	165	3	3	26.2554	26.2345	26.5207	26.3369	26.2036	26.2674
Q99729	Heterogeneous nuclear ribonucleoprotein A/B	HNRNPAB	0.0658436	0.123889	23.8	-			10	323.31	5856000000	127	3	3	27.3635	27.6367	26.9858	27.3541	27.2321	27.2022
Q9HA77	Probable cysteine--tRNA ligase, mitochondrial	CARS2	0.0651964	0.327954	8.9	+	Matrix	Mitochondrial central dogma;mt-tRNA synthetases;Translation	4	25.739	114600000	13	3	3	22.1076	22.0251	22.0162	22.1023	22.0097	21.8412
P13010	X-ray repair cross-complementing protein 5	XRCC5	0.0627689	0.115704	48.4	-			24	323.31	2413600000	122	3	3	25.6254	25.1124	25.4408	25.5156	25.39	25.0848
P62753	40S ribosomal protein S6	RPS6	0.0574691	0.233354	25.7	-			5	323.31	1625500000	73	3	3	25.8734	25.8704	25.7785	25.8165	25.6107	25.9227
Q9Y3I0	tRNA-splicing ligase RtcB homolog	RTCB	0.0569375	0.203544	22.4	-			8	68.144	278530000	20	3	3	24.0575	23.8379	23.9056	23.7065	23.9862	23.9374
P06748	Nucleophosmin	NPM1	0.0554307	0.188518	41.5	-			7	116.44	1324900000	53	3	3	25.2327	25.2913	24.9641	25.0849	25.0341	25.2028
P42285	Superkiller viralicidic activity 2-like 2	SKIV2L2	0.0540956	0.119954	6.9	-			5	33.967	134470000	6	3	3	22.7821	22.826	22.5653	22.9442	22.6066	22.4602
Q13151	Heterogeneous nuclear ribonucleoprotein A0	HNRNPA0	0.0531603	0.116432	47.5	-			11	323.31	6460500000	125	3	3	27.8822	28.0298	27.8921	28.1311	27.9274	27.586
Q8TCS8	Polyribonucleotide nucleotidyltransferase 1, mitochondrial	PNPT1	0.0526059	0.211015	45.2	+	Matrix|IMS	Mitochondrial central dogma;mtRNA metabolism;mtRNA stability and decay	30	323.31	1595500000	146	3	3	23.7605	23.8151	23.8512	23.8243	23.8722	23.5724
Q16629	Serine/arginine-rich splicing factor 7	SRSF7	0.0511824	0.235482	24.8	-			6	203.03	2474400000	43	3	3	27.5096	27.3132	27.4273	27.4124	27.4447	27.2395
P98175	RNA-binding protein 10	RBM10	0.0507997	0.142826	22.2	-			16	253.2	859940000	84	3	3	24.2952	24.3754	23.9575	24.2199	24.1147	24.1411
Q07666;O75525;Q5VWX1	KH domain-containing, RNA-binding, signal transduction-associated protein 1	KHDRBS1	0.0498613	0.0921663	24.2	-			7	113.56	1307000000	50	3	3	26.148	25.757	25.8749	26.0413	26.0206	25.5685
P08865	40S ribosomal protein SA	RPSA	0.0486514	0.0466807	42.7	-			9	117.86	928370000	54	3	3	24.6246	24.2085	25.4113	24.7185	24.7808	24.5991
P08621	U1 small nuclear ribonucleoprotein 70 kDa	SNRNP70	0.0436433	0.0753843	17.8	-			6	64.166	355760000	28	3	3	24.1981	24.0083	23.7717	24.1281	24.0931	23.626
Q8TAE8	Growth arrest and DNA damage-inducible proteins-interacting protein 1	GADD45GIP1	0.0432046	0.0746465	40.5	+	Matrix	LSU;Mitochondrial central dogma;Mitochondrial ribosome;Translation	6	56.456	305030000	35	3	3	23.5489	23.8501	23.2173	23.6219	23.3237	23.5411
P78527	DNA-dependent protein kinase catalytic subunit	PRKDC	0.0430991	0.131684	24.6	-			83	323.31	3014200000	255	3	3	24.2214	23.8884	23.9853	24.0867	24.0228	23.8563
P55884	Eukaryotic translation initiation factor 3 subunit B	EIF3B	0.0415821	0.0675837	21.3	-			13	185	764100000	66	3	3	24.912	24.462	25.0524	24.6824	24.6152	25.004
Q9ULV4	Coronin-1C	CORO1C	0.0394344	0.0640764	13.1	-			5	27.479	92862000	10	2	3	22.6252	NaN	22.5485	22.8317	22.2747	22.5359
Q7L8L6	FAST kinase domain-containing protein 5	FASTKD5	0.0367324	0.0477687	9.2	+	Matrix	Mitochondrial central dogma;mtRNA granules;mtRNA metabolism;mtRNA stability and decay;Polycistronic mtRNA processing	6	63.33	182830000	11	3	3	22.8382	22.5436	22.8062	22.2008	22.9139	22.9632
Q16576	Histone-binding protein RBBP7	RBBP7	0.0349706	0.0628998	62.1	-			15	316.25	1828500000	48	3	3	26.7976	26.972	27.0069	27.1172	27.0239	26.5305
Q9Y305	Acyl-coenzyme A thioesterase 9, mitochondrial	ACOT9	0.0339692	0.0823613	26.9	+	MIM	Lipid metabolism;Metabolism	9	58.998	293940000	35	3	3	23.321	23.0961	23.4266	23.4166	23.2801	23.0451
Q04637;REV__Q8NEG2;O43432	Eukaryotic translation initiation factor 4 gamma 1	EIF4G1	0.0338465	0.030659	10.1	-			13	91.512	350320000	26	3	3	23.6339	22.5033	23.4569	23.0631	23.0219	23.4076
Q08211	ATP-dependent RNA helicase A	DHX9	0.033687	0.0709891	55.1	-			54	323.31	11068000000	435	3	3	27.3343	26.9378	26.9417	27.1675	27.1076	26.8376
P51659	Peroxisomal multifunctional enzyme type 2;(3R)-hydroxyacyl-CoA dehydrogenase;Enoyl-CoA hydratase 2	HSD17B4	0.0300846	0.0789922	22.4	+	unknown	Lipid metabolism;Metabolism	12	79.334	1138500000	38	3	3	26.571	26.3564	26.5174	26.6728	26.2709	26.4109
Q96I51	Williams-Beuren syndrome chromosomal region 16 protein	WBSCR16	0.0266921	0.0604893	21.8	+	Matrix	Mitochondrial central dogma;mtRNA metabolism;mt-rRNA modifications	8	106.56	332560000	35	3	3	23.5539	23.7085	23.6296	23.8907	23.4096	23.5116
O00746	Nucleoside diphosphate kinase, mitochondrial	NME4	0.0252864	0.0630125	60.4	+	MIM	Metabolism;Nucleotide metabolism;Nucleotide synthesis and processing	8	98.556	776270000	72	3	3	24.1954	24.1239	24.3515	24.4427	24.0744	24.0778
O75533	Splicing factor 3B subunit 1	SF3B1	0.0228602	0.0178681	13.2	-			10	63.101	137350000	12	3	3	22.719	21.3502	21.6985	21.9234	22.0767	21.6991
P52815	39S ribosomal protein L12, mitochondrial	MRPL12	0.0204411	0.0250081	11.6	+	Matrix	LSU;Mitochondrial central dogma;Mitochondrial ribosome;mtRNA metabolism;Transcription;Translation	3	23.143	477710000	29	3	3	24.9287	24.7583	25.2051	25.3853	24.8886	24.5569
Q9NVV4	Poly(A) RNA polymerase, mitochondrial	MTPAP	0.0179176	0.11274	48.1	+	Matrix	Mitochondrial central dogma;mt-mRNA modifications;mtRNA granules;mtRNA metabolism;mtRNA stability and decay;mt-rRNA modifications	21	323.31	7466900000	190	3	3	27.819	27.9249	27.9944	27.9415	27.8485	27.8946
P46781	40S ribosomal protein S9	RPS9	0.0178089	0.0842548	43.8	-			12	141.9	2331200000	103	3	3	25.717	25.5812	25.6335	25.7292	25.5101	25.6388
Q9BXP5	Serrate RNA effector molecule homolog	SRRT	0.0174732	0.0369943	5.8	-			4	24.305	44125000	4	3	3	21.5295	21.1743	21.0847	21.2889	21.0817	21.3654
Q96T58	Msx2-interacting protein	SPEN	0.0169811	0.0428322	0.9	-			3	17.513	41272000	3	3	3	21.1226	20.9244	20.7104	20.9056	21.0114	20.7895
Q15233	Non-POU domain-containing octamer-binding protein	NONO	0.0169633	0.0403579	42	-			19	244.05	1707800000	113	3	3	24.7898	24.3586	24.4573	24.5599	24.5922	24.4028
Q7L0Y3	Mitochondrial ribonuclease P protein 1	TRMT10C	0.013731	0.041401	52.9	+	Matrix	Mitochondrial central dogma;mtRNA granules;mtRNA metabolism;mt-tRNA modifications;Polycistronic mtRNA processing	18	169.33	995210000	84	3	3	23.5691	23.8723	23.874	23.8373	23.6663	23.7705
Q96KR1	Zinc finger RNA-binding protein	ZFR	0.0118294	0.0160881	25.8	-			19	262.84	615290000	53	3	3	24.3086	23.7497	23.8071	24.0917	24.1286	23.6096
Q96DV4	39S ribosomal protein L38, mitochondrial	MRPL38	0.00968297	0.0229219	28.2	+	Matrix	LSU;Mitochondrial central dogma;Mitochondrial ribosome;Translation	9	63.185	276330000	25	3	3	22.7205	22.5045	22.681	22.6836	22.8065	22.3869
Q9Y2Z4	Tyrosine--tRNA ligase, mitochondrial	YARS2	0.00964419	0.0228748	18.7	+	Matrix	Mitochondrial central dogma;mt-tRNA synthetases;Translation	7	80.893	371310000	29	3	3	23.8163	23.6434	23.8286	23.9687	23.5273	23.7633
Q13405	39S ribosomal protein L49, mitochondrial	MRPL49	0.00752449	0.0270484	39.8	+	Matrix	LSU;Mitochondrial central dogma;Mitochondrial ribosome;Translation	6	127.71	313790000	34	3	3	23.7131	23.7387	23.5358	23.6635	23.7685	23.533
Q7L2E3	Putative ATP-dependent RNA helicase DHX30	DHX30	0.007267	0.041909	71.5	+	Matrix	Mitochondrial central dogma;Mitochondrial ribosome assembly;mtRNA granules;mtRNA metabolism;Translation	74	323.31	28319000000	811	3	3	27.9063	27.8336	27.7862	27.9288	27.7746	27.8008
O95218	Zinc finger Ran-binding domain-containing protein 2	ZRANB2	0.00274658	0.00714528	34.8	-			12	112.32	642520000	50	3	3	24.2337	24.0574	24.0635	24.1388	24.2971	23.9105
P62244	40S ribosomal protein S15a	RPS15A	0.00242933	0.00779169	51.5	-			6	83.213	1040800000	56	3	3	25.0552	24.8479	24.9645	25.116	24.8425	24.9018
P50991	T-complex protein 1 subunit delta	CCT4	-0.000867208	0.00155671	16.7	-			6	41.175	136520000	14	3	3	22.6336	22.8543	23.1762	22.7081	22.9677	22.9909
Q14103	Heterogeneous nuclear ribonucleoprotein D0	HNRNPD	-0.00424767	0.00991176	38.3	-			17	323.31	16970000000	199	3	3	28.7488	28.7132	28.7423	28.8738	28.8856	28.4576
P21333;O75369	Filamin-A	FLNA	-0.00636419	0.0142556	22.5	-			36	323.31	1364100000	138	3	3	24.4593	24.6393	24.3887	24.6952	24.2613	24.5499
Q9BYD3	39S ribosomal protein L4, mitochondrial	MRPL4	-0.00723076	0.0168773	46.9	+	Matrix	LSU;Mitochondrial central dogma;Mitochondrial ribosome;Translation	9	205.1	658010000	45	3	3	24.192	24.1865	24.3723	24.4892	24.2377	24.0456
P12956	X-ray repair cross-complementing protein 6	XRCC6	-0.00804075	0.015015	43.5	-			20	323.31	2273400000	150	3	3	25.1694	24.9762	25.0631	25.2387	25.2532	24.741
Q15424	Scaffold attachment factor B1	SAFB	-0.0083313	0.0196911	18.9	-			13	243.39	509880000	55	3	3	23.6752	23.4148	23.3495	23.52	23.6427	23.3017
Q14498	RNA-binding protein 39	RBM39	-0.00863075	0.0204456	10.2	-			4	51.424	80623000	12	3	3	21.9191	21.5928	21.7919	21.5896	21.7921	21.948
Q9Y2W1	Thyroid hormone receptor-associated protein 3	THRAP3	-0.00899696	0.0149224	10.1	-			7	44.643	106610000	8	3	3	22.1771	21.5653	21.6244	21.7279	21.7872	21.8787
Q14152	Eukaryotic translation initiation factor 3 subunit A	EIF3A	-0.00942485	0.0143588	26.8	-			32	264.29	977470000	92	3	3	23.8207	23.3564	23.8446	23.7016	23.418	23.9303
Q13464;O75116	Rho-associated protein kinase 1	ROCK1	-0.0132516	0.0301939	32.1	-			42	323.31	1757300000	175	3	3	24.8179	24.9725	24.5987	24.977	24.6301	24.8217
P23588	Eukaryotic translation initiation factor 4B	EIF4B	-0.0147692	0.0554537	41.4	-			23	323.31	6805700000	217	3	3	26.8677	27.0546	27.092	27.0938	26.9001	27.0648
Q99613;B5ME19	Eukaryotic translation initiation factor 3 subunit C;Eukaryotic translation initiation factor 3 subunit C-like protein	EIF3C;EIF3CL	-0.0150731	0.0292627	19.9	-			14	136.08	539340000	55	3	3	23.7706	23.8345	24.0585	23.8504	23.6741	24.1843
O75616	GTPase Era, mitochondrial	ERAL1	-0.0197252	0.0570383	33	+	Matrix	Mitochondrial central dogma;Mitochondrial ribosome assembly;mtRNA granules;mtRNA metabolism;Translation	10	117.6	515030000	48	3	3	23.8371	24.0969	24.0469	24.0883	24.1161	23.8358
P23284	Peptidyl-prolyl cis-trans isomerase B	PPIB	-0.0230993	0.0466697	39.8	-			8	57.764	315190000	38	3	3	22.927	23.1127	23.0966	22.8924	22.9281	23.3851
O75390	Citrate synthase, mitochondrial	CS	-0.0232855	0.0422395	20	+	Matrix	Carbohydrate metabolism;Metabolism;TCA cycle	9	59.436	317240000	29	3	3	23.4174	23.1969	23.6954	23.6991	23.3174	23.3631
A0A075B6R9;A0A0C4DH68		IGKV2D-24	-0.0234394	0.0114757	13.3				3	19.227	368990000	18	3	3	23.5066	25.8207	24.5665	24.6363	24.5204	24.8073
Q13838;O00148	Spliceosome RNA helicase DDX39B;ATP-dependent RNA helicase DDX39A	DDX39B;DDX39A	-0.0237516	0.0498113	50	-			17	231.7	1814600000	107	3	3	24.7274	24.5183	24.5126	24.6249	24.8577	24.347
Q92841	Probable ATP-dependent RNA helicase DDX17	DDX17	-0.0279725	0.068999	43.3	-			28	323.31	4947500000	264	3	3	26.4235	26.0364	26.0706	26.2626	26.2845	26.0674
P17987	T-complex protein 1 subunit alpha	TCP1	-0.030372	0.06318	9.4	-			4	26.751	1595100000	8	3	3	27.2077	27.103	27.5932	27.1861	27.4395	27.3694
P55265	Double-stranded RNA-specific adenosine deaminase	ADAR	-0.0313473	0.0473466	24.7	-			25	183.19	753310000	73	3	3	24.3998	23.7283	24.1993	24.2674	24.2296	23.9243
Q1KMD3	Heterogeneous nuclear ribonucleoprotein U-like protein 2	HNRNPUL2	-0.0320085	0.043392	39.6	-			25	323.31	2166200000	119	3	3	26.2684	25.588	25.8878	26.2126	25.9577	25.6701
P62280	40S ribosomal protein S11	RPS11	-0.0329609	0.103636	51.9	-			10	91.422	1930400000	95	3	3	25.2425	25.2101	25.2991	25.3791	25.0613	25.4102
P54886	Delta-1-pyrroline-5-carboxylate synthase;Glutamate 5-kinase;Gamma-glutamyl phosphate reductase	ALDH18A1	-0.0336984	0.0969494	32.2	+	Matrix	Amino acid metabolism;Metabolism;Proline metabolism	22	200.05	719310000	78	3	3	23.2845	22.9623	23.1912	23.0758	23.3359	23.1274
P19338	Nucleolin	NCL	-0.0350545	0.197803	24.1	-			18	226.61	2456200000	138	3	3	25.1771	24.9897	24.975	25.1228	25.0578	25.0664
Q08380	Galectin-3-binding protein	LGALS3BP	-0.0354404	0.0792005	19.7	-			9	66.682	643980000	34	3	3	24.9229	24.4754	24.8983	24.9195	24.7712	24.7122
Q96EL2	28S ribosomal protein S24, mitochondrial	MRPS24	-0.0379353	0.0752373	41.3	+	Matrix	Mitochondrial central dogma;Mitochondrial ribosome;SSU;Translation	7	269.31	1254600000	82	3	3	24.9414	24.7479	25.227	25.0248	25.1922	24.8131
P98179	RNA-binding protein 3	RBM3	-0.0409533	0.0635307	44.6	-			4	80.139	377190000	33	3	3	24.0098	24.5976	24.4708	24.6645	24.3198	24.2167
Q13263	Transcription intermediary factor 1-beta	TRIM28	-0.0421861	0.111983	9.5	-			6	38.073	91506000	11	3	3	21.7075	21.4797	21.3671	21.7329	21.415	21.5329
P30048	Thioredoxin-dependent peroxide reductase, mitochondrial	PRDX3	-0.0446307	0.0620879	40.2	+	Matrix	Detoxification;Metabolism;ROS and glutathione metabolism	7	178.41	1258800000	54	3	3	25.5794	25.8232	26.1008	26.2553	25.8038	25.5781
Q6P2Q9	Pre-mRNA-processing-splicing factor 8	PRPF8	-0.0463727	0.231283	4.9	-			9	54.054	114720000	11	3	3	22.9755	22.7999	22.9866	23.033	22.9998	22.8683
Q99714	3-hydroxyacyl-CoA dehydrogenase type-2	HSD17B10	-0.0465679	0.0694643	73.9	+	Matrix	Mitochondrial central dogma;Amino acid metabolism;Branched-chain amino acid metabolism;Cholesterol, bile acid, steroid synthesis;Fatty acid oxidation;Lipid metabolism;Metabolism;Mitochondrial central dogma;mtRNA granules;mtRNA metabolism;mt-tRNA modifications;Polycistronic mtRNA processing	13	221.25	865020000	83	3	3	24.4806	23.8444	24.4856	24.5042	24.1736	24.2725
P31943	Heterogeneous nuclear ribonucleoprotein H;Heterogeneous nuclear ribonucleoprotein H, N-terminally processed	HNRNPH1	-0.0470289	0.189505	50.1	-			16	323.31	5736900000	201	3	3	27.3558	27.1064	27.0847	27.2737	27.2607	27.1535
Q13162	Peroxiredoxin-4	PRDX4	-0.0481281	0.124247	59.4	+	IMS	Detoxification;Metabolism;ROS and glutathione metabolism	12	217.37	1538400000	95	3	3	24.903	25.2901	25.222	25.233	25.0371	25.2893
O00571;O15523;Q9NQI0	ATP-dependent RNA helicase DDX3X;ATP-dependent RNA helicase DDX3Y	DDX3X;DDX3Y	-0.0503	0.602937	48.3	-			26	323.31	2240600000	165	3	3	24.9215	24.7978	24.8545	24.8995	24.8954	24.9299
P82930	28S ribosomal protein S34, mitochondrial	MRPS34	-0.0506185	0.195317	63.3	+	Matrix	Mitochondrial central dogma;Mitochondrial ribosome;SSU;Translation	12	284.77	3571500000	133	3	3	26.3963	26.5349	26.5609	26.7012	26.5367	26.406
Q96EY7	Pentatricopeptide repeat domain-containing protein 3, mitochondrial	PTCD3	-0.0513204	0.556382	44.8	+	Matrix	Mitochondrial central dogma;Mitochondrial ribosome;Mitochondrial ribosome assembly;SSU;Translation	27	323.31	11601000000	332	3	3	27.5235	27.4397	27.4427	27.4758	27.5061	27.5779
P61247	40S ribosomal protein S3a	RPS3A	-0.0515143	0.225216	50	-			14	323.31	2921600000	114	3	3	26.1698	26.127	26.3239	26.3797	26.2451	26.1505
P22830	Ferrochelatase, mitochondrial	FECH	-0.0547174	0.188483	8	+	MIM	Fe-S-containing proteins;Heme synthesis and processing;Metabolism;Metals and cofactors	3	20.415	88381000	11	3	3	22.1265	22.3979	22.2875	22.4074	22.169	22.3997
Q9NP81	Serine--tRNA ligase, mitochondrial	SARS2	-0.0576318	0.229214	49.4	+	Matrix	Mitochondrial central dogma;mt-tRNA synthetases;Translation	19	256.59	1559000000	122	3	3	24.3302	24.5221	24.4803	24.658	24.3987	24.4488
P62854;Q5JNZ5	40S ribosomal protein S26;Putative 40S ribosomal protein S26-like 1	RPS26;RPS26P11	-0.0603752	0.128047	31.3	-			3	36.737	588230000	31	3	3	25.3817	25.8067	25.8624	25.9089	25.6474	25.6756
P07910;P0DMR1;O60812;B7ZW38;B2RXH8;Q86SE5	Heterogeneous nuclear ribonucleoproteins C1/C2	HNRNPC	-0.060524	0.245367	66.3	-			26	323.31	41625000000	332	3	3	29.4959	29.3278	29.29	29.5115	29.5002	29.2836
P82664	28S ribosomal protein S10, mitochondrial	MRPS10	-0.0634092	0.0955547	44.8	+	Matrix	Mitochondrial central dogma;Mitochondrial ribosome;SSU;Translation	10	108.33	1952400000	67	3	3	26.9213	26.3254	26.8442	27.0357	26.5388	26.7066
P62851	40S ribosomal protein S25	RPS25	-0.0637023	0.266374	29.6	-			5	75.641	1358500000	56	3	3	25.3944	25.4885	25.5384	25.6526	25.3698	25.59
P23246	Splicing factor, proline- and glutamine-rich	SFPQ	-0.0685005	0.112452	34.2	-			22	307.11	2855700000	114	3	3	26.3967	26.0171	25.9968	26.4466	26.3125	25.857
P34897;P34896	Serine hydroxymethyltransferase, mitochondrial	SHMT2	-0.0691509	0.10085	56.9	-;+	Matrix	Amino acid metabolism;Folate and 1-C metabolism;Glycine metabolism;Metabolism;Serine metabolism;Vitamin metabolism	21	323.31	3268200000	173	3	3	25.441	25.4018	25.9612	25.9267	25.73	25.3549
P62316	Small nuclear ribonucleoprotein Sm D2	SNRPD2	-0.0695394	0.0947908	40.7	-			5	33.075	361980000	16	3	3	24.4984	25.2157	24.7813	25.191	24.8694	24.6437
P10809	60 kDa heat shock protein, mitochondrial	HSPD1	-0.0699946	0.189847	50.1	+	Matrix	Protein import, sorting and homeostasis;Chaperones;Protein homeostasis	20	323.31	1463000000	83	3	3	25.8226	25.968	26.0663	26.0729	25.7901	26.2038
Q9P2K5	Myelin expression factor 2	MYEF2	-0.070247	0.0903772	10.5	-			5	33.028	63668000	8	3	3	22.1016	21.2718	21.8084	21.7763	22.0368	21.5795
Q12906	Interleukin enhancer-binding factor 3	ILF3	-0.0707614	0.186251	51	-			32	323.31	8716200000	374	3	3	26.5177	26.1842	26.1544	26.4663	26.4167	26.1856
Q9NQ50	39S ribosomal protein L40, mitochondrial	MRPL40	-0.0713387	0.212486	35	+	Matrix	LSU;Mitochondrial central dogma;Mitochondrial ribosome;Translation	6	42.146	353690000	28	3	3	23.8536	23.6066	23.8686	23.9308	23.9612	23.6509
P63244	Guanine nucleotide-binding protein subunit beta-2-like 1;Guanine nucleotide-binding protein subunit beta-2-like 1, N-terminally processed	GNB2L1	-0.0715904	0.195919	31.9	-			7	70.375	177050000	37	3	3	22.6798	22.5998	22.5063	22.6737	22.4364	22.8905
P38159;Q96E39;O75526;Q8N7X1	RNA-binding motif protein, X chromosome;RNA-binding motif protein, X chromosome, N-terminally processed;RNA binding motif protein, X-linked-like-1	RBMX;RBMXL1	-0.0722904	0.211709	27.1	-			10	258.37	3281300000	128	3	3	26.5618	26.1803	26.263	26.3788	26.5299	26.3133
Q9BYN8	28S ribosomal protein S26, mitochondrial	MRPS26	-0.0736376	0.093626	33.7	+	Matrix	Mitochondrial central dogma;Mitochondrial ribosome;SSU;Translation	8	124.63	2831200000	80	3	3	27.0862	27.6125	27.1936	27.7469	27.4139	26.9524
Q13435	Splicing factor 3B subunit 2	SF3B2	-0.0776494	0.3195	10.4	-			6	37.482	86166000	9	3	3	22.1402	21.8176	21.898	22.0663	22.035	21.9876
Q9Y291	28S ribosomal protein S33, mitochondrial	MRPS33	-0.078139	0.117399	50	+	Matrix	Mitochondrial central dogma;Mitochondrial ribosome;SSU;Translation	5	124.3	1350800000	71	3	3	25.1905	25.4518	25.2604	25.7268	25.4639	24.9464
P43243	Matrin-3	MATR3	-0.0783564	0.286411	48.8	-			34	323.31	11806000000	361	3	3	27.2493	26.9547	26.9517	27.2232	27.1134	27.0541
P62266	40S ribosomal protein S23	RPS23	-0.0807864	0.243573	29.4	-			5	36.378	1044100000	50	3	3	25.4057	25.183	25.2901	25.3719	25.177	25.5722
Q92499	ATP-dependent RNA helicase DDX1	DDX1	-0.0825411	0.152853	22.7	-			12	95.863	394480000	36	3	3	23.4545	22.8682	23.1125	23.3469	23.3248	23.0111
Q969Z0	Protein TBRG4	TBRG4	-0.0835972	0.339136	57.1	+	Matrix	Mitochondrial central dogma;mtRNA metabolism;mtRNA stability and decay;Polycistronic mtRNA processing	25	323.31	13083000000	296	3	3	27.2776	27.1037	27.3641	27.447	27.3349	27.2143
P62081	40S ribosomal protein S7	RPS7	-0.0849476	0.228023	55.2	-			8	209.16	2280100000	45	3	3	26.2804	26.4837	26.614	26.7619	26.43	26.441
Q6IN84	rRNA methyltransferase 1, mitochondrial	MRM1	-0.0875193	0.060631	11	+	Matrix	Mitochondrial central dogma;mtRNA granules;mtRNA metabolism;mt-rRNA modifications	3	17.768	47668000	4	2	1	NaN	21.8587	21.8323	22.2457	21.1773	22.3759
P22087	rRNA 2-O-methyltransferase fibrillarin	FBL	-0.0906887	0.147942	19.6	-			6	41.01	149010000	16	3	3	22.7621	22.258	21.9911	22.4429	22.472	22.3685
P82663	28S ribosomal protein S25, mitochondrial	MRPS25	-0.0924435	0.379706	61.3	+	Matrix	Mitochondrial central dogma;Mitochondrial ribosome;SSU;Translation	9	291.78	2384100000	84	3	3	26.1265	26.2468	25.9239	26.2267	26.2358	26.1122
Q15084	Protein disulfide-isomerase A6	PDIA6	-0.0929991	0.143222	36.8	-			13	323.31	2755900000	119	3	3	25.767	25.9765	26.553	26.0884	26.2253	26.2618
Q92552	28S ribosomal protein S27, mitochondrial	MRPS27	-0.0938187	0.295398	45.7	+	Matrix	Mitochondrial central dogma;Mitochondrial ribosome;SSU;Translation	18	323.31	3350900000	163	3	3	25.9806	25.8064	26.1389	25.9287	26.2246	26.054
Q9BRJ2	39S ribosomal protein L45, mitochondrial	MRPL45	-0.0948575	0.49749	45.1				12	85.178	1018500000	43	3	3	24.2495	24.301	24.2069	24.3973	24.4515	24.1931
Q8WVV9	Heterogeneous nuclear ribonucleoprotein L-like	HNRNPLL	-0.0966752	0.212667	21	-			8	52.75	323770000	23	3	3	24.0747	23.7049	23.6026	24.0866	23.7388	23.8469
Q13547	Histone deacetylase 1	HDAC1	-0.0986366	0.150658	25.9	-			10	192.53	1072200000	84	3	3	25.2859	24.5765	24.7548	25.0948	25.0857	24.7326
Q9GZT3	SRA stem-loop-interacting RNA-binding protein, mitochondrial	SLIRP	-0.101064	0.128237	78.9	+	Matrix	Mitochondrial central dogma;mtRNA metabolism;mtRNA stability and decay;Translation	10	323.31	30180000000	225	3	3	28.9817	29.4578	29.75	29.7193	29.6388	29.1346
P35241	Radixin	RDX	-0.102134	0.116082	16.5	-			9	56.003	430920000	24	3	3	23.4048	24.1219	23.8235	23.7657	23.5377	24.3533
Q9NX20	39S ribosomal protein L16, mitochondrial	MRPL16	-0.102201	0.312428	15.5	+	Matrix	LSU;Mitochondrial central dogma;Mitochondrial ribosome;Translation	3	20.908	196140000	13	3	3	23.6303	23.7747	23.9483	24.029	23.9297	23.7013
P82933	28S ribosomal protein S9, mitochondrial	MRPS9	-0.102553	0.563708	55.1	+	Matrix	Mitochondrial central dogma;Mitochondrial ribosome;mtRNA granules;mtRNA metabolism;SSU;Translation	20	323.31	6756900000	218	3	3	26.6972	26.9264	26.7425	26.9566	26.818	26.8992
P14866	Heterogeneous nuclear ribonucleoprotein L	HNRNPL	-0.103909	0.353379	67.1	-			24	323.31	13228000000	372	3	3	27.3239	27.1212	27.0919	27.4314	27.3198	27.0976
P08238;Q58FF7	Heat shock protein HSP 90-beta	HSP90AB1	-0.105551	0.192673	33.7	-			22	291.23	515920000	58	3	3	23.7195	23.3439	24.002	23.9704	23.7115	23.7002
P25205	DNA replication licensing factor MCM3	MCM3	-0.107235	0.716488	28.3	-			19	171.98	529070000	54	3	3	23.8422	23.6963	23.6372	23.8703	23.8563	23.7707
Q9Y3B7	39S ribosomal protein L11, mitochondrial	MRPL11	-0.110876	0.527201	58.9	+	Matrix	LSU;Mitochondrial central dogma;Mitochondrial ribosome;Translation	11	73.522	676530000	38	3	3	24.2421	24.1151	24.2112	24.406	24.3613	24.1338
Q13242	Serine/arginine-rich splicing factor 9	SRSF9	-0.110909	0.277454	40.7	-			9	92.029	715820000	45	3	3	24.5663	24.54	24.0802	24.4874	24.5649	24.4669
Q9BYD2	39S ribosomal protein L9, mitochondrial	MRPL9	-0.112619	0.160509	31.1	+	Matrix	LSU;Mitochondrial central dogma;Mitochondrial ribosome;Translation	7	75.694	451490000	45	3	3	23.6074	23.146	24.0171	23.7922	23.7687	23.5473
O75127	Pentatricopeptide repeat-containing protein 1, mitochondrial	PTCD1	-0.117696	0.547342	32.9	+	Matrix	Mitochondrial central dogma;mtRNA granules;mtRNA metabolism	18	121.43	1092600000	78	3	3	24.4799	24.6022	24.6391	24.8546	24.625	24.5948
Q96GC5	39S ribosomal protein L48, mitochondrial	MRPL48	-0.118848	0.372231	17	+	Matrix	LSU;Mitochondrial central dogma;Mitochondrial ribosome;Translation	3	21.951	122790000	16	3	3	22.1812	22.5339	22.2486	22.3964	22.5929	22.3308
O43390	Heterogeneous nuclear ribonucleoprotein R	HNRNPR	-0.122399	0.313006	48.8	-			28	323.31	12486000000	328	3	3	27.6366	27.2549	27.4313	27.7423	27.6007	27.347
Q9H074	Polyadenylate-binding protein-interacting protein 1	PAIP1	-0.122581	0.126498	5.6	-			3	18.176	60434000	10	2	3	21.6347	NaN	21.2874	21.9163	21.7392	21.0953
Q96PK6	RNA-binding protein 14	RBM14	-0.122829	0.511477	28.8				16	123.7	674040000	90	3	3	23.3691	23.1341	23.1554	23.2666	23.49	23.2706
P53396	ATP-citrate synthase	ACLY	-0.125479	0.242973	13.4	+	Matrix	Carbohydrate metabolism;Metabolism;TCA-associated	12	80.771	1205900000	22	3	3	25.5491	25.3518	25.9028	25.8526	25.8506	25.4771
Q9BYC9	39S ribosomal protein L20, mitochondrial	MRPL20	-0.126046	0.238244	34.9	+	Matrix	LSU;Mitochondrial central dogma;Mitochondrial ribosome;Translation	4	50.5	165710000	30	2	3	22.7169	NaN	22.1817	22.6142	22.523	22.5889
Q00341	Vigilin	HDLBP	-0.126164	0.435265	39.2	-			37	323.31	2123500000	196	3	3	24.7118	24.3097	24.6096	24.7278	24.6496	24.6322
P09651;Q32P51	Heterogeneous nuclear ribonucleoprotein A1;Heterogeneous nuclear ribonucleoprotein A1, N-terminally processed;Heterogeneous nuclear ribonucleoprotein A1-like 2	HNRNPA1;HNRNPA1L2	-0.126397	1.2118	57	-			24	323.31	40237000000	377	3	3	29.3508	29.2928	29.2654	29.3671	29.4116	29.5095
P60842;Q14240	Eukaryotic initiation factor 4A-I;Eukaryotic initiation factor 4A-II;Eukaryotic initiation factor 4A-II, N-terminally processed	EIF4A1;EIF4A2	-0.126963	0.376461	15.8	-			5	29.634	114160000	14	2	3	22.2493	NaN	22.4836	22.4293	22.3965	22.6544
P26599	Polypyrimidine tract-binding protein 1	PTBP1	-0.128336	0.389127	52	-			16	323.31	8057700000	173	3	3	27.6366	27.6429	27.529	27.9763	27.7026	27.5147
P39019	40S ribosomal protein S19	RPS19	-0.130193	0.166046	37.9	-			8	71.571	1161600000	75	3	3	25.0491	24.973	25.5745	25.7159	25.3417	24.9296
Q9NVS2	28S ribosomal protein S18a, mitochondrial	MRPS18A	-0.130575	0.498171	23.5	+	Matrix	LSU;Mitochondrial central dogma;Mitochondrial ribosome;Translation	4	24.538	199280000	13	3	3	22.9724	22.7055	23.0526	23.1236	22.9658	23.0329
P52272	Heterogeneous nuclear ribonucleoprotein M	HNRNPM	-0.131129	0.28208	64.1	-			37	323.31	6781400000	301	3	3	26.6525	26.1435	26.3099	26.6702	26.5411	26.288
Q9Y2R9	28S ribosomal protein S7, mitochondrial	MRPS7	-0.131158	0.369492	54.1	+	Matrix	Mitochondrial central dogma;Mitochondrial ribosome;mtRNA granules;mtRNA metabolism;SSU;Translation	14	323.31	3867400000	179	3	3	26.3932	26.8653	26.4989	26.6389	26.7405	26.7714
Q9UMZ2	Synergin gamma	SYNRG	-0.131286	0.803965	10.4	-			10	77.82	137910000	10	2	3	21.9612	NaN	22.133	22.2151	22.1801	22.1398
Q9NVH1	DnaJ homolog subfamily C member 11	DNAJC11	-0.143963	0.0892638	7	+	MOM	Protein import, sorting and homeostasis;Intramitochondrial membrane interactions;Mitochondrial dynamics and surveillance;Protein import and sorting	3	16.157	25440000	2	2	0	21.0139	NaN	21.1794	21.7682	20.3837	21.57
P22626	Heterogeneous nuclear ribonucleoproteins A2/B1	HNRNPA2B1	-0.145751	0.851842	69.4	-			23	323.31	48484000000	410	3	3	30.2093	30.0659	30.0046	30.2398	30.3276	30.1496
P42704;Q9NP80	Leucine-rich PPR motif-containing protein, mitochondrial	LRPPRC	-0.147729	0.579917	80.8	+	Matrix;MIM	Cardiolipin synthesis;Lipid metabolism;Metabolism;Mitochondrial central dogma;mtRNA metabolism;mtRNA stability and decay;Phospholipid metabolism;Translation	121	323.31	601630000000	2806	3	3	31.0628	31.074	31.3931	31.2924	31.3926	31.2881
Q09028	Histone-binding protein RBBP4	RBBP4	-0.147802	0.321907	69.6	-			18	323.31	4541900000	169	3	3	26.3987	26.1537	26.3667	26.6291	26.6231	26.1102
Q13330	Metastasis-associated protein MTA1	MTA1	-0.147944	0.271189	36.5	-			19	323.31	1385600000	112	3	3	24.6109	24.0976	24.414	24.7462	24.6064	24.2137
Q12849	G-rich sequence factor 1	GRSF1	-0.150485	0.40248	50	+	Matrix	Mitochondrial central dogma;Mitochondrial ribosome assembly;mtRNA granules;mtRNA metabolism;mtRNA stability and decay;Polycistronic mtRNA processing;Translation	18	294.12	1806400000	79	3	3	25.1515	24.8775	25.2567	25.4658	25.1604	25.111
Q6P087	RNA pseudouridylate synthase domain-containing protein 3	RPUSD3	-0.151492	0.159708	23.4	+	Matrix	Mitochondrial central dogma;mtRNA granules;mtRNA metabolism;mt-rRNA modifications	8	49.052	197090000	23	3	3	22.8241	21.8015	22.7293	22.8558	22.363	22.5906
Q9NXV2	BTB/POZ domain-containing protein KCTD5	KCTD5	-0.152389	0.274915	62.8	-			10	303.35	1024300000	80	3	3	24.4092	24.3499	24.7718	24.8159	24.8667	24.3056
P82673	28S ribosomal protein S35, mitochondrial	MRPS35	-0.153909	0.333799	51.1	+	Matrix	Mitochondrial central dogma;Mitochondrial ribosome;SSU;Translation	16	323.31	5530900000	184	3	3	26.6938	26.928	27.0727	27.3093	27.0727	26.7742
Q16875;O60825;Q16877;P16118	6-phosphofructo-2-kinase/fructose-2,6-bisphosphatase 3;6-phosphofructo-2-kinase;Fructose-2,6-bisphosphatase	PFKFB3	-0.15409	0.464014	20.8	-			10	71.107	324460000	43	3	3	22.308	22.4357	22.7454	22.7578	22.5458	22.6478
Q12905	Interleukin enhancer-binding factor 2	ILF2	-0.155386	0.226692	57.9	-			15	323.31	3591000000	139	3	3	26.6661	26.0036	26.6983	26.7457	26.7643	26.3242
P49406	39S ribosomal protein L19, mitochondrial	MRPL19	-0.160375	0.250203	38	+	Matrix	LSU;Mitochondrial central dogma;Mitochondrial ribosome;Translation	10	87.149	938170000	58	3	3	24.3138	24.2916	24.9008	24.8251	24.8142	24.3479
Q15029	116 kDa U5 small nuclear ribonucleoprotein component	EFTUD2	-0.161494	0.457917	8.5	-			7	37.372	108220000	9	3	3	22.3433	21.9918	22.0735	22.3608	22.4468	22.0855
O95782	AP-2 complex subunit alpha-1	AP2A1	-0.162014	0.245375	10.4	-			8	51.767	190370000	18	3	3	22.52	22.7499	22.1463	22.5483	23.0026	22.3514
P40939	Trifunctional enzyme subunit alpha, mitochondrial;Long-chain enoyl-CoA hydratase;Long chain 3-hydroxyacyl-CoA dehydrogenase	HADHA	-0.165915	0.479336	55	+	MIM	Amino acid metabolism;Branched-chain amino acid metabolism;Cardiolipin synthesis;Fatty acid oxidation;Lipid metabolism;Metabolism	30	323.31	7054400000	279	3	3	26.0237	26.1936	26.4278	26.4934	26.4557	26.1938
Q9BYD6	39S ribosomal protein L1, mitochondrial	MRPL1	-0.167107	0.563173	30.2	+	Matrix	LSU;Mitochondrial central dogma;Mitochondrial ribosome;Translation	9	58.927	396370000	24	3	3	22.8788	22.9442	23.1745	23.0864	23.3584	23.054
Q14197	Peptidyl-tRNA hydrolase ICT1, mitochondrial	ICT1	-0.168378	0.487538	33	+	Matrix	LSU;Mitochondrial central dogma;Mitochondrial ribosome;Translation;Translation factors	6	43.914	309950000	32	3	3	23.364	23.1531	23.4728	23.729	23.4218	23.3444
P62995	Transformer-2 protein homolog beta	TRA2B	-0.169628	0.700682	22.9	-			6	84.737	912750000	41	3	3	25.4313	25.1147	25.1467	25.4908	25.3638	25.3469
Q15057	Arf-GAP with coiled-coil, ANK repeat and PH domain-containing protein 2	ACAP2	-0.171993	0.254423	15.4	-			8	62.365	204030000	15	3	3	22.5329	21.9923	22.9023	22.74	22.622	22.5815
Q9Y5A9	YTH domain-containing family protein 2	YTHDF2	-0.17258	1.11157	5.5	-			3	19.049	70042000	7	3	3	21.8137	21.784	21.6089	21.9546	21.8388	21.931
P62318	Small nuclear ribonucleoprotein Sm D3	SNRPD3	-0.172624	0.158904	37.3	-			4	30.084	227360000	12	2	3	22.9353	NaN	23.9051	23.5953	23.8142	23.3689
Q9BQA1	Methylosome protein 50	WDR77	-0.173536	0.33951	45.3	-			9	323.31	3699100000	98	3	3	26.4956	26.4172	26.9249	27.0593	26.7065	26.5925
P55084	Trifunctional enzyme subunit beta, mitochondrial;3-ketoacyl-CoA thiolase	HADHB	-0.173776	0.399176	64.3	+	MIM	Amino acid metabolism;Carbohydrate metabolism;Fatty acid oxidation;Ketone metabolism;Lipid metabolism;Lysine metabolism;Metabolism	22	323.31	3643300000	183	3	3	25.1025	25.2083	25.6026	25.5703	25.5934	25.2711
P60866	40S ribosomal protein S20	RPS20	-0.174823	0.597199	28.6	-			4	104.76	1236000000	47	3	3	25.7934	25.6691	25.7422	26.1576	25.8238	25.7477
O60506	Heterogeneous nuclear ribonucleoprotein Q	SYNCRIP	-0.175483	0.597888	53.5	-			25	323.31	3960400000	174	3	3	26.5692	26.1871	26.2896	26.6348	26.5276	26.4101
Q15459	Splicing factor 3A subunit 1	SF3A1	-0.175786	0.937182	9	-			4	24.11	67580000	6	3	3	21.3238	21.5713	21.3781	21.593	21.682	21.5255
Q92665	28S ribosomal protein S31, mitochondrial	MRPS31	-0.176616	0.967444	49.9	+	Matrix	Mitochondrial central dogma;Mitochondrial ribosome;SSU;Translation	17	323.31	8628400000	175	3	3	27.4569	27.5405	27.344	27.6539	27.5013	27.7161
P25398	40S ribosomal protein S12	RPS12	-0.179247	0.264122	70.5	-			7	155.14	679280000	47	3	3	23.9847	23.9741	24.7019	24.57	24.4702	24.1583
Q13595	Transformer-2 protein homolog alpha	TRA2A	-0.179385	0.480542	13.8	-			4	25.048	193230000	17	2	3	23.5554	NaN	23.1469	23.555	23.4863	23.5504
Q9NRX2	39S ribosomal protein L17, mitochondrial	MRPL17	-0.185643	1.38846	30.3	+	Matrix	LSU;Mitochondrial central dogma;Mitochondrial ribosome;Translation	6	33.684	118250000	12	3	3	22.4484	22.4172	22.5571	22.7496	22.6308	22.5993
Q8WV60	Pentatricopeptide repeat-containing protein 2, mitochondrial	PTCD2	-0.187438	0.32028	20.1	+	Matrix	Mitochondrial central dogma;mtRNA granules;mtRNA metabolism;Polycistronic mtRNA processing	7	76.042	242760000	38	3	3	22.8193	22.7928	23.3769	23.1617	23.4468	22.9428
P46783;Q9NQ39	40S ribosomal protein S10	RPS10	-0.192491	0.32321	43.6	-			7	163.91	1605900000	65	3	3	25.4259	25.4326	26.0823	26.052	25.7897	25.6765
Q7Z2W4	Zinc finger CCCH-type antiviral protein 1	ZC3HAV1	-0.197316	0.884155	9.4	-			6	40.489	109740000	13	3	3	22.2902	22.1422	22.1736	22.5594	22.2348	22.4037
Q00839	Heterogeneous nuclear ribonucleoprotein U	HNRNPU	-0.198166	0.814181	48.8	-			37	323.31	30153000000	458	3	3	29.314	28.9955	29.0711	29.3819	29.3858	29.2075
P62937	Peptidyl-prolyl cis-trans isomerase A;Peptidyl-prolyl cis-trans isomerase A, N-terminally processed	PPIA	-0.200324	0.0924279	14.5	-			3	18.952	180520000	20	3	3	22.5218	24.1074	23.4996	23.025	22.891	24.8138
Q9BY77	Polymerase delta-interacting protein 3	POLDIP3	-0.200714	0.613718	13.5	-			4	26.66	55044000	14	2	2	21.7268	NaN	21.4688	21.6513	21.9131	21.8311
P61978	Heterogeneous nuclear ribonucleoprotein K	HNRNPK	-0.201778	1.56312	54.6	-			21	323.31	10938000000	291	3	3	27.4208	27.3245	27.33	27.4639	27.6348	27.5818
Q9Y676	28S ribosomal protein S18b, mitochondrial	MRPS18B	-0.20424	0.510475	56.2	+	Matrix	Mitochondrial central dogma;Mitochondrial ribosome;SSU;Translation	12	323.31	3170200000	117	3	3	25.9368	26.3585	26.355	26.5282	26.5248	26.21
Q9BYC8	39S ribosomal protein L32, mitochondrial	MRPL32	-0.210579	0.353889	19.1	+	Matrix	LSU;Mitochondrial central dogma;Mitochondrial ribosome;Translation	3	97.093	153280000	14	3	3	23.1351	22.9714	23.5444	23.5945	23.6192	23.069
Q96I24	Far upstream element-binding protein 3	FUBP3	-0.211594	0.559979	45.8	-			18	253.63	789480000	78	3	3	24.1833	23.7024	24.1615	24.2864	24.2868	24.1088
Q9NUL7	Probable ATP-dependent RNA helicase DDX28	DDX28	-0.213325	1.02205	32	+	Matrix	Mitochondrial central dogma;Mitochondrial ribosome assembly;mtRNA granules;mtRNA metabolism;Translation	14	119.65	758260000	56	3	3	24.0109	23.8265	23.7616	24.1566	23.9538	24.1286
Q92769;O15379	Histone deacetylase 2	HDAC2	-0.218728	0.354694	23.8	-			9	192.86	820750000	40	3	3	25.7704	25.2155	25.3438	26.0495	25.4479	25.4886
P51991	Heterogeneous nuclear ribonucleoprotein A3	HNRNPA3	-0.220341	0.9113	47.4	-			20	323.31	9469000000	215	3	3	27.4426	27.1198	27.331	27.6192	27.5284	27.4069
Q15208	Serine/threonine-protein kinase 38	STK38	-0.221031	0.337644	27.3	-			8	113.74	594220000	48	3	3	23.9163	24.0599	24.4763	24.6559	24.5023	23.9574
P52732	Kinesin-like protein KIF11	KIF11	-0.221682	0.991478	32.4	-			28	308.85	1616900000	144	3	3	24.2442	24.092	24.3031	24.5868	24.2973	24.4203
P38919	Eukaryotic initiation factor 4A-III;Eukaryotic initiation factor 4A-III, N-terminally processed	EIF4A3	-0.222776	0.449626	36.7	-			12	79.434	484830000	43	3	3	23.8593	23.2928	23.8724	24.0167	23.9656	23.7105
P82650	28S ribosomal protein S22, mitochondrial	MRPS22	-0.223375	1.11997	60	+	Matrix	Mitochondrial central dogma;Mitochondrial ribosome;SSU;Translation	23	323.31	8384500000	240	3	3	26.7274	26.966	27.0217	27.1595	27.1479	27.0778
P62269	40S ribosomal protein S18	RPS18	-0.224325	0.61672	53.3	-			11	173.24	1745300000	85	3	3	24.9101	24.9611	25.3559	25.4655	25.2198	25.2148
O94915	Protein furry homolog-like	FRYL	-0.229286	1.02349	1.8	-			4	24.73	45738000	5	2	2	21.6042	NaN	21.3998	21.6622	21.813	21.7188
O60783	28S ribosomal protein S14, mitochondrial	MRPS14	-0.230919	0.947326	28.9	+	Matrix	Mitochondrial central dogma;Mitochondrial ribosome;SSU;Translation	3	110.21	918700000	44	3	3	26.1196	25.9123	26.087	26.2924	26.0976	26.4216
Q15366	Poly(rC)-binding protein 2	PCBP2	-0.232049	1.0239	62.5	-			16	323.31	10859000000	226	3	3	27.4139	27.4006	27.6183	27.7878	27.7909	27.5502
Q86V81	THO complex subunit 4	ALYREF	-0.233338	0.759924	35	-			8	323.31	1394500000	63	3	3	25.3472	25.2989	25.5384	25.6852	25.803	25.3963
Q15365;P57723	Poly(rC)-binding protein 1	PCBP1	-0.235633	0.650278	64.9	-			15	323.31	1795500000	80	3	3	25.7345	25.4319	25.8433	26.0952	25.9007	25.7208
P82912	28S ribosomal protein S11, mitochondrial	MRPS11	-0.237707	1.08658	37.1	+	Matrix	Mitochondrial central dogma;Mitochondrial ribosome;SSU;Translation	6	179.11	2427800000	64	3	3	26.3783	26.3855	26.2372	26.6944	26.6255	26.3941
Q9Y3F4	Serine-threonine kinase receptor-associated protein	STRAP	-0.243234	0.385923	54	-			14	115.85	641700000	62	3	3	23.3823	23.0136	23.8098	23.9043	23.5615	23.4696
Q06830	Peroxiredoxin-1	PRDX1	-0.246739	1.54219	72.9	-			13	164.14	2103600000	117	3	3	25.4757	25.5069	25.6973	25.7834	25.7793	25.8574
Q13813	Spectrin alpha chain, non-erythrocytic 1	SPTAN1	-0.247843	0.946916	13.1	-			24	148.48	377160000	44	3	3	22.1381	22.3224	22.4602	22.6334	22.6346	22.3961
P31942	Heterogeneous nuclear ribonucleoprotein H3	HNRNPH3	-0.248606	0.84729	52.9	-			10	323.31	2049200000	85	3	3	26.3865	25.9645	26.0514	26.4361	26.4186	26.2935
O94776	Metastasis-associated protein MTA2	MTA2	-0.251455	0.424389	31.3	-			15	243.74	1266200000	85	3	3	25.5204	25.1509	25.4487	25.896	25.8027	25.1756
Q9Y3Y2	Chromatin target of PRMT1 protein	CHTOP	-0.256409	0.271069	16.9	-			3	22.381	116240000	12	3	3	22.2277	22.0733	22.9443	22.7901	23.064	22.1603
Q13347	Eukaryotic translation initiation factor 3 subunit I	EIF3I	-0.259169	0.567495	35.4	-			8	97.197	495360000	44	3	3	24.0266	23.8651	24.4296	24.4456	24.1413	24.512
Q96PU8	Protein quaking	QKI	-0.261426	0.371115	19.4	-			5	38.081	259250000	18	3	3	23.2404	23.839	23.7509	24.2055	23.9745	23.4347
O14744	Protein arginine N-methyltransferase 5;Protein arginine N-methyltransferase 5, N-terminally processed	PRMT5	-0.268307	0.428204	47.1	-			25	323.31	8161000000	251	3	3	26.449	26.4405	27.1161	27.0814	27.0864	26.6428
Q9UKM9	RNA-binding protein Raly	RALY	-0.268703	0.836989	68	-			14	204.53	2682900000	109	3	3	25.3092	25.2293	25.0347	25.5745	25.5941	25.2107
Q8TCC3	39S ribosomal protein L30, mitochondrial	MRPL30	-0.273552	0.968181	17.4	+	Matrix	LSU;Mitochondrial central dogma;Mitochondrial ribosome;Translation	2	20.393	159210000	20	3	3	22.9083	22.9323	22.7665	23.3617	23.1253	22.9408
Q01085	Nucleolysin TIAR	TIAL1	-0.282976	0.820493	25.1	-			6	40.231	184820000	16	2	3	22.8645	NaN	22.7118	23.2727	23.0248	22.916
P50454	Serpin H1	SERPINH1	-0.284681	0.241756	27	-			6	46.354	167540000	12	2	3	23.2513	NaN	23.2205	24.0814	22.8785	23.6018
P84103	Serine/arginine-rich splicing factor 3	SRSF3	-0.287008	0.912162	25.6	-			4	49.41	411410000	27	3	3	24.3157	24.3428	24.3641	24.8867	24.3806	24.6162
Q9Y3D9	28S ribosomal protein S23, mitochondrial	MRPS23	-0.301708	0.539754	62.6	+	Matrix	Mitochondrial central dogma;Mitochondrial ribosome;SSU;Translation	11	157.76	2842600000	116	3	3	25.4296	25.5208	25.909	26.1041	26.135	25.5255
Q01082	Spectrin beta chain, non-erythrocytic 1	SPTBN1	-0.301854	0.596886	7	-			11	70.279	185330000	19	3	3	22.5808	22.7244	22.8842	23.1595	23.3116	22.6239
P78347	General transcription factor II-I	GTF2I	-0.305079	0.694117	10.5	-			6	42.849	332320000	21	3	3	23.7983	24.091	24.263	24.6354	24.2963	24.1358
P11940;Q9H361;Q4VXU2;Q96DU9	Polyadenylate-binding protein 1	PABPC1	-0.305214	0.761452	42.1	-;+	Matrix	0	27	323.31	5341900000	290	3	3	25.3571	25.4605	25.906	25.9734	25.9346	25.7313
P82675	28S ribosomal protein S5, mitochondrial	MRPS5	-0.306874	2.46601	43.7	+	Matrix	Mitochondrial central dogma;Mitochondrial ribosome;SSU;Translation	20	323.31	6353700000	228	3	3	25.8237	25.7843	25.8205	26.0732	26.0642	26.2118
Q9Y3D3	28S ribosomal protein S16, mitochondrial	MRPS16	-0.307503	1.40746	54	+	Matrix	Mitochondrial central dogma;Mitochondrial ribosome;SSU;Translation	6	194.8	1283400000	46	3	3	25.5633	25.8595	25.7137	26.1189	25.9279	26.0123
Q99832	T-complex protein 1 subunit eta	CCT7	-0.308325	0.642623	23.8	-			9	58.194	128820000	13	2	3	21.9623	NaN	22.37	22.4202	22.3253	22.6779
P82914	28S ribosomal protein S15, mitochondrial	MRPS15	-0.310466	1.38927	25.7	+	Matrix	Mitochondrial central dogma;Mitochondrial ribosome;SSU;Translation	9	76.167	1888300000	98	3	3	25.1203	25.3192	25.0733	25.5769	25.3403	25.527
Q92945	Far upstream element-binding protein 2	KHSRP	-0.313331	0.614442	47.7	-			23	323.31	3054200000	180	3	3	25.6123	24.9462	25.5453	25.6466	25.8465	25.5507
Q15717;Q12926;P26378	ELAV-like protein 1	ELAVL1	-0.318491	0.814102	48.2	-			12	323.31	3128500000	132	3	3	26.5613	26.2221	26.2216	26.9302	26.5652	26.465
P13639	Elongation factor 2	EEF2	-0.325357	0.748225	19	-			12	92.633	271630000	20	3	3	23.1389	23.3864	23.0328	23.3108	23.374	23.8494
O75534	Cold shock domain-containing protein E1	CSDE1	-0.32608	0.735979	37	-			24	185.85	1071300000	102	3	3	23.8132	23.2869	23.8353	24.1507	23.9382	23.8247
Q13310;P0CB38	Polyadenylate-binding protein 4	PABPC4	-0.329194	0.950944	37.9	-			23	103.33	1097500000	91	3	3	24.379	24.5286	24.769	25.0863	24.8917	24.6862
P40926	Malate dehydrogenase, mitochondrial	MDH2	-0.335757	1.97217	35.5	+	Matrix	Carbohydrate metabolism;Gluconeogenesis;Malate-aspartate shuttle;Metabolism;TCA cycle	9	58.642	520600000	47	3	3	23.7371	23.9108	23.9754	24.1733	24.2098	24.2474
Q9NYK5	39S ribosomal protein L39, mitochondrial	MRPL39	-0.339146	0.484427	22.2	+	Matrix	LSU;Mitochondrial central dogma;Mitochondrial ribosome;Translation	8	52.813	641010000	34	3	3	24.4312	23.9063	24.4502	24.9548	24.7241	24.1263
P60709;P63261;Q6S8J3;A5A3E0;Q562R1;P0CG38;Q9BYX7;P0CG39	Actin, cytoplasmic 1;Actin, cytoplasmic 1, N-terminally processed;Actin, cytoplasmic 2;Actin, cytoplasmic 2, N-terminally processed	ACTB;ACTG1	-0.347652	0.410688	75.2	-			21	323.31	7825500000	295	3	3	26.8346	27.6467	27.571	27.4693	27.4291	28.1969
P82932	28S ribosomal protein S6, mitochondrial	MRPS6	-0.356691	0.863861	36	+	Matrix	Mitochondrial central dogma;Mitochondrial ribosome;SSU;Translation	5	35.63	419570000	40	3	3	23.6013	23.5207	24.0805	24.1349	24.2015	23.9362
P09001	39S ribosomal protein L3, mitochondrial	MRPL3	-0.361025	2.0258	41.1	+	Matrix	LSU;Mitochondrial central dogma;Mitochondrial ribosome;Translation	10	104.69	850020000	58	3	3	24.6466	24.7362	24.729	25.2076	24.9841	25.0032
Q96SI9	Spermatid perinuclear RNA-binding protein	STRBP	-0.369373	0.764711	18.2	-			12	46.286	185730000	11	3	3	22.8398	22.0872	22.4491	22.9152	22.7547	22.8143
P82979	SAP domain-containing ribonucleoprotein	SARNP	-0.381662	0.935343	27.1	-			5	35.047	205200000	18	3	3	22.6176	22.2803	22.6212	22.8319	23.1778	22.6544
Q9Y399	28S ribosomal protein S2, mitochondrial	MRPS2	-0.385127	0.89874	33.1	+	Matrix	Mitochondrial central dogma;Mitochondrial ribosome;SSU;Translation	10	72.219	1204900000	58	3	3	24.2606	24.0085	24.65	24.6777	24.8218	24.575
O43143	Pre-mRNA-splicing factor ATP-dependent RNA helicase DHX15	DHX15	-0.388396	0.578236	12.6	-			8	50.524	195890000	23	3	3	22.7457	21.8413	21.8556	22.5234	22.5322	22.5522
Q08257	Quinone oxidoreductase	CRYZ	-0.389566	1.3879	48.6	+	Matrix	0	12	105.66	1210200000	78	3	3	24.714	24.73	24.9995	25.3488	25.2317	25.0317
P53999	Activated RNA polymerase II transcriptional coactivator p15	SUB1	-0.389882	0.408351	37	-			4	47.71	547280000	35	2	3	24.8071	NaN	24.9742	25.0612	24.9107	25.8697
O15235	28S ribosomal protein S12, mitochondrial	MRPS12	-0.391282	1.57095	32.6	+	Matrix	Mitochondrial central dogma;Mitochondrial ribosome;SSU;Translation	4	62.509	1493700000	46	3	3	25.926	25.5962	25.769	26.192	26.0312	26.2418
P16403;P10412;P16402;P22492;Q02539	Histone H1.2;Histone H1.4;Histone H1.3	HIST1H1C;HIST1H1E;HIST1H1D	-0.394276	0.940499	25.4	-			8	94.05	2146300000	64	3	3	26.3767	26.0087	26.2479	26.5445	26.3571	26.9146
P08670;P17661;P41219;Q16352;P07196;P07197	Vimentin	VIM	-0.396187	0.467473	76	-			33	323.31	11658000000	318	3	3	28.8457	29.7717	29.3072	29.5321	29.382	30.1991
P81605	Dermcidin;Survival-promoting peptide;DCD-1	DCD	-0.417432	0.129453	22.7	-			3	59.773	1477600000	29	3	3	27.0117	23.3362	26.6638	26.3375	26.1701	25.7564
Q96AE4	Far upstream element-binding protein 1	FUBP1	-0.432254	1.08982	34.3	-			18	221.79	1360900000	126	3	3	24.0445	23.526	24.0432	24.3265	24.4125	24.1714
P04406;O14556	Glyceraldehyde-3-phosphate dehydrogenase	GAPDH	-0.452175	1.61114	65.4	-;mito-interacting			16	323.31	7002400000	172	3	3	26.6551	26.919	27.0494	27.3853	27.3788	27.216
Q13148	TAR DNA-binding protein 43	TARDBP	-0.464789	1.23747	21	-			7	206.85	582560000	50	3	3	24.5922	23.9999	24.3938	24.8475	24.7821	24.7507
Q99880;Q99879;Q99877;Q93079;Q5QNW6;P62807;P58876;P57053;O60814;Q96A08;A0A2R8Y619	Histone H2B type 1-L;Histone H2B type 1-M;Histone H2B type 1-N;Histone H2B type 1-H;Histone H2B type 2-F;Histone H2B type 1-C/E/F/G/I;Histone H2B type 1-D;Histone H2B type F-S;Histone H2B type 1-K;Histone H2B type 1-A	HIST1H2BL;HIST1H2BM;HIST1H2BN;HIST1H2BH;HIST2H2BF;HIST1H2BC;HIST1H2BD;H2BFS;HIST1H2BK;HIST1H2BA	-0.466726	1.02484	41.3	-			6	291.93	4840400000	93	3	3	27.0887	27.2857	26.884	27.3439	27.4042	27.9104
P33992	DNA replication licensing factor MCM5	MCM5	-0.471544	1.62883	14.6	-			8	54.656	255710000	29	3	3	23.0977	22.7697	22.97	23.5557	23.4522	23.2441
Q6P1L8	39S ribosomal protein L14, mitochondrial	MRPL14	-0.490506	0.513279	35.9	+	Matrix	LSU;Mitochondrial central dogma;Mitochondrial ribosome;Translation	4	46.359	147790000	15	3	3	22.7297	21.8855	22.9784	23.348	23.203	22.5141
Q71UI9;P0C0S5	Histone H2A.V;Histone H2A.Z	H2AFV;H2AFZ	-0.495697	1.05539	43	-			4	37.652	1985700000	26	3	3	26.4793	26.7659	26.5447	27.1001	26.737	27.4399
P09012	U1 small nuclear ribonucleoprotein A	SNRPA	-0.508216	1.6869	23	-			6	35.048	89546000	10	3	3	22.0153	21.9862	22.3904	22.5767	22.7192	22.6206
P14618;P30613	Pyruvate kinase PKM	PKM	-0.508302	0.42226	38.6	-;mito-interacting			13	142.87	492640000	50	3	3	22.7772	24.2007	23.3631	23.8599	23.4812	24.5247
P51398	28S ribosomal protein S29, mitochondrial	DAP3	-0.515926	1.6471	54	+	Matrix	T	16	323.31	6010700000	169	3	3	26.6546	26.7914	27.0766	27.4969	27.2989	27.2746
P08758	Annexin A5	ANXA5	-0.544211	0.385032	23.8	-			6	75.112	336380000	24	3	3	22.7842	24.2439	23.5403	24.0895	23.3288	24.7827
P62805	Histone H4	HIST1H4A	-0.54459	0.575988	57.3				7	120.87	2554900000	91	3	3	25.4008	26.4711	25.7253	26.0333	26.2467	26.9509
P69905;P02008	Hemoglobin subunit alpha	HBA1	-0.583045	0.337139	33.1	-			4	30.953	417190000	32	3	3	22.7194	24.3586	23.6359	23.4442	23.8187	25.2001
P68431;Q16695;P84243;Q6NXT2	Histone H3.1;Histone H3.1t;Histone H3.3;Histone H3.3C	HIST1H3A;HIST3H3;H3F3A;H3F3C	-0.733769	0.983712	40.4	-			4	69.895	1021300000	21	3	3	24.6232	25.4128	25.0419	25.3277	25.7099	26.2417
P35579;P35580	Myosin-9	MYH9	-0.755576	0.540366	4.1	-			5	52.671	241160000	11	2	3	23.6837	NaN	24.2004	24.2992	24.2381	25.5555
P12882;Q9UKX2;P11055;P13535;Q9UKX3;A7E2Y1	Myosin-1;Myosin-2;Myosin-3;Myosin-8	MYH1;MYH2;MYH3;MYH8	-0.77486	0.532637	5.2	-			8	49.611	208720000	16	3	3	22.0488	23.3027	22.673	22.9925	22.8519	24.5048
P32119	Peroxiredoxin-2	PRDX2	-0.784632	1.87628	53	+	unknown	Detoxification;Metabolism;ROS and glutathione metabolism	8	42.585	314700000	31	3	3	22.7005	22.4081	22.9951	23.3367	23.5519	23.5689
P07355;A6NMY6	Annexin A2;Putative annexin A2-like protein	ANXA2;ANXA2P2	-0.837353	0.667681	50.1	-			15	149.48	707150000	80	3	3	24.0184	25.0001	24.2139	24.4922	25.1046	26.1475
P09382	Galectin-1	LGALS1	-0.98325	0.554865	17.8	-			2	20.626	111690000	14	2	3	22.0138	NaN	22.7223	22.9837	22.6559	24.4142
P25311	Zinc-alpha-2-glycoprotein	AZGP1	-1.02142	0.921708	10.4	-			2	12.321	75631000	5	2	3	21.9153	NaN	21.52	22.0457	23.1445	23.027
P00338;Q6ZMR3;P07864;P07195	L-lactate dehydrogenase A chain	LDHA	-1.10382	0.884091	21.1	-;+	unknown	Amino acid metabolism;Glyoxylate metabolism;Metabolism	5	72.871	182750000	18	3	3	22.0864	23.656	22.7395	23.7381	23.4232	24.6321
Q86U42	Polyadenylate-binding protein 2	PABPN1	-1.12269	0.763337	23.9	-			5	48.897	247260000	17	3	3	22.6151	23.2559	23.7684	24.6242	25.1804	23.2029
P31944	Caspase-14;Caspase-14 subunit p17, mature form;Caspase-14 subunit p10, mature form;Caspase-14 subunit p20, intermediate form;Caspase-14 subunit p8, intermediate form	CASP14	-1.16591	0.872336	24.4	-			6	73.17	173870000	23	2	3	22.3137	NaN	21.9311	22.4336	23.779	23.6524
P15924	Desmoplakin	DSP	-1.19969	0.555736	9.7	-			23	174.03	408550000	44	3	3	23.6795	21.951	21.8799	22.2529	24.0676	24.7889
P06702	Protein S100-A9	S100A9	-1.2321	0.798029	43.9	-			4	32.716	109980000	12	3	3	21.721	21.8496	20.3854	21.5804	22.6323	23.4397
Q02413	Desmoglein-1	DSG1	-1.40783	0.837989	11.4	-			8	69.93	293310000	35	3	3	23.5412	21.8456	21.528	22.7903	24.0592	24.2888
Q5T749	Keratinocyte proline-rich protein	KPRP	-1.48074	1.1771	34.2	-			13	140.76	616050000	55	3	3	22.6906	23.4487	22.3537	23.4527	24.3153	25.1673
Q08554	Desmocollin-1	DSC1	-1.49747	0.773006	6.8	-			5	42.369	215700000	16	3	3	23.5148	21.9879	21.5526	22.524	24.4114	24.6123
Q9NQC3	Reticulon-4	RTN4	-2.22904	2.66531	2.5	-			2	60.304	176700000	15	2	3	22.7394	NaN	22.5855	24.8383	25.205	24.6311

## Sheet: RVxFdead_HEK
Protein IDs	Protein names	Gene names	Log2 Difference	-Log p-value	Sequence coverage [%]	MitoCarta3.0_List	MitoCarta3.0_SubMitoLocalization	MitoCarta3.0_MitoPathways	Peptides	Score	Intensity	MS/MS count	Valid values RVxFdead	Valid values WT	LFQ intensity RVxFdead_1	LFQ intensity RVxFdead_2	LFQ intensity RVxFdead_3	LFQ intensity WT1	LFQ intensity WT2	LFQ intensity WT3
Q5ZV17	Lpg1625_K17A/V19A	Lpg1625_K17A/V19A	7.95614	4.26218	80.8				10	323.31	11786000000	111	3	0	29.9061	29.2864	28.863	21.2301	22.0108	20.9463
Q5T653	39S ribosomal protein L2, mitochondrial	MRPL2	3.18415	0.476902	23.9	+	Matrix	LSU;Mitochondrial central dogma;Mitochondrial ribosome;Translation	4	48.387	5591500000	20	3	2	29.6822	29.92	30.1322	29.5949	20.9382	29.6489
Q7Z7F7	39S ribosomal protein L55, mitochondrial	MRPL55	2.66725	1.99044	30.5	+	Matrix	LSU;Mitochondrial central dogma;Mitochondrial ribosome;Translation	3	17.514	103090000	4	2	0	NaN	23.3715	23.9284	20.9453	20.4512	21.5516
P06576	ATP synthase subunit beta, mitochondrial	ATP5B	2.52822	4.41953	60.9	+	MIM	Complex V;CV subunits;OXPHOS;OXPHOS subunits	21	291.17	2005500000	110	3	3	25.9368	25.9386	25.6619	23.2554	23.2056	23.4917
P22695	Cytochrome b-c1 complex subunit 2, mitochondrial	UQCRC2	2.45527	2.7561	34.4	+	MIM	Protein import, sorting and homeostasis;CIII subunits;Complex III;OXPHOS;OXPHOS subunits;Preprotein cleavage;Protein import and sorting	10	88.674	436190000	37	3	3	24.2521	24.1154	23.4685	21.6163	21.802	21.052
P25705	ATP synthase subunit alpha, mitochondrial	ATP5A1	2.44458	3.16846	42.3	+	MIM	Complex V;CV subunits;OXPHOS;OXPHOS subunits	18	304.21	1412100000	80	3	3	25.8886	25.8047	25.1638	22.9488	23.3347	23.2399
Q16891	MICOS complex subunit MIC60	IMMT	2.24691	3.13992	17.3	+	MIM	Cristae formation;MICOS complex;Mitochondrial dynamics and surveillance	10	79.337	263990000	43	3	2	23.3277	23.7959	23.3661	21.5925	20.9478	21.2087
Q9Y277	Voltage-dependent anion-selective channel protein 3	VDAC3	2.18822	3.28641	21.2	+	MOM	Calcium homeostasis;Mitochondrial permeability transition pore;Signaling;Small molecule transport	4	36.913	246530000	17	3	3	24.6494	24.7109	24.388	22.7688	22.1509	22.2641
O75489	NADH dehydrogenase [ubiquinone] iron-sulfur protein 3, mitochondrial	NDUFS3	2.13272	1.79745	14.8	+	MIM	CI subunits;Complex I;OXPHOS;OXPHOS subunits	3	18.52	52836000	7	2	0	23.1689	NaN	22.7277	21.0793	21.1687	20.1988
P61803	Dolichyl-diphosphooligosaccharide--protein glycosyltransferase subunit DAD1	DAD1	2.08952	0.949933	28.3	-			3	20.143	167240000	13	2	2	23.7222	24.2046	NaN	20.4485	22.5498	22.6234
P02679	Fibrinogen gamma chain	FGG	2.03484	1.12892	7.1	-			2	30.136	94062000	9	2	1	24.2116	NaN	23.2223	21.0833	21.2638	22.6993
P36542	ATP synthase subunit gamma, mitochondrial	ATP5C1	2.02078	1.38755	20.5	+	MIM	Complex V;CV subunits;OXPHOS;OXPHOS subunits	6	45.01	161750000	25	2	2	24.2004	23.9572	NaN	22.6945	22.2868	21.1927
Q5T9A4	ATPase family AAA domain-containing protein 3B	ATAD3B	1.89337	0.860238	24.5	+	MIM	Intramitochondrial membrane interactions;Mitochondrial central dogma;Mitochondrial dynamics and surveillance;mtDNA maintenance;mtDNA nucleoid;Organelle contact sites	15	35.555	154730000	19	2	1	23.6032	NaN	23.6672	23.1332	20.6666	21.4257
Q9UGM6	Tryptophan--tRNA ligase, mitochondrial	WARS2	1.87489	1.85084	10.3	+	Matrix	Mitochondrial central dogma;mt-tRNA synthetases;Translation	3	24.285	85709000	8	2	0	22.9312	NaN	22.473	20.8263	20.3976	21.2577
P45880	Voltage-dependent anion-selective channel protein 2	VDAC2	1.80236	2.74009	42.2	+	MOM	Small molecule transport	9	140.74	342920000	37	3	3	23.7844	24.0965	23.7421	21.8271	21.8819	22.5069
P31930	Cytochrome b-c1 complex subunit 1, mitochondrial	UQCRC1	1.742	2.11009	17.9	+	MIM	Protein import, sorting and homeostasis;CIII subunits;Complex III;OXPHOS;OXPHOS subunits;Preprotein cleavage;Protein import and sorting	7	44.788	140330000	23	3	2	23.7301	22.9872	22.6195	21.5473	21.1146	21.4489
P49821	NADH dehydrogenase [ubiquinone] flavoprotein 1, mitochondrial	NDUFV1	1.72783	2.18055	20.7	+	MIM	CI subunits;Complex I;Fe-S-containing proteins;Metabolism;Metals and cofactors;OXPHOS;OXPHOS subunits	7	38.991	147710000	8	3	1	23.1181	23.7513	23.2648	21.82	21.1159	22.0149
P68032;P63267;P68133;P62736	Actin, alpha cardiac muscle 1;Actin, gamma-enteric smooth muscle;Actin, alpha skeletal muscle;Actin, aortic smooth muscle	ACTC1;ACTG2;ACTA1;ACTA2	1.72306	0.449974	43.8	-			15	29.042	553150000	18	3	2	25.4845	25.6525	25.1455	25.4473	25.2422	20.4237
P02675	Fibrinogen beta chain;Fibrinopeptide B;Fibrinogen beta chain	FGB	1.68951	1.43171	8.1	-			4	56.691	147320000	17	3	2	23.8717	22.2056	23.4538	21.7251	21.0368	21.7007
Q9NPA0	ER membrane protein complex subunit 7	EMC7	1.6874	0.633253	26.4	-			4	30.993	123550000	12	2	1	NaN	23.2408	22.9594	23.0791	20.13	21.0291
P13073	Cytochrome c oxidase subunit 4 isoform 1, mitochondrial	COX4I1	1.53441	3.30137	30.8	+	MIM	CIV subunits;Complex IV;OXPHOS;OXPHOS subunits	5	32.722	209070000	26	3	3	23.7478	23.3306	23.4571	22.0295	22.0881	21.8147
P35268	60S ribosomal protein L22	RPL22	1.52665	0.32369	50.8	-			4	111.91	577470000	31	2	2	NaN	25.5428	25.2586	25.3809	25.2624	20.9789
Q15070	Mitochondrial inner membrane protein OXA1L	OXA1L	1.50179	1.31824	4.1	+	MIM	Protein import, sorting and homeostasis;Mitochondrial central dogma;OXA;Protein import and sorting;Translation	2	10.671	40795000	4	2	0	22.2799	NaN	22.4805	20.6719	20.3934	21.5699
O00264	Membrane-associated progesterone receptor component 1	PGRMC1	1.47439	0.82019	15.4	-			3	16.421	52629000	4	2	1	22.5598	22.4153	NaN	20.8262	22.1239	20.0893
P51571	Translocon-associated protein subunit delta	SSR4	1.4692	0.963264	36.4	-			5	47.626	325230000	23	3	2	24.5664	24.2378	24.6453	24.0008	21.6526	23.3886
Q9NX63	MICOS complex subunit MIC19	CHCHD3	1.44105	1.74123	21.6	+	MIM	Cristae formation;Intramitochondrial membrane interactions;MICOS complex;Mitochondrial dynamics and surveillance	4	27.94	91892000	15	3	2	22.9084	22.6182	22.935	21.6888	20.6632	21.7864
P28331	NADH-ubiquinone oxidoreductase 75 kDa subunit, mitochondrial	NDUFS1	1.43177	1.95766	16.6	+	MIM	CI subunits;Complex I;Fe-S-containing proteins;Metabolism;Metals and cofactors;OXPHOS;OXPHOS subunits	8	51.853	103340000	17	3	3	22.4829	22.7092	21.8634	21.2775	20.8806	20.602
P35610	Sterol O-acyltransferase 1	SOAT1	1.38622	0.781214	5.5	-			2	13.815	75877000	5	2	1	NaN	23.0893	23.018	21.4095	20.8028	22.7901
O94905	Erlin-2	ERLIN2	1.37443	2.81723	26.8	-			8	83.11	393540000	38	3	3	24.1651	24.2266	23.8804	23.0015	22.5894	22.558
Q9UJZ1	Stomatin-like protein 2, mitochondrial	STOML2	1.33728	1.90806	39.3	+	MIM	Protein import, sorting and homeostasis;Protein homeostasis	9	123.29	461840000	26	3	3	25.6297	25.3372	24.8116	23.7435	23.7109	24.3123
Q9H2W6	39S ribosomal protein L46, mitochondrial	MRPL46	1.31824	0.939463	13.3	+	Matrix	LSU;Mitochondrial central dogma;Mitochondrial ribosome;Translation	3	18.056	52558000	4	2	1	23.0655	21.8819	NaN	21.7814	20.8742	20.8108
Q14165	Malectin	MLEC	1.31123	2.57326	19.5	-			6	69.592	116780000	16	3	0	22.0532	22.1296	22.2169	20.8589	20.4729	21.1341
P21796	Voltage-dependent anion-selective channel protein 1	VDAC1	1.27612	1.51878	48.4	+	MOM	Calcium homeostasis;Mitochondrial dynamics and surveillance;Mitochondrial permeability transition pore;Organelle contact sites;Signaling;Small molecule transport	9	120.17	398910000	41	3	3	24.3418	24.727	24.7159	23.1373	22.7937	24.0254
Q9Y3D5	28S ribosomal protein S18c, mitochondrial	MRPS18C	1.25557	0.475243	18.3	+	Matrix	Mitochondrial central dogma;Mitochondrial ribosome;SSU;Translation	2	14.389	220100000	17	3	1	23.8007	22.9712	23.4857	24.3473	21.5055	20.6381
P62888	60S ribosomal protein L30	RPL30	1.24454	0.401115	58.3	-			6	54.944	315110000	26	3	2	23.9978	23.9017	23.6875	24.1294	23.7163	20.0078
P12236;P12235	ADP/ATP translocase 3;ADP/ATP translocase 3, N-terminally processed;ADP/ATP translocase 1	SLC25A6;SLC25A4	1.2327	3.41384	34.9	+	MIM	Calcium homeostasis;Metabolism;Mitochondrial permeability transition pore;Nucleotide import;Nucleotide metabolism;Signaling;SLC25A family;Small molecule transport	10	17.014	267390000	10	3	3	24.1729	24.3955	24.5501	23.1028	23.1356	23.182
P35232	Prohibitin	PHB	1.22675	3.15067	62.9	+	MIM	Protein import, sorting and homeostasis;Chaperones;Protein homeostasis	16	314.7	3102000000	143	3	3	26.1703	26.3092	25.9467	24.7839	25.0477	24.9144
Q969Q0;P83881	60S ribosomal protein L36a-like;60S ribosomal protein L36a	RPL36AL;RPL36A	1.21749	0.529571	17	-			3	26.786	146050000	13	2	2	NaN	23.8202	23.5271	23.3395	23.0452	20.9837
Q15006	ER membrane protein complex subunit 2	EMC2	1.17814	1.04273	19.9	-			5	30.948	91184000	8	2	0	NaN	22.2405	22.1788	21.5243	20.3068	21.2635
Q13428	Treacle protein	TCOF1	1.15535	1.11962	2.6	-			3	17.28	90841000	4	3	1	22.6121	22.4404	22.5138	20.9172	22.3314	20.8515
Q7Z2W9	39S ribosomal protein L21, mitochondrial	MRPL21	1.1329	0.499483	24.9	+	Matrix	LSU;Mitochondrial central dogma;Mitochondrial ribosome;Translation	4	24.898	161260000	17	2	2	NaN	22.9813	23.1406	22.7919	22.5165	20.4758
Q99623	Prohibitin-2	PHB2	1.11656	1.91227	43.5	+	MIM	Protein import, sorting and homeostasis;Chaperones;Protein homeostasis	12	235.74	2700400000	106	3	3	26.7939	26.3222	25.9518	25.1982	25.398	25.1221
Q8NC60	Nitric oxide-associated protein 1	NOA1	1.09105	0.802346	10.7	+	MIM	Mitochondrial central dogma;Mitochondrial ribosome assembly;mtRNA granules;mtRNA metabolism;Translation	5	59.496	169310000	7	3	2	22.863	23.0856	23.3715	20.8046	22.4781	22.7643
P78371	T-complex protein 1 subunit beta	CCT2	1.09006	0.380274	17.4	-			6	38.855	180480000	10	2	2	23.6018	NaN	23.2721	23.1493	23.3281	20.5633
P05141;Q9H0C2	ADP/ATP translocase 2;ADP/ATP translocase 2, N-terminally processed	SLC25A5	1.085	4.05208	34.9	+	MIM	Calcium homeostasis;Metabolism;Mitochondrial permeability transition pore;Nucleotide import;Nucleotide metabolism;Signaling;SLC25A family;Small molecule transport	12	133.5	2051000000	86	3	3	26.2078	26.0952	26.0005	25.0711	24.9619	25.0155
P49207	60S ribosomal protein L34	RPL34	1.04275	0.357803	12.8	-			2	12.569	232820000	16	2	2	24.1544	NaN	24.0546	24.0617	21.2522	23.8713
P83731	60S ribosomal protein L24	RPL24	1.0028	0.394863	30.6	-			5	50.357	447690000	29	3	2	24.4073	24.3903	24.1849	24.3916	21.1838	24.3987
Q9H9J2	39S ribosomal protein L44, mitochondrial	MRPL44	0.980548	0.618365	16.9	+	Matrix	LSU;Mitochondrial central dogma;Mitochondrial ribosome;Translation	4	36.579	99208000	12	3	2	23.1573	22.741	22.2875	22.7117	20.4679	22.0645
O15371	Eukaryotic translation initiation factor 3 subunit D	EIF3D	0.94647	0.411775	15	-			6	45.372	209840000	18	3	2	23.3577	22.9226	23.1891	23.3611	22.9839	20.2851
Q9NP92	28S ribosomal protein S30, mitochondrial	MRPS30	0.934394	0.414294	17.8	+	Matrix	LSU;Mitochondrial central dogma;Mitochondrial ribosome;Translation	6	40.081	222240000	18	3	2	23.7041	23.8347	23.7284	24.3375	23.0792	21.0473
O00116	Alkyldihydroxyacetonephosphate synthase, peroxisomal	AGPS	0.904472	0.512689	11.1	-			5	29.591	168000000	11	2	2	NaN	23.4624	23.5215	21.5304	22.7441	23.4878
Q8TCJ2	Dolichyl-diphosphooligosaccharide--protein glycosyltransferase subunit STT3B	STT3B	0.896421	0.670241	5.1	-			4	71.657	176060000	18	3	2	22.6798	23.3931	22.6471	22.5909	22.541	20.8989
Q96HY6	DDRGK domain-containing protein 1	DDRGK1	0.892619	1.8818	36.6	-			6	107.73	250250000	23	3	2	23.3117	23.1864	23.3867	22.0086	22.524	22.6744
P81605	Dermcidin;Survival-promoting peptide;DCD-1	DCD	0.863962	0.571293	22.7	-			3	59.773	1477600000	29	3	3	25.6698	27.4059	27.7802	26.3375	26.1701	25.7564
Q8NBU5	ATPase family AAA domain-containing protein 1	ATAD1	0.853586	2.38831	42.9	+	MOM	Protein import, sorting and homeostasis;Proteases;Protein homeostasis	12	124.12	583980000	49	3	3	24.4917	24.5081	24.302	23.7951	23.5945	23.3515
Q9Y5B9	FACT complex subunit SPT16	SUPT16H	0.849244	0.324135	6.9	-			5	182.28	170690000	13	2	2	23.4936	23.3329	NaN	23.5676	20.9731	23.1514
P49368	T-complex protein 1 subunit gamma	CCT3	0.833486	1.21446	14.5	-			7	43.349	81293000	15	3	1	22.4982	21.891	21.5717	20.9458	21.4984	21.0163
P50402	Emerin	EMD	0.832036	5.09555	44.1	-			9	96.522	458510000	46	3	3	23.3169	23.3521	23.3351	22.4555	22.5053	22.5471
P39656	Dolichyl-diphosphooligosaccharide--protein glycosyltransferase 48 kDa subunit	DDOST	0.802048	2.33964	36.4	-			11	323.31	1432600000	70	3	3	25.8033	25.9333	25.8008	25.3069	24.9434	24.881
Q9Y4W6;Q01484	AFG3-like protein 2	AFG3L2	0.787064	2.10474	15.4	-;+	MIM	Protein import, sorting and homeostasis;Proteases;Protein homeostasis	9	148.84	300450000	26	3	3	22.8554	23.0345	23.3728	22.2112	22.3083	22.382
Q9Y5S9	RNA-binding protein 8A	RBM8A	0.782773	0.20481	36.8	-			4	43.171	179310000	23	2	2	23.1989	NaN	23.3351	23.7229	20.2631	23.4668
Q8IYB8	ATP-dependent RNA helicase SUPV3L1, mitochondrial	SUPV3L1	0.782079	0.616853	13.5	+	Matrix	Mitochondrial central dogma;mtRNA granules;mtRNA metabolism;mtRNA stability and decay	8	56.644	180150000	23	3	2	22.6808	22.8478	22.8607	22.834	22.2822	20.9269
Q96E29	Transcription termination factor 3, mitochondrial	MTERF3	0.762613	0.373827	10.3	+	Matrix	Mitochondrial central dogma;Mitochondrial ribosome assembly;Translation	3	19.941	106860000	7	2	2	NaN	22.2921	22.595	22.4219	22.1975	20.4235
Q96EP5	DAZ-associated protein 1	DAZAP1	0.755659	0.303974	28.3	-			7	60.32	421190000	21	3	2	24.0363	24.0777	24.3365	24.4032	24.4005	21.3799
P49006	MARCKS-related protein	MARCKSL1	0.749043	0.79671	14.4	-			2	16.326	50875000	13	2	2	NaN	22.2121	22.1661	21.701	21.7995	20.8196
P16615;O14983;Q93084	Sarcoplasmic/endoplasmic reticulum calcium ATPase 2	ATP2A2	0.742373	2.40074	20.2	-			18	144.67	733640000	43	3	3	25.0846	25.4688	25.2893	24.6475	24.4583	24.5098
Q9UBV2	Protein sel-1 homolog 1	SEL1L	0.73744	1.02535	12.5	-			7	44.12	159100000	8	3	2	22.4832	22.7984	22.5761	22.3477	22.0401	21.2577
Q14739	Lamin-B receptor	LBR	0.736926	1.84093	13.7	-			7	44.343	264620000	18	3	3	22.8544	23.3543	23.2689	22.4399	22.5667	22.2602
O14874	[3-methyl-2-oxobutanoate dehydrogenase [lipoamide]] kinase, mitochondrial	BCKDK	0.72234	0.45468	11.4	+	Matrix	Amino acid metabolism;Branched-chain amino acid dehydrogenase complex;Branched-chain amino acid metabolism;Metabolism	3	49.417	165680000	19	3	2	23.1596	23.1947	23.6153	23.3573	23.1784	21.2669
Q16769	Glutaminyl-peptide cyclotransferase	QPCT	0.712801	0.328542	19.9	-			4	35.596	267560000	16	3	2	24.3697	23.6336	23.784	24.4298	23.6749	21.5442
P04843	Dolichyl-diphosphooligosaccharide--protein glycosyltransferase subunit 1	RPN1	0.697332	3.65535	47	-			23	323.31	3045600000	169	3	3	25.4606	25.5121	25.4285	24.8529	24.6827	24.7737
P04844	Dolichyl-diphosphooligosaccharide--protein glycosyltransferase subunit 2	RPN2	0.689511	3.21331	32.8	-			13	323.31	1422800000	79	3	3	25.2261	25.4103	25.3384	24.7111	24.553	24.6422
Q92522	Histone H1x	H1FX	0.685781	0.750412	22.5	-			4	31.457	184600000	20	3	3	23.495	23.603	23.3389	23.2777	21.9722	23.1297
A3KMH1	von Willebrand factor A domain-containing protein 8	VWA8	0.673388	0.629299	4.7	+	Matrix	0	6	35.806	113350000	6	2	1	NaN	21.9806	22.3803	22.1701	21.1351	21.2158
Q9NZ01	Very-long-chain enoyl-CoA reductase	TECR	0.668232	1.72439	24.7	-			8	108.79	455940000	40	3	3	24.1169	23.8139	23.874	23.4823	23.3362	22.9815
Q96A33	Coiled-coil domain-containing protein 47	CCDC47	0.66276	2.29328	35.6	-			14	232.46	665830000	48	3	3	24.4373	24.1221	24.3248	23.7182	23.4822	23.6956
P53007	Tricarboxylate transport protein, mitochondrial	SLC25A1	0.659794	1.70231	21.5	+	MIM	Carbohydrate metabolism;Gluconeogenesis;Lipid metabolism;Metabolism;SLC25A family;Small molecule transport;TCA-associated	6	42.17	282990000	35	3	3	23.329	23.4702	23.027	22.8503	22.4967	22.4998
Q96TA2	ATP-dependent zinc metalloprotease YME1L1	YME1L1	0.657705	1.64291	17.1	+	MIM	Protein import, sorting and homeostasis;Proteases;Protein homeostasis	10	64.093	248290000	21	3	3	23.6172	23.5987	23.427	22.7744	22.6664	23.229
Q8N766	ER membrane protein complex subunit 1	EMC1	0.645927	1.54007	19.4	-			14	128.56	726420000	45	3	3	23.9631	24.4798	24.0737	23.7496	23.442	23.3871
P32969	60S ribosomal protein L9	RPL9	0.645886	0.24945	26	-			5	30.835	188700000	17	3	2	24.0502	23.8649	23.4262	24.6387	21.2178	23.5471
P04083	Annexin A1	ANXA1	0.638896	0.214804	20.5	-			4	68.383	195230000	17	2	2	23.4725	24.7577	NaN	24.1017	21.9098	24.417
O14967	Calmegin	CLGN	0.637814	0.912077	5.7	-			2	11.593	44367000	2	3	0	21.7976	22.0021	21.6961	20.7595	21.0193	21.8036
Q96AG4	Leucine-rich repeat-containing protein 59	LRRC59	0.636707	1.85089	37.8	-			11	279.75	4682700000	105	3	3	26.9004	27.1956	27.0474	26.6555	26.2295	26.3482
O75390	Citrate synthase, mitochondrial	CS	0.635883	2.05366	20	+	Matrix	Carbohydrate metabolism;Metabolism;TCA cycle	9	59.436	317240000	29	3	3	24.067	24.2062	24.014	23.6991	23.3174	23.3631
Q9P035	Very-long-chain (3R)-3-hydroxyacyl-CoA dehydratase 3	HACD3	0.621735	4.52769	29	-			8	212.83	3000400000	65	3	3	26.9632	26.9221	26.9255	26.2654	26.3252	26.3549
A2NJV5;A0A0A0MRZ7;A0A075B6S2;A0A075B6S6;A0A075B6P5;A0A087WW87;P06310;P01615;P01614		IGKV A18;IGKV2D-26;IGKV2D-29	0.609702	0.957598	19.2				5	272.06	1083900000000	481	3	3	36.9425	36.3002	36.7556	36.1637	35.6171	36.3884
O95983	Methyl-CpG-binding domain protein 3	MBD3	0.604792	0.277917	32	-			7	104.92	361920000	38	3	2	23.6153	23.6364	23.5035	23.7806	23.9254	21.2348
P28288	ATP-binding cassette sub-family D member 3	ABCD3	0.598922	0.866337	21.4	+	Membrane	ABC transporters;Small molecule transport	10	87.365	489100000	43	3	3	23.8898	23.9306	23.0342	23.2775	22.9539	22.8264
P27797	Calreticulin	CALR	0.576516	0.538518	44.4	-			11	116.82	536850000	37	3	3	23.824	24.4282	24.8495	24.374	23.1134	23.8847
Q14318	Peptidyl-prolyl cis-trans isomerase FKBP8	FKBP8	0.574869	2.64301	19.2	+	MOM	Autophagy;Mitochondrial dynamics and surveillance;Mitophagy;Organelle contact sites	6	71.121	202360000	26	3	3	23.011	22.7968	23.0255	22.3422	22.3226	22.4438
Q96TC7	Regulator of microtubule dynamics protein 3	RMDN3	0.573637	1.88744	16.2	+	MOM	Mitochondrial dynamics and surveillance;Organelle contact sites	6	38.784	93035000	10	3	3	21.1947	21.2527	20.9684	20.7693	20.4459	20.4798
P0DMV9;P0DMV8	Heat shock 70 kDa protein 1B;Heat shock 70 kDa protein 1A	HSPA1B;HSPA1A	0.571353	1.94165	41.8				22	285.76	3135800000	157	3	3	26.1122	26.1639	26.0287	25.7097	25.5859	25.2951
Q9NVI7;Q5T2N8	ATPase family AAA domain-containing protein 3A	ATAD3A	0.570454	2.09649	39.3	-;+	MIM	Intramitochondrial membrane interactions;Mitochondrial central dogma;Mitochondrial dynamics and surveillance;mtDNA maintenance;mtDNA nucleoid;Organelle contact sites	22	266.59	2488600000	150	3	3	25.1196	25.4176	25.3708	24.8321	24.5963	24.7682
P62314	Small nuclear ribonucleoprotein Sm D1	SNRPD1	0.563471	0.206937	37	-			3	27.476	305400000	23	3	2	24.6096	24.2912	24.0763	24.5451	25.0427	21.6989
Q07021	Complement component 1 Q subcomponent-binding protein, mitochondrial	C1QBP	0.562737	1.22591	22	+	Matrix	Immune response;Signaling	5	168.93	2176900000	55	3	3	26.4933	26.2286	26.8654	26.1591	25.7735	25.9665
Q14257	Reticulocalbin-2	RCN2	0.55306	1.65543	59	-			12	323.31	3095300000	108	3	3	26.7214	26.7161	26.5939	26.3562	26.1628	25.8533
O95573	Long-chain-fatty-acid--CoA ligase 3	ACSL3	0.546888	2.39484	20	-			11	72.625	338680000	20	3	3	24.144	24.0629	23.9069	23.3741	23.5752	23.5238
P07237	Protein disulfide-isomerase	P4HB	0.545824	0.338319	18.7	-			6	45.705	53352000	14	2	1	22.1208	NaN	21.862	21.0805	20.8347	22.4215
Q6YN16	Hydroxysteroid dehydrogenase-like protein 2	HSDL2	0.541908	0.501186	10	+	Matrix	0	4	22.808	83525000	8	3	2	22.0588	21.7949	21.3658	21.6553	21.5941	20.3443
O95881	Thioredoxin domain-containing protein 12	TXNDC12	0.538106	0.280414	14	-			2	13.12	65201000	8	2	2	22.2817	NaN	21.813	20.3824	22.027	22.1184
P27824	Calnexin	CANX	0.535201	1.64649	44.8	mito-interacting			27	323.31	6921800000	205	3	3	26.8658	27.2234	27.1249	26.7409	26.413	26.4547
Q9H3K2	Growth hormone-inducible transmembrane protein	GHITM	0.526443	1.42377	6.1	+	MIM	Apoptosis;Mitochondrial dynamics and surveillance	2	12.696	38405000	5	2	0	21.988	NaN	21.9208	21.5554	21.5253	21.2032
Q6IN84	rRNA methyltransferase 1, mitochondrial	MRM1	0.524079	0.526469	11	+	Matrix	Mitochondrial central dogma;mtRNA granules;mtRNA metabolism;mt-rRNA modifications	3	17.768	47668000	4	2	1	22.2447	NaN	22.0664	22.2457	21.4714	21.1772
Q14CZ7	FAST kinase domain-containing protein 3	FASTKD3	0.511516	0.250835	9.8	+	Matrix	Mitochondrial central dogma;mtRNA metabolism;mtRNA stability and decay;Polycistronic mtRNA processing	7	41.495	137060000	20	3	2	22.7514	22.5149	22.04	22.6605	22.7482	20.363
P61604	10 kDa heat shock protein, mitochondrial	HSPE1	0.502857	0.599053	35.3	+	Matrix	Protein import, sorting and homeostasis;Chaperones;Protein homeostasis	3	18.069	50644000	8	2	2	NaN	22.0261	21.837	21.3079	21.9441	21.0339
P15311	Ezrin	EZR	0.502301	0.574517	11.4	-			7	11.514	41490000	9	2	2	NaN	21.8471	21.9187	21.6829	21.6477	20.8113
O94826	Mitochondrial import receptor subunit TOM70	TOMM70A	0.499095	1.84592	17.8	+	MOM	Protein import, sorting and homeostasis;Protein import and sorting;TOM	9	63.603	268190000	18	3	3	22.6626	22.9518	23.0109	22.4689	22.2829	22.3763
Q9BQG0	Myb-binding protein 1A	MYBBP1A	0.497986	2.03552	6.7	-			6	37.361	114060000	6	3	3	22.6374	22.8825	22.5829	22.1166	22.1968	22.2955
P49411	Elongation factor Tu, mitochondrial	TUFM	0.488638	2.64716	54.6	+	Matrix	Mitochondrial central dogma;Translation;Translation factors	20	323.31	5227400000	232	3	3	26.6894	26.6216	26.6942	26.285	26.0573	26.1969
P36578	60S ribosomal protein L4	RPL4	0.483716	1.78314	42.6	-			17	179.86	1875900000	88	3	3	25.6052	25.271	25.4085	25.0908	24.8577	24.8851
Q53GQ0	Very-long-chain 3-oxoacyl-CoA reductase	HSD17B12	0.481262	0.820707	24.4	-			8	70.784	583580000	33	3	3	24.5929	23.947	24.1632	24.0988	23.734	23.4266
Q86UP2	Kinectin	KTN1	0.475218	1.75981	12.3	-			13	77.671	135150000	13	3	3	21.822	21.9256	21.7714	21.2022	21.5811	21.3101
P38646	Stress-70 protein, mitochondrial	HSPA9	0.460463	2.87143	47.4	+	Matrix	Fe-S cluster biosynthesis;Metabolism;Metals and cofactors	29	323.31	4940200000	266	3	3	26.3512	26.4384	26.486	26.0475	25.9376	25.9091
Q9Y2Q9	28S ribosomal protein S28, mitochondrial	MRPS28	0.459398	0.601104	46.5	+	Matrix	Mitochondrial central dogma;Mitochondrial ribosome;SSU;Translation	7	118.76	1035800000	40	3	3	25.6924	25.5038	25.2575	24.4883	25.5895	24.9977
Q9BV38	WD repeat-containing protein 18	WDR18	0.455017	0.256856	13.9	-			5	32.264	87231000	11	3	2	22.7745	22.7694	22.2861	22.823	22.858	20.7839
Q6IAN0	Dehydrogenase/reductase SDR family member 7B	DHRS7B	0.453821	0.723132	12.6	+	Membrane	0	3	23.993	110200000	6	3	2	22.9627	22.7036	22.9695	21.8834	22.7631	22.6278
Q12797	Aspartyl/asparaginyl beta-hydroxylase	ASPH	0.438803	0.394985	13.7	-			7	40.544	122860000	7	3	2	22.2328	22.4075	22.318	22.2684	22.4218	20.9516
P62273	40S ribosomal protein S29	RPS29	0.435043	0.603436	19.6	-			1	7.5883	80801000	10	3	2	22.9432	22.4595	23.0229	22.8067	22.4382	21.8755
Q9P0L0	Vesicle-associated membrane protein-associated protein A	VAPA	0.431834	1.80148	37.3	-			8	92.046	409360000	43	3	3	23.6765	23.601	23.3406	23.1754	23.075	23.0722
Q02543	60S ribosomal protein L18a	RPL18A	0.425804	0.702497	34.1	-			6	42.602	392910000	48	3	3	23.8814	24.316	23.7937	23.9372	23.1632	23.6132
P18124	60S ribosomal protein L7	RPL7	0.419351	1.35758	34.3	-			9	91.036	956660000	46	3	3	24.5665	24.5192	24.3972	24.3362	23.8836	24.005
Q13442	28 kDa heat- and acid-stable phosphoprotein	PDAP1	0.406631	1.21889	22.1	-			4	31.853	100450000	16	2	3	22.4274	NaN	22.5547	21.8839	22.1979	22.1715
Q8WVX9	Fatty acyl-CoA reductase 1	FAR1	0.405917	1.09676	12.6	-			6	40.324	134530000	17	3	3	22.6422	22.5994	22.2985	22.3013	21.8444	22.1766
P46977	Dolichyl-diphosphooligosaccharide--protein glycosyltransferase subunit STT3A	STT3A	0.400667	1.65883	15.2	-			9	64.556	315260000	35	3	3	22.9441	23.0249	22.8334	22.7234	22.433	22.444
Q99442	Translocation protein SEC62	SEC62	0.399054	0.854929	9.5	-			4	25.057	177630000	15	3	3	22.6595	23.1532	23.0582	22.8533	22.3261	22.4943
P05388;Q8NHW5	60S acidic ribosomal protein P0;60S acidic ribosomal protein P0-like	RPLP0;RPLP0P6	0.397823	1.09028	45.4	-			10	156.6	1086000000	49	3	3	24.8163	24.2766	24.5013	24.1578	24.0016	24.2413
Q99720	Sigma non-opioid intracellular receptor 1	SIGMAR1	0.396944	1.07483	9.4	-			2	11.796	44800000	3	2	2	NaN	21.5549	21.5275	20.9034	21.2594	21.27
O94874	E3 UFM1-protein ligase 1	UFL1	0.393936	0.992024	14.5	-			9	54.559	86968000	11	2	2	21.7749	NaN	21.4874	21.08	21.4258	21.2058
P14625;Q58FF3	Endoplasmin	HSP90B1	0.373414	1.04957	38.4	-			25	323.31	2169700000	155	3	3	25.1735	25.5092	25.4203	24.9964	24.7618	25.2246
Q9Y3U8	60S ribosomal protein L36	RPL36	0.356545	1.07098	30.5	-			4	26.82	286750000	24	3	3	23.2078	23.6015	23.3111	22.8583	23.2099	22.9825
P55072	Transitional endoplasmic reticulum ATPase	VCP	0.354319	1.62006	34.9	-			19	146.91	789870000	72	3	3	24.2367	24.2621	24.2084	24.0338	23.9142	23.6961
Q7L8L6	FAST kinase domain-containing protein 5	FASTKD5	0.352581	0.513554	9.2	+	Matrix	Mitochondrial central dogma;mtRNA granules;mtRNA metabolism;mtRNA stability and decay;Polycistronic mtRNA processing	6	63.33	182830000	11	3	3	22.8904	23.3906	22.8545	22.2008	22.9139	22.9632
O00746	Nucleoside diphosphate kinase, mitochondrial	NME4	0.351014	0.807315	60.4	+	MIM	Metabolism;Nucleotide metabolism;Nucleotide synthesis and processing	8	98.556	776270000	72	3	3	24.8665	24.4234	24.3581	24.4427	24.0744	24.0778
Q8WXH5	Suppressor of cytokine signaling 4	SOCS4	0.347483	0.960183	2.7	-			1	7.1659	419340000	14	3	3	25.2933	24.8937	25.4008	24.988	24.7672	24.7901
Q9BZE1	39S ribosomal protein L37, mitochondrial	MRPL37	0.346611	1.5743	30.7	+	Matrix	LSU;Mitochondrial central dogma;Mitochondrial ribosome;Translation	10	75.431	417160000	41	3	3	23.4138	23.6129	23.472	23.3171	23.0671	23.0746
P07437;Q9BVA1;Q13885	Tubulin beta chain;Tubulin beta-2B chain;Tubulin beta-2A chain	TUBB;TUBB2B;TUBB2A	0.342866	1.24449	55.4	-			17	120.5	1577100000	51	3	3	25.7876	25.8725	25.8893	25.5744	25.2639	25.6826
P11586	C-1-tetrahydrofolate synthase, cytoplasmic;Methylenetetrahydrofolate dehydrogenase;Methenyltetrahydrofolate cyclohydrolase;Formyltetrahydrofolate synthetase;C-1-tetrahydrofolate synthase, cytoplasmic, N-terminally processed	MTHFD1	0.341937	0.79292	22.5	-			17	131.31	552560000	59	3	3	23.7675	23.8073	23.4301	23.554	23.4052	23.0198
Q04837	Single-stranded DNA-binding protein, mitochondrial	SSBP1	0.340844	1.59215	52.7	+	Matrix	Mitochondrial central dogma;mtDNA maintenance;mtDNA nucleoid;mtDNA replication	8	323.31	2244800000	66	3	3	26.348	26.2419	26.3986	26.1298	26.0053	25.8309
P62910	60S ribosomal protein L32	RPL32	0.339614	1.79549	39.3	-			6	58.027	233660000	26	3	3	22.6142	22.6416	22.4529	22.3356	22.2298	22.1245
P62906	60S ribosomal protein L10a	RPL10A	0.338972	0.927537	33.6	-			8	66.68	722440000	45	3	3	24.1131	23.8064	23.8396	23.8478	23.5226	23.3717
P62136	Serine/threonine-protein phosphatase PP1-alpha catalytic subunit	PPP1CA	0.337999	1.06556	64.5	-			21	323.31	4169900000	99	3	3	21.3218	21.1462	21.088	21.0599	20.607	20.875
Q9BUJ2	Heterogeneous nuclear ribonucleoprotein U-like protein 1	HNRNPUL1	0.337249	0.244789	11.2	-			7	51.733	153680000	13	3	2	22.1558	21.7448	21.9107	20.5757	22.3562	21.8676
P18621	60S ribosomal protein L17	RPL17	0.337028	1.26099	22.3	-			4	78.666	2925400000	30	3	3	27.9012	27.8138	27.6218	27.3353	27.36	27.6303
O95470	Sphingosine-1-phosphate lyase 1	SGPL1	0.331276	0.322616	7.4	-			3	18.959	66362000	5	2	1	22.0745	21.6848	NaN	21.8024	21.8824	20.9604
P07900;Q14568;Q58FG0;Q58FF6;Q58FG1	Heat shock protein HSP 90-alpha	HSP90AA1	0.33127	0.76814	35.5	-			22	323.31	2376400000	191	3	3	25.0203	25.4362	25.54	25.1852	24.7777	25.0398
Q9UQ80	Proliferation-associated protein 2G4	PA2G4	0.330986	1.09966	48.2	-			15	127.83	854280000	87	3	3	24.3774	24.2468	23.9915	23.9697	23.948	23.7051
Q9BYD1	39S ribosomal protein L13, mitochondrial	MRPL13	0.328431	0.517452	40.4	+	Matrix	LSU;Mitochondrial central dogma;Mitochondrial ribosome;Translation	6	37.559	247240000	19	3	3	23.9902	23.4886	23.4497	23.4551	23.6006	22.8876
Q9BQ52	Zinc phosphodiesterase ELAC protein 2	ELAC2	0.325744	0.253347	8.8	+	Matrix	Mitochondrial central dogma;mtRNA metabolism;Polycistronic mtRNA processing	5	37.04	82232000	6	2	2	22.1615	NaN	21.724	22.0707	20.9002	21.8802
P62979;P62987;P0CG47;P0CG48	Ubiquitin-40S ribosomal protein S27a;Ubiquitin;40S ribosomal protein S27a;Ubiquitin-60S ribosomal protein L40;Ubiquitin;60S ribosomal protein L40;Polyubiquitin-B;Ubiquitin;Polyubiquitin-C;Ubiquitin	RPS27A;UBA52;UBB;UBC	0.324411	1.63396	36.5	-			4	303.26	1307400000	55	3	3	25.8492	25.6908	25.921	25.3974	25.6046	25.4858
Q15046	Lysine--tRNA ligase	KARS	0.323833	0.70272	7.9	+	Matrix	Mitochondrial central dogma;mt-tRNA synthetases;Translation	3	17.329	72468000	3	2	1	22.3504	22.0885	NaN	21.8906	21.6691	22.1273
Q9BZF1;Q9H0X9	Oxysterol-binding protein-related protein 8	OSBPL8	0.322165	1.42446	22.7	-			14	103.02	911090000	57	3	3	24.3116	24.3344	24.4699	23.9981	23.9211	24.2303
Q9NWU5	39S ribosomal protein L22, mitochondrial	MRPL22	0.318366	1.1713	35	+	Matrix	LSU;Mitochondrial central dogma;Mitochondrial ribosome;Translation	6	103.87	468500000	40	3	3	24.0478	24.1903	24.3728	23.7146	23.9457	23.9956
P27635;Q96L21	60S ribosomal protein L10	RPL10	0.317738	1.50395	33.2	-			5	146.35	594320000	39	3	3	24.2367	24.4666	24.1638	24.0414	23.9353	23.9372
P09382	Galectin-1	LGALS1	0.314938	0.160539	17.8	-			2	20.626	111690000	14	2	3	23.4291	23.9033	NaN	22.9837	22.6559	24.4142
P61353	60S ribosomal protein L27	RPL27	0.313279	0.874838	42.6	-			5	69.72	730180000	43	3	3	24.7118	24.7475	24.8104	24.7197	24.1515	24.4586
P62937	Peptidyl-prolyl cis-trans isomerase A;Peptidyl-prolyl cis-trans isomerase A, N-terminally processed	PPIA	0.311391	0.191993	14.5	-			3	18.952	180520000	20	3	3	23.9801	23.8274	23.8565	23.025	22.891	24.8138
Q8IVS2	Malonyl-CoA-acyl carrier protein transacylase, mitochondrial	MCAT	0.311148	0.559948	35.9	+	Matrix	Lipid metabolism;Metabolism;Type II fatty acid synthesis	10	201.42	723330000	51	3	3	24.9652	24.4205	24.5722	24.6225	24.4108	23.9911
P30048	Thioredoxin-dependent peroxide reductase, mitochondrial	PRDX3	0.308915	0.625014	40.2	+	Matrix	Detoxification;Metabolism;ROS and glutathione metabolism	7	178.41	1258800000	54	3	3	26.0612	26.3834	26.1194	26.2553	25.8038	25.5781
P62424	60S ribosomal protein L7a	RPL7A	0.308797	1.17761	49.2	-			12	105.56	1096300000	87	3	3	24.6214	24.5109	24.4326	24.422	24.0467	24.1699
O95831	Apoptosis-inducing factor 1, mitochondrial	AIFM1	0.308788	1.36992	24.5	+	MIM	Protein import, sorting and homeostasis;Apoptosis;CI assembly factors;Complex I;MIA40;Mitochondrial dynamics and surveillance;OXPHOS;OXPHOS assembly factors;Protein import and sorting	13	156.98	793250000	58	3	3	24.8634	24.6306	24.9665	24.5776	24.4596	24.497
Q07020	60S ribosomal protein L18	RPL18	0.306927	0.863932	30.9	-			5	106.79	979110000	41	3	3	26.1005	25.9265	25.7362	25.7573	25.36	25.7252
P61313	60S ribosomal protein L15	RPL15	0.301105	1.1975	46.6	-			11	122.84	988970000	58	3	3	24.9196	25.0752	24.8798	24.7705	24.4534	24.7474
P08865	40S ribosomal protein SA	RPSA	0.293139	0.391796	42.7	-			9	117.86	928370000	54	3	3	25.6128	24.6383	24.7266	24.7185	24.7808	24.5991
Q96EY1	DnaJ homolog subfamily A member 3, mitochondrial	DNAJA3	0.292859	1.11279	37.7	+	Matrix	Protein import, sorting and homeostasis;Chaperones;Protein homeostasis	14	207.8	1585400000	98	3	3	25.3862	25.1148	25.1428	25.088	24.7844	24.893
Q02878	60S ribosomal protein L6	RPL6	0.290909	1.61381	44.8	-			14	236.28	1469100000	108	3	3	24.5997	24.4468	24.3713	24.2764	24.1469	24.1218
Q96C36	Pyrroline-5-carboxylate reductase 2	PYCR2	0.290294	0.413824	40.6	+	Matrix	Amino acid metabolism;Metabolism;Proline metabolism	10	118.52	683830000	49	3	3	24.4908	23.635	23.5968	23.7324	23.5992	23.5201
Q86UE4	Protein LYRIC	MTDH	0.287883	1.75933	33.3	-			16	197.99	900690000	82	3	3	24.1704	24.1652	24.2565	24.0342	23.8027	23.8914
O43852	Calumenin	CALU	0.287304	0.503278	54.6	-			17	323.31	3374600000	152	3	3	25.3513	25.8366	26.12	25.6853	25.4498	25.3109
Q07065	Cytoskeleton-associated protein 4	CKAP4	0.284184	1.20776	53.2	-			26	323.31	1883300000	136	3	3	25.3424	25.4494	25.2988	25.1805	24.8771	25.1804
P62913	60S ribosomal protein L11	RPL11	0.280912	1.27691	36	-			5	69.331	735910000	34	3	3	24.9531	24.8513	24.8352	24.5408	24.7872	24.4689
O75381	Peroxisomal membrane protein PEX14	PEX14	0.279357	0.966321	40.3	-			10	312.95	964540000	91	3	3	24.5694	24.5237	24.189	24.14	24.0433	24.2608
P62917	60S ribosomal protein L8	RPL8	0.279322	0.625389	33.1	-			5	74.132	598650000	37	3	3	24.5761	23.9575	24.4018	24.1743	23.8957	24.0274
P46777	60S ribosomal protein L5	RPL5	0.275843	1.66338	34.7	-			9	93.689	614560000	61	3	3	23.7621	23.5349	23.6767	23.4274	23.3105	23.4083
O95202	LETM1 and EF-hand domain-containing protein 1, mitochondrial	LETM1	0.273874	1.36317	12.7	+	MIM	Calcium cycle;Calcium homeostasis;Signaling	6	43.354	84938000	13	3	2	21.7169	21.6669	21.563	21.3465	21.2491	21.5296
P23284	Peptidyl-prolyl cis-trans isomerase B	PPIB	0.272196	0.759872	39.8	-			8	57.764	315190000	38	3	3	23.2716	23.3268	23.4238	22.8924	22.9281	23.3851
P39023;Q92901	60S ribosomal protein L3	RPL3	0.265952	0.814998	38	-			13	117.27	1138900000	76	3	3	24.9354	24.7013	24.8146	24.8137	24.475	24.3647
P47914	60S ribosomal protein L29	RPL29	0.265408	1.04515	14.5	-			2	16.772	412580000	22	3	3	24.768	24.5357	24.5556	24.1742	24.4865	24.4023
Q8N5K1	CDGSH iron-sulfur domain-containing protein 2	CISD2	0.259302	1.62777	25.9	mito-interacting			3	19.177	68307000	6	3	3	21.712	21.6091	21.7373	21.5267	21.3151	21.4386
P84098	60S ribosomal protein L19	RPL19	0.257543	0.986065	21.9	-			4	85.799	270860000	19	3	3	23.6472	23.9689	23.6328	23.5976	23.4621	23.4165
Q9BPW8	Protein NipSnap homolog 1	NIPSNAP1	0.256275	0.802771	46.1	+	Matrix	Autophagy;Mitochondrial dynamics and surveillance;Mitophagy	10	117.37	867480000	46	3	3	25.4111	25.3087	25.1166	25.1004	25.1796	24.7875
P10809	60 kDa heat shock protein, mitochondrial	HSPD1	0.240682	0.695545	50.1	+	Matrix	Protein import, sorting and homeostasis;Chaperones;Protein homeostasis	20	323.31	1463000000	83	3	3	26.338	26.3856	26.0653	26.0729	25.7901	26.2038
P42167	Lamina-associated polypeptide 2, isoforms beta/gamma;Thymopoietin;Thymopentin	TMPO	0.237961	0.284467	18.7				8	60.51	431310000	33	3	3	24.3715	25.0115	24.2557	24.4806	23.8306	24.6138
O14654	Insulin receptor substrate 4	IRS4	0.234297	1.10777	27.5	-			26	286.07	1293600000	102	3	3	25.3641	25.1619	25.4732	25.1326	25.0196	25.1441
Q92896	Golgi apparatus protein 1	GLG1	0.233695	2.35445	18.3	-			19	120.7	623110000	48	3	3	23.5914	23.5962	23.529	23.3378	23.3978	23.2798
P50914	60S ribosomal protein L14	RPL14	0.232527	0.550685	20.9	-			4	45.12	486440000	36	3	3	24.5215	24.7369	24.4169	24.5517	24.0132	24.4128
P51659	Peroxisomal multifunctional enzyme type 2;(3R)-hydroxyacyl-CoA dehydrogenase;Enoyl-CoA hydratase 2	HSD17B4	0.230085	0.899239	22.4	+	unknown	Lipid metabolism;Metabolism	12	79.334	1138500000	38	3	3	26.6749	26.7178	26.6521	26.6728	26.2709	26.4109
P20042	Eukaryotic translation initiation factor 2 subunit 2	EIF2S2	0.225295	0.613934	12.6	-			3	24.155	104450000	15	3	3	22.347	22.506	22.1405	22.303	22.144	21.8706
Q9P0M9	39S ribosomal protein L27, mitochondrial	MRPL27	0.224581	0.493874	35.1	+	Matrix	LSU;Mitochondrial central dogma;Mitochondrial ribosome;Translation	4	25.238	141400000	11	3	3	23.3468	23.0477	22.7749	22.7864	23.0406	22.6686
P46013	Antigen KI-67	MKI67	0.224557	0.275293	2.8	-			6	36.963	72744000	8	2	2	NaN	21.6423	21.579	21.6428	21.6198	20.8956
Q9BYD6	39S ribosomal protein L1, mitochondrial	MRPL1	0.218756	0.961809	30.2	+	Matrix	LSU;Mitochondrial central dogma;Mitochondrial ribosome;Translation	9	58.927	396370000	24	3	3	23.4748	23.3336	23.3467	23.0864	23.3584	23.054
P00367;P49448	Glutamate dehydrogenase 1, mitochondrial;Glutamate dehydrogenase 2, mitochondrial	GLUD1;GLUD2	0.216851	1.09737	38.2	+	Matrix	Amino acid metabolism;GABA metabolism;Glutamate metabolism;Metabolism	17	172.27	1208800000	96	3	3	25.2026	25.0407	24.9833	24.9143	24.934	24.7277
P62841	40S ribosomal protein S15	RPS15	0.215007	0.396725	22.1	-			3	40.711	290240000	32	3	3	24.4636	23.9058	24.2158	24.1823	24.0996	23.6583
P62249	40S ribosomal protein S16	RPS16	0.209822	0.550662	45.9	-			9	142.05	1938000000	70	3	3	26.447	25.9158	26.1494	26.0452	26.0143	25.8233
P50990	T-complex protein 1 subunit theta	CCT8	0.209606	0.723168	25.7	-			12	71.142	227100000	28	3	3	22.5111	22.2605	22.0977	22.1895	22.0468	22.0042
Q8WVV9	Heterogeneous nuclear ribonucleoprotein L-like	HNRNPLL	0.208701	0.667048	21	-			8	52.75	323770000	23	3	3	24.2298	23.9079	24.1607	24.0866	23.7388	23.8469
P26373	60S ribosomal protein L13	RPL13	0.205092	0.80975	34.6	-			7	210.8	1345600000	63	3	3	25.43	25.1687	25.1609	25.1956	25.0118	24.9368
P04075;P05062	Fructose-bisphosphate aldolase A	ALDOA	0.202304	0.494076	60.7	-			16	235.89	1455800000	112	3	3	25.0312	24.8197	24.58	24.5627	24.4229	24.8384
Q9UGP8	Translocation protein SEC63 homolog	SEC63	0.199864	1.4354	38.4	-			23	323.31	1989800000	115	3	3	24.8514	24.8399	24.916	24.7301	24.5487	24.7288
Q9HA77	Probable cysteine--tRNA ligase, mitochondrial	CARS2	0.197695	1.13	8.9	+	Matrix	Mitochondrial central dogma;mt-tRNA synthetases;Translation	4	25.739	114600000	13	3	3	22.1529	22.243	22.1504	22.1023	22.0097	21.8412
P09543	2,3-cyclic-nucleotide 3-phosphodiesterase	CNP	0.195389	1.15405	33	-			12	126.87	665590000	59	3	3	24.2943	24.0252	24.197	24.0012	23.9667	23.9625
P12882;Q9UKX2;P11055;P13535;Q9UKX3;A7E2Y1	Myosin-1;Myosin-2;Myosin-3;Myosin-8	MYH1;MYH2;MYH3;MYH8	0.191221	0.113955	5.2	-			8	49.611	208720000	16	3	3	23.9209	23.9635	23.0384	22.9925	22.8519	24.5048
P05387	60S acidic ribosomal protein P2	RPLP2	0.189896	0.377579	76.5	-			6	136.83	672680000	40	3	3	24.7603	24.1082	24.4324	24.4079	24.2463	24.0769
Q14197	Peptidyl-tRNA hydrolase ICT1, mitochondrial	ICT1	0.186689	0.325904	33	+	Matrix	LSU;Mitochondrial central dogma;Mitochondrial ribosome;Translation;Translation factors	6	43.914	309950000	32	3	3	23.9774	23.7854	23.2924	23.729	23.4218	23.3444
Q96DV4	39S ribosomal protein L38, mitochondrial	MRPL38	0.176648	0.514643	28.2	+	Matrix	LSU;Mitochondrial central dogma;Mitochondrial ribosome;Translation	9	63.185	276330000	25	3	3	22.6392	22.9229	22.8448	22.6836	22.8065	22.3869
P68371;P04350;A6NNZ2;Q9BUF5;CON__ENSEMBL:ENSBTAP00000025008;Q9H4B7	Tubulin beta-4B chain;Tubulin beta-4A chain	TUBB4B;TUBB4A	0.175917	0.352641	59.1	-			18	323.31	3288600000	161	3	3	25.9632	26.2837	26.1829	26.2715	25.6344	25.9961
Q15084	Protein disulfide-isomerase A6	PDIA6	0.17441	0.585652	36.8	-			13	323.31	2755900000	119	3	3	26.4256	26.5414	26.1317	26.0884	26.2253	26.2618
P46779	60S ribosomal protein L28	RPL28	0.16998	0.685435	35	-			6	40.339	340080000	41	3	3	23.5755	23.5285	23.5187	23.2224	23.5891	23.3013
Q8N163	Cell cycle and apoptosis regulator protein 2	CCAR2	0.165478	0.151452	3.4	-			2	12.65	42942000	5	3	1	21.3547	21.2844	20.9415	20.2621	21.3125	21.5096
P46778	60S ribosomal protein L21	RPL21	0.163237	0.429452	27.5	-			4	46.237	410080000	24	3	3	24.3497	24.2048	23.9459	24.2147	23.961	23.835
Q14203	Dynactin subunit 1	DCTN1	0.160213	0.218422	5.7	-			5	31.166	79079000	5	2	2	NaN	21.3746	21.9871	21.5547	21.2929	21.7144
O75821	Eukaryotic translation initiation factor 3 subunit G	EIF3G	0.157876	0.228147	34.4	-			7	139.94	320070000	29	3	3	23.2887	22.8444	23.29	23.2124	22.5297	23.2074
P61513;A6NKH3	60S ribosomal protein L37a	RPL37A	0.154418	0.286712	41.3	-			3	38.298	161850000	20	3	3	22.8458	22.9633	22.851	23.1446	22.6255	22.4267
P00747	Plasminogen;Plasmin heavy chain A;Activation peptide;Angiostatin;Plasmin heavy chain A, short form;Plasmin light chain B	PLG	0.152208	0.556505	4	-			4	37.333	362590000	28	3	3	24.2213	23.871	24.0297	23.8771	23.7791	24.0092
P11142;P54652	Heat shock cognate 71 kDa protein	HSPA8	0.15128	0.679255	43	-			24	215.47	2090500000	125	3	3	25.2837	25.3829	25.3004	25.2604	24.9783	25.2744
Q9BTV4	Transmembrane protein 43	TMEM43	0.148282	0.605163	12.2	-			4	48.024	118470000	6	3	3	22.3664	22.6566	22.49	22.3386	22.2434	22.4862
P46087	Probable 28S rRNA (cytosine(4447)-C(5))-methyltransferase	NOP2	0.147312	0.289038	3.9	-			3	17.763	43036000	3	2	2	20.7796	NaN	20.898	20.8577	20.8263	20.3904
Q5JPE7;P69849;Q15155	Nodal modulator 2;Nodal modulator 3;Nodal modulator 1	NOMO2;NOMO3;NOMO1	0.143979	0.498769	18.4	-			16	113.65	501670000	32	3	3	23.3215	23.409	23.0504	23.2415	23.0229	23.0845
O75521	Enoyl-CoA delta isomerase 2, mitochondrial	ECI2	0.141598	0.128825	18.5	+	Matrix	Fatty acid oxidation;Lipid metabolism;Metabolism	6	121.77	339610000	29	3	3	24.2909	24.2877	23.9073	24.6857	24.0158	23.3596
Q53R41	FAST kinase domain-containing protein 1	FASTKD1	0.139154	0.754306	13.2	+	Matrix	Mitochondrial central dogma;mtRNA granules;mtRNA metabolism;mtRNA stability and decay;Polycistronic mtRNA processing	9	60.088	298360000	30	3	3	23.0219	22.9488	22.9692	22.8207	22.9917	22.7101
P32322	Pyrroline-5-carboxylate reductase 1, mitochondrial	PYCR1	0.136003	0.192834	34.2	+	Matrix	Amino acid metabolism;Metabolism;Proline metabolism	7	44.266	93275000	11	3	3	22.3273	21.7635	21.4138	21.603	21.7392	21.7545
P34897;P34896	Serine hydroxymethyltransferase, mitochondrial	SHMT2	0.133529	0.265706	56.9	-;+	Matrix	Amino acid metabolism;Folate and 1-C metabolism;Glycine metabolism;Metabolism;Serine metabolism;Vitamin metabolism	21	323.31	3268200000	173	3	3	25.8794	25.946	25.5867	25.9267	25.73	25.3549
Q92552	28S ribosomal protein S27, mitochondrial	MRPS27	0.131114	0.193311	45.7	+	Matrix	Mitochondrial central dogma;Mitochondrial ribosome;SSU;Translation	18	323.31	3350900000	163	3	3	26.6653	25.8308	26.1045	25.9287	26.2246	26.054
Q7KZF4	Staphylococcal nuclease domain-containing protein 1	SND1	0.126891	1.64952	45.9	+	unknown	0	32	323.31	3235300000	241	3	3	25.3338	25.2561	25.2248	25.1545	25.1181	25.1613
O75533	Splicing factor 3B subunit 1	SF3B1	0.122182	0.460325	13.2	-			10	63.101	137350000	12	3	3	21.9646	22.0801	22.021	21.9234	22.0767	21.6991
Q13011	Delta(3,5)-Delta(2,4)-dienoyl-CoA isomerase, mitochondrial	ECH1	0.121159	0.652774	18.6	+	Matrix	Lipid metabolism;Metabolism	4	38.398	130130000	22	3	3	22.5869	22.6675	22.4014	22.4666	22.4523	22.3733
P30050	60S ribosomal protein L12	RPL12	0.119313	0.159604	54.5	-			6	175.81	1024700000	51	3	3	25.4041	24.6215	24.617	24.907	24.8108	24.5669
Q6UB35	Monofunctional C1-tetrahydrofolate synthase, mitochondrial	MTHFD1L	0.118635	0.629143	32.4	+	Matrix	Folate and 1-C metabolism;Metabolism;Vitamin metabolism	26	316.46	2028400000	131	3	3	25.0177	24.9138	24.9315	24.9793	24.7084	24.8194
Q15750	TGF-beta-activated kinase 1 and MAP3K7-binding protein 1	TAB1	0.116797	0.262688	24.2	-			8	73.266	290850000	28	3	3	23.3181	23.3648	23.719	23.539	23.1161	23.3965
Q9NXV2	BTB/POZ domain-containing protein KCTD5	KCTD5	0.113208	0.235747	62.8	-			10	303.35	1024300000	80	3	3	24.7539	24.8883	24.6855	24.8159	24.8667	24.3056
Q96HS1	Serine/threonine-protein phosphatase PGAM5, mitochondrial	PGAM5	0.111275	0.570003	63	+	MOM	Autophagy;Mitochondrial dynamics and surveillance;Mitophagy	18	192.52	2857100000	157	3	3	25.9061	25.6902	25.6366	25.6546	25.6658	25.5786
Q6PI48	Aspartate--tRNA ligase, mitochondrial	DARS2	0.109688	0.542541	44.5	+	Matrix	Mitochondrial central dogma;mt-tRNA synthetases;Translation	21	316.07	2886100000	142	3	3	25.426	25.393	25.4892	25.3802	25.1603	25.4386
Q9P015	39S ribosomal protein L15, mitochondrial	MRPL15	0.109182	0.190577	41.6	+	Matrix	LSU;Mitochondrial central dogma;Mitochondrial ribosome;Translation	9	73.778	753300000	58	3	3	24.1438	24.1181	24.4662	24.3922	23.7664	24.242
P62899	60S ribosomal protein L31	RPL31	0.107463	0.571776	36.8	-			5	89.907	1054200000	34	3	3	25.1696	24.949	25.0939	24.9782	24.8651	25.0466
P62805	Histone H4	HIST1H4A	0.10526	0.126706	57.3				7	120.87	2554900000	91	3	3	26.5569	26.7098	26.28	26.0333	26.2467	26.9509
P68104;Q5VTE0;Q05639	Elongation factor 1-alpha 1;Putative elongation factor 1-alpha-like 3	EEF1A1;EEF1A1P5	0.104856	2.14231	59.7	-			19	323.31	16177000000	238	3	3	28.1283	28.1637	28.0936	28.0229	28.0162	28.032
Q9H074	Polyadenylate-binding protein-interacting protein 1	PAIP1	0.104808	0.129738	5.6	-			3	18.176	60434000	10	3	3	21.9496	21.7201	21.3956	21.9163	21.7392	21.0953
P49748	Very long-chain specific acyl-CoA dehydrogenase, mitochondrial	ACADVL	0.104763	0.469657	18.5	+	MIM	Fatty acid oxidation;Lipid metabolism;Metabolism	10	93.866	390390000	42	3	3	23.4471	23.2929	23.5546	23.3601	23.2108	23.4094
Q5JRA6	Melanoma inhibitory activity protein 3	MIA3	0.104188	0.167638	4.3	-			7	42.281	60841000	7	2	2	NaN	21.3208	21.1259	20.9356	20.9671	21.4548
P82664	28S ribosomal protein S10, mitochondrial	MRPS10	0.101041	0.118926	44.8	+	Matrix	Mitochondrial central dogma;Mitochondrial ribosome;SSU;Translation	10	108.33	1952400000	67	3	3	27.3878	26.4728	26.7236	27.0357	26.5388	26.7066
Q9NQ50	39S ribosomal protein L40, mitochondrial	MRPL40	0.09998	0.38718	35	+	Matrix	LSU;Mitochondrial central dogma;Mitochondrial ribosome;Translation	6	42.146	353690000	28	3	3	24.0119	23.8595	23.9714	23.9308	23.9612	23.6509
Q9BYD2	39S ribosomal protein L9, mitochondrial	MRPL9	0.0996882	0.353566	31.1	+	Matrix	LSU;Mitochondrial central dogma;Mitochondrial ribosome;Translation	7	75.694	451490000	45	3	3	23.8925	23.8874	23.6275	23.7922	23.7687	23.5473
Q9NYY8	FAST kinase domain-containing protein 2	FASTKD2	0.0993474	0.473318	29	+	Matrix	Mitochondrial central dogma;Mitochondrial ribosome assembly;mtRNA granules;mtRNA metabolism;mtRNA stability and decay;Polycistronic mtRNA processing;Translation	16	138.04	859830000	68	3	3	24.2992	24.2049	24.4484	24.1322	24.3262	24.1962
P36873	Serine/threonine-protein phosphatase PP1-gamma catalytic subunit	PPP1CC	0.0975876	0.110251	67.2	mito-interacting			18	323.31	1879500000	19	3	3	21.7238	21.0665	21.5595	21.6346	21.5732	20.8493
P50991	T-complex protein 1 subunit delta	CCT4	0.0954914	0.420187	16.7	-			6	41.175	136520000	14	3	3	23.0523	22.9554	22.9454	22.7081	22.9677	22.9909
P23396	40S ribosomal protein S3	RPS3	0.0948499	0.477916	74.1	-			17	247.5	4527700000	165	3	3	26.5091	26.2461	26.3373	26.3369	26.2036	26.2674
Q99714	3-hydroxyacyl-CoA dehydrogenase type-2	HSD17B10	0.0944786	0.303295	73.9	+	Matrix	Mitochondrial central dogma;Amino acid metabolism;Branched-chain amino acid metabolism;Cholesterol, bile acid, steroid synthesis;Fatty acid oxidation;Lipid metabolism;Metabolism;Mitochondrial central dogma;mtRNA granules;mtRNA metabolism;mt-tRNA modifications;Polycistronic mtRNA processing	13	221.25	865020000	83	3	3	24.5481	24.416	24.2697	24.5042	24.1736	24.2725
Q9HC36	rRNA methyltransferase 3, mitochondrial	RNMTL1	0.0834732	0.181864	32.6	+	Matrix	Mitochondrial central dogma;Mitochondrial ribosome assembly;mtRNA metabolism;mt-rRNA modifications;Translation	11	110.46	845110000	62	3	3	23.9763	24.2257	24.4563	24.3455	23.9981	24.0643
P12532;P17540	Creatine kinase U-type, mitochondrial	CKMT1A	0.0825628	0.146673	37.9	+	MIM	Creatine metabolism;Metabolism;Nucleotide metabolism	11	204.05	888110000	53	3	3	24.7427	24.9922	24.8104	25.1334	24.6983	24.4659
P69905;P02008	Hemoglobin subunit alpha	HBA1	0.0825075	0.0505047	33.1	-			4	30.953	417190000	32	3	3	24.2002	24.5523	23.958	23.4442	23.8187	25.2001
Q99459	Cell division cycle 5-like protein	CDC5L	0.0817502	0.230327	11.6	-			5	30.646	209220000	6	2	3	23.4764	NaN	23.138	23.2359	23.2855	23.1551
Q09028	Histone-binding protein RBBP4	RBBP4	0.0806262	0.170964	69.6	-			18	323.31	4541900000	169	3	3	26.5091	26.6262	26.4691	26.6291	26.6231	26.1102
Q15208	Serine/threonine-protein kinase 38	STK38	0.0802657	0.1199	27.3	-			8	113.74	594220000	48	3	3	24.5321	24.61	24.2143	24.6559	24.5023	23.9574
Q15057	Arf-GAP with coiled-coil, ANK repeat and PH domain-containing protein 2	ACAP2	0.0786381	0.634957	15.4	-			8	62.365	204030000	15	3	3	22.6921	22.7847	22.7025	22.74	22.622	22.5815
Q13405	39S ribosomal protein L49, mitochondrial	MRPL49	0.0761808	0.125039	39.8	+	Matrix	LSU;Mitochondrial central dogma;Mitochondrial ribosome;Translation	6	127.71	313790000	34	3	3	23.6844	23.389	24.1201	23.6635	23.7685	23.533
P25398	40S ribosomal protein S12	RPS12	0.0757414	0.10325	70.5	-			7	155.14	679280000	47	3	3	24.9297	24.1586	24.3374	24.57	24.4702	24.1583
P11021	78 kDa glucose-regulated protein	HSPA5	0.0756048	0.347093	49.4	-			33	323.31	21816000000	443	3	3	28.884	28.9814	29.1826	28.9239	28.9157	28.9816
Q9Y3F4	Serine-threonine kinase receptor-associated protein	STRAP	0.0751368	0.182957	54	-			14	115.85	641700000	62	3	3	23.8763	23.59	23.6944	23.9043	23.5615	23.4696
Q96CM3	RNA pseudouridylate synthase domain-containing protein 4	RPUSD4	0.0744104	0.0730098	6.9	+	Matrix	Mitochondrial central dogma;mtRNA granules;mtRNA metabolism;mt-rRNA modifications;mt-tRNA modifications	3	16.294	56021000	4	2	2	21.5521	NaN	21.5757	20.9487	21.7924	21.7273
Q9Y3E5	Peptidyl-tRNA hydrolase 2, mitochondrial	PTRH2	0.0730839	0.104206	47.5	+	MOM	0	5	92.003	470350000	22	3	3	24.6	23.7815	23.9984	23.9373	24.1489	24.0745
Q9NZI8	Insulin-like growth factor 2 mRNA-binding protein 1	IGF2BP1	0.0707919	0.203223	26.2	-			12	204.36	918650000	75	3	3	24.358	24.1931	24.51	24.4328	24.0973	24.3185
P63173	60S ribosomal protein L38	RPL38	0.0703564	0.0693519	50	-			5	32.709	214720000	19	3	3	24.1655	23.176	23.7886	24.015	23.6008	23.3031
Q9NX20	39S ribosomal protein L16, mitochondrial	MRPL16	0.0691376	0.212488	15.5	+	Matrix	LSU;Mitochondrial central dogma;Mitochondrial ribosome;Translation	3	20.908	196140000	13	3	3	23.7953	24.0197	24.0524	24.029	23.9297	23.7013
P46776	60S ribosomal protein L27a	RPL27A	0.0690352	0.128332	27.7	-			4	40.368	550630000	40	3	3	24.4376	24.5274	24.0855	24.5477	24.0528	24.2428
P26368	Splicing factor U2AF 65 kDa subunit	U2AF2	0.0689716	0.0919265	25.5	-			7	88.399	369780000	36	3	3	23.7184	23.7276	23.5664	23.8008	23.9227	23.0819
P14618;P30613	Pyruvate kinase PKM	PKM	0.0673135	0.0720545	38.6	-;mito-interacting			13	142.87	492640000	50	3	3	24.0195	24.2302	23.8181	23.8599	23.4812	24.5247
P42285	Superkiller viralicidic activity 2-like 2	SKIV2L2	0.0657056	0.126233	6.9	-			5	33.967	134470000	6	2	3	22.7057	NaN	22.7664	22.9442	22.6066	22.4602
P60842;Q14240	Eukaryotic initiation factor 4A-I;Eukaryotic initiation factor 4A-II;Eukaryotic initiation factor 4A-II, N-terminally processed	EIF4A1;EIF4A2	0.0633367	0.274902	15.8	-			5	29.634	114160000	14	3	3	22.6456	22.5082	22.5165	22.4293	22.3965	22.6544
O00303	Eukaryotic translation initiation factor 3 subunit F	EIF3F	0.0625343	0.0798155	22.7	-			5	63.339	115940000	17	3	3	22.6456	21.8521	22.0492	22.1619	21.8595	22.3378
P16989	Y-box-binding protein 3	YBX3	0.0611808	0.194407	43.5	-			9	83.346	223560000	22	3	3	23.0589	22.7875	22.8647	22.8365	23.0011	22.6901
Q14498	RNA-binding protein 39	RBM39	0.0611245	0.125033	10.2	-			4	51.424	80623000	12	2	3	21.6868	NaN	21.9886	21.5896	21.7921	21.948
Q15366	Poly(rC)-binding protein 2	PCBP2	0.0601381	0.278796	62.5	-			16	323.31	10859000000	226	3	3	27.8326	27.7615	27.7151	27.7878	27.7909	27.5502
P17987	T-complex protein 1 subunit alpha	TCP1	0.0590019	0.180044	9.4	-			4	26.751	1595100000	8	3	3	27.559	27.3972	27.2158	27.1861	27.4395	27.3694
P62316	Small nuclear ribonucleoprotein Sm D2	SNRPD2	0.0574621	0.0915825	40.7	-			5	33.075	361980000	16	3	3	25.2203	24.6762	24.9799	25.191	24.8694	24.6437
P15880	40S ribosomal protein S2	RPS2	0.0552311	0.207821	54.3	-			16	194.42	3187300000	152	3	3	25.9588	25.9273	25.9167	26.0546	25.8814	25.7011
P52815	39S ribosomal protein L12, mitochondrial	MRPL12	0.053325	0.0528583	11.6	+	Matrix	LSU;Mitochondrial central dogma;Mitochondrial ribosome;mtRNA metabolism;Transcription;Translation	3	23.143	477710000	29	3	3	25.4642	24.6074	24.9191	25.3853	24.8886	24.5569
P62829	60S ribosomal protein L23	RPL23	0.0511099	0.0957324	62.1	-			7	171.28	1189800000	43	3	3	25.309	25.2867	25.4615	25.555	25.4026	24.9463
Q00341	Vigilin	HDLBP	0.0500628	0.343108	39.2	-			37	323.31	2123500000	196	3	3	24.8223	24.6912	24.6463	24.7278	24.6496	24.6322
Q13263	Transcription intermediary factor 1-beta	TRIM28	0.0499585	0.17704	9.5	-			6	38.073	91506000	11	3	3	21.5033	21.6578	21.6696	21.7329	21.415	21.5329
P13639	Elongation factor 2	EEF2	0.0497462	0.0869317	19	-			12	92.633	271630000	20	3	3	23.3456	23.6213	23.7165	23.3108	23.374	23.8494
Q9Y2R5	28S ribosomal protein S17, mitochondrial	MRPS17	0.0484861	0.122589	51.5	+	Matrix	Mitochondrial central dogma;Mitochondrial ribosome;SSU;Translation	5	151.66	1461700000	44	3	3	26.0757	25.86	25.6121	25.6928	25.863	25.8466
O14979	Heterogeneous nuclear ribonucleoprotein D-like	HNRNPDL	0.0424957	0.103999	27.4	-			13	323.31	3697800000	100	3	3	26.1978	26.2965	26.1866	26.3825	26.2641	25.9069
P07355;A6NMY6	Annexin A2;Putative annexin A2-like protein	ANXA2;ANXA2P2	0.0410442	0.0275824	50.1	-			15	149.48	707150000	80	3	3	25.2071	25.5378	25.1226	24.4922	25.1046	26.1475
Q13330	Metastasis-associated protein MTA1	MTA1	0.0393003	0.0815578	36.5	-			19	323.31	1385600000	112	3	3	24.5735	24.6586	24.4522	24.7462	24.6064	24.2137
O00411	DNA-directed RNA polymerase, mitochondrial	POLRMT	0.038894	0.109825	29.8	+	Matrix	Mitochondrial central dogma;mtDNA maintenance;mtDNA nucleoid;mtDNA replication;mtRNA metabolism;Transcription	26	323.31	1152400000	98	3	3	24.3346	24.2366	24.6582	24.3469	24.3942	24.3716
P29692	Elongation factor 1-delta	EEF1D	0.0355457	0.231161	17.1	-			3	19.021	52636000	7	2	3	NaN	21.8264	21.6693	21.7158	21.707	21.7139
P19338	Nucleolin	NCL	0.0332985	0.330753	24.1	-			18	226.61	2456200000	138	3	3	25.091	25.1868	25.0692	25.1228	25.0578	25.0664
Q9GZT3	SRA stem-loop-interacting RNA-binding protein, mitochondrial	SLIRP	0.0330512	0.0320047	78.9	+	Matrix	Mitochondrial central dogma;mtRNA metabolism;mtRNA stability and decay;Translation	10	323.31	30180000000	225	3	3	30.1183	29.3032	29.1704	29.7193	29.6388	29.1346
O95782	AP-2 complex subunit alpha-1	AP2A1	0.0300776	0.0501392	10.4	-			8	51.767	190370000	18	3	3	22.5223	22.7094	22.7607	22.5483	23.0026	22.3514
P21333;O75369	Filamin-A	FLNA	0.0267633	0.0641223	22.5	-			36	323.31	1364100000	138	3	3	24.4035	24.5401	24.6432	24.6952	24.2613	24.5499
P46782	40S ribosomal protein S5;40S ribosomal protein S5, N-terminally processed	RPS5	0.0263977	0.0297311	34.3	-			6	105.18	604090000	35	3	3	25.0275	24.1131	24.5003	24.4054	24.7952	24.3611
Q15365;P57723	Poly(rC)-binding protein 1	PCBP1	0.0256659	0.0767383	64.9	-			15	323.31	1795500000	80	3	3	25.9874	25.9674	25.8389	26.0952	25.9007	25.7208
Q13310;P0CB38	Polyadenylate-binding protein 4	PABPC4	0.0227013	0.0631035	37.9	-			23	103.33	1097500000	91	3	3	24.9206	24.9883	24.8233	25.0863	24.8917	24.6862
P82930	28S ribosomal protein S34, mitochondrial	MRPS34	0.0223014	0.0878472	63.3	+	Matrix	Mitochondrial central dogma;Mitochondrial ribosome;SSU;Translation	12	284.77	3571500000	133	3	3	26.5822	26.6134	26.5152	26.7012	26.5367	26.406
Q06830	Peroxiredoxin-1	PRDX1	0.0190767	0.28298	72.9	-			13	164.14	2103600000	117	3	3	25.8419	25.8085	25.827	25.7834	25.7793	25.8574
P08238;Q58FF7	Heat shock protein HSP 90-beta	HSP90AB1	0.0178	0.0611586	33.7	-			22	291.23	515920000	58	3	3	23.8978	23.728	23.8097	23.9704	23.7115	23.7002
Q9BYC9	39S ribosomal protein L20, mitochondrial	MRPL20	0.0149231	0.0832192	34.9	+	Matrix	LSU;Mitochondrial central dogma;Mitochondrial ribosome;Translation	4	50.5	165710000	30	3	3	22.4987	22.5763	22.6958	22.6142	22.523	22.5889
P06748	Nucleophosmin	NPM1	0.0148563	0.0519438	41.5	-			7	116.44	1324900000	53	3	3	25.0328	25.0421	25.2915	25.0849	25.0341	25.2028
Q9Y2Z4	Tyrosine--tRNA ligase, mitochondrial	YARS2	0.0145906	0.0289339	18.7	+	Matrix	Mitochondrial central dogma;mt-tRNA synthetases;Translation	7	80.893	371310000	29	3	3	23.9147	23.8399	23.5485	23.9687	23.5273	23.7633
Q9NRX2	39S ribosomal protein L17, mitochondrial	MRPL17	0.0116393	0.0354751	30.3	+	Matrix	LSU;Mitochondrial central dogma;Mitochondrial ribosome;Translation	6	33.684	118250000	12	3	3	22.8036	22.4727	22.7383	22.7496	22.6308	22.5993
Q9Y305	Acyl-coenzyme A thioesterase 9, mitochondrial	ACOT9	0.0107339	0.0201434	26.9	+	MIM	Lipid metabolism;Metabolism	9	58.998	293940000	35	3	3	23.3119	22.9923	23.4699	23.4166	23.2801	23.0451
P61254;Q9UNX3	60S ribosomal protein L26;60S ribosomal protein L26-like 1	RPL26;RPL26L1	0.0104001	0.0478225	39.3	-			7	58.506	687410000	39	3	3	24.0959	24.0607	24.132	24.2175	24.0687	23.9712
Q96GC5	39S ribosomal protein L48, mitochondrial	MRPL48	0.0100956	0.0265655	17	+	Matrix	LSU;Mitochondrial central dogma;Mitochondrial ribosome;Translation	3	21.951	122790000	16	3	3	22.5565	22.2499	22.5441	22.3964	22.5929	22.3308
P08708	40S ribosomal protein S17	RPS17	0.0100028	0.0212204	57	-			8	165.8	1120900000	49	3	3	25.3299	25.1612	25.0908	25.4602	25.0035	25.0881
P60709;P63261;Q6S8J3;A5A3E0;Q562R1;P0CG38;Q9BYX7;P0CG39	Actin, cytoplasmic 1;Actin, cytoplasmic 1, N-terminally processed;Actin, cytoplasmic 2;Actin, cytoplasmic 2, N-terminally processed	ACTB;ACTG1	0.0100002	0.0121658	75.2	-			21	323.31	7825500000	295	3	3	27.8497	27.7768	27.4988	27.4693	27.4291	28.1969
Q9NU22	Midasin	MDN1	0.00846481	0.0215054	1.9	-			7	53.163	173280000	8	2	3	NaN	23.3439	23.5197	23.4997	23.5182	23.2521
P07737	Profilin-1	PFN1	0.00713825	0.00496289	31.4	-			3	31.758	551960000	23	2	3	26.1024	26.3793	NaN	25.8494	25.922	26.9298
P68363;P68366;Q9BQE3;Q9NY65;A6NHL2;Q9H853	Tubulin alpha-1B chain;Tubulin alpha-4A chain;Tubulin alpha-1C chain	TUBA1B;TUBA4A;TUBA1C	0.00568263	0.00980671	51.9	-			17	323.31	4200000000	150	3	3	26.3282	26.4344	26.5657	26.6882	26.0929	26.5302
O75616	GTPase Era, mitochondrial	ERAL1	0.00362778	0.0124748	33	+	Matrix	Mitochondrial central dogma;Mitochondrial ribosome assembly;mtRNA granules;mtRNA metabolism;Translation	10	117.6	515030000	48	3	3	23.9748	23.9882	24.088	24.0883	24.1161	23.8358
P68431;Q16695;P84243;Q6NXT2	Histone H3.1;Histone H3.1t;Histone H3.3;Histone H3.3C	HIST1H3A;HIST3H3;H3F3A;H3F3C	0.00285594	0.00330349	40.4	-			4	69.895	1021300000	21	3	3	25.717	25.9509	25.6198	25.3277	25.7099	26.2417
Q9BYN8	28S ribosomal protein S26, mitochondrial	MRPS26	0.000825882	0.00110686	33.7	+	Matrix	Mitochondrial central dogma;Mitochondrial ribosome;SSU;Translation	8	124.63	2831200000	80	3	3	27.4686	27.2165	27.4305	27.7469	27.4139	26.9524
Q13547	Histone deacetylase 1	HDAC1	0.000473022	0.00127896	25.9	-			10	192.53	1072200000	84	3	3	24.9717	25.0033	24.9395	25.0948	25.0857	24.7326
Q9Y291	28S ribosomal protein S33, mitochondrial	MRPS33	-0.00360362	0.0050259	50	+	Matrix	Mitochondrial central dogma;Mitochondrial ribosome;SSU;Translation	5	124.3	1350800000	71	3	3	25.4652	25.288	25.373	25.7268	25.4639	24.9464
P53396	ATP-citrate synthase	ACLY	-0.00376383	0.00893169	13.4	+	Matrix	Carbohydrate metabolism;Metabolism;TCA-associated	12	80.771	1205900000	22	3	3	25.6362	25.6936	25.839	25.8526	25.8506	25.4771
P62277	40S ribosomal protein S13	RPS13	-0.00572268	0.0163033	29.8	-			5	56.57	1539500000	51	3	3	26.4453	26.1285	26.1629	26.2067	26.3683	26.179
Q13724	Mannosyl-oligosaccharide glucosidase	MOGS	-0.0068264	0.0272095	18.5	-			13	102.61	489190000	34	3	3	23.5517	23.6283	23.7384	23.5623	23.6037	23.7729
P62701;Q8TD47;P22090	40S ribosomal protein S4, X isoform	RPS4X	-0.00698217	0.0296419	56.3	-			17	288.65	4867000000	169	3	3	26.5384	26.4549	26.4581	26.6381	26.399	26.4352
O94776	Metastasis-associated protein MTA2	MTA2	-0.00879987	0.0126148	31.3	-			15	243.74	1266200000	85	3	3	25.689	25.6227	25.5363	25.896	25.8027	25.1756
P61619	Protein transport protein Sec61 subunit alpha isoform 1	SEC61A1	-0.00992076	0.0254421	11.1	-			6	41.952	463610000	38	3	3	24.0556	23.9683	24.0752	23.9865	23.8578	24.2846
P42704;Q9NP80	Leucine-rich PPR motif-containing protein, mitochondrial	LRPPRC	-0.0108287	0.0421569	80.8	+	Matrix;MIM	Cardiolipin synthesis;Lipid metabolism;Metabolism;Mitochondrial central dogma;mtRNA metabolism;mtRNA stability and decay;Phospholipid metabolism;Translation	121	323.31	601630000000	2806	3	3	31.4292	31.3529	31.1585	31.2924	31.3926	31.2881
P67809;Q9Y2T7	Nuclease-sensitive element-binding protein 1	YBX1	-0.0111701	0.0544491	49.7	-			11	323.31	1959300000	108	3	3	25.3629	25.4413	25.443	25.372	25.3511	25.5575
Q9NVV4	Poly(A) RNA polymerase, mitochondrial	MTPAP	-0.0139777	0.178456	48.1	+	Matrix	Mitochondrial central dogma;mt-mRNA modifications;mtRNA granules;mtRNA metabolism;mtRNA stability and decay;mt-rRNA modifications	21	323.31	7466900000	190	3	3	27.8558	27.8886	27.8982	27.9415	27.8485	27.8946
Q7L2E3	Putative ATP-dependent RNA helicase DHX30	DHX30	-0.0169423	0.0920204	71.5	+	Matrix	Mitochondrial central dogma;Mitochondrial ribosome assembly;mtRNA granules;mtRNA metabolism;Translation	74	323.31	28319000000	811	3	3	27.7375	27.8221	27.8938	27.9288	27.7746	27.8008
Q9BRJ2	39S ribosomal protein L45, mitochondrial	MRPL45	-0.019757	0.062746	45.1				12	85.178	1018500000	43	3	3	24.2488	24.4796	24.2543	24.3973	24.4515	24.1931
P0DN76;Q01081;Q8WU68	Splicing factor U2AF 35 kDa subunit	U2AF1	-0.020373	0.0503492	21.2	-			4	42.419	203140000	19	3	3	23.5248	23.1022	23.2693	23.3878	23.3802	23.1894
P63244	Guanine nucleotide-binding protein subunit beta-2-like 1;Guanine nucleotide-binding protein subunit beta-2-like 1, N-terminally processed	GNB2L1	-0.0215995	0.0405968	31.9	-			7	70.375	177050000	37	3	3	22.7383	22.3983	22.7992	22.6737	22.4364	22.8905
Q9BZE4	Nucleolar GTP-binding protein 1	GTPBP4	-0.0226262	0.0831843	8	-			5	29.652	68550000	7	3	3	21.7077	21.4798	21.5752	21.6591	21.6992	21.4721
Q8TCS8	Polyribonucleotide nucleotidyltransferase 1, mitochondrial	PNPT1	-0.0226822	0.079829	45.2	+	Matrix|IMS	Mitochondrial central dogma;mtRNA metabolism;mtRNA stability and decay	30	323.31	1595500000	146	3	3	23.6922	23.8084	23.7003	23.8243	23.8722	23.5724
Q08257	Quinone oxidoreductase	CRYZ	-0.0227254	0.0759218	48.6	+	Matrix	0	12	105.66	1210200000	78	3	3	25.2706	25.1761	25.0974	25.3488	25.2317	25.0317
O75494;Q8WXF0	Serine/arginine-rich splicing factor 10	SRSF10	-0.0234839	0.0587838	14.9	-			4	33.974	148910000	16	2	3	NaN	22.7018	22.9375	22.883	22.6892	22.9572
Q9UMZ2	Synergin gamma	SYNRG	-0.0250384	0.10608	10.4	-			10	77.82	137910000	10	3	3	22.0807	22.3176	22.0617	22.2151	22.1801	22.1398
P12956	X-ray repair cross-complementing protein 6	XRCC6	-0.0254262	0.0493466	43.5	-			20	323.31	2273400000	150	3	3	24.9453	25.1176	25.0937	25.2387	25.2532	24.741
P62750	60S ribosomal protein L23a	RPL23A	-0.0287774	0.0642147	37.8	-			8	61.461	1017300000	63	3	3	25.2864	25.4092	25.1222	25.4265	25.44	25.0377
Q07955	Serine/arginine-rich splicing factor 1	SRSF1	-0.03029	0.0924889	40.3	-			11	118.2	1105700000	73	3	3	24.5522	24.4981	24.8568	24.5976	24.7056	24.6947
P42677	40S ribosomal protein S27	RPS27	-0.0306835	0.0554774	39.3	-			4	51.959	404900000	24	3	3	24.5114	24.4758	24.4259	24.7626	24.1338	24.6088
Q15233	Non-POU domain-containing octamer-binding protein	NONO	-0.0316442	0.137533	42	-			19	244.05	1707800000	113	3	3	24.5379	24.3639	24.5581	24.5599	24.5922	24.4028
Q92900	Regulator of nonsense transcripts 1	UPF1	-0.034722	0.258982	11.4	-			9	55.048	80222000	11	3	3	21.1265	21.0174	21.193	21.1205	21.1478	21.1728
Q9Y2R9	28S ribosomal protein S7, mitochondrial	MRPS7	-0.0397339	0.0808629	54.1	+	Matrix	Mitochondrial central dogma;Mitochondrial ribosome;mtRNA granules;mtRNA metabolism;SSU;Translation	14	323.31	3867400000	179	3	3	26.7781	26.3477	26.9059	26.6389	26.7405	26.7714
Q9Y3I0	tRNA-splicing ligase RtcB homolog	RTCB	-0.0404491	0.10897	22.4	-			8	68.144	278530000	20	3	3	23.988	23.8805	23.6403	23.7065	23.9862	23.9374
P82650	28S ribosomal protein S22, mitochondrial	MRPS22	-0.0418746	0.565318	60	+	Matrix	Mitochondrial central dogma;Mitochondrial ribosome;SSU;Translation	23	323.31	8384500000	240	3	3	27.128	27.0664	27.0652	27.1595	27.1479	27.0778
P11940;Q9H361;Q4VXU2;Q96DU9	Polyadenylate-binding protein 1	PABPC1	-0.0446466	0.098523	42.1	-;+	Matrix	0	27	323.31	5341900000	290	3	3	25.9431	26.0124	25.5498	25.9734	25.9346	25.7313
Q96PU8	Protein quaking	QKI	-0.046861	0.0613271	19.4	-			5	38.081	259250000	18	3	3	24.0901	23.6522	23.7317	24.2055	23.9745	23.4347
Q12849	G-rich sequence factor 1	GRSF1	-0.0495262	0.145594	50	+	Matrix	Mitochondrial central dogma;Mitochondrial ribosome assembly;mtRNA granules;mtRNA metabolism;mtRNA stability and decay;Polycistronic mtRNA processing;Translation	18	294.12	1806400000	79	3	3	25.0937	25.1916	25.3033	25.4658	25.1604	25.111
Q96CW1	AP-2 complex subunit mu	AP2M1	-0.0510502	0.173888	30.3	-			11	72.949	325610000	20	3	3	22.7402	22.5987	22.9193	22.8953	22.6873	22.8288
Q16576	Histone-binding protein RBBP7	RBBP7	-0.0513083	0.0887456	62.1	-			15	316.25	1828500000	48	3	3	26.6648	26.8592	26.9937	27.1172	27.0239	26.5305
Q96EY7	Pentatricopeptide repeat domain-containing protein 3, mitochondrial	PTCD3	-0.0519238	0.381139	44.8	+	Matrix	Mitochondrial central dogma;Mitochondrial ribosome;Mitochondrial ribosome assembly;SSU;Translation	27	323.31	11601000000	332	3	3	27.3729	27.4986	27.5326	27.4758	27.5061	27.5779
P48643	T-complex protein 1 subunit epsilon	CCT5	-0.0522378	0.0727833	27.9	-			12	78.708	298370000	24	3	3	22.6803	22.9449	22.6883	23.289	22.6599	22.5214
Q04637;REV__Q8NEG2;O43432	Eukaryotic translation initiation factor 4 gamma 1	EIF4G1	-0.0528552	0.112849	10.1	-			13	91.512	350320000	26	3	3	23.0874	22.9202	23.3264	23.0631	23.0219	23.4076
P82673	28S ribosomal protein S35, mitochondrial	MRPS35	-0.0529086	0.112894	51.1	+	Matrix	Mitochondrial central dogma;Mitochondrial ribosome;SSU;Translation	16	323.31	5530900000	184	3	3	27.0987	27.0348	26.864	27.3093	27.0727	26.7742
Q9NP81	Serine--tRNA ligase, mitochondrial	SARS2	-0.0543156	0.265665	49.4	+	Matrix	Mitochondrial central dogma;mt-tRNA synthetases;Translation	19	256.59	1559000000	122	3	3	24.4649	24.4095	24.4681	24.658	24.3987	24.4488
P82663	28S ribosomal protein S25, mitochondrial	MRPS25	-0.054587	0.490996	61.3	+	Matrix	Mitochondrial central dogma;Mitochondrial ribosome;SSU;Translation	9	291.78	2384100000	84	3	3	26.0818	26.1609	26.1681	26.2267	26.2358	26.1122
Q9Y399	28S ribosomal protein S2, mitochondrial	MRPS2	-0.0574926	0.0995354	33.1	+	Matrix	Mitochondrial central dogma;Mitochondrial ribosome;SSU;Translation	10	72.219	1204900000	58	3	3	25.0229	24.4415	24.4377	24.6777	24.8218	24.575
P49406	39S ribosomal protein L19, mitochondrial	MRPL19	-0.0579821	0.134497	38	+	Matrix	LSU;Mitochondrial central dogma;Mitochondrial ribosome;Translation	10	87.149	938170000	58	3	3	24.6477	24.5706	24.5949	24.8251	24.8142	24.3479
Q9UMS4	Pre-mRNA-processing factor 19	PRPF19	-0.0589364	0.0951994	20.8	-			7	69.595	314390000	40	3	3	23.2529	23.542	23.1885	23.7143	23.399	23.0469
O14744	Protein arginine N-methyltransferase 5;Protein arginine N-methyltransferase 5, N-terminally processed	PRMT5	-0.0590223	0.0999594	47.1	-			25	323.31	8161000000	251	3	3	27.1303	26.9001	26.6031	27.0814	27.0864	26.6428
O60783	28S ribosomal protein S14, mitochondrial	MRPS14	-0.0595175	0.184339	28.9	+	Matrix	Mitochondrial central dogma;Mitochondrial ribosome;SSU;Translation	3	110.21	918700000	44	3	3	26.2277	26.066	26.3394	26.2924	26.0976	26.4216
Q9HD33	39S ribosomal protein L47, mitochondrial	MRPL47	-0.0601521	0.28112	27.6	+	Matrix	LSU;Mitochondrial central dogma;Mitochondrial ribosome;mtRNA granules;mtRNA metabolism;Translation	7	40.158	228730000	18	3	3	23.5818	23.8672	23.6612	23.7396	23.7868	23.7643
P62241	40S ribosomal protein S8	RPS8	-0.0601559	0.257231	58.2	-			11	323.31	3104900000	100	3	3	26.8583	26.6495	26.5815	26.8377	26.7015	26.7305
Q96CP6	GRAM domain-containing protein 1A	GRAMD1A	-0.0601692	0.396014	15.7	-			7	46.307	166380000	8	3	3	23.0687	22.8618	22.8959	22.9965	22.9987	23.0117
P98179	RNA-binding protein 3	RBM3	-0.0620104	0.156527	44.6	-			4	80.139	377190000	33	3	3	24.2787	24.4595	24.2769	24.6645	24.3198	24.2167
Q9Y676	28S ribosomal protein S18b, mitochondrial	MRPS18B	-0.063062	0.155625	56.2	+	Matrix	Mitochondrial central dogma;Mitochondrial ribosome;SSU;Translation	12	323.31	3170200000	117	3	3	26.3974	26.5238	26.1527	26.5282	26.5248	26.21
Q00059	Transcription factor A, mitochondrial	TFAM	-0.0638078	0.0788095	26.4	+	Matrix	Mitochondrial central dogma;mtDNA maintenance;mtDNA nucleoid;mtDNA replication;mtRNA metabolism;Transcription	7	49.664	401010000	38	3	3	23.0563	22.7976	23.5608	23.5509	22.978	23.0772
P62851	40S ribosomal protein S25	RPS25	-0.0641886	0.214763	29.6	-			5	75.641	1358500000	56	3	3	25.5334	25.3179	25.5684	25.6526	25.3698	25.59
P23588	Eukaryotic translation initiation factor 4B	EIF4B	-0.0653159	0.380637	41.4	-			23	323.31	6805700000	217	3	3	26.9901	26.8753	26.9973	27.0938	26.9001	27.0648
O95218	Zinc finger Ran-binding domain-containing protein 2	ZRANB2	-0.066178	0.1746	34.8	-			12	112.32	642520000	50	3	3	24.1514	24.1259	23.8705	24.1388	24.2971	23.9105
O00425	Insulin-like growth factor 2 mRNA-binding protein 3	IGF2BP3	-0.0663296	0.252202	10.9	-			5	25.67	47766000	4	2	2	21.3582	NaN	21.2668	21.2451	21.391	21.5004
Q13435	Splicing factor 3B subunit 2	SF3B2	-0.0672658	0.232989	10.4	-			6	37.482	86166000	9	2	3	21.8199	NaN	22.1048	22.0663	22.035	21.9876
Q5BKZ1	DBIRD complex subunit ZNF326	ZNF326	-0.0732174	0.130938	30.6	-			12	198.85	1369600000	64	3	3	26.1313	26.2772	26.6245	26.6503	26.4492	26.153
P22830	Ferrochelatase, mitochondrial	FECH	-0.0732657	0.17788	8	+	MIM	Fe-S-containing proteins;Heme synthesis and processing;Metabolism;Metals and cofactors	3	20.415	88381000	11	3	3	22.4074	22.3667	21.9821	22.4074	22.169	22.3997
Q96I51	Williams-Beuren syndrome chromosomal region 16 protein	WBSCR16	-0.0752989	0.158273	21.8	+	Matrix	Mitochondrial central dogma;mtRNA metabolism;mt-rRNA modifications	8	106.56	332560000	35	3	3	23.3542	23.5246	23.7073	23.8907	23.4096	23.5116
Q969Z0	Protein TBRG4	TBRG4	-0.0760555	0.251974	57.1	+	Matrix	Mitochondrial central dogma;mtRNA metabolism;mtRNA stability and decay;Polycistronic mtRNA processing	25	323.31	13083000000	296	3	3	27.4478	27.1169	27.2033	27.447	27.3349	27.2143
Q9BYD3	39S ribosomal protein L4, mitochondrial	MRPL4	-0.0811462	0.125542	46.9	+	Matrix	LSU;Mitochondrial central dogma;Mitochondrial ribosome;Translation	9	205.1	658010000	45	3	3	24.3377	24.4103	23.781	24.4892	24.2377	24.0456
P62263	40S ribosomal protein S14	RPS14	-0.0811685	0.227434	64.9	-			7	113.59	1620300000	34	3	3	26.1816	25.7816	25.771	26.0182	26.0367	25.9228
P49792;P0DJD0;P0DJD1;A6NKT7;Q7Z3J3;Q99666;O14715	E3 SUMO-protein ligase RanBP2	RANBP2	-0.0818971	0.194507	3	-			5	29.511	62585000	7	3	2	21.8897	21.4959	21.9659	21.8974	21.7317	21.9681
P35241	Radixin	RDX	-0.0836595	0.120825	16.5	-			9	56.003	430920000	24	3	3	23.7147	23.9384	23.7526	23.7657	23.5377	24.3533
Q8TAE8	Growth arrest and DNA damage-inducible proteins-interacting protein 1	GADD45GIP1	-0.0843945	0.185715	40.5	+	Matrix	LSU;Mitochondrial central dogma;Mitochondrial ribosome;Translation	6	56.456	305030000	35	3	3	23.3494	23.1898	23.6943	23.6219	23.3237	23.5411
Q9Y3D9	28S ribosomal protein S23, mitochondrial	MRPS23	-0.0848713	0.115736	62.6	+	Matrix	Mitochondrial central dogma;Mitochondrial ribosome;SSU;Translation	11	157.76	2842600000	116	3	3	26.1712	25.7756	25.5632	26.1041	26.135	25.5255
Q7L0Y3	Mitochondrial ribonuclease P protein 1	TRMT10C	-0.0862026	0.444029	52.9	+	Matrix	Mitochondrial central dogma;mtRNA granules;mtRNA metabolism;mt-tRNA modifications;Polycistronic mtRNA processing	18	169.33	995210000	84	3	3	23.5676	23.7967	23.6513	23.8373	23.6663	23.7705
P16403;P10412;P16402;P22492;Q02539	Histone H1.2;Histone H1.4;Histone H1.3	HIST1H1C;HIST1H1E;HIST1H1D	-0.086525	0.126409	25.4	-			8	94.05	2146300000	64	3	3	26.8289	26.5538	26.1738	26.5445	26.3571	26.9146
Q15459	Splicing factor 3A subunit 1	SF3A1	-0.0868711	0.33294	9	-			4	24.11	67580000	6	2	3	21.6286	21.3981	NaN	21.593	21.682	21.5255
Q9P258	Protein RCC2	RCC2	-0.0927321	0.296296	20.3	-			8	51.571	153770000	17	3	3	22.3267	22.3127	22.051	22.1807	22.2988	22.4891
Q96EL2	28S ribosomal protein S24, mitochondrial	MRPS24	-0.0933863	0.171165	41.3	+	Matrix	Mitochondrial central dogma;Mitochondrial ribosome;SSU;Translation	7	269.31	1254600000	82	3	3	25.2632	24.7827	24.704	25.0248	25.1922	24.8131
P40939	Trifunctional enzyme subunit alpha, mitochondrial;Long-chain enoyl-CoA hydratase;Long chain 3-hydroxyacyl-CoA dehydrogenase	HADHA	-0.0965296	0.425574	55	+	MIM	Amino acid metabolism;Branched-chain amino acid metabolism;Cardiolipin synthesis;Fatty acid oxidation;Lipid metabolism;Metabolism	30	323.31	7054400000	279	3	3	26.2807	26.3252	26.2475	26.4934	26.4557	26.1938
O75643	U5 small nuclear ribonucleoprotein 200 kDa helicase	SNRNP200	-0.0975768	0.187331	4.6	-			7	46.839	120340000	10	3	3	21.7856	21.5268	22.0033	22.1562	21.7084	21.7439
P62244	40S ribosomal protein S15a	RPS15A	-0.0986042	0.292225	51.5	-			6	83.213	1040800000	56	3	3	25.0615	24.8081	24.6948	25.116	24.8425	24.9018
Q9NVS2	28S ribosomal protein S18a, mitochondrial	MRPS18A	-0.100485	0.322215	23.5	+	Matrix	LSU;Mitochondrial central dogma;Mitochondrial ribosome;Translation	4	24.538	199280000	13	3	3	23.0865	23.0309	22.7034	23.1236	22.9658	23.0329
P46940;Q86VI3	Ras GTPase-activating-like protein IQGAP1	IQGAP1	-0.101628	0.225105	13.4	-			17	118.07	420790000	45	3	3	23.4754	24.0719	23.7103	23.9113	23.7997	23.8516
Q8NC51	Plasminogen activator inhibitor 1 RNA-binding protein	SERBP1	-0.101756	0.334713	18.6	-			6	34.864	147710000	6	3	3	23.4636	23.1164	23.482	23.5355	23.4147	23.4171
P55884	Eukaryotic translation initiation factor 3 subunit B	EIF3B	-0.102664	0.175771	21.3	-			13	185	764100000	66	3	3	24.8136	24.2944	24.8857	24.6824	24.6152	25.004
Q8NBJ5	Procollagen galactosyltransferase 1	COLGALT1	-0.104626	0.436038	12.4	-			7	39.636	119920000	15	3	3	21.9845	21.8337	21.8899	22.1367	22.0582	21.8271
P00338;Q6ZMR3;P07864;P07195	L-lactate dehydrogenase A chain	LDHA	-0.10489	0.0713993	21.1	-;+	unknown	Amino acid metabolism;Glyoxylate metabolism;Metabolism	5	72.871	182750000	18	3	3	23.9626	24.3799	23.1362	23.7381	23.4232	24.6321
Q92945	Far upstream element-binding protein 2	KHSRP	-0.106901	0.489109	47.7	-			23	323.31	3054200000	180	3	3	25.6463	25.5155	25.5612	25.6466	25.8465	25.5507
Q9Y5A9	YTH domain-containing family protein 2	YTHDF2	-0.106964	0.894564	5.5	-			3	19.049	70042000	7	2	3	21.8322	NaN	21.7702	21.9546	21.8388	21.931
Q96A35	39S ribosomal protein L24, mitochondrial	MRPL24	-0.10961	0.294317	51.4	+	Matrix	LSU;Mitochondrial central dogma;Mitochondrial ribosome;Translation	8	49.85	472090000	22	3	3	23.8524	24.1506	23.6861	24.1331	23.9142	23.9707
P63010;Q10567	AP-2 complex subunit beta	AP2B1	-0.110212	0.125248	23.7	-			18	124.76	671290000	58	3	3	23.9939	22.9134	23.4996	23.557	23.7258	23.4548
Q96SI9	Spermatid perinuclear RNA-binding protein	STRBP	-0.110268	0.285285	18.2	-			12	46.286	185730000	11	3	3	23.0045	22.6432	22.5058	22.9152	22.7547	22.8143
P62854;Q5JNZ5	40S ribosomal protein S26;Putative 40S ribosomal protein S26-like 1	RPS26;RPS26P11	-0.111298	0.548014	31.3	-			3	36.737	588230000	31	3	3	25.6041	25.7017	25.5922	25.9089	25.6474	25.6756
Q5UIP0	Telomere-associated protein RIF1	RIF1	-0.112105	0.379525	4.6	-			8	49.765	64430000	9	2	2	NaN	21.2301	21.5259	21.4765	21.4362	21.5576
Q71UI9;P0C0S5	Histone H2A.V;Histone H2A.Z	H2AFV;H2AFZ	-0.112282	0.137924	43	-			4	37.652	1985700000	26	3	3	27.1319	27.2655	26.5427	27.1001	26.737	27.4399
P62280	40S ribosomal protein S11	RPS11	-0.112962	0.346695	51.9	-			10	91.422	1930400000	95	3	3	25.3214	25.115	25.0753	25.3791	25.0613	25.4102
O75323	Protein NipSnap homolog 2	GBAS	-0.113887	0.166888	26.2	+	Matrix	Autophagy;Mitochondrial dynamics and surveillance;Mitophagy	7	44.917	279340000	31	2	3	NaN	23.4816	22.9459	23.4114	23.4768	23.0947
P26641	Elongation factor 1-gamma	EEF1G	-0.115985	0.306367	29.3	-			11	73.971	314780000	32	3	3	22.844	23.1398	23.1387	23.341	22.9348	23.1947
P78347	General transcription factor II-I	GTF2I	-0.11915	0.304628	10.5	-			6	42.849	332320000	21	3	3	24.2298	24.3448	24.1354	24.6354	24.2963	24.1358
P08670;P17661;P41219;Q16352;P07196;P07197	Vimentin	VIM	-0.119279	0.134922	76	-			33	323.31	11658000000	318	3	3	29.7584	29.8258	29.1712	29.5321	29.382	30.1991
P07814	Bifunctional glutamate/proline--tRNA ligase;Glutamate--tRNA ligase;Proline--tRNA ligase	EPRS	-0.121068	1.22126	9	-			10	61.748	143420000	10	3	3	21.1724	21.2713	21.2918	21.4231	21.3367	21.3389
P82921	28S ribosomal protein S21, mitochondrial	MRPS21	-0.121976	0.213837	47.1	+	Matrix	Mitochondrial central dogma;Mitochondrial ribosome;SSU;Translation	4	160.2	978880000	53	3	3	25.535	25.761	26.1363	26.2028	25.7813	25.8141
P62753	40S ribosomal protein S6	RPS6	-0.12295	0.348614	25.7	-			5	323.31	1625500000	73	3	3	25.6147	25.4894	25.8769	25.8165	25.6107	25.9227
P55084	Trifunctional enzyme subunit beta, mitochondrial;3-ketoacyl-CoA thiolase	HADHB	-0.123618	0.400892	64.3	+	MIM	Amino acid metabolism;Carbohydrate metabolism;Fatty acid oxidation;Ketone metabolism;Lipid metabolism;Lysine metabolism;Metabolism	22	323.31	3643300000	183	3	3	25.4644	25.3987	25.2009	25.5703	25.5934	25.2711
O75534	Cold shock domain-containing protein E1	CSDE1	-0.123939	0.462005	37	-			24	185.85	1071300000	102	3	3	23.7164	23.9215	23.9039	24.1507	23.9382	23.8247
P54886	Delta-1-pyrroline-5-carboxylate synthase;Glutamate 5-kinase;Gamma-glutamyl phosphate reductase	ALDH18A1	-0.125245	0.554455	32.2	+	Matrix	Amino acid metabolism;Metabolism;Proline metabolism	22	200.05	719310000	78	3	3	23.1708	22.9657	23.0269	23.0758	23.3359	23.1274
Q9Y3B7	39S ribosomal protein L11, mitochondrial	MRPL11	-0.127914	0.261238	58.9	+	Matrix	LSU;Mitochondrial central dogma;Mitochondrial ribosome;Translation	11	73.522	676530000	38	3	3	24.5073	23.911	24.099	24.406	24.3613	24.1338
P17844	Probable ATP-dependent RNA helicase DDX5	DDX5	-0.129711	0.469812	47.2	-			27	315.15	3095500000	133	3	3	25.5478	25.6516	25.7612	25.8984	25.8724	25.5789
P62318	Small nuclear ribonucleoprotein Sm D3	SNRPD3	-0.13395	0.200476	37.3	-			4	30.084	227360000	12	3	3	23.8955	23.1618	23.3192	23.5953	23.8142	23.3689
P82933	28S ribosomal protein S9, mitochondrial	MRPS9	-0.136102	0.891689	55.1	+	Matrix	Mitochondrial central dogma;Mitochondrial ribosome;mtRNA granules;mtRNA metabolism;SSU;Translation	20	323.31	6756900000	218	3	3	26.6402	26.7922	26.8332	26.9566	26.818	26.8992
Q16629	Serine/arginine-rich splicing factor 7	SRSF7	-0.138843	0.325337	24.8	-			6	203.03	2474400000	43	3	3	27.0457	27.0815	27.5527	27.4124	27.4447	27.2395
P42766	60S ribosomal protein L35	RPL35	-0.14105	1.13938	26	-			4	85.777	664880000	32	3	3	24.3637	24.5005	24.4786	24.575	24.5274	24.6635
Q9BXP5	Serrate RNA effector molecule homolog	SRRT	-0.143732	0.55113	5.8	-			4	24.305	44125000	4	2	3	21.0924	NaN	21.1108	21.2889	21.0817	21.3654
Q08211	ATP-dependent RNA helicase A	DHX9	-0.144262	0.61385	55.1	-			54	323.31	11068000000	435	3	3	26.8511	26.9487	26.8801	27.1675	27.1076	26.8376
Q9BQA1	Methylosome protein 50	WDR77	-0.146517	0.423016	45.3	-			9	323.31	3699100000	98	3	3	26.5952	26.731	26.5925	27.0593	26.7065	26.5925
Q13595	Transformer-2 protein homolog alpha	TRA2A	-0.149293	0.803291	13.8	-			4	25.048	193230000	17	2	3	NaN	23.4809	23.2816	23.555	23.4863	23.5504
P18077	60S ribosomal protein L35a	RPL35A	-0.149603	0.556808	20.9	-			3	17.819	224360000	14	3	3	23.3294	23.4666	23.0863	23.5234	23.3773	23.4305
Q92665	28S ribosomal protein S31, mitochondrial	MRPS31	-0.157361	0.768013	49.9	+	Matrix	Mitochondrial central dogma;Mitochondrial ribosome;SSU;Translation	17	323.31	8628400000	175	3	3	27.3328	27.5001	27.5662	27.6539	27.5013	27.7161
P98175	RNA-binding protein 10	RBM10	-0.157556	1.25006	22.2	-			16	253.2	859940000	84	3	3	23.9078	24.0791	24.0161	24.2199	24.1147	24.1411
Q92841	Probable ATP-dependent RNA helicase DDX17	DDX17	-0.158211	0.963636	43.3	-			28	323.31	4947500000	264	3	3	26.0476	25.9873	26.1048	26.2626	26.2845	26.0674
Q86V81	THO complex subunit 4	ALYREF	-0.165991	0.38481	35	-			8	323.31	1394500000	63	3	3	25.7109	25.431	25.2446	25.6852	25.803	25.3963
Q01085	Nucleolysin TIAR	TIAL1	-0.173726	0.423544	25.1	-			6	40.231	184820000	16	3	3	23.0386	22.6182	23.0355	23.2727	23.0248	22.916
Q01082	Spectrin beta chain, non-erythrocytic 1	SPTBN1	-0.174161	0.300629	7	-			11	70.279	185330000	19	3	3	22.715	22.7855	23.072	23.1595	23.3116	22.6239
Q9ULV4	Coronin-1C	CORO1C	-0.175689	0.327306	13.1	-			5	27.479	92862000	10	2	3	22.3063	NaN	22.4372	22.8317	22.2747	22.5359
P78527	DNA-dependent protein kinase catalytic subunit	PRKDC	-0.177825	1.2073	24.6	-			83	323.31	3014200000	255	3	3	23.8249	23.7945	23.8128	24.0867	24.0228	23.8563
O15235	28S ribosomal protein S12, mitochondrial	MRPS12	-0.1788	1.30931	32.6	+	Matrix	Mitochondrial central dogma;Mitochondrial ribosome;SSU;Translation	4	62.509	1493700000	46	3	3	25.9616	25.9832	25.9838	26.192	26.0312	26.2418
P61247	40S ribosomal protein S3a	RPS3A	-0.178808	1.15269	50	-			14	323.31	2921600000	114	3	3	26.1293	26.0839	26.0256	26.3797	26.2451	26.1505
Q8WV60	Pentatricopeptide repeat-containing protein 2, mitochondrial	PTCD2	-0.182515	0.33604	20.1	+	Matrix	Mitochondrial central dogma;mtRNA granules;mtRNA metabolism;Polycistronic mtRNA processing	7	76.042	242760000	38	3	3	23.3254	22.9291	22.7492	23.1617	23.4468	22.9428
P39019	40S ribosomal protein S19	RPS19	-0.182958	0.240714	37.9	-			8	71.571	1161600000	75	3	3	25.5338	24.9075	24.9971	25.7159	25.3417	24.9296
P62081	40S ribosomal protein S7	RPS7	-0.183724	0.595864	55.2	-			8	209.16	2280100000	45	3	3	26.5276	26.3011	26.2531	26.7619	26.43	26.441
Q15029	116 kDa U5 small nuclear ribonucleoprotein component	EFTUD2	-0.187124	0.734207	8.5	-			7	37.372	108220000	9	3	3	22.0321	22.1236	22.176	22.3608	22.4468	22.0855
Q8TCC3	39S ribosomal protein L30, mitochondrial	MRPL30	-0.187551	0.606981	17.4	+	Matrix	LSU;Mitochondrial central dogma;Mitochondrial ribosome;Translation	2	20.393	159210000	20	3	3	22.9372	23.0771	22.8508	23.3617	23.1253	22.9408
P22087	rRNA 2-O-methyltransferase fibrillarin	FBL	-0.191361	1.33957	19.6	-			6	41.01	149010000	16	3	3	22.2622	22.3238	22.1233	22.4429	22.472	22.3685
Q96KR1	Zinc finger RNA-binding protein	ZFR	-0.193844	0.501294	25.8	-			19	262.84	615290000	53	3	3	23.7763	23.772	23.7001	24.0917	24.1286	23.6096
Q9NYK5	39S ribosomal protein L39, mitochondrial	MRPL39	-0.196086	0.307274	22.2	+	Matrix	LSU;Mitochondrial central dogma;Mitochondrial ribosome;Translation	8	52.813	641010000	34	3	3	24.2471	24.4493	24.5205	24.9548	24.7241	24.1263
P46781	40S ribosomal protein S9	RPS9	-0.20028	0.74999	43.8	-			12	141.9	2331200000	103	3	3	25.6263	25.3791	25.272	25.7292	25.5101	25.6388
P13010	X-ray repair cross-complementing protein 5	XRCC5	-0.202827	0.660722	48.4	-			24	323.31	2413600000	122	3	3	25.0198	25.1971	25.165	25.5156	25.39	25.0848
Q9BYC8	39S ribosomal protein L32, mitochondrial	MRPL32	-0.202843	0.480779	19.1	+	Matrix	LSU;Mitochondrial central dogma;Mitochondrial ribosome;Translation	3	97.093	153280000	14	3	3	23.1605	23.2905	23.223	23.5945	23.6192	23.069
Q00839	Heterogeneous nuclear ribonucleoprotein U	HNRNPU	-0.205048	1.3189	48.8	-			37	323.31	30153000000	458	3	3	29.0355	29.1751	29.1494	29.3819	29.3858	29.2075
P82912	28S ribosomal protein S11, mitochondrial	MRPS11	-0.206463	0.65276	37.1	+	Matrix	Mitochondrial central dogma;Mitochondrial ribosome;SSU;Translation	6	179.11	2427800000	64	3	3	26.1982	26.574	26.3224	26.6944	26.6255	26.3941
Q6P1L8	39S ribosomal protein L14, mitochondrial	MRPL14	-0.206591	0.280665	35.9	+	Matrix	LSU;Mitochondrial central dogma;Mitochondrial ribosome;Translation	4	46.359	147790000	15	3	3	23.0498	22.851	22.5445	23.348	23.203	22.5141
P32119	Peroxiredoxin-2	PRDX2	-0.211892	1.22469	53	+	unknown	Detoxification;Metabolism;ROS and glutathione metabolism	8	42.585	314700000	31	3	3	23.3158	23.295	23.2112	23.3367	23.5519	23.5689
Q14103	Heterogeneous nuclear ribonucleoprotein D0	HNRNPD	-0.215275	0.630236	38.3	-			17	323.31	16970000000	199	3	3	28.411	28.6254	28.5349	28.8738	28.8856	28.4576
Q9NR30	Nucleolar RNA helicase 2	DDX21	-0.216461	0.625628	30.3	-			19	207.05	1368000000	93	3	3	24.465	24.1479	24.1633	24.4312	24.6954	24.2989
P62266	40S ribosomal protein S23	RPS23	-0.216735	0.822097	29.4	-			5	36.378	1044100000	50	3	3	25.2389	25.0902	25.1419	25.3719	25.177	25.5722
P08758	Annexin A5	ANXA5	-0.219027	0.15792	23.8	-			6	75.112	336380000	24	3	3	23.8363	24.3846	23.3231	24.0895	23.3288	24.7827
P52732	Kinesin-like protein KIF11	KIF11	-0.219919	1.17617	32.4	-			28	308.85	1616900000	144	3	3	24.2083	24.173	24.2634	24.5868	24.2973	24.4203
Q9Y2W1	Thyroid hormone receptor-associated protein 3	THRAP3	-0.222067	1.78503	10.1	-			7	44.643	106610000	8	3	3	21.5587	21.5266	21.6423	21.7279	21.7872	21.8787
O60506	Heterogeneous nuclear ribonucleoprotein Q	SYNCRIP	-0.228729	1.5668	53.5	-			25	323.31	3960400000	174	3	3	26.3278	26.2894	26.269	26.6348	26.5276	26.4101
P25205	DNA replication licensing factor MCM3	MCM3	-0.228837	1.00844	28.3	-			19	171.98	529070000	54	3	3	23.4143	23.7632	23.6333	23.8703	23.8563	23.7707
P55265	Double-stranded RNA-specific adenosine deaminase	ADAR	-0.229988	0.808379	24.7	-			25	183.19	753310000	73	3	3	24.0556	23.8655	23.8102	24.2674	24.2296	23.9243
Q14152	Eukaryotic translation initiation factor 3 subunit A	EIF3A	-0.230493	0.484747	26.8	-			32	264.29	977470000	92	3	3	23.5665	23.1662	23.6257	23.7016	23.418	23.9303
Q13464;O75116	Rho-associated protein kinase 1	ROCK1	-0.232646	0.865743	32.1	-			42	323.31	1757300000	175	3	3	24.5376	24.472	24.7212	24.977	24.6301	24.8217
Q6P2Q9	Pre-mRNA-processing-splicing factor 8	PRPF8	-0.233386	1.34009	4.9	-			9	54.054	114720000	11	3	3	22.8188	22.774	22.6081	23.033	22.9998	22.8683
Q99880;Q99879;Q99877;Q93079;Q5QNW6;P62807;P58876;P57053;O60814;Q96A08;A0A2R8Y619	Histone H2B type 1-L;Histone H2B type 1-M;Histone H2B type 1-N;Histone H2B type 1-H;Histone H2B type 2-F;Histone H2B type 1-C/E/F/G/I;Histone H2B type 1-D;Histone H2B type F-S;Histone H2B type 1-K;Histone H2B type 1-A	HIST1H2BL;HIST1H2BM;HIST1H2BN;HIST1H2BH;HIST2H2BF;HIST1H2BC;HIST1H2BD;H2BFS;HIST1H2BK;HIST1H2BA	-0.235027	0.334912	41.3	-			6	291.93	4840400000	93	3	3	27.4583	27.6216	26.8736	27.3439	27.4042	27.9104
P62847	40S ribosomal protein S24	RPS24	-0.236008	0.50168	29.3	-			4	64.49	1264900000	46	3	3	25.5595	25.6943	25.9664	26.2983	25.7376	25.8924
Q9NUL7	Probable ATP-dependent RNA helicase DDX28	DDX28	-0.242275	1.64267	32	+	Matrix	Mitochondrial central dogma;Mitochondrial ribosome assembly;mtRNA granules;mtRNA metabolism;Translation	14	119.65	758260000	56	3	3	23.8075	23.8233	23.8813	24.1566	23.9538	24.1286
Q99832	T-complex protein 1 subunit eta	CCT7	-0.244941	1.09167	23.8	-			9	58.194	128820000	13	3	3	22.2191	22.2327	22.2369	22.4202	22.3253	22.6779
Q13162	Peroxiredoxin-4	PRDX4	-0.247865	0.689014	59.4	+	IMS	Detoxification;Metabolism;ROS and glutathione metabolism	12	217.37	1538400000	95	3	3	24.6877	24.9388	25.1893	25.233	25.0371	25.2893
P53999	Activated RNA polymerase II transcriptional coactivator p15	SUB1	-0.24946	0.31001	37	-			4	47.71	547280000	35	3	3	25.2783	24.7995	25.0154	25.0612	24.9107	25.8697
Q96PK6	RNA-binding protein 14	RBM14	-0.253163	1.49256	28.8				16	123.7	674040000	90	3	3	23.0365	23.1066	23.1245	23.2666	23.49	23.2706
Q96AE4	Far upstream element-binding protein 1	FUBP1	-0.254582	1.19864	34.3	-			18	221.79	1360900000	126	3	3	23.9774	24.1902	23.9791	24.3265	24.4125	24.1714
Q16875;O60825;Q16877;P16118	6-phosphofructo-2-kinase/fructose-2,6-bisphosphatase 3;6-phosphofructo-2-kinase;Fructose-2,6-bisphosphatase	PFKFB3	-0.254733	0.885196	20.8	-			10	71.107	324460000	43	3	3	22.634	22.2668	22.2863	22.7578	22.5458	22.6478
Q12906	Interleukin enhancer-binding factor 3	ILF3	-0.255779	1.22907	51	-			32	323.31	8716200000	374	3	3	26.186	26.0847	26.0306	26.4663	26.4167	26.1856
Q13151	Heterogeneous nuclear ribonucleoprotein A0	HNRNPA0	-0.257186	0.694972	47.5	-			11	323.31	6460500000	125	3	3	27.616	27.5319	27.7252	28.1311	27.9274	27.586
P82675	28S ribosomal protein S5, mitochondrial	MRPS5	-0.264849	1.71234	43.7	+	Matrix	Mitochondrial central dogma;Mitochondrial ribosome;SSU;Translation	20	323.31	6353700000	228	3	3	25.752	25.8804	25.9221	26.0732	26.0642	26.2118
P36776	Lon protease homolog, mitochondrial	LONP1	-0.2659	0.600634	24.7	+	Matrix	Protein import, sorting and homeostasis;Proteases;Protein homeostasis	17	142.64	447720000	41	3	3	22.8186	22.223	22.5511	22.9798	22.6443	22.7663
Q15393	Splicing factor 3B subunit 3	SF3B3	-0.268554	1.00175	2.9	-			3	18.652	69841000	10	3	3	21.6168	21.3959	21.6846	21.6837	21.9971	21.8222
P23246	Splicing factor, proline- and glutamine-rich	SFPQ	-0.268771	0.646298	34.2	-			22	307.11	2855700000	114	3	3	25.8391	25.9285	26.0423	26.4466	26.3125	25.857
P07910;P0DMR1;O60812;B7ZW38;B2RXH8;Q86SE5	Heterogeneous nuclear ribonucleoproteins C1/C2	HNRNPC	-0.273526	1.49295	66.3	-			26	323.31	41625000000	332	3	3	29.169	29.0821	29.2235	29.5115	29.5002	29.2836
Q96I24	Far upstream element-binding protein 3	FUBP3	-0.274323	0.668484	45.8	-			18	253.63	789480000	78	3	3	23.7503	23.8042	24.3045	24.2864	24.2868	24.1088
P46783;Q9NQ39	40S ribosomal protein S10	RPS10	-0.278511	0.899664	43.6	-			7	163.91	1605900000	65	3	3	25.7318	25.5348	25.4161	26.052	25.7897	25.6765
Q12905	Interleukin enhancer-binding factor 2	ILF2	-0.279113	0.603915	57.9	-			15	323.31	3591000000	139	3	3	26.6263	26.2279	26.1427	26.7457	26.7643	26.3242
Q92499	ATP-dependent RNA helicase DDX1	DDX1	-0.279143	1.17881	22.7	-			12	95.863	394480000	36	3	3	22.9975	22.9334	22.9144	23.3469	23.3248	23.0111
Q99613;B5ME19	Eukaryotic translation initiation factor 3 subunit C;Eukaryotic translation initiation factor 3 subunit C-like protein	EIF3C;EIF3CL	-0.27968	0.663107	19.9	-			14	136.08	539340000	55	3	3	23.861	23.4967	23.5122	23.8504	23.6741	24.1843
P26599	Polypyrimidine tract-binding protein 1	PTBP1	-0.279732	0.855182	52	-			16	323.31	8057700000	173	3	3	27.5895	27.3486	27.4163	27.9763	27.7026	27.5147
P82932	28S ribosomal protein S6, mitochondrial	MRPS6	-0.282388	0.31802	36	+	Matrix	Mitochondrial central dogma;Mitochondrial ribosome;SSU;Translation	5	35.63	419570000	40	3	3	24.4639	23.2452	23.7163	24.1349	24.2015	23.9362
O75127	Pentatricopeptide repeat-containing protein 1, mitochondrial	PTCD1	-0.283476	0.842049	32.9	+	Matrix	Mitochondrial central dogma;mtRNA granules;mtRNA metabolism	18	121.43	1092600000	78	3	3	24.3072	24.2453	24.6716	24.8546	24.625	24.5948
P08621	U1 small nuclear ribonucleoprotein 70 kDa	SNRNP70	-0.284238	0.699034	17.8	-			6	64.166	355760000	28	3	3	23.8454	23.5666	23.5824	24.1281	24.0931	23.626
Q13838;O00148	Spliceosome RNA helicase DDX39B;ATP-dependent RNA helicase DDX39A	DDX39B;DDX39A	-0.290456	0.81191	50	-			17	231.7	1814600000	107	3	3	24.4684	24.2585	24.2313	24.6249	24.8577	24.347
Q96T58	Msx2-interacting protein	SPEN	-0.290688	1.39947	0.9	-			3	17.513	41272000	3	3	3	20.7141	20.6492	20.4712	20.9056	21.0114	20.7895
O00571;O15523;Q9NQI0	ATP-dependent RNA helicase DDX3X;ATP-dependent RNA helicase DDX3Y	DDX3X;DDX3Y	-0.293083	3.73804	48.3	-			26	323.31	2240600000	165	3	3	24.6523	24.6042	24.589	24.8995	24.8954	24.9299
P51398	28S ribosomal protein S29, mitochondrial	DAP3	-0.294758	0.700049	54	+	Matrix	T	16	323.31	6010700000	169	3	3	27.4129	26.8284	26.9448	27.4969	27.2989	27.2746
Q6P087	RNA pseudouridylate synthase domain-containing protein 3	RPUSD3	-0.297723	0.688039	23.4	+	Matrix	Mitochondrial central dogma;mtRNA granules;mtRNA metabolism;mt-rRNA modifications	8	49.052	197090000	23	3	3	22.3471	22.5173	22.0518	22.8558	22.363	22.5906
P62269	40S ribosomal protein S18	RPS18	-0.303235	1.30815	53.3	-			11	173.24	1745300000	85	3	3	25.1151	25.0035	24.8717	25.4655	25.2198	25.2148
Q92769;O15379	Histone deacetylase 2	HDAC2	-0.304117	0.532996	23.8	-			9	192.86	820750000	40	3	3	25.3943	25.6147	25.0646	26.0495	25.4479	25.4886
Q13247;Q08170	Serine/arginine-rich splicing factor 6	SRSF6	-0.304314	1.15923	14.2	-			5	29.799	136670000	12	3	3	22.4056	22.0827	22.2508	22.4278	22.7032	22.5209
Q08380	Galectin-3-binding protein	LGALS3BP	-0.304404	0.566512	19.7	-			9	66.682	643980000	34	3	3	24.0355	24.7393	24.7149	24.9195	24.7712	24.7122
Q99729	Heterogeneous nuclear ribonucleoprotein A/B	HNRNPAB	-0.304733	1.0831	23.8	-			10	323.31	5856000000	127	3	3	26.7104	27.0844	27.0795	27.3541	27.2321	27.2022
Q07666;O75525;Q5VWX1	KH domain-containing, RNA-binding, signal transduction-associated protein 1	KHDRBS1	-0.305295	0.755635	24.2	-			7	113.56	1307000000	50	3	3	25.7781	25.4606	25.4758	26.0413	26.0206	25.5685
P38919	Eukaryotic initiation factor 4A-III;Eukaryotic initiation factor 4A-III, N-terminally processed	EIF4A3	-0.305762	1.32972	36.7	-			12	79.434	484830000	43	3	3	23.6572	23.6272	23.4911	24.0167	23.9656	23.7105
Q5T749	Keratinocyte proline-rich protein	KPRP	-0.308232	0.223275	34.2	-			13	140.76	616050000	55	3	3	23.5792	24.1743	24.257	23.4527	24.3153	25.1673
P09012	U1 small nuclear ribonucleoprotein A	SNRPA	-0.308616	0.650195	23	-			6	35.048	89546000	10	3	3	22.7411	22.046	22.2036	22.5767	22.7192	22.6206
Q1KMD3	Heterogeneous nuclear ribonucleoprotein U-like protein 2	HNRNPUL2	-0.315404	0.83825	39.6	-			25	323.31	2166200000	119	3	3	25.6255	25.501	25.7675	26.2126	25.9577	25.6701
Q7Z2W4	Zinc finger CCCH-type antiviral protein 1	ZC3HAV1	-0.315419	1.44191	9.4	-			6	40.489	109740000	13	3	3	22.1545	22.079	22.0181	22.5594	22.2348	22.4037
P14866	Heterogeneous nuclear ribonucleoprotein L	HNRNPL	-0.319334	1.29123	67.1	-			24	323.31	13228000000	372	3	3	27.0538	26.8454	26.9915	27.4314	27.3198	27.0976
P31943	Heterogeneous nuclear ribonucleoprotein H;Heterogeneous nuclear ribonucleoprotein H, N-terminally processed	HNRNPH1	-0.319475	2.13024	50.1	-			16	323.31	5736900000	201	3	3	26.8409	26.8791	27.0096	27.2737	27.2607	27.1535
Q8WXI9	Transcriptional repressor p66-beta	GATAD2B	-0.326571	0.626294	10.5	-			4	64.123	174890000	18	3	3	23.1134	22.5847	23.2087	23.4488	23.4047	23.033
P35637	RNA-binding protein FUS	FUS	-0.332854	0.872115	19.2	-			7	49.686	344830000	27	3	3	23.4153	23.2343	23.155	23.689	23.8237	23.2905
P84103	Serine/arginine-rich splicing factor 3	SRSF3	-0.336875	1.00304	25.6	-			4	49.41	411410000	27	3	3	24.3673	24.1756	24.33	24.8867	24.3806	24.6162
P61978	Heterogeneous nuclear ribonucleoprotein K	HNRNPK	-0.338935	2.47527	54.6	-			21	323.31	10938000000	291	3	3	27.2599	27.1946	27.2093	27.4639	27.6348	27.5818
P31944	Caspase-14;Caspase-14 subunit p17, mature form;Caspase-14 subunit p10, mature form;Caspase-14 subunit p20, intermediate form;Caspase-14 subunit p8, intermediate form	CASP14	-0.342697	0.311117	24.4	-			6	73.17	173870000	23	3	3	22.6877	23.0042	23.145	22.4336	23.779	23.6524
Q15717;Q12926;P26378	ELAV-like protein 1	ELAVL1	-0.343493	1.02529	48.2	-			12	323.31	3128500000	132	3	3	26.2611	26.2227	26.4462	26.9302	26.5652	26.465
P35579;P35580	Myosin-9	MYH9	-0.346532	0.247894	4.1	-			5	52.671	241160000	11	3	3	24.3226	24.9693	23.7612	24.2992	24.2381	25.5555
P43243	Matrin-3	MATR3	-0.351393	2.42692	48.8	-			34	323.31	11806000000	361	3	3	26.8023	26.7191	26.8152	27.2232	27.1134	27.0541
P82914	28S ribosomal protein S15, mitochondrial	MRPS15	-0.355576	1.81579	25.7	+	Matrix	Mitochondrial central dogma;Mitochondrial ribosome;SSU;Translation	9	76.167	1888300000	98	3	3	25.0481	25.1112	25.2182	25.5769	25.3403	25.527
P52597	Heterogeneous nuclear ribonucleoprotein F;Heterogeneous nuclear ribonucleoprotein F, N-terminally processed	HNRNPF	-0.360291	3.03149	35.9	-			11	160.66	766340000	52	3	3	24.4365	24.3334	24.3791	24.7161	24.714	24.7997
P40926	Malate dehydrogenase, mitochondrial	MDH2	-0.363485	2.46117	35.5	+	Matrix	Carbohydrate metabolism;Gluconeogenesis;Malate-aspartate shuttle;Metabolism;TCA cycle	9	58.642	520600000	47	3	3	23.9064	23.8962	23.7375	24.1733	24.2098	24.2474
Q9Y3D3	28S ribosomal protein S16, mitochondrial	MRPS16	-0.367726	1.04688	54	+	Matrix	Mitochondrial central dogma;Mitochondrial ribosome;SSU;Translation	6	194.8	1283400000	46	3	3	25.633	25.3927	25.9303	26.1189	25.9279	26.0123
P51991	Heterogeneous nuclear ribonucleoprotein A3	HNRNPA3	-0.371805	1.86407	47.4	-			20	323.31	9469000000	215	3	3	27.0876	27.078	27.2735	27.6192	27.5284	27.4069
P14923	Junction plakoglobin	JUP	-0.373986	0.362755	12.6	-			7	46.029	141780000	12	3	3	21.9987	22.5196	22.5088	21.9377	23.215	22.9965
P04406;O14556	Glyceraldehyde-3-phosphate dehydrogenase	GAPDH	-0.376151	2.3112	65.4	-;mito-interacting			16	323.31	7002400000	172	3	3	26.9195	26.9074	27.0247	27.3853	27.3788	27.216
P22626	Heterogeneous nuclear ribonucleoproteins A2/B1	HNRNPA2B1	-0.388962	2.72937	69.4	-			23	323.31	48484000000	410	3	3	29.8282	29.8758	29.8461	30.2398	30.3276	30.1496
P50454	Serpin H1	SERPINH1	-0.389214	0.438765	27	-			6	46.354	167540000	12	3	3	22.9474	23.4285	23.0181	24.0814	22.8785	23.6018
P38159;Q96E39;O75526;Q8N7X1	RNA-binding motif protein, X chromosome;RNA-binding motif protein, X chromosome, N-terminally processed;RNA binding motif protein, X-linked-like-1	RBMX;RBMXL1	-0.390886	2.31698	27.1	-			10	258.37	3281300000	128	3	3	26.0429	25.9649	26.0416	26.3788	26.5299	26.3133
P60866	40S ribosomal protein S20	RPS20	-0.397154	1.04667	28.6	-			4	104.76	1236000000	47	3	3	25.7609	25.3493	25.4276	26.1576	25.8238	25.7477
P09651;Q32P51	Heterogeneous nuclear ribonucleoprotein A1;Heterogeneous nuclear ribonucleoprotein A1, N-terminally processed;Heterogeneous nuclear ribonucleoprotein A1-like 2	HNRNPA1;HNRNPA1L2	-0.398199	2.25998	57	-			24	323.31	40237000000	377	3	3	28.9222	29.0436	29.1279	29.3671	29.4116	29.5095
Q15424	Scaffold attachment factor B1	SAFB	-0.399721	1.67339	18.9	-			13	243.39	509880000	55	3	3	23.1746	23.0467	23.044	23.52	23.6427	23.3017
O43390	Heterogeneous nuclear ribonucleoprotein R	HNRNPR	-0.400225	1.55089	48.8	-			28	323.31	12486000000	328	3	3	27.1135	27.1674	27.2084	27.7423	27.6007	27.347
Q9UKM9	RNA-binding protein Raly	RALY	-0.417508	1.46051	68	-			14	204.53	2682900000	109	3	3	25.0765	25.0982	24.9522	25.5745	25.5941	25.2107
P52272	Heterogeneous nuclear ribonucleoprotein M	HNRNPM	-0.421415	1.48478	64.1	-			37	323.31	6781400000	301	3	3	26.131	26.1615	25.9426	26.6702	26.5411	26.288
Q13242	Serine/arginine-rich splicing factor 9	SRSF9	-0.421856	1.71871	40.7	-			9	92.029	715820000	45	3	3	23.8748	24.2258	24.153	24.4874	24.5649	24.4669
P09001	39S ribosomal protein L3, mitochondrial	MRPL3	-0.427087	2.20118	41.1	+	Matrix	LSU;Mitochondrial central dogma;Mitochondrial ribosome;Translation	10	104.69	850020000	58	3	3	24.5925	24.6063	24.7149	25.2076	24.9841	25.0032
Q13813	Spectrin alpha chain, non-erythrocytic 1	SPTAN1	-0.432111	2.16456	13.1	-			24	148.48	377160000	44	3	3	22.1494	22.1527	22.0658	22.6334	22.6346	22.3961
Q9Y3Y2	Chromatin target of PRMT1 protein	CHTOP	-0.433804	0.636617	16.9	-			3	22.381	116240000	12	3	3	22.499	22.2386	21.9755	22.7901	23.064	22.1603
Q86U42	Polyadenylate-binding protein 2	PABPN1	-0.438031	0.209892	23.9	-			5	48.897	247260000	17	2	3	24.1729	NaN	23.6228	24.6242	25.1804	23.2029
Q13347	Eukaryotic translation initiation factor 3 subunit I	EIF3I	-0.455861	1.78495	35.4	-			8	97.197	495360000	44	3	3	23.8937	23.9094	23.928	24.4456	24.1413	24.512
Q9P2K5	Myelin expression factor 2	MYEF2	-0.464838	1.40422	10.5	-			5	33.028	63668000	8	3	3	21.4775	21.3153	21.2053	21.7763	22.0368	21.5795
P25311	Zinc-alpha-2-glycoprotein	AZGP1	-0.470856	0.491824	10.4	-			2	12.321	75631000	5	3	3	21.8351	22.6175	22.3521	22.0457	23.1445	23.027
P33992	DNA replication licensing factor MCM5	MCM5	-0.475466	1.37401	14.6	-			8	54.656	255710000	29	3	3	22.9688	22.6991	23.1577	23.5557	23.4522	23.2441
P31942	Heterogeneous nuclear ribonucleoprotein H3	HNRNPH3	-0.483362	2.61713	52.9	-			10	323.31	2049200000	85	3	3	25.9923	25.9033	25.8025	26.4361	26.4186	26.2935
O43143	Pre-mRNA-splicing factor ATP-dependent RNA helicase DHX15	DHX15	-0.49989	2.2423	12.6	-			8	50.524	195890000	23	3	3	22.1685	22.0813	21.8584	22.5234	22.5322	22.5522
P62995	Transformer-2 protein homolog beta	TRA2B	-0.509071	3.10877	22.9	-			6	84.737	912750000	41	3	3	24.8729	24.9533	24.8481	25.4908	25.3638	25.3469
P06702	Protein S100-A9	S100A9	-0.513179	0.232373	43.9	-			4	32.716	109980000	12	3	3	21.2545	21.4677	23.3906	21.5804	22.6323	23.4397
P82979	SAP domain-containing ribonucleoprotein	SARNP	-0.52948	1.02084	27.1	-			5	35.047	205200000	18	3	3	22.735	22.1971	22.1436	22.8319	23.1778	22.6544
Q13148	TAR DNA-binding protein 43	TARDBP	-0.663266	4.06961	21	-			7	206.85	582560000	50	3	3	24.1632	24.1558	24.0714	24.8475	24.7821	24.7507
Q02413	Desmoglein-1	DSG1	-0.728465	0.658111	11.4	-			8	69.93	293310000	35	3	3	22.6988	23.3292	22.9249	22.7903	24.0592	24.2888
Q96P63	Serpin B12	SERPINB12	-0.863207	0.550554	10.1	-			4	32.327	86839000	11	3	3	21.4959	22.298	22.4382	21.7528	23.1763	23.8926
Q08554	Desmocollin-1	DSC1	-0.936365	0.620183	6.8	-			5	42.369	215700000	16	3	3	22.8873	22.6935	23.1579	22.524	24.4114	24.6123
P15924	Desmoplakin	DSP	-1.18876	0.687304	9.7	-			23	174.03	408550000	44	3	3	22.1885	22.9441	22.4106	22.2529	24.0676	24.7889
Q9NQC3	Reticulon-4	RTN4	-2.13691	2.07871	2.5	-			2	60.304	176700000	15	2	3	22.3977	23.1115	NaN	24.8383	25.205	24.6311
P08123	Collagen alpha-2(I) chain	COL1A2	-4.16865	3.23604	4.3	-			3	55.709	59895000	8	2	3	19.2292	19.2893	NaN	23.539	23.0265	23.7183
