# Supplementary material for: Legionella effector LpPIP recruits protein phosphatase 1 to the mitochondria to induce dephosphorylation of outer membrane proteins
Source: PLoS Biol. 2025 Jul 23;23(7):e3003261. doi: 10.1371/journal.pbio.3003261 (PMC12313075; doi:10.1371/journal.pbio.3003261)
Supplement: S5 Table — (XLSX) [file pbio.3003261.s009.xlsx]

## Sheet: Global_1625 vs WT
PG.ProteinAccessions	PG.ProteinDescriptions	PG.Genes	Log2 Difference	-Log p-value	MitoCarta3.0_List	MitoCarta3.0_SubMitoLocalization	PG.Quantity_WT1	PG.Quantity_WT2	PG.Quantity_WT3	PG.Quantity_WT4	PG.Quantity_Lpg1625_1	PG.Quantity_Lpg1625_2	PG.Quantity_Lpg1625_3	PG.Quantity_Lpg1625_4
Q08J23	RNA cytosine C(5)-methyltransferase NSUN2	NSUN2	0.15134	4.04426	+	Matrix	19.1714	19.1235	19.2016	19.1759	19.3163	19.3221	19.3219	19.3175
Q92934	Bcl2-associated agonist of cell death	BAD	1.09235	3.86903	+	MOM	13.7512	13.67	NaN	13.4203	14.796	14.74	14.5537	14.7351
P19367	Hexokinase-1	HK1	0.254547	3.81283	mito-interacting		20.8751	20.8588	20.8114	20.7487	21.0585	21.0778	21.1075	21.0685
Q8TB37	Iron-sulfur protein NUBPL	NUBPL	-0.199095	3.81129	+	Matrix	18.9251	18.8896	18.9468	18.9315	18.7519	18.6877	18.6908	18.7662
O00154	Cytosolic acyl coenzyme A thioester hydrolase	ACOT7	0.387431	3.45173	+	Matrix	16.2095	16.0623	16.245	16.2351	16.5328	16.6693	16.5687	16.5308
P49327	Fatty acid synthase	FASN	0.218736	3.32806	+	IMS	19.3914	19.3821	19.4124	19.389	19.5375	19.6414	19.59	19.681
Q6P444	Mitochondrial fission regulator 2	MTFR2	-0.233085	3.19309	+	Membrane	16.8415	16.885	16.9303	16.9822	16.7039	16.7006	16.6823	16.6198
Q9BWM7	Sideroflexin-3	SFXN3	0.173976	3.09323	+	MIM	18.1147	18.0581	18.0568	18.0485	18.2547	18.1784	18.2909	18.2499
O15270	Serine palmitoyltransferase 2	SPTLC2	0.234715	3.08238	+	Membrane	18.4191	18.3986	18.4042	18.3056	18.5932	18.6498	18.6735	18.5498
Q13686	Nucleic acid dioxygenase ALKBH1	ALKBH1	0.158713	2.97518	+	Matrix	17.1828	17.1694	17.1912	17.201	17.2942	17.3517	17.4147	17.3187
P36957	Dihydrolipoyllysine-residue succinyltransferase component of 2-oxoglutarate dehydrogenase complex, mitochondrial	DLST	0.136678	2.94944	+	Matrix	21.8918	21.9677	21.9599	21.9104	22.0697	22.1013	22.0738	22.0316
P30041	Peroxiredoxin-6	PRDX6	0.261477	2.89418	+	unknown	18.064	18.1059	18.0575	17.9562	18.2496	18.4033	18.2859	18.2908
Q96BQ5	Coiled-coil domain-containing protein 127	CCDC127	-0.327961	2.89088	+	Membrane	18.0497	18.0139	18.1236	18.1708	17.8825	17.686	17.6964	17.7812
P12694	2-oxoisovalerate dehydrogenase subunit alpha, mitochondrial	BCKDHA	-0.221836	2.66068	+	MIM	19.5145	19.4724	19.57	19.5858	19.4118	19.252	19.283	19.3085
Q969S9	Ribosome-releasing factor 2, mitochondrial	GFM2	0.0959649	2.66031	+	Matrix	18.3665	18.3442	18.3186	18.3079	18.4251	18.4112	18.4694	18.4152
Q9NQG6	Mitochondrial dynamics protein MIEF1	MIEF1	-0.208003	2.651	+	MOM|Matrix	16.7263	16.7247	16.7613	16.79	16.6455	16.4874	16.4848	16.5527
P16260	Solute carrier family 25 member 16	SLC25A16	-0.254301	2.58969	+	MIM	15.7491	15.7615	15.8467	15.9207	15.6504	15.4948	15.5548	15.5608
P07195	L-lactate dehydrogenase B chain	LDHB	0.301271	2.52628	+	unknown	19.0364	19.0384	19.0827	18.9693	19.1945	19.3336	19.479	19.3249
Q13162	Peroxiredoxin-4	PRDX4	0.373126	2.46934	+	IMS	21.6728	21.6055	21.4548	21.4677	22.0484	21.9812	21.889	21.7747
Q9HBH5	Retinol dehydrogenase 14	RDH14	-0.163107	2.46322	+	Membrane	18.8473	18.7981	18.896	18.8668	18.7666	18.6359	18.6618	18.6913
Q9BWH2	FUN14 domain-containing protein 2	FUNDC2	0.32895	2.43948	+	MOM	16.7458	16.6715	16.6306	16.7285	16.8274	17.0621	17.1172	17.0856
Q9NU23	LYR motif-containing protein 2	LYRM2	-0.223173	2.42942	+	Matrix	18.24	18.2284	18.3892	18.2782	18.0745	18.0419	17.9871	18.1397
Q02252	Methylmalonate-semialdehyde dehydrogenase [acylating], mitochondrial	ALDH6A1	0.186494	2.42722	+	MIM	19.6648	19.6888	19.6631	19.6207	19.8063	19.955	19.8387	19.7834
O43708	Maleylacetoacetate isomerase	GSTZ1	-0.402164	2.42131	+	Matrix	16.2341	16.2664	16.4125	16.4608	16.0942	15.7781	16.0023	15.8906
Q7L592	Protein arginine methyltransferase NDUFAF7, mitochondrial	NDUFAF7	-0.264824	2.35137	+	MIM	18.3196	18.2625	18.4158	18.4689	18.2094	18.0347	18.0917	18.0718
Q5JTZ9	Alanine--tRNA ligase, mitochondrial	AARS2	-0.17888	2.34427	+	Matrix	21.0003	21.0171	20.9597	21.0371	20.8782	20.7988	20.7314	20.8902
Q567V2	Mpv17-like protein 2	MPV17L2	-0.18494	2.3352	+	MIM	17.2622	17.1679	17.2451	17.2413	17.0638	17.0302	17.1293	16.9534
P53396	ATP-citrate synthase	ACLY	0.268856	2.29889	+	Matrix	18.8193	18.7737	18.7365	18.6482	18.8786	19.117	19.0561	19.0015
Q96E52	Metalloendopeptidase OMA1, mitochondrial	OMA1	-0.299308	2.28521	+	MIM	16.5875	16.4333	16.5476	16.6419	16.2388	16.1181	16.2758	16.3803
P52789	Hexokinase-2	HK2	0.357073	2.28499	mito-interacting		19.033	19.0674	18.9204	18.7915	19.2788	19.3961	19.3988	19.1669
Q96AY3	Peptidyl-prolyl cis-trans isomerase FKBP10	FKBP10	0.389513	2.27476	+	IMS	18.7257	18.6074	18.7455	18.6866	19.2731	19.0048	18.882	19.1633
O76031	ATP-dependent Clp protease ATP-binding subunit clpX-like, mitochondrial	CLPX	0.186339	2.24964	+	Matrix	20.9235	20.9291	20.9422	20.8491	21.0047	21.1439	21.177	21.0636
Q9UJA2	Cardiolipin synthase (CMP-forming)	CRLS1	0.354507	2.17244	+	MIM	16.6957	16.6904	16.5612	16.5537	16.8786	17.208	16.8768	16.9557
Q96DV4	Large ribosomal subunit protein mL38	MRPL38	-0.165172	2.15751	+	Matrix	19.0556	19.0495	19.0954	19.0823	18.974	18.9011	18.7958	18.9512
Q96AB3	Isochorismatase domain-containing protein 2	ISOC2	-0.185082	2.14604	+	Matrix	19.0304	19.0487	19.0791	19.1304	18.9862	18.7918	18.9082	18.862
Q96I36	Cytochrome c oxidase assembly protein COX14	COX14	1.05212	2.14443	+	MIM	13.405	13.2044	13.5118	13.4523	14.0747	14.2961	15.1978	14.2136
Q99798	Aconitate hydratase, mitochondrial	ACO2	0.118653	2.13467	+	Matrix	22.3414	22.3928	22.3199	22.361	22.4504	22.5301	22.4135	22.4956
Q9BUP0	EF-hand domain-containing protein D1	EFHD1	0.513738	2.11078	+	MIM	14.8806	14.6642	14.9455	14.9262	15.0648	15.3734	15.6141	15.4192
Q9NUB1	Acetyl-coenzyme A synthetase 2-like, mitochondrial	ACSS1	0.238133	2.09709	+	MIM	19.2771	19.3742	19.2801	19.206	19.4935	19.636	19.5615	19.399
Q9HC38	Glyoxalase domain-containing protein 4	GLOD4	0.159652	2.09286	+	Matrix	17.3441	17.3633	17.2456	17.2613	17.4749	17.4504	17.3947	17.5329
A6NNL5	Uncharacterized protein C15orf61	C15orf61	-0.277203	2.05795	+	Matrix	16.2888	16.3623	16.3125	16.1613	16.1484	16.0358	15.9596	15.8723
Q3SY69	Mitochondrial 10-formyltetrahydrofolate dehydrogenase	ALDH1L2	0.161596	2.04067	+	Matrix	15.7484	15.7323	15.8045	15.8512	15.8759	15.9416	15.9308	16.0343
Q15388	Mitochondrial import receptor subunit TOM20 homolog	TOMM20	0.543662	2.03591	+	MOM	17.722	17.6076	17.5493	17.5324	17.8708	18.1815	18.512	18.0216
Q8NBN7	Retinol dehydrogenase 13	RDH13	-0.112785	2.03573	+	MIM	19.1707	19.17	19.1346	19.2255	19.091	19.012	19.0354	19.1112
Q9BVS5	tRNA (adenine(58)-N(1))-methyltransferase, mitochondrial	TRMT61B	-0.26342	2.02776	+	Matrix	17.2392	17.2191	17.2934	17.3482	17.0752	16.9863	16.8452	17.1395
Q15526	Surfeit locus protein 1	SURF1	-0.273248	2.01606	+	MIM	18.655	18.5052	18.6083	18.6378	18.4649	18.1521	18.3412	18.3552
Q6P4A7	Sideroflexin-4	SFXN4	0.125108	2.00998	+	MIM	18.7915	18.7668	18.6425	18.7572	18.8807	18.8598	18.8599	18.8579
O00746	Nucleoside diphosphate kinase, mitochondrial	NME4	0.252573	2.00213	+	MIM	18.0499	18.058	18.1475	17.9891	18.3058	18.3391	18.4497	18.1601
Q86VU5	Catechol O-methyltransferase domain-containing protein 1	COMTD1	-0.220788	1.99355	+	Membrane	19.4773	19.4784	19.4317	19.4562	19.3521	19.288	19.0771	19.2432
P06576	ATP synthase subunit beta, mitochondrial	ATP5F1B	-0.209634	1.98625	+	MIM	25.1848	25.1967	25.3057	25.2819	25.1481	25.022	24.9131	25.0475
Q9Y3E5	Peptidyl-tRNA hydrolase 2, mitochondrial	PTRH2	0.369244	1.95703	+	MOM	19.3147	19.2999	19.2017	19.1211	19.3338	19.7017	19.7266	19.6523
Q8N2F6	Armadillo repeat-containing protein 10	ARMC10	0.129395	1.92183	+	MOM	18.7972	18.7349	18.745	18.7003	18.8523	18.9633	18.8282	18.8512
Q5VT66	Mitochondrial amidoxime-reducing component 1	MTARC1	-0.133756	1.91804	+	MOM	19.8471	19.7685	19.8144	19.7587	19.7433	19.6778	19.5949	19.6376
P00390	Glutathione reductase, mitochondrial	GSR	0.410305	1.9167	+	Matrix	19.1963	19.1987	19.2283	19.0775	19.3214	19.5916	19.863	19.566
P53701	Holocytochrome c-type synthase	HCCS	-0.138519	1.91116	+	IMS	17.7413	17.7128	17.8046	17.8491	17.6743	17.6247	17.5757	17.679
Q86U90	Threonylcarbamoyl-AMP synthase	YRDC	0.122332	1.90852	+	Matrix	19.7513	19.7711	19.7255	19.8791	19.8854	19.8979	19.9201	19.9128
Q9BW92	Threonine--tRNA ligase, mitochondrial	TARS2	-0.155688	1.9015	+	Matrix	20.557	20.54	20.6013	20.5662	20.526	20.4213	20.345	20.3493
O00165	HCLS1-associated protein X-1	HAX1	-0.223325	1.90121	mito-interacting		20.4231	20.4013	20.4701	20.4676	20.3046	20.1621	20.0712	20.331
Q9BT30	Alpha-ketoglutarate-dependent dioxygenase alkB homolog 7, mitochondrial	ALKBH7	-0.195265	1.90038	+	Matrix	16.6513	16.6395	16.817	16.7588	16.5385	16.5011	16.6074	16.4387
Q8WUK0	Phosphatidylglycerophosphatase and protein-tyrosine phosphatase 1	PTPMT1	-0.129382	1.8845	+	MIM	17.7713	17.7186	17.7939	17.7015	17.6983	17.5622	17.5824	17.6249
P05091	Aldehyde dehydrogenase, mitochondrial	ALDH2	0.319789	1.87942	+	Matrix	20.9597	21.0376	20.9762	20.7393	21.1552	21.3376	21.3799	21.1194
O96011	Peroxisomal membrane protein 11B	PEX11B	-0.0913913	1.87345	+	Membrane	15.9798	15.9225	15.8949	15.8874	15.8617	15.8529	15.8006	15.8039
O15239	NADH dehydrogenase [ubiquinone] 1 alpha subcomplex subunit 1	NDUFA1	-0.607256	1.87177	+	MIM	16.7041	16.7208	16.8262	17.1833	16.5019	16.1422	15.9206	16.4406
Q96CB9	5-methylcytosine rRNA methyltransferase NSUN4	NSUN4	-0.203398	1.87161	+	Matrix	18.8802	18.8239	18.9273	18.8008	18.7948	18.6343	18.5475	18.6421
Q8TB22	Spermatogenesis-associated protein 20	SPATA20	0.535092	1.87094	+	Matrix	14.079	14.024	13.5691	13.5385	14.3476	14.3205	14.4771	14.2058
Q53H12	Acylglycerol kinase, mitochondrial	AGK	0.133701	1.85171	+	MIM	20.0106	20.0841	20.0931	19.9483	20.1768	20.1755	20.2046	20.114
Q99551	Transcription termination factor 1, mitochondrial	MTERF1	0.198551	1.8454	+	Matrix	15.3814	15.5356	15.4366	15.3921	15.6229	15.7131	15.6952	15.5088
Q9H936	Mitochondrial glutamate carrier 1	SLC25A22	0.354264	1.84422	+	MIM	18.7192	18.7657	18.7052	18.6297	18.8269	19.0946	19.3082	19.0072
Q96RQ3	Methylcrotonoyl-CoA carboxylase subunit alpha, mitochondrial	MCCC1	0.106392	1.84318	+	Matrix	18.0666	18.1066	18.1282	18.0487	18.1191	18.2142	18.2102	18.2321
Q969P6	DNA topoisomerase I, mitochondrial	TOP1MT	0.616876	1.83876	+	Matrix	16.7999	16.9535	16.4852	16.2152	17.0501	17.4022	17.2958	17.1732
Q9NRP4	Succinate dehydrogenase assembly factor 3, mitochondrial	SDHAF3	-0.130549	1.83735	+	Matrix	18.5241	18.4733	18.5967	18.5969	18.4443	18.3531	18.4103	18.461
Q9Y3D6	Mitochondrial fission 1 protein	FIS1	0.62389	1.83444	+	MOM	18.1704	18.321	17.8249	17.8084	18.4002	18.9393	18.8196	18.4611
P58557	Endoribonuclease YbeY	YBEY	-0.204438	1.81713	+	Matrix	18.1133	18.1317	18.1819	18.2764	17.8951	17.8806	18.0686	18.0413
Q96E29	Transcription termination factor 3, mitochondrial	MTERF3	0.4463	1.81381	+	Matrix	16.5067	16.4539	16.3993	16.0569	16.6108	16.9426	16.95	16.6987
Q9BQP7	Mitochondrial genome maintenance exonuclease 1	MGME1	0.195028	1.81206	+	Matrix	19.6767	19.6158	19.6162	19.601	19.7665	19.8945	19.9345	19.6944
P10620	Microsomal glutathione S-transferase 1	MGST1	0.292165	1.80658	+	Membrane	15.2214	15.202	15.1732	15.1414	15.2706	15.6284	15.6068	15.401
Q6JQN1	Acyl-CoA dehydrogenase family member 10	ACAD10	-0.460522	1.78422	+	Matrix	14.335	14.1466	14.3639	14.412	14.1198	13.883	13.5085	13.9041
Q9NR28	Diablo IAP-binding mitochondrial protein	DIABLO	0.179519	1.7717	+	IMS	20.969	21.0198	20.9542	20.8499	21.1183	21.2429	21.1051	21.0445
Q6UXV4	MICOS complex subunit MIC27	APOOL	-0.16884	1.76985	+	MIM	18.246	18.2129	18.1884	18.2578	17.9529	17.9982	18.1629	18.1156
Q9UKA2	F-box/LRR-repeat protein 4	FBXL4	-0.518436	1.76967	+	IMS	15.4383	15.3315	15.5428	15.6858	15.2394	14.6341	14.8812	15.1699
P40763	Signal transducer and activator of transcription 3	STAT3	-0.547652	1.76641	mito-interacting		12.8203	12.6194	12.6026	12.9885	12.5926	12.0093	12.2494	11.9889
Q7Z695	Uncharacterized aarF domain-containing protein kinase 2	ADCK2	-0.232092	1.76635	+	MIM	15.1341	15.0922	15.2171	15.206	14.9303	14.7732	14.9284	15.0893
Q9BPW8	Protein NipSnap homolog 1	NIPSNAP1	-0.172791	1.75685	+	Matrix	20.3543	20.3909	20.4472	20.3931	20.3697	20.1839	20.1924	20.1484
Q6P587	Acylpyruvase FAHD1, mitochondrial	FAHD1	-0.0845184	1.75608	+	Matrix	19.8108	19.8523	19.8696	19.8796	19.7812	19.7429	19.7278	19.8223
Q9H3K2	Growth hormone-inducible transmembrane protein	GHITM	0.548789	1.75422	+	MIM	16.0801	15.9852	15.9105	15.7128	16.0904	16.575	16.8051	16.4133
Q9H7H0	Methyltransferase-like protein 17, mitochondrial	METTL17	-0.184945	1.74962	+	Matrix	18.0723	17.9833	18.1215	18.1277	17.8952	17.8529	17.7994	18.0175
Q9BUV8	GEL complex subunit OPTI	RAB5IF	0.307359	1.74446	+	MIM	16.6834	16.6383	16.6814	16.6503	16.7215	17.0863	17.1449	16.9302
Q9NZ45	CDGSH iron-sulfur domain-containing protein 1	CISD1	0.270062	1.73116	+	MOM	18.0489	18.076	17.9929	17.7493	18.2129	18.3193	18.2772	18.138
Q9H019	Mitochondrial fission regulator 1-like	MTFR1L	-0.330568	1.73008	+	unknown	18.4328	18.3648	18.5308	18.6945	18.2582	18.0994	18.0071	18.3359
Q8TB36	Ganglioside-induced differentiation-associated protein 1	GDAP1	0.295298	1.72734	+	MOM	16.82	16.7119	16.7623	16.4809	17.0876	17.0802	16.882	16.9065
P10415	Apoptosis regulator Bcl-2	BCL2	-0.278203	1.72354	+	MOM	16.7174	16.6963	16.8521	16.9059	16.7043	16.4673	16.3667	16.5205
Q9NP81	Serine--tRNA ligase, mitochondrial	SARS2	-0.0612617	1.72217	+	Matrix	22.2709	22.2432	22.2722	22.3337	22.2252	22.2155	22.2181	22.2162
O43847	Nardilysin	NRDC	0.474316	1.71718	+	Matrix	12.7356	12.4746	12.6174	12.1949	12.8691	12.8858	12.9054	13.2594
Q8N490	Probable hydrolase PNKD	PNKD	-0.338651	1.71373	+	MIM	18.7573	18.8014	18.8584	19.0112	18.6696	18.4966	18.2687	18.6388
P23434	Glycine cleavage system H protein, mitochondrial	GCSH	-0.313299	1.71204	+	Matrix	21.3079	21.3896	21.1101	21.5107	21.1378	21.0594	20.9677	20.9003
Q96DP5	Methionyl-tRNA formyltransferase, mitochondrial	MTFMT	-0.139159	1.70592	+	Matrix	15.9162	15.8817	15.8136	15.919	15.7593	15.6662	15.8375	15.7108
P02794	Ferritin heavy chain	FTH1	0.270097	1.70292	+	unknown	17.2558	17.4101	17.4427	17.2764	17.6245	17.8109	17.5561	17.474
Q5VUM1	Succinate dehydrogenase assembly factor 4, mitochondrial	SDHAF4	-0.412316	1.69986	+	Matrix	16.9551	16.912	17.2258	17.0478	16.7796	16.4124	16.4522	16.8471
Q96SZ6	Mitochondrial tRNA methylthiotransferase CDK5RAP1	CDK5RAP1	0.132323	1.69817	+	Matrix	18.2234	18.3033	18.3258	18.3191	18.3803	18.4528	18.5103	18.3575
P78540	Arginase-2, mitochondrial	ARG2	0.16818	1.68831	+	Matrix	20.2697	20.3049	20.1032	20.1715	20.3291	20.4307	20.427	20.3352
Q9NRP2	COX assembly mitochondrial protein 2 homolog	CMC2	-0.24469	1.68644	+	IMS	18.6585	18.5939	18.8213	18.7994	18.5664	18.421	18.3408	18.5661
O43615	Mitochondrial import inner membrane translocase subunit TIM44	TIMM44	0.0609555	1.68199	+	MIM	20.928	20.9287	20.9048	20.8727	20.9688	20.9673	20.9355	21.0063
Q9H078	Mitochondrial disaggregase	CLPB	-0.097086	1.67246	+	IMS	20.2862	20.3305	20.3252	20.3013	20.264	20.1701	20.1553	20.2654
P13051	Uracil-DNA glycosylase	UNG	0.176998	1.66486	+	Matrix	17.5475	17.4517	17.3951	17.3743	17.5745	17.717	17.6581	17.5269
Q9NRZ5	1-acyl-sn-glycerol-3-phosphate acyltransferase delta	AGPAT4	0.265909	1.66351	+	MOM	15.2633	15.3016	15.4193	15.2582	15.3931	15.7167	15.694	15.5022
Q13423	NAD(P) transhydrogenase, mitochondrial	NNT	0.302804	1.64906	+	MIM	20.5217	20.5213	20.452	20.4028	20.5173	20.7839	20.9685	20.8392
Q15286	Ras-related protein Rab-35	RAB35	0.179421	1.63673	mito-interacting		19.6268	19.6002	19.5426	19.3682	19.6937	19.7148	19.702	19.7448
Q9NWS8	Required for meiotic nuclear division protein 1 homolog	RMND1	0.426692	1.63249	+	MIM	17.6129	17.7418	17.3632	17.2486	17.6867	18.0666	18.0196	17.9003
Q9P2J9	[Pyruvate dehydrogenase [acetyl-transferring]]-phosphatase 2, mitochondrial	PDP2	-0.158264	1.63125	+	Matrix	17.3396	17.3255	17.4395	17.4083	17.3439	17.1698	17.1418	17.2244
P13073	Cytochrome c oxidase subunit 4 isoform 1, mitochondrial	COX4I1	-0.159379	1.62999	+	MIM	22.6601	22.6928	22.8175	22.7159	22.6148	22.5824	22.4428	22.6088
Q6UW78	Ubiquinol-cytochrome-c reductase complex assembly factor 3	UQCC3	-0.383932	1.62874	+	MIM	18.2545	18.2397	17.9942	18.3723	17.9249	17.5379	17.8863	17.9758
Q13084	Large ribosomal subunit protein bL28m	MRPL28	-0.216824	1.62274	+	Matrix	20.0306	19.9994	20.0752	20.1826	19.9652	19.7652	19.7382	19.9519
P82930	Small ribosomal subunit protein mS34	MRPS34	-0.227342	1.61912	+	Matrix	21.3667	21.4153	21.4076	21.4939	21.2593	20.9991	21.187	21.3288
Q02127	Dihydroorotate dehydrogenase (quinone), mitochondrial	DHODH	-0.167485	1.6166	+	MIM	19.0299	19.0346	19.0935	19.1665	18.9622	18.8882	18.7971	19.0071
P17612	cAMP-dependent protein kinase catalytic subunit alpha	PRKACA	0.218642	1.6085	+	MIM	16.8448	16.7314	16.7839	16.7678	16.8282	16.9802	17.1646	17.0295
Q9Y6M9	NADH dehydrogenase [ubiquinone] 1 beta subcomplex subunit 9	NDUFB9	-0.303668	1.59143	+	MIM	20.4721	20.4307	20.6835	20.715	20.4481	20.1612	20.1414	20.3359
P49914	5-formyltetrahydrofolate cyclo-ligase	MTHFS	-0.257245	1.59057	+	Matrix	17.3035	17.3025	17.3977	17.615	17.1986	17.0959	17.0448	17.2505
Q07021	Complement component 1 Q subcomponent-binding protein, mitochondrial	C1QBP	0.193756	1.58251	+	Matrix	24.2415	24.2861	24.276	24.0407	24.3356	24.4814	24.4315	24.3707
P49748	Very long-chain specific acyl-CoA dehydrogenase, mitochondrial	ACADVL	0.0894399	1.58139	+	MIM	19.0731	19.1073	19.0799	19.0339	19.1212	19.2098	19.2076	19.1132
Q7L2E3	ATP-dependent RNA helicase DHX30	DHX30	0.0781837	1.57109	+	Matrix	20.1271	20.1458	20.0777	20.086	20.151	20.2449	20.194	20.1595
Q96AQ8	Mitochondrial calcium uniporter regulator 1	MCUR1	0.257598	1.57108	+	MIM	15.1671	15.1153	15.101	15.1566	15.1516	15.3892	15.5522	15.4774
O60238	BCL2/adenovirus E1B 19 kDa protein-interacting protein 3-like	BNIP3L	0.353866	1.56927	+	MOM	14.4112	14.241	14.1849	13.9172	14.4715	14.7114	14.4127	14.5741
Q9UH62	Armadillo repeat-containing X-linked protein 3	ARMCX3	-0.125925	1.56672	+	MOM	18.6994	18.6624	18.6735	18.7802	18.6483	18.5216	18.5171	18.6248
O95168	NADH dehydrogenase [ubiquinone] 1 beta subcomplex subunit 4	NDUFB4	-0.174459	1.55694	+	MIM	21.1867	21.1778	21.2455	21.2526	21.2031	21.0403	20.9654	20.9559
P82664	Small ribosomal subunit protein uS10m	MRPS10	0.238075	1.54753	+	Matrix	18.4211	18.4087	18.4454	18.4727	18.4473	18.7728	18.6688	18.8114
Q16595	Frataxin, mitochondrial	FXN	0.583095	1.54336	+	Matrix	16.8354	16.8639	16.8786	16.712	17.0292	17.351	17.9692	17.2728
Q9BXK5	Bcl-2-like protein 13	BCL2L13	0.641439	1.53809	+	MOM	18.3983	18.6873	18.2171	18.0098	18.7819	19.269	19.2504	18.5769
Q96A46	Mitoferrin-2	SLC25A28	-0.218833	1.5323	+	MIM	15.3325	15.421	15.4663	15.5957	15.2406	15.1032	15.2292	15.3671
O75027	Iron-sulfur clusters transporter ABCB7, mitochondrial	ABCB7	0.336833	1.53081	+	MIM	18.4833	18.4633	18.3941	18.2069	18.464	18.7799	18.9471	18.7041
Q9Y2Z9	Ubiquinone biosynthesis monooxygenase COQ6, mitochondrial	COQ6	-0.160398	1.52383	+	MIM	18.1159	18.0701	18.1171	18.2058	18.0438	17.9895	17.8236	18.0105
O60488	Long-chain-fatty-acid--CoA ligase 4	ACSL4	0.248867	1.51785	mito-interacting		19.4263	19.4621	19.4173	19.3671	19.451	19.7335	19.8571	19.6268
Q8WVC6	Dephospho-CoA kinase domain-containing protein	DCAKD	0.418852	1.51064	+	Membrane	17.4535	17.4734	17.3089	16.9363	17.6253	17.8708	17.8273	17.5241
Q99623	Prohibitin-2	PHB2	0.0656557	1.50699	+	MIM	22.6367	22.6504	22.6768	22.6081	22.663	22.7539	22.7096	22.7083
Q13057	Bifunctional coenzyme A synthase	COASY	-0.323576	1.5047	+	Matrix	15.9064	15.8139	16.0416	16.146	15.8443	15.4797	15.5233	15.7663
Q9NRK6	ATP-binding cassette sub-family B member 10, mitochondrial	ABCB10	0.246529	1.50125	+	MIM	19.356	19.3621	19.2136	19.161	19.312	19.6394	19.59	19.5374
O00483	Cytochrome c oxidase subunit NDUFA4	NDUFA4	-0.253531	1.49003	+	MIM	19.8532	19.8295	20.0278	19.9706	19.8955	19.563	19.6409	19.5677
Q9NVH1	DnaJ homolog subfamily C member 11	DNAJC11	0.093504	1.48434	+	MOM	19.7109	19.7174	19.7809	19.668	19.7733	19.8804	19.818	19.7796
Q99797	Mitochondrial intermediate peptidase	MIPEP	0.137463	1.48266	+	Matrix	18.9221	18.9251	18.8769	18.7627	19.0553	19.0001	19.0599	18.9214
Q9NVV4	Poly(A) RNA polymerase, mitochondrial	MTPAP	0.249299	1.48151	+	Matrix	18.6107	18.6185	18.4564	18.3943	18.6443	18.8559	18.9236	18.6533
Q9H845	Complex I assembly factor ACAD9, mitochondrial	ACAD9	0.322516	1.47977	+	MIM	19.8197	19.8365	19.6521	19.5519	19.8573	20.1608	20.2379	19.8942
P32189	Glycerol kinase	GK	0.484405	1.46631	mito-interacting		20.7053	20.8017	20.4823	20.3015	20.8345	21.2116	21.3653	20.817
Q9GZY8	Mitochondrial fission factor	MFF	-0.197787	1.46477	+	MOM	18.5867	18.6672	18.7892	18.7369	18.5724	18.5597	18.3261	18.5307
Q6SZW1	NAD(+) hydrolase SARM1	SARM1	0.202861	1.4623	mito-interacting		17.7315	17.7453	17.5001	17.6476	17.8982	17.9014	17.9228	17.7136
P31040	Succinate dehydrogenase [ubiquinone] flavoprotein subunit, mitochondrial	SDHA	0.171225	1.45805	+	MIM	22.8249	22.8808	22.8097	22.6612	22.9093	23.0641	23.0055	22.8827
Q86UT6	NLR family member X1	NLRX1	0.198215	1.45546	+	Matrix	16.7818	16.858	16.803	16.6106	16.8903	17.0214	17.0702	16.8644
A6NJ78	12S rRNA N4-methylcytidine (m4C) methyltransferase	METTL15	-0.252727	1.45392	+	Matrix	17.9921	17.9079	18.0894	18.2531	17.7543	17.6744	17.8883	17.9148
Q9Y2C4	Nuclease EXOG, mitochondrial	EXOG	0.139843	1.45173	+	MIM	17.3564	17.4237	17.3434	17.359	17.401	17.5881	17.5959	17.4568
P56381	ATP synthase subunit epsilon, mitochondrial	ATP5F1E	-1.3644	1.44459	+	MIM	20.9261	20.8525	21.5385	21.9365	20.6359	18.8096	19.7239	20.6266
Q9P2R7	Succinate--CoA ligase [ADP-forming] subunit beta, mitochondrial	SUCLA2	0.110776	1.44277	+	Matrix	21.0326	21.0228	20.9799	21.0454	21.0425	21.1112	21.229	21.141
Q9UGC7	Peptide chain release factor 1-like, mitochondrial	MTRF1L	-0.233212	1.43972	+	Matrix	18.8278	18.7736	18.9341	19.0514	18.7533	18.5586	18.5567	18.7855
Q16134	Electron transfer flavoprotein-ubiquinone oxidoreductase, mitochondrial	ETFDH	0.17199	1.43909	+	MIM	19.2511	19.2258	19.203	19.0109	19.3157	19.3571	19.4309	19.2751
P40939	Trifunctional enzyme subunit alpha, mitochondrial	HADHA	0.185846	1.43857	+	MIM	20.9758	21.0163	20.9776	20.7793	21.0028	21.1691	21.2047	21.1158
P12074	Cytochrome c oxidase subunit 6A1, mitochondrial	COX6A1	-1.02434	1.43807	+	MIM	18.3069	18.1545	18.5015	18.8886	17.9902	16.5586	17.2047	18.0007
P36873	Serine/threonine-protein phosphatase PP1-gamma catalytic subunit	PPP1CC	0.504997	1.43001	mito-interacting		21.0219	21.0834	20.9434	20.7458	21.2824	21.8053	21.6764	21.0503
Q53S33	BolA-like protein 3	BOLA3	-0.299523	1.42643	+	Matrix	18.3364	18.3197	18.4229	18.631	18.1742	17.8913	18.1384	18.3079
Q9H3J6	Mitochondrial translation release factor in rescue	MTRFR	-0.0576842	1.42288	+	Matrix	15.5669	15.5533	15.533	15.5131	15.4369	15.522	15.5006	15.4759
P78549	Endonuclease III-like protein 1	NTHL1	0.201746	1.41845	+	unknown	17.3721	17.1287	17.1868	17.1852	17.4672	17.5368	17.2807	17.3951
O75880	Protein SCO1 homolog, mitochondrial	SCO1	0.133657	1.41803	+	MIM	20.4174	20.3717	20.2327	20.2477	20.5042	20.4683	20.4191	20.4125
Q9H4K7	Mitochondrial ribosome-associated GTPase 2	MTG2	0.463964	1.41551	+	Matrix	15.6606	15.7473	15.3701	15.1316	15.7635	16.14	16.1058	15.7561
P83111	Serine beta-lactamase-like protein LACTB, mitochondrial	LACTB	0.133118	1.41069	+	IMS	17.2769	17.2515	17.2466	17.3195	17.373	17.3836	17.5448	17.3256
Q9H6R3	Acyl-CoA synthetase short-chain family member 3, mitochondrial	ACSS3	-0.312054	1.40822	+	Matrix	15.6946	15.6796	15.9596	16.048	15.6782	15.3548	15.625	15.4756
Q86YH6	All trans-polyprenyl-diphosphate synthase PDSS2	PDSS2	-0.173091	1.40466	+	MIM	17.649	17.675	17.7267	17.794	17.5995	17.3966	17.4977	17.6586
Q86Y39	NADH dehydrogenase [ubiquinone] 1 alpha subcomplex subunit 11	NDUFA11	0.573065	1.40174	+	MIM	17.4069	17.3871	17.1075	16.9021	17.3537	17.9422	18.1853	17.6146
P43304	Glycerol-3-phosphate dehydrogenase, mitochondrial	GPD2	0.0748167	1.40024	+	MIM	19.8225	19.7811	19.8154	19.8133	19.8286	19.8445	19.9238	19.9348
O75964	ATP synthase subunit g, mitochondrial	ATP5MG	0.149071	1.39945	+	MIM	22.2305	22.2397	22.2014	22.2457	22.2551	22.509	22.4273	22.322
P14927	Cytochrome b-c1 complex subunit 7	UQCRB	-0.293387	1.39748	+	MIM	21.5322	21.554	21.7785	21.8425	21.448	21.2893	21.2189	21.5774
Q9HBH1	Peptide deformylase, mitochondrial	PDF	-0.140539	1.39658	+	Matrix	19.4302	19.3888	19.4245	19.4959	19.3983	19.2135	19.2078	19.3577
Q02218	2-oxoglutarate dehydrogenase complex component E1	OGDH	0.149544	1.39121	+	Matrix	20.5312	20.5068	20.4346	20.3162	20.6045	20.6468	20.629	20.5066
Q8TCS8	Polyribonucleotide nucleotidyltransferase 1, mitochondrial	PNPT1	0.113476	1.38192	+	Matrix|IMS	19.743	19.7776	19.7454	19.6552	19.743	19.9055	19.8551	19.8715
P09669	Cytochrome c oxidase subunit 6C	COX6C	-0.179576	1.37781	+	MIM	20.5029	20.5321	20.6579	20.7594	20.5418	20.4119	20.3811	20.3991
Q7Z7H8	Large ribosomal subunit protein uL10m	MRPL10	0.276639	1.37078	+	Matrix	19.0732	19.0527	18.946	18.7543	19.072	19.2541	19.4437	19.1631
O95139	NADH dehydrogenase [ubiquinone] 1 beta subcomplex subunit 6	NDUFB6	-0.310284	1.36861	+	MIM	19.3796	19.2114	19.4346	19.6038	19.1408	18.8949	19.0311	19.3214
P05166	Propionyl-CoA carboxylase beta chain, mitochondrial	PCCB	0.169625	1.36514	+	Matrix	18.4612	18.4609	18.29	18.2756	18.519	18.6242	18.5884	18.4346
O75251	NADH dehydrogenase [ubiquinone] iron-sulfur protein 7, mitochondrial	NDUFS7	-0.247506	1.36496	+	MIM	20.7197	20.7253	20.9371	20.8976	20.7581	20.3892	20.5175	20.6249
Q96HS1	Serine/threonine-protein phosphatase PGAM5, mitochondrial	PGAM5	0.174273	1.36253	+	MOM	21.8017	21.8794	21.736	21.654	21.8813	22.0049	22.0429	21.8392
O43488	Aflatoxin B1 aldehyde reductase member 2	AKR7A2	-0.0655303	1.35368	+	Matrix	18.1249	18.0365	18.1059	18.1174	18.0498	18.0123	17.9958	18.0647
Q7KZF4	Staphylococcal nuclease domain-containing protein 1	SND1	0.131065	1.35265	+	unknown	20.9464	20.9247	20.9222	20.9767	21.0152	21.0643	20.9969	21.2178
P49189	4-trimethylaminobutyraldehyde dehydrogenase	ALDH9A1	0.21568	1.34004	+	Matrix	19.8351	19.9032	19.7835	19.7003	19.877	20.1202	20.1757	19.9119
Q6NVY1	3-hydroxyisobutyryl-CoA hydrolase, mitochondrial	HIBCH	0.173288	1.33939	+	Matrix	19.303	19.3484	19.213	19.1443	19.383	19.4654	19.5465	19.307
Q8IUX1	Complex I assembly factor TMEM126B, mitochondrial	TMEM126B	-0.32792	1.33715	+	MIM	17.2567	17.1801	17.4324	17.582	17.1207	16.9847	16.7968	17.2374
P28288	ATP-binding cassette sub-family D member 3	ABCD3	0.423027	1.33168	+	Membrane	19.4095	19.4773	19.2104	18.9761	19.4184	19.8509	19.9544	19.5417
P33316	Deoxyuridine 5'-triphosphate nucleotidohydrolase, mitochondrial	DUT	-0.255606	1.32742	+	Matrix	19.3727	19.3133	19.4859	19.6517	19.2326	19.086	19.0959	19.3867
Q9HA92	Radical S-adenosyl methionine domain-containing protein 1, mitochondrial	RSAD1	-0.206614	1.32696	+	MIM	16.3427	16.3453	16.6204	16.6159	16.3074	16.2998	16.2898	16.2008
O14561	Acyl carrier protein, mitochondrial	NDUFAB1	0.448914	1.32667	+	MIM	16.4718	16.724	16.6562	16.705	16.7059	17.2023	17.5006	16.9439
P51553	Isocitrate dehydrogenase [NAD] subunit gamma, mitochondrial	IDH3G	0.181465	1.3147	+	Matrix	19.4408	19.5283	19.5217	19.3612	19.5822	19.6929	19.7926	19.5102
P34897	Serine hydroxymethyltransferase, mitochondrial	SHMT2	-0.246883	1.31196	+	Matrix	24.564	24.5268	24.7942	24.844	24.5412	24.3041	24.3622	24.534
P36542	ATP synthase subunit gamma, mitochondrial	ATP5F1C	0.346066	1.30983	+	MIM	22.2153	22.3333	22.3076	21.9771	22.3107	22.6421	22.831	22.4338
Q9H6K4	Optic atrophy 3 protein	OPA3	-0.320045	1.30971	+	MOM	17.6415	17.3561	17.7234	17.7287	17.3469	17.0382	17.4994	17.2852
Q9NYY8	FAST kinase domain-containing protein 2, mitochondrial	FASTKD2	0.466692	1.30817	+	Matrix	17.7174	17.782	17.4735	17.335	17.7317	18.3121	18.3213	17.8097
Q969Q5	Ras-related protein Rab-24	RAB24	0.412082	1.30545	+	MOM	15.7383	15.7148	15.7976	15.2679	15.8661	16.2421	16.2401	15.8186
Q9UI32	Glutaminase liver isoform, mitochondrial	GLS2	0.290877	1.30326	+	Matrix	16.5779	16.5984	16.1549	16.3239	16.7941	16.7676	16.697	16.5599
Q6UB35	Monofunctional C1-tetrahydrofolate synthase, mitochondrial	MTHFD1L	-0.0465612	1.30171	+	Matrix	21.7723	21.7949	21.7478	21.7334	21.6926	21.6937	21.7298	21.746
P17568	NADH dehydrogenase [ubiquinone] 1 beta subcomplex subunit 7	NDUFB7	-0.234611	1.30032	+	MIM	19.2787	19.2736	19.1715	19.5217	19.197	19.1153	18.9091	19.0857
Q16775	Hydroxyacylglutathione hydrolase, mitochondrial	HAGH	-0.275851	1.29961	+	Matrix	18.2255	18.1856	18.2934	18.559	18.1543	17.9572	17.8699	18.1786
Q8N5G0	Small integral membrane protein 20	SMIM20	-0.298668	1.29223	+	MIM	19.1452	19.2313	19.2315	19.4244	19.0643	18.7678	18.7934	19.2122
P10606	Cytochrome c oxidase subunit 5B, mitochondrial	COX5B	-0.342107	1.2894	+	MIM	22.147	22.1676	22.4711	22.5176	22.0669	21.8527	21.786	22.2292
Q5HYK3	2-methoxy-6-polyprenyl-1,4-benzoquinol methylase, mitochondrial	COQ5	-0.107756	1.28892	+	MIM	17.5288	17.5156	17.5857	17.6387	17.5436	17.4426	17.4729	17.3787
A1L188	NADH dehydrogenase [ubiquinone] 1 alpha subcomplex assembly factor 8	NDUFAF8	-0.395623	1.28883	+	IMS	16.0359	16.0826	16.3872	16.4739	16.0034	15.8911	15.4948	16.0079
Q16891	MICOS complex subunit MIC60	IMMT	-0.194825	1.28658	+	MIM	21.8468	21.788	21.9741	21.9852	21.7481	21.5906	21.6109	21.8653
P80404	4-aminobutyrate aminotransferase, mitochondrial	ABAT	0.162852	1.28459	+	Matrix	17.9945	17.9564	17.9421	17.8276	18.1567	18.184	18.1009	17.9303
P36551	Oxygen-dependent coproporphyrinogen-III oxidase, mitochondrial	CPOX	-0.132738	1.28328	+	MIM	20.5117	20.4715	20.5852	20.6256	20.5231	20.3306	20.3686	20.4408
Q8WV60	Pentatricopeptide repeat-containing protein 2, mitochondrial	PTCD2	0.111683	1.28322	+	Matrix	15.2529	15.3061	15.3073	15.2649	15.2918	15.358	15.435	15.4932
Q9Y255	PRELI domain-containing protein 1, mitochondrial	PRELID1	-0.354339	1.27859	+	IMS	15.1904	15.6291	15.5069	15.446	14.8462	15.2974	15.2703	14.9412
Q08257	Quinone oxidoreductase	CRYZ	0.275571	1.27743	+	Matrix	19.5761	19.6212	19.4538	19.3732	19.5874	19.8833	20.0102	19.6457
Q15031	Leucine--tRNA ligase, mitochondrial	LARS2	0.110672	1.2747	+	Matrix	18.4375	18.4448	18.4455	18.3205	18.5304	18.5306	18.5987	18.4313
Q8N442	Translation factor GUF1, mitochondrial	GUF1	0.410155	1.27407	+	Matrix	17.4031	17.4636	17.0675	16.892	17.4765	17.7012	17.8668	17.4224
Q9BYT8	Neurolysin, mitochondrial	NLN	0.196045	1.27292	+	Matrix	17.5459	17.5799	17.5195	17.4276	17.6099	17.7141	17.9262	17.607
Q9Y6I8	Peroxisomal membrane protein 4	PXMP4	-0.649418	1.26861	+	unknown	14.3538	14.19	14.2294	14.0797	14.2239	13.2869	13.7329	13.0115
Q8WUD6	Cholinephosphotransferase 1	CHPT1	-0.21861	1.26744	+	MIM	16.7416	16.6738	16.8203	16.7924	16.7173	16.4077	16.377	16.6517
Q9BRQ6	MICOS complex subunit MIC25	CHCHD6	-0.131436	1.26677	+	MIM	17.304	17.3592	17.4211	17.5061	17.2818	17.3013	17.1667	17.315
Q9Y5U8	Mitochondrial pyruvate carrier 1	MPC1	-0.289182	1.26584	+	MIM	15.6835	15.5299	15.4795	15.8764	15.3973	15.5573	15.1746	15.2833
Q92665	Small ribosomal subunit protein mS31	MRPS31	-0.192055	1.26567	+	Matrix	20.7727	20.739	20.9347	21.006	20.7002	20.6441	20.5538	20.786
Q16854	Deoxyguanosine kinase, mitochondrial	DGUOK	-0.141439	1.26524	+	Matrix	15.4844	15.4167	15.3686	15.3051	15.1418	15.2893	15.3548	15.2232
Q8TC12	Retinol dehydrogenase 11	RDH11	0.311448	1.2632	mito-interacting		19.4738	19.4891	19.3888	19.1017	19.5287	19.8634	19.8117	19.4954
P14406	Cytochrome c oxidase subunit 7A2, mitochondrial	COX7A2	0.113683	1.25605	+	MIM	20.1675	20.168	20.0217	20.1404	20.3057	20.1853	20.2834	20.1779
Q9Y3B8	Oligoribonuclease, mitochondrial	REXO2	-0.338081	1.25529	+	Matrix	16.845	16.7284	17.1145	17.2559	16.7074	16.52	16.5296	16.8344
Q3ZCQ8	Mitochondrial import inner membrane translocase subunit TIM50	TIMM50	-0.136462	1.25204	+	MIM	22.3498	22.3421	22.4538	22.4541	22.3521	22.3426	22.1735	22.1857
Q9BRX8	Peroxiredoxin-like 2A	PRXL2A	0.294834	1.25124	+	Membrane	15.5235	15.6659	15.5702	15.4617	15.6867	16.1719	15.8755	15.6665
O75947	ATP synthase subunit d, mitochondrial	ATP5PD	-0.18718	1.24871	+	MIM	24.1098	24.1478	24.2819	24.2821	24.0949	23.9872	23.8479	24.1428
P54886	Delta-1-pyrroline-5-carboxylate synthase	ALDH18A1	0.1245	1.24805	+	Matrix	21.369	21.3845	21.3386	21.2869	21.3479	21.4399	21.5665	21.5229
P27695	DNA-(apurinic or apyrimidinic site) endonuclease	APEX1	0.27553	1.24623	+	Matrix	21.2813	21.1297	20.9371	20.933	21.4684	21.5041	21.2147	21.1959
P78537	Biogenesis of lysosome-related organelles complex 1 subunit 1	BLOC1S1	-0.153269	1.24208	+	unknown	16.1228	16.0811	16.1187	16.1902	16.0092	15.9744	15.811	16.1051
Q969Z0	FAST kinase domain-containing protein 4	TBRG4	0.474413	1.23987	+	Matrix	19.6321	19.7182	19.2354	19.2645	19.6366	20.1633	20.2591	19.6888
Q8IVS2	Malonyl-CoA-acyl carrier protein transacylase, mitochondrial	MCAT	0.0910802	1.23731	+	Matrix	20.0919	20.0701	20.0824	20.0312	20.1392	20.2109	20.2242	20.0656
Q9NXA8	NAD-dependent protein deacylase sirtuin-5, mitochondrial	SIRT5	-0.128455	1.23474	+	Matrix	16.5659	16.5912	16.5837	16.6272	16.5588	16.4479	16.3193	16.5283
Q16740	ATP-dependent Clp protease proteolytic subunit, mitochondrial	CLPP	-0.126337	1.23472	+	Matrix	20.4215	20.4658	20.3848	20.2616	20.3501	20.2283	20.209	20.2409
Q9BVV7	Mitochondrial import inner membrane translocase subunit Tim21	TIMM21	-0.223423	1.22516	+	MIM	18.2178	18.2992	18.4315	18.4903	18.2128	17.9161	18.1883	18.2279
Q9BV79	Enoyl-[acyl-carrier-protein] reductase, mitochondrial	MECR	0.07341	1.22394	+	Matrix	16.5492	16.5439	16.6004	16.6029	16.5967	16.6114	16.6651	16.7168
Q8NE86	Calcium uniporter protein, mitochondrial	MCU	0.30669	1.21901	+	MIM	18.4171	18.4997	18.1749	17.9962	18.461	18.7088	18.6786	18.4662
P28838	Cytosol aminopeptidase	LAP3	-0.218705	1.21424	+	Matrix	20.2742	20.2531	20.424	20.5138	20.2037	20.0074	20.0559	20.3232
Q5XKP0	MICOS complex subunit MIC13	MICOS13	-0.411964	1.21377	+	MIM	18.4897	18.4335	18.5186	18.5192	18.3752	17.7049	17.8429	18.3901
Q96CM3	Pseudouridylate synthase RPUSD4, mitochondrial	RPUSD4	-0.155419	1.2131	+	Matrix	16.6029	16.4788	16.5825	16.6455	16.3972	16.2697	16.5237	16.4973
Q6DKK2	Tetratricopeptide repeat protein 19, mitochondrial	TTC19	0.274618	1.21229	+	MIM	17.9474	18.0569	17.8338	17.6414	18.0722	18.2789	18.2743	17.9526
Q8IWL3	Iron-sulfur cluster co-chaperone protein HscB	HSCB	-0.148891	1.20991	+	Matrix	18.6143	18.5574	18.5741	18.7553	18.466	18.4243	18.4038	18.6115
Q9Y6N1	Cytochrome c oxidase assembly protein COX11, mitochondrial	COX11	0.382102	1.2099	+	MIM	17.066	17.3356	16.8839	16.9638	17.3944	17.6062	17.6902	17.0868
Q7Z7K0	COX assembly mitochondrial protein homolog	CMC1	-0.215054	1.20888	+	IMS	19.9893	19.9225	20.2213	20.1355	19.9359	19.7556	19.7283	19.9885
P14854	Cytochrome c oxidase subunit 6B1	COX6B1	-0.289591	1.20673	+	MIM	23.437	23.4326	23.5797	23.7157	23.3946	23.2498	22.9495	23.4127
Q9NZJ6	Ubiquinone biosynthesis O-methyltransferase, mitochondrial	COQ3	-0.120927	1.2054	+	MIM	19.0353	18.9555	19.0912	19.1137	18.9756	18.8536	18.8688	19.014
Q9UBX3	Mitochondrial dicarboxylate carrier	SLC25A10	0.102782	1.20409	+	MIM	18.6768	18.7089	18.6963	18.5519	18.7211	18.7428	18.8405	18.7407
P30837	Aldehyde dehydrogenase X, mitochondrial	ALDH1B1	0.109944	1.20364	+	Matrix	20.7086	20.7095	20.6985	20.5574	20.6985	20.8384	20.8121	20.7648
Q8WV93	AFG1-like ATPase	AFG1L	-0.103526	1.20213	+	MIM	16.1859	16.1753	16.1506	16.167	16.1383	16.1237	16.0613	15.9415
Q9NUT2	Mitochondrial potassium channel ATP-binding subunit	ABCB8	0.206653	1.20081	+	MIM	16.8226	16.792	16.7186	16.4954	16.7574	16.9723	16.98	16.9454
Q9UIJ7	GTP:AMP phosphotransferase AK3, mitochondrial	AK3	0.113256	1.20023	+	Matrix	18.8677	18.9523	18.8757	18.9227	19.0537	19.1231	18.983	18.9115
Q6KCM7	Mitochondrial adenyl nucleotide antiporter SLC25A25	SLC25A25	0.219491	1.19889	+	MIM	14.9231	15.1669	15.0722	15.3111	15.2269	15.2948	15.4693	15.3602
Q8TCC3	Large ribosomal subunit protein uL30m	MRPL30	-0.365713	1.19511	+	Matrix	18.1621	18.0845	18.2975	18.49	18.1589	17.6378	17.6856	18.0889
P03886	NADH-ubiquinone oxidoreductase chain 1	MT-ND1	1.23714	1.19279	+	MIM	15.0552	15.0288	14.051	13.5721	14.7246	16.1368	16.5045	15.2897
O96000	NADH dehydrogenase [ubiquinone] 1 beta subcomplex subunit 10	NDUFB10	-0.0648608	1.19226	+	MIM	21.3262	21.2831	21.2954	21.3201	21.3009	21.2425	21.1708	21.2512
Q96TA2	ATP-dependent zinc metalloprotease YME1L1	YME1L1	0.0946288	1.19103	+	MIM	20.608	20.6511	20.5824	20.4877	20.6346	20.7273	20.7069	20.6388
Q9BUK0	Coiled-coil-helix-coiled-coil-helix domain-containing protein 7	CHCHD7	-0.220521	1.18844	+	IMS	17.6983	17.641	17.8553	17.9197	17.6369	17.4213	17.4514	17.7227
P22830	Ferrochelatase, mitochondrial	FECH	-0.0812569	1.18528	+	MIM	19.5464	19.5421	19.594	19.6172	19.5263	19.5053	19.403	19.5402
Q96EY8	Corrinoid adenosyltransferase MMAB	MMAB	-0.190517	1.17535	+	Matrix	19.7509	19.8594	19.7293	19.9156	19.6343	19.8119	19.4603	19.5866
Q969M1	Mitochondrial import receptor subunit TOM40B	TOMM40L	0.174952	1.17244	+	MOM	15.0724	14.9082	14.771	14.8804	15.0402	15.2154	15.0821	14.9941
O43920	NADH dehydrogenase [ubiquinone] iron-sulfur protein 5	NDUFS5	-0.131934	1.16877	+	MIM	21.1561	21.1764	21.2211	21.2939	21.1364	21.0627	20.9446	21.1761
O96008	Mitochondrial import receptor subunit TOM40 homolog	TOMM40	0.258928	1.16768	+	MOM	21.6565	21.7179	21.4834	21.3828	21.6628	21.8926	22.031	21.69
P15954	Cytochrome c oxidase subunit 7C, mitochondrial	COX7C	-1.13902	1.16756	+	MIM	18.7633	18.8159	19.2775	19.9921	18.5075	17.1034	17.6668	19.0151
Q14CZ7	FAST kinase domain-containing protein 3, mitochondrial	FASTKD3	-0.103975	1.16675	+	Matrix	16.2534	16.1676	16.3027	16.3087	16.1063	16.1413	16.1166	16.2524
O95182	NADH dehydrogenase [ubiquinone] 1 alpha subcomplex subunit 7	NDUFA7	-0.232229	1.16519	+	MIM	18.4821	18.479	18.7259	18.7702	18.4187	18.3131	18.2365	18.5601
O43181	NADH dehydrogenase [ubiquinone] iron-sulfur protein 4, mitochondrial	NDUFS4	-0.335127	1.16491	+	MIM	19.1022	19.148	19.3324	19.5562	19.1127	18.8675	18.6752	19.1429
O75879	Glutamyl-tRNA(Gln) amidotransferase subunit B, mitochondrial	GATB	0.0891862	1.16273	+	Matrix	18.7729	18.6887	18.6259	18.6571	18.7442	18.7762	18.8454	18.7355
P49411	Elongation factor Tu, mitochondrial	TUFM	-0.0912499	1.16211	+	Matrix	24.015	24.1173	24.1116	24.1482	24.0927	23.989	23.9584	23.9871
A6NFY7	Succinate dehydrogenase assembly factor 1, mitochondrial	SDHAF1	-0.213223	1.15998	+	Matrix	17.4921	17.3919	17.3751	17.6259	17.2874	17.0577	17.2534	17.4337
O94925	Glutaminase kidney isoform, mitochondrial	GLS	0.177496	1.15986	+	MIM	20.9975	20.9697	20.81	20.71	21.0132	21.052	21.1665	20.9655
Q96BP2	Small ribosomal subunit protein mS37	CHCHD1	-0.16291	1.15921	+	MIM	19.9582	19.9833	20.111	20.0978	19.9063	19.8302	19.7328	20.0294
O43676	NADH dehydrogenase [ubiquinone] 1 beta subcomplex subunit 3	NDUFB3	-0.0631313	1.15225	+	MIM	18.7101	18.6639	18.6834	18.6779	18.6296	18.5748	18.6935	18.5847
P14324	Farnesyl pyrophosphate synthase	FDPS	0.167041	1.14951	+	MIM	16.4676	16.3996	16.2855	16.2245	16.5176	16.5175	16.6344	16.3758
Q9BUP3	Oxidoreductase HTATIP2	HTATIP2	0.112658	1.14843	+	Membrane	18.2784	18.2066	18.2989	18.3575	18.3588	18.3464	18.5201	18.3667
Q96HY7	2-oxoadipate dehydrogenase complex component E1	DHTKD1	0.188356	1.14769	+	Matrix	17.1969	17.2001	17.0967	16.9303	17.2846	17.3985	17.3599	17.1346
P20674	Cytochrome c oxidase subunit 5A, mitochondrial	COX5A	-0.223403	1.14604	+	MIM	23.3653	23.3661	23.5532	23.6677	23.3277	23.1904	23.1133	23.4273
Q9BQT8	Mitochondrial 2-oxodicarboxylate carrier	SLC25A21	0.444256	1.14589	+	MIM	17.8627	17.9095	17.3748	17.2461	17.7675	18.2438	18.2137	17.9454
Q9GZT3	SRA stem-loop-interacting RNA-binding protein, mitochondrial	SLIRP	-0.214449	1.1454	+	Matrix	22.6283	22.5789	22.7759	22.8773	22.5889	22.3954	22.3669	22.6514
Q9H0U6	Large ribosomal subunit protein uL18m	MRPL18	-0.0792704	1.14133	+	Matrix	19.1479	19.1452	19.2716	19.2027	19.1176	19.0628	19.1651	19.1048
P99999	Cytochrome c	CYCS	-0.111012	1.14124	+	IMS	20.6022	20.5899	20.7392	20.6482	20.5213	20.6215	20.4382	20.5544
P10515	Dihydrolipoyllysine-residue acetyltransferase component of pyruvate dehydrogenase complex, mitochondrial	DLAT	0.112065	1.14078	+	Matrix	20.987	21.0729	20.9744	20.8691	21.0737	21.1241	21.1444	21.0095
Q9P0P8	Mitochondrial transcription rescue factor 1	MTRES1	-0.31954	1.13665	+	Matrix	17.6748	17.6803	17.9899	18.0729	17.7421	17.2987	17.4225	17.6765
P21397	Amine oxidase [flavin-containing] A	MAOA	0.234793	1.13436	+	MOM	16.8584	16.8838	16.6027	16.654	16.8741	17.0832	17.1612	16.8196
Q9H2W6	Large ribosomal subunit protein mL46	MRPL46	-0.170646	1.13372	+	Matrix	20.3119	20.2754	20.3136	20.5453	20.2755	20.2291	20.0507	20.2083
Q9BYN8	Small ribosomal subunit protein mS26	MRPS26	-0.16079	1.13338	+	Matrix	19.9975	20.0396	20.0946	20.2284	20.0074	19.8825	19.7971	20.03
Q9Y277	Voltage-dependent anion-selective channel protein 3	VDAC3	0.121758	1.12905	+	MOM	21.6307	21.7126	21.6881	21.5471	21.6945	21.6968	21.8683	21.806
O95178	NADH dehydrogenase [ubiquinone] 1 beta subcomplex subunit 2, mitochondrial	NDUFB2	-0.129404	1.12681	+	MIM	17.7863	17.8014	17.6383	17.6579	17.6423	17.6296	17.4641	17.6302
Q9BPX6	Calcium uptake protein 1, mitochondrial	MICU1	-0.151753	1.12677	+	MIM	18.0452	17.9166	17.9918	18.0065	17.9546	17.7274	17.7237	17.9473
Q9H2U2	Inorganic pyrophosphatase 2, mitochondrial	PPA2	0.322439	1.12674	+	Matrix	18.8853	18.9979	18.66	18.4831	18.9831	19.2753	19.198	18.8598
Q6PI48	Aspartate--tRNA ligase, mitochondrial	DARS2	0.223654	1.12564	+	Matrix	20.3932	20.4211	20.1932	20.0783	20.4219	20.5956	20.6102	20.3528
O60783	Small ribosomal subunit protein uS14m	MRPS14	-0.220052	1.12376	+	Matrix	19.2906	19.352	19.5581	19.6585	19.2718	19.1861	19.1344	19.3867
P31930	Cytochrome b-c1 complex subunit 1, mitochondrial	UQCRC1	-0.0474091	1.12069	+	MIM	22.0634	22.0975	22.1562	22.0985	22.0833	22.057	22.0556	22.03
Q9NUQ2	1-acyl-sn-glycerol-3-phosphate acyltransferase epsilon	AGPAT5	-0.180504	1.10892	+	MOM	18.6227	18.5284	18.608	18.4757	18.3841	18.2042	18.3441	18.5803
P51649	Succinate-semialdehyde dehydrogenase, mitochondrial	ALDH5A1	-0.144669	1.10835	+	Matrix	21.3895	21.3594	21.5754	21.558	21.3486	21.2521	21.2777	21.4252
P22033	Methylmalonyl-CoA mutase, mitochondrial	MMUT	-0.0619316	1.10735	+	Matrix	19.655	19.6272	19.596	19.5449	19.5872	19.5364	19.5477	19.504
Q08426	Peroxisomal bifunctional enzyme	EHHADH	-0.113175	1.10603	+	unknown	16.8868	16.7776	16.9503	16.835	16.8014	16.7122	16.6588	16.8246
Q9NQZ5	StAR-related lipid transfer protein 7, mitochondrial	STARD7	-0.0970087	1.10376	+	IMS	16.4215	16.3827	16.4175	16.4299	16.3971	16.2119	16.2713	16.3833
O14548	Cytochrome c oxidase subunit 7A-related protein, mitochondrial	COX7A2L	-0.101952	1.1003	+	MIM	18.4738	18.4516	18.4152	18.3622	18.3919	18.3638	18.3361	18.2034
Q9Y512	Sorting and assembly machinery component 50 homolog	SAMM50	0.283225	1.09964	+	MOM	19.7539	19.8394	19.6831	19.5235	19.772	20.0811	20.2657	19.8139
Q6P4H8	ATP synthase subunit C lysine N-methyltransferase	ATPSCKMT	-0.339092	1.09891	+	MIM	17.1108	16.8618	17.0904	17.1971	16.7759	16.3465	16.7353	17.0461
Q99714	3-hydroxyacyl-CoA dehydrogenase type-2	HSD17B10	0.187508	1.09573	+	Matrix	22.7059	22.8726	22.6533	22.6753	22.7401	22.9125	23.102	22.9025
Q56VL3	OCIA domain-containing protein 2	OCIAD2	0.132176	1.0928	+	unknown	17.8724	17.8694	17.7807	17.7524	17.8506	17.9254	18.108	17.9195
P23919	Thymidylate kinase	DTYMK	-0.0505514	1.09252	+	Matrix	17.4532	17.4313	17.4049	17.5057	17.3824	17.3839	17.4302	17.3964
O14874	[3-methyl-2-oxobutanoate dehydrogenase [lipoamide]] kinase, mitochondrial	BCKDK	-0.0481191	1.092	+	Matrix	19.1329	19.0969	19.1195	19.1044	19.0281	19.0293	19.092	19.1118
P36969	Phospholipid hydroperoxide glutathione peroxidase	GPX4	0.226146	1.09158	+	MIM	15.2792	15.2977	15.2765	15.0554	15.33	15.5361	15.6702	15.2771
Q8N2A8	Mitochondrial cardiolipin hydrolase	PLD6	0.477395	1.08526	+	MOM	15.8499	15.9146	15.468	15.2287	15.7217	16.3555	16.3713	15.9222
Q8TAE8	Large ribosomal subunit protein mL64	GADD45GIP1	-0.178236	1.08186	+	Matrix	21.52	21.5223	21.6969	21.6687	21.5057	21.387	21.2391	21.5633
Q5T2R2	All trans-polyprenyl-diphosphate synthase PDSS1	PDSS1	0.187746	1.07809	+	MIM	17.6693	17.7314	17.6132	17.5162	17.7929	17.9041	17.9709	17.6131
Q8N465	D-2-hydroxyglutarate dehydrogenase, mitochondrial	D2HGDH	0.160063	1.07804	+	Matrix	15.9962	15.9836	15.7201	15.7498	16.0845	15.9964	15.9839	16.0251
P07919	Cytochrome b-c1 complex subunit 6, mitochondrial	UQCRH	-0.239804	1.07625	+	MIM	21.7081	21.63	22.0443	21.9813	21.6272	21.578	21.4642	21.735
P00846	ATP synthase subunit a	MT-ATP6	1.48367	1.0747	+	MIM	15.6716	15.9451	14.6064	13.8402	15.2729	17.4283	17.3288	15.9681
Q9UHK6	Alpha-methylacyl-CoA racemase	AMACR	0.2752	1.06922	+	Matrix	15.5122	15.2483	15.3707	14.9227	15.5359	15.6243	15.581	15.4134
Q9BYD6	Large ribosomal subunit protein uL1m	MRPL1	-0.120375	1.06921	+	Matrix	19.7203	19.6817	19.799	19.8893	19.6386	19.5701	19.7461	19.6539
Q8WW59	SPRY domain-containing protein 4	SPRYD4	0.619653	1.06762	+	Matrix	16.9269	17.0853	16.5927	16.2527	16.9795	17.6689	17.8139	16.8739
Q8N5M1	ATP synthase mitochondrial F1 complex assembly factor 2	ATPAF2	0.244795	1.06666	+	Matrix	16.9786	17.0266	16.8605	16.6741	17.0822	17.2076	17.324	16.9051
Q00325	Solute carrier family 25 member 3	SLC25A3	0.37699	1.06501	+	MIM	22.9385	22.9861	22.5852	22.3287	22.8828	23.2872	23.2189	22.9577
Q9NVS2	Large ribosomal subunit protein mL66	MRPS18A	-0.154869	1.05171	+	Matrix	20.3347	20.3256	20.5627	20.5309	20.3064	20.2641	20.1782	20.3857
Q92667	A-kinase anchor protein 1, mitochondrial	AKAP1	-0.112174	1.05139	+	MOM	19.2784	19.2748	19.3711	19.3349	19.2351	19.2236	19.0591	19.2926
Q9BQ52	Zinc phosphodiesterase ELAC protein 2	ELAC2	0.0764413	1.04769	+	Matrix	18.7718	18.7975	18.7175	18.6529	18.7551	18.834	18.8111	18.8454
P40925	Malate dehydrogenase, cytoplasmic	MDH1	0.122539	1.04551	mito-interacting		18.1151	18.2046	18.2922	18.3126	18.3412	18.2775	18.3281	18.468
Q5T1C6	Acyl-coenzyme A thioesterase THEM4	THEM4	0.164265	1.04267	+	MIM	15.5479	15.4803	15.4826	15.2206	15.4905	15.6551	15.6427	15.6002
Q9Y5J6	Mitochondrial import inner membrane translocase subunit Tim10 B	TIMM10B	-0.2329	1.04034	+	MIM	18.3721	18.3841	18.4826	18.7331	18.4183	18.3063	18.0379	18.2777
Q9BT17	Mitochondrial ribosome-associated GTPase 1	MTG1	0.181518	1.04	+	Matrix	16.9354	16.9753	16.9809	16.952	17.0319	17.0749	17.4103	17.0526
P60602	Reactive oxygen species modulator 1	ROMO1	0.298613	1.03732	+	MIM	19.5077	19.5015	19.4425	19.313	19.3983	19.7283	20.0932	19.7395
Q9NZE8	Large ribosomal subunit protein bL35m	MRPL35	-0.179928	1.03353	+	Matrix	18.0072	17.9938	18.1369	18.1888	17.9678	17.7227	17.8428	18.0737
Q9H9J2	Large ribosomal subunit protein mL44	MRPL44	0.172191	1.03261	+	Matrix	20.3936	20.3689	20.1671	20.1244	20.3982	20.4856	20.549	20.31
P24311	Cytochrome c oxidase subunit 7B, mitochondrial	COX7B	-0.929022	1.0319	+	MIM	17.9262	17.5307	19.0807	19.0348	17.652	16.8608	17.3063	18.0373
P51970	NADH dehydrogenase [ubiquinone] 1 alpha subcomplex subunit 8	NDUFA8	-0.190174	1.02898	+	MIM	21.3155	21.2982	21.3511	21.4601	21.2954	21.2136	20.9059	21.2494
Q8N0U4	Protein FAM185A	FAM185A	0.088501	1.0286	+	Matrix	16.4066	16.4193	16.3515	16.5554	16.4917	16.5335	16.5327	16.5289
P33121	Long-chain-fatty-acid--CoA ligase 1	ACSL1	0.0480995	1.022	+	MOM	17.2124	17.1922	17.2388	17.2401	17.2492	17.3058	17.218	17.3029
P11310	Medium-chain specific acyl-CoA dehydrogenase, mitochondrial	ACADM	-0.121412	1.01762	+	Matrix	22.0362	21.9898	22.1669	22.1921	22.0707	21.9108	21.9231	21.9946
P45954	Short/branched chain specific acyl-CoA dehydrogenase, mitochondrial	ACADSB	0.0479307	1.01494	+	Matrix	20.2381	20.2571	20.3111	20.2258	20.3309	20.2916	20.3321	20.2692
Q9NX20	Large ribosomal subunit protein uL16m	MRPL16	-0.217771	1.01457	+	Matrix	19.333	19.2756	19.5416	19.685	19.2778	19.1089	19.1984	19.3788
P31327	Carbamoyl-phosphate synthase [ammonia], mitochondrial	CPS1	0.297122	1.01315	+	Matrix	14.0475	14.0294	14.3729	13.7874	14.3186	NaN	14.4329	14.3178
Q9Y291	Small ribosomal subunit protein mS33	MRPS33	-0.209146	1.01239	+	Matrix	18.6933	18.7153	18.7465	19.044	18.6414	18.4948	18.4676	18.7587
Q9Y2Q3	Glutathione S-transferase kappa 1	GSTK1	-0.0993862	1.00825	+	Matrix	19.8102	19.8808	19.8025	19.8331	19.8689	19.7028	19.6475	19.7099
Q9P0S2	Cytochrome c oxidase assembly protein COX16 homolog, mitochondrial	COX16	0.197968	1.00737	+	MIM	17.2517	17.3027	16.9619	16.9279	17.3902	17.2619	17.2662	17.3179
Q86UY8	5'-nucleotidase domain-containing protein 3	NT5DC3	0.317451	1.00723	+	Matrix	17.1731	17.1395	16.8865	16.7913	17.0789	17.5353	17.5533	17.0927
Q9UQ90	Paraplegin	SPG7	0.0988312	1.00424	+	MIM	17.5041	17.5302	17.5305	17.4429	17.5936	17.5557	17.7324	17.5213
P30048	Thioredoxin-dependent peroxide reductase, mitochondrial	PRDX3	0.371876	1.00387	+	Matrix	24.8446	24.9146	24.3816	24.3332	24.7473	25.2297	25.1404	24.8441
P86397	Hydroxyacyl-thioester dehydratase type 2, mitochondrial	HTD2	0.214971	1.00315	+	Matrix	16.3545	16.2793	16.1228	16.3764	16.4091	16.7799	16.4208	16.383
P48735	Isocitrate dehydrogenase [NADP], mitochondrial	IDH2	-0.109845	1.00306	+	Matrix	19.8177	19.8408	19.9846	19.9634	19.8007	19.761	19.8906	19.7149
Q5JPH6	Probable glutamate--tRNA ligase, mitochondrial	EARS2	0.181178	1.00253	+	Matrix	19.5621	19.6425	19.3986	19.3205	19.5883	19.7864	19.7276	19.546
P49916	DNA ligase 3	LIG3	0.127429	1.00118	+	Matrix	20.1461	19.9823	19.9938	20.0382	20.2518	20.2293	20.0133	20.1759
Q9BUE6	Iron-sulfur cluster assembly 1 homolog, mitochondrial	ISCA1	-0.18362	0.999291	+	Matrix	18.9585	18.969	19.0702	19.2716	18.9279	18.8092	18.7645	19.0332
O75438	NADH dehydrogenase [ubiquinone] 1 beta subcomplex subunit 1	NDUFB1	0.198544	0.995512	+	MIM	19.747	19.8166	19.565	19.9172	19.9433	20.1119	20.01	19.7748
Q99757	Thioredoxin, mitochondrial	TXN2	0.256294	0.995173	+	Matrix	20.3357	20.6315	20.3401	20.3676	20.6228	21.0007	20.5793	20.4973
Q9BYC8	Large ribosomal subunit protein bL32m	MRPL32	-0.174048	0.994317	+	Matrix	19.0198	18.9536	19.1854	19.2639	18.9755	18.8601	18.8274	19.0636
P57105	Synaptojanin-2-binding protein	SYNJ2BP	0.129246	0.993014	+	MOM	19.5928	19.6077	19.5585	19.3882	19.6713	19.7766	19.6529	19.5632
O75394	Large ribosomal subunit protein bL33m	MRPL33	-0.229952	0.991676	+	Matrix	17.7227	17.6626	17.9848	18.0605	17.6608	17.5884	17.4661	17.7955
O43837	Isocitrate dehydrogenase [NAD] subunit beta, mitochondrial	IDH3B	0.158539	0.991063	+	Matrix	19.7859	19.8536	19.8601	19.6185	19.8534	20.0469	20.0352	19.8168
Q9BQ95	Evolutionarily conserved signaling intermediate in Toll pathway, mitochondrial	ECSIT	0.172835	0.984755	+	MIM	19.401	19.422	19.3071	19.1846	19.5124	19.6736	19.4988	19.3212
Q9NR77	Peroxisomal membrane protein 2	PXMP2	0.381574	0.98294	+	MIM	14.5186	14.5754	14.4734	14.1451	14.6905	15.1134	15.0646	14.3704
Q53H82	Endoribonuclease LACTB2	LACTB2	-0.0650406	0.982192	+	Matrix	17.1193	17.0851	17.2021	17.066	17.0859	17.0546	17.01	17.0618
O75489	NADH dehydrogenase [ubiquinone] iron-sulfur protein 3, mitochondrial	NDUFS3	0.332301	0.981348	+	MIM	21.0859	21.1611	20.8173	20.6527	21.1283	21.4991	21.4498	20.9691
Q9UDX5	Mitochondrial fission process protein 1	MTFP1	0.208169	0.980597	+	Membrane	17.9807	18.0598	17.7989	17.6741	17.9824	18.2117	18.1861	17.966
Q9NX74	tRNA-dihydrouridine(20) synthase [NAD(P)+]-like	DUS2	-0.323468	0.979677	+	Matrix	15.224	15.0082	15.3599	14.6679	14.9334	14.6988	14.5635	14.7704
Q9NWT8	Small ribosomal subunit protein mS38	AURKAIP1	-0.436664	0.97953	+	Matrix	17.5597	17.5045	17.7584	18.0908	17.4611	16.9799	16.9882	17.7376
Q7Z7F7	Large ribosomal subunit protein mL55	MRPL55	-0.188999	0.979267	+	Matrix	19.4725	19.4127	19.6496	19.726	19.4108	19.3188	19.2325	19.5426
Q8NI60	Atypical kinase COQ8A, mitochondrial	COQ8A	-0.0702629	0.978058	+	MIM	19.9787	20.047	19.9846	19.9422	20.0007	19.917	19.8908	19.8629
O75380	NADH dehydrogenase [ubiquinone] iron-sulfur protein 6, mitochondrial	NDUFS6	-0.142704	0.977892	+	MIM	21.5762	21.6086	21.701	21.7157	21.6088	21.5927	21.3188	21.5105
Q9Y2R0	Cytochrome c oxidase assembly factor 3 homolog, mitochondrial	COA3	-0.171892	0.977721	+	MIM	19.82	19.734	19.7637	19.9595	19.708	19.4886	19.5664	19.8266
Q7KZN9	Cytochrome c oxidase assembly protein COX15 homolog	COX15	0.51061	0.977391	+	MIM	17.1625	17.1457	16.5993	16.3467	17.0328	17.6699	17.5795	17.0143
P53007	Tricarboxylate transport protein, mitochondrial	SLC25A1	0.197168	0.971828	+	MIM	20.096	20.1077	19.9267	19.7377	20.0651	20.1964	20.3116	20.0836
Q96I59	Probable asparagine--tRNA ligase, mitochondrial	NARS2	0.411562	0.971778	+	Matrix	17.8553	17.8982	17.4902	17.3198	17.7389	18.2286	18.4281	17.8143
P28331	NADH-ubiquinone oxidoreductase 75 kDa subunit, mitochondrial	NDUFS1	0.0996366	0.971559	+	MIM	20.4791	20.5296	20.5612	20.4276	20.4977	20.6319	20.7009	20.5655
Q8N3R3	T-cell activation inhibitor, mitochondrial	TCAIM	-0.245076	0.970675	+	Matrix	15.4043	15.2871	15.5351	15.6929	15.4311	15.1369	15.0174	15.3537
Q5U5X0	Complex III assembly factor LYRM7	LYRM7	-0.1413	0.9663	+	Matrix	21.5592	21.4875	21.6213	21.7637	21.4748	21.405	21.3916	21.5949
Q9Y4W6	AFG3-like protein 2	AFG3L2	-0.0600791	0.965939	+	MIM	20.9369	20.9668	21.0426	21.0716	20.9568	20.9407	20.9426	20.9375
Q9BXR0	Queuine tRNA-ribosyltransferase catalytic subunit 1	QTRT1	-0.122253	0.965857	+	Matrix	17.6761	17.653	17.7965	17.8524	17.6548	17.5432	17.731	17.5601
Q9NQ50	Large ribosomal subunit protein mL40	MRPL40	-0.213861	0.96341	+	Matrix	20.6306	20.5337	20.8391	20.8843	20.5323	20.4901	20.3177	20.6921
Q9H4A6	Golgi phosphoprotein 3	GOLPH3	0.265832	0.963307	+	IMS	16.9226	16.6987	16.4819	16.4062	16.9568	17.0162	16.9419	16.6577
Q9Y2W6	Tudor and KH domain-containing protein	TDRKH	-0.0933027	0.963164	+	Membrane	18.9904	18.9918	19.0747	19.1094	18.9899	19.0102	18.8341	18.9589
P51648	Aldehyde dehydrogenase family 3 member A2	ALDH3A2	0.152319	0.962317	+	Membrane	19.2317	19.2588	19.1351	18.9987	19.3334	19.4267	19.3152	19.1582
Q9Y676	Small ribosomal subunit protein mS40	MRPS18B	-0.235108	0.961601	+	Matrix	20.1488	20.0849	20.3373	20.5283	20.1179	19.9338	19.8954	20.2116
Q9UFN0	Protein NipSnap homolog 3A	NIPSNAP3A	0.412575	0.961438	+	Matrix	18.2617	18.3428	17.8939	17.7211	18.1864	18.7759	18.7193	18.1882
Q9NSE4	Isoleucine--tRNA ligase, mitochondrial	IARS2	0.142906	0.960763	+	Matrix	20.3518	20.3793	20.265	20.111	20.4784	20.4559	20.4629	20.2815
Q9H0N5	Pterin-4-alpha-carbinolamine dehydratase 2	PCBD2	-0.176242	0.960569	+	unknown	16.9122	16.8612	17.0582	17.1506	16.9178	16.6669	16.7504	16.9422
Q9BSF4	Mitochondrial import inner membrane translocase subunit Tim29	TIMM29	-0.0573206	0.960148	+	MIM	18.2045	18.1832	18.2427	18.2827	18.1642	18.1351	18.1523	18.2322
Q9NVS9	Pyridoxine-5'-phosphate oxidase	PNPO	-0.179211	0.955364	+	Matrix	17.4495	17.3094	17.5589	17.6863	17.3415	17.2301	17.2531	17.4624
Q9HCC0	Methylcrotonoyl-CoA carboxylase beta chain, mitochondrial	MCCC2	-0.0623732	0.951519	+	Matrix	21.1917	21.1776	21.1695	21.1623	21.1836	21.1111	21.0255	21.1315
P35914	Hydroxymethylglutaryl-CoA lyase, mitochondrial	HMGCL	0.230501	0.949642	+	Matrix	17.4897	17.3918	17.3711	17.2776	17.4291	17.604	17.9431	17.476
Q6UWS5	Protein PET117 homolog, mitochondrial	PET117	-0.133699	0.949076	+	MIM	18.0301	18.145	18.0241	18.2763	17.8726	18.0486	17.9793	18.0402
Q16836	Hydroxyacyl-coenzyme A dehydrogenase, mitochondrial	HADH	0.180333	0.94661	+	Matrix	20.4717	20.5107	20.3951	20.2028	20.4501	20.6318	20.7441	20.4758
P41250	Glycine--tRNA ligase	GARS1	0.158228	0.945655	+	Matrix	18.622	18.6728	18.6111	18.4546	18.7386	18.9166	18.7689	18.5694
Q9H7Z7	Prostaglandin E synthase 2	PTGES2	0.244155	0.943162	+	MIM	19.6553	19.6957	19.515	19.2882	19.786	20.0295	19.7459	19.5695
Q9BU61	NADH dehydrogenase [ubiquinone] 1 alpha subcomplex assembly factor 3	NDUFAF3	-0.114341	0.937916	+	MIM	20.3954	20.4081	20.4722	20.5741	20.4471	20.2415	20.3012	20.4026
Q14318	Peptidyl-prolyl cis-trans isomerase FKBP8	FKBP8	0.061317	0.937235	+	MOM	20.9307	20.8712	20.9465	20.8864	20.9131	21.0277	20.9312	21.0082
Q02978	Mitochondrial 2-oxoglutarate/malate carrier protein	SLC25A11	0.303731	0.935266	+	MIM	21.3808	21.4689	21.01	20.8693	21.3958	21.6267	21.619	21.3024
Q9Y3E2	BolA-like protein 1	BOLA1	-0.171105	0.934346	+	Matrix	16.4273	16.284	16.5841	16.5021	16.4136	16.2298	16.1099	16.3598
O43678	NADH dehydrogenase [ubiquinone] 1 alpha subcomplex subunit 2	NDUFA2	-0.255686	0.933764	+	MIM	20.0824	20.0268	20.3006	20.4678	20.0113	19.7577	19.8816	20.2042
Q16881	Thioredoxin reductase 1, cytoplasmic	TXNRD1	0.207997	0.932066	+	unknown	15.4361	15.3727	15.5504	15.7322	15.4879	15.7827	15.839	15.8137
P27824	Calnexin	CANX	0.250272	0.93113	mito-interacting		22.9333	23.0138	22.8056	22.4836	23.1113	23.2354	22.9751	22.9157
Q15118	[Pyruvate dehydrogenase (acetyl-transferring)] kinase isozyme 1, mitochondrial	PDK1	0.181195	0.929472	+	Matrix	18.3533	18.4205	18.2447	18.0875	18.471	18.6071	18.474	18.2787
Q96B49	Mitochondrial import receptor subunit TOM6 homolog	TOMM6	-0.37768	0.927729	+	MOM	19.0474	19.3901	19.0879	19.7958	19.1072	18.8457	18.6844	19.1733
Q16540	Large ribosomal subunit protein uL23m	MRPL23	-0.163026	0.927599	+	Matrix	21.2631	21.309	21.3557	21.5846	21.2866	21.2402	21.0563	21.2773
Q7L311	Armadillo repeat-containing X-linked protein 2	ARMCX2	-0.0904489	0.927405	+	Membrane	17.0896	17.0216	17.0428	16.9248	16.8922	17.0113	16.852	16.9616
Q5RI15	Cytochrome c oxidase assembly protein COX20, mitochondrial	COX20	-0.0829034	0.924802	+	MIM	17.9456	17.9272	18.0184	18.0188	17.9494	17.8063	17.8536	17.969
Q96C36	Pyrroline-5-carboxylate reductase 2	PYCR2	0.102167	0.914156	+	Matrix	20.6768	20.649	20.7399	20.7405	20.7296	20.7146	20.9379	20.8326
Q8N0V3	Putative ribosome-binding factor A, mitochondrial	RBFA	-0.30009	0.913785	+	Matrix	18.21	17.9852	18.1858	18.6469	17.9832	17.7829	17.8598	18.2017
Q9P015	Large ribosomal subunit protein uL15m	MRPL15	-0.132211	0.911907	+	Matrix	20.2207	20.2253	20.2987	20.4233	20.204	20.0988	20.041	20.2953
Q96C01	Protein FAM136A	FAM136A	-0.166912	0.91131	+	IMS	19.5862	19.5246	19.7118	19.7145	19.5957	19.4045	19.2699	19.5994
O94826	Mitochondrial import receptor subunit TOM70	TOMM70	0.0682421	0.909035	+	MOM	21.528	21.5769	21.5816	21.5209	21.6957	21.6434	21.5306	21.6105
P56385	ATP synthase subunit e, mitochondrial	ATP5ME	-0.232799	0.908553	+	MIM	23.6955	23.6495	23.7553	24.1377	23.637	23.4989	23.4377	23.7331
P56556	NADH dehydrogenase [ubiquinone] 1 alpha subcomplex subunit 6	NDUFA6	-0.106381	0.906784	+	MIM	18.309	18.3191	18.375	18.5077	18.3671	18.1893	18.2379	18.291
Q8N4Q0	Prostaglandin reductase 3	PTGR3	0.280041	0.904593	+	unknown	18.5687	18.554	18.3727	18.2308	18.3584	18.7869	19.0068	18.6943
Q9UKG9	Peroxisomal carnitine O-octanoyltransferase	CROT	-0.0629947	0.903973	+	unknown	15.5384	15.4104	15.5158	15.5278	15.4467	15.3781	15.4529	15.4627
Q9NUJ1	Palmitoyl-protein thioesterase ABHD10, mitochondrial	ABHD10	0.323031	0.902993	+	Matrix	19.1319	19.2216	18.9027	18.67	19.1627	19.4561	19.5893	19.0102
Q96LJ7	Dehydrogenase/reductase SDR family member 1	DHRS1	0.12458	0.902643	+	MIM	16.1088	15.919	16.1475	16.0174	16.1672	16.2482	16.2361	16.0394
P12236	ADP/ATP translocase 3	SLC25A6	-0.420511	0.902142	+	MIM	23.0186	22.923	23.3934	23.7656	22.9335	22.4633	22.9193	23.1024
P82909	Alpha-ketoglutarate dehydrogenase component 4	MRPS36	-0.131389	0.9021	+	Matrix	19.9867	20.0131	20.1964	20.1944	20.0401	19.9803	19.8294	20.0152
Q9NP80	Calcium-independent phospholipase A2-gamma	PNPLA8	-0.105769	0.901636	+	MIM	15.9292	15.9405	16.1208	16.1204	15.96	15.8488	15.9259	15.9531
P25325	3-mercaptopyruvate sulfurtransferase	MPST	-0.0623164	0.899237	+	MIM	19.5677	19.5918	19.6384	19.6064	19.6098	19.5245	19.4589	19.5619
Q92947	Glutaryl-CoA dehydrogenase, mitochondrial	GCDH	-0.0938301	0.898192	+	Matrix	19.6047	19.5737	19.7681	19.7048	19.607	19.489	19.5718	19.6083
Q86X76	Deaminated glutathione amidase	NIT1	-0.171569	0.897481	+	Matrix	16.3845	16.2906	16.4012	16.6169	16.3024	16.0653	16.3859	16.2534
O43772	Mitochondrial carnitine/acylcarnitine carrier protein	SLC25A20	0.212713	0.895242	+	MIM	16.0816	16.0292	16.0958	16.0657	16.0774	16.3576	16.5846	16.1035
Q13137	Calcium-binding and coiled-coil domain-containing protein 2	CALCOCO2	-0.259615	0.895229	mito-interacting		15.7616	15.6345	16.0938	16.1767	15.6631	15.5538	15.5637	15.8477
O60220	Mitochondrial import inner membrane translocase subunit Tim8 A	TIMM8A	-0.209262	0.891381	+	MIM	21.6489	21.6414	21.9039	21.9322	21.6972	21.5446	21.3326	21.7151
Q5TC12	ATP synthase mitochondrial F1 complex assembly factor 1	ATPAF1	0.236781	0.890487	+	Matrix	19.9648	20.0051	19.8317	19.6917	19.895	20.3207	20.2937	19.9309
Q9Y276	Mitochondrial chaperone BCS1	BCS1L	0.342656	0.888345	+	MIM	17.9698	18.0153	17.7241	17.4405	17.9554	18.2491	18.4744	17.8415
Q9Y619	Mitochondrial ornithine transporter 1	SLC25A15	0.20502	0.887865	+	MIM	17.6739	17.7725	17.466	17.4528	17.6267	17.9052	17.9791	17.6744
P55789	FAD-linked sulfhydryl oxidase ALR	GFER	-0.171473	0.887621	+	IMS	18.2854	18.2275	18.4001	18.4898	18.2803	18.1128	17.9918	18.3321
P50213	Isocitrate dehydrogenase [NAD] subunit alpha, mitochondrial	IDH3A	0.0547447	0.887467	+	Matrix	21.478	21.5182	21.5083	21.4105	21.5192	21.5419	21.5826	21.4901
Q6IN84	rRNA methyltransferase 1, mitochondrial	MRM1	0.0503736	0.886412	+	Matrix	17.9614	17.9553	17.9719	18.0227	18.0208	18.091	18.0282	17.9728
O14925	Mitochondrial import inner membrane translocase subunit Tim23	TIMM23	0.27648	0.884493	+	MIM	19.9123	19.9551	19.5321	19.4663	19.8247	20.1911	20.118	19.8379
Q9HD33	Large ribosomal subunit protein uL29m	MRPL47	-0.153198	0.883372	+	Matrix	20.0054	19.9677	20.0446	20.2083	20.0313	19.7373	19.8395	20.005
Q8IVP5	FUN14 domain-containing protein 1	FUNDC1	0.572673	0.880466	+	MOM	14.2748	14.3268	13.8998	13.3481	14.2813	15.2484	14.2701	14.3404
Q96B77	Transmembrane protein 186	TMEM186	0.306835	0.879787	+	MIM	14.9088	15.0946	15.0426	14.4976	15.0737	15.0508	15.5281	15.1184
P23786	Carnitine O-palmitoyltransferase 2, mitochondrial	CPT2	0.0883245	0.878368	+	MIM	19.0928	19.0204	18.9904	18.9157	19.0985	19.0321	19.1897	19.0522
Q92843	Bcl-2-like protein 2	BCL2L2	-0.126487	0.87662	+	MOM	16.2812	16.2121	16.3835	16.5125	16.2368	16.2715	16.2479	16.1273
O43674	NADH dehydrogenase [ubiquinone] 1 beta subcomplex subunit 5, mitochondrial	NDUFB5	-0.128949	0.874611	+	MIM	17.8955	17.8081	18.01	17.9264	17.8832	17.8378	17.7995	17.6037
Q9NZJ7	Mitochondrial carrier homolog 1	MTCH1	0.13648	0.874	+	MOM	18.1815	18.0778	18.0694	17.8424	18.1504	18.1951	18.2628	18.1088
Q9Y2S7	Polymerase delta-interacting protein 2	POLDIP2	0.286203	0.873397	+	Matrix	20.6825	20.7915	20.5093	20.2581	20.7577	21.0378	21.0355	20.5552
Q5ST30	Valine--tRNA ligase, mitochondrial	VARS2	-0.096271	0.873327	+	Matrix	17.7951	17.731	17.7137	17.7376	17.7714	17.6805	17.5206	17.6197
Q9P032	NADH dehydrogenase [ubiquinone] 1 alpha subcomplex assembly factor 4	NDUFAF4	0.108146	0.870984	+	MIM	19.8707	19.9156	19.6833	19.8216	19.8231	19.9432	19.9903	19.9672
Q8NCN5	Pyruvate dehydrogenase phosphatase regulatory subunit, mitochondrial	PDPR	0.134241	0.869084	+	Matrix	16.8609	16.8489	16.73	16.7377	16.7993	16.9803	17.1006	16.8343
P78417	Glutathione S-transferase omega-1	GSTO1	0.147113	0.868677	mito-interacting		16.5753	16.6436	16.7666	16.6995	16.6459	16.877	16.9931	16.7574
P45880	Voltage-dependent anion-selective channel protein 2	VDAC2	0.120067	0.867351	+	MOM	24.2382	24.2874	24.3685	24.4749	24.3953	24.3883	24.5888	24.4768
Q13505	Metaxin-1	MTX1	0.263477	0.865583	+	MOM	20.57	20.5988	20.225	20.1481	20.5606	20.927	20.6458	20.4624
A6NK58	Putative lipoyltransferase 2, mitochondrial	LIPT2	-0.202147	0.865531	+	Matrix	14.2086	14.247	14.4233	14.5021	14.1205	14.0978	14.4028	13.9513
Q9H9B4	Sideroflexin-1	SFXN1	-0.0893016	0.865083	+	MIM	23.3343	23.2823	23.3807	23.4007	23.284	23.1929	23.187	23.3768
Q86TS9	Large ribosomal subunit protein mL52	MRPL52	-0.26361	0.864833	+	Matrix	19.6189	19.6685	19.9832	19.9243	19.6517	19.5751	19.1777	19.7359
Q5TGZ0	MICOS complex subunit MIC10	MICOS10	-0.263345	0.862095	+	MIM	16.7237	16.7437	16.737	16.6543	16.8848	16.4371	16.275	16.2084
Q6P1X6	UPF0598 protein C8orf82	C8orf82	-0.0712752	0.859695	+	Matrix	18.7099	18.6995	18.7661	18.7172	18.7465	18.5936	18.5826	18.685
Q709F0	Acyl-CoA dehydrogenase family member 11	ACAD11	0.101062	0.858898	+	MIM	17.2652	17.2592	17.334	17.2218	17.4032	17.3707	17.4854	17.2251
P51398	Small ribosomal subunit protein mS29	DAP3	0.273829	0.852281	+	Matrix	20.3271	20.4109	20.0529	19.855	20.3493	20.5972	20.5978	20.1969
Q9NX63	MICOS complex subunit MIC19	CHCHD3	-0.136006	0.85065	+	MIM	21.6986	21.689	21.7646	21.9181	21.6668	21.5562	21.5175	21.7857
Q9BRT2	Ubiquinol-cytochrome-c reductase complex assembly factor 2	UQCC2	-0.159533	0.849605	+	MIM	20.3315	20.3867	20.5183	20.6464	20.3697	20.2591	20.1651	20.4508
O15235	Small ribosomal subunit protein uS12m	MRPS12	-0.0960417	0.84815	+	Matrix	20.3564	20.321	20.4159	20.2824	20.2649	20.2573	20.1156	20.3537
Q16822	Phosphoenolpyruvate carboxykinase [GTP], mitochondrial	PCK2	0.0626101	0.843358	+	Matrix	18.4493	18.4768	18.4003	18.3756	18.5153	18.5376	18.4953	18.4042
Q16611	Bcl-2 homologous antagonist/killer	BAK1	0.362902	0.843101	+	MOM	17.0683	16.9373	16.4681	16.4305	16.8962	17.2444	17.4082	16.807
P51149	Ras-related protein Rab-7a	RAB7A	0.133583	0.841432	mito-interacting		21.7358	21.8336	21.763	21.5983	21.901	21.9819	21.8932	21.6889
P35232	Prohibitin 1	PHB1	-0.148698	0.840134	+	MIM	24.2927	24.317	24.5409	24.5801	24.2931	24.2186	24.2074	24.4168
P30038	Delta-1-pyrroline-5-carboxylate dehydrogenase, mitochondrial	ALDH4A1	-0.0974293	0.839995	+	Matrix	21.174	21.1317	21.2722	21.2913	21.1692	21.0759	21.0212	21.2131
Q9Y5R4	MTRF1L release factor glutamine methyltransferase	HEMK1	-0.899598	0.839754	+	Matrix	13.3502	12.7855	13.2092	13.2699	13.0161	10.718	12.5316	12.7507
Q4G0N4	NAD kinase 2, mitochondrial	NADK2	0.145803	0.835367	+	Matrix	19.3546	19.4042	19.4212	19.2187	19.4182	19.5241	19.6905	19.3491
Q8N4Q1	Mitochondrial intermembrane space import and assembly protein 40	CHCHD4	0.37755	0.835075	+	IMS	19.5591	19.8417	19.6683	19.2119	19.9285	20.4264	19.9018	19.5344
O43716	Glutamyl-tRNA(Gln) amidotransferase subunit C, mitochondrial	GATC	-0.182355	0.834833	+	Matrix	20.1514	20.1059	20.3882	20.4534	20.1591	19.9862	19.9736	20.2506
Q9Y305	Acyl-coenzyme A thioesterase 9, mitochondrial	ACOT9	0.156136	0.831738	+	MIM	19.0612	19.0964	18.897	18.7083	19.0629	19.1045	19.1789	19.0411
O75323	Protein NipSnap homolog 2	NIPSNAP2	-0.0829849	0.829866	+	Matrix	19.1976	19.1971	19.2224	19.1511	19.2201	19.1045	19.1241	18.9876
P56378	ATP synthase subunit ATP5MJ, mitochondrial	ATP5MJ	-0.24583	0.827953	+	MIM	18.1377	18.1126	17.7285	18.2083	17.631	17.7309	18.0964	17.7455
Q96D53	Atypical kinase COQ8B, mitochondrial	COQ8B	-0.0738153	0.827043	+	MIM	17.7668	17.777	17.7853	17.702	17.7404	17.7092	17.7218	17.5644
Q96HP4	Oxidoreductase NAD-binding domain-containing protein 1	OXNAD1	0.108933	0.824689	+	Matrix	17.4728	17.3935	17.3847	17.2898	17.4029	17.5421	17.6249	17.4067
O43766	Lipoyl synthase, mitochondrial	LIAS	-0.177825	0.822703	+	Matrix	16.5702	16.4636	16.6207	16.8407	16.4816	16.317	16.3481	16.6373
Q53FZ2	Acyl-coenzyme A synthetase ACSM3, mitochondrial	ACSM3	-0.163232	0.8203	+	Matrix	14.8394	14.6148	14.8925	14.8934	14.8062	14.5802	14.4751	14.7258
Q8IYB8	ATP-dependent RNA helicase SUPV3L1, mitochondrial	SUPV3L1	0.16884	0.820202	+	Matrix	20.6596	20.6772	20.4999	20.3497	20.676	20.8466	20.7977	20.5414
Q7Z6M4	Transcription termination factor 4, mitochondrial	MTERF4	-0.0969629	0.817109	+	Matrix	17.0792	16.9806	17.2061	17.2008	16.9577	17.0103	17.0391	17.0717
Q9NWU1	3-oxoacyl-[acyl-carrier-protein] synthase, mitochondrial	OXSM	0.132794	0.815961	+	Matrix	17.0949	17.0752	17.1395	17.097	17.2045	17.0928	17.4636	17.1769
A3KMH1	von Willebrand factor A domain-containing protein 8	VWA8	0.0718522	0.815562	+	Matrix	18.4829	18.494	18.3741	18.342	18.4798	18.5156	18.542	18.4431
Q9NUL7	Probable ATP-dependent RNA helicase DDX28	DDX28	-0.0850596	0.811093	+	Matrix	19.4197	19.3662	19.5169	19.5377	19.4092	19.3234	19.3166	19.4511
Q6YP21	Kynurenine--oxoglutarate transaminase 3	KYAT3	0.118376	0.807021	+	Matrix	17.7331	17.7731	17.6804	17.506	17.7992	17.8819	17.8107	17.6742
P23368	NAD-dependent malic enzyme, mitochondrial	ME2	0.104114	0.804418	+	Matrix	20.545	20.5123	20.485	20.3433	20.5269	20.6052	20.6913	20.4786
Q9H9P8	L-2-hydroxyglutarate dehydrogenase, mitochondrial	L2HGDH	0.0913415	0.801742	+	MIM	17.3017	17.2431	17.1513	17.0671	17.259	17.2984	17.3393	17.232
Q9HD34	LYR motif-containing protein 4	LYRM4	-0.0706339	0.798386	+	Matrix	18.6661	18.7735	18.6769	18.8204	18.7094	18.6593	18.6022	18.6834
Q9Y3D5	Small ribosomal subunit protein bS18m	MRPS18C	-0.398841	0.798093	+	Matrix	16.8011	16.5318	17.2339	17.433	16.5589	16.3005	16.5637	16.9814
Q8NBU5	Outer mitochondrial transmembrane helix translocase	ATAD1	-0.144284	0.798031	+	MOM	20.0744	20.0134	20.2443	20.3223	20.0489	19.972	19.9031	20.1533
Q86WW8	Cytochrome c oxidase assembly factor 5	COA5	0.172859	0.796277	+	IMS	15.9697	15.852	15.8622	15.7205	15.9404	16.2872	16.0228	15.8456
Q9NPE2	Neugrin	NGRN	-0.189023	0.793235	+	Matrix	17.2817	17.3715	17.644	17.6516	17.396	17.1672	17.1859	17.4436
Q9BSK2	Solute carrier family 25 member 33	SLC25A33	-0.119298	0.792171	+	MIM	16.4785	16.7168	16.5914	16.5618	16.534	16.571	16.4476	16.3187
P42704	Leucine-rich PPR motif-containing protein, mitochondrial	LRPPRC	0.23732	0.787258	+	Matrix	22.4729	22.5941	22.276	22.0552	22.5017	22.7178	22.7579	22.37
P50336	Protoporphyrinogen oxidase	PPOX	-0.0604267	0.786111	+	MIM	18.1023	18.0546	18.1358	18.0244	18.0906	17.9489	18.0152	18.0206
O95167	NADH dehydrogenase [ubiquinone] 1 alpha subcomplex subunit 3	NDUFA3	0.283364	0.785685	+	MIM	17.8756	18.0891	17.6213	17.615	17.9331	18.4172	18.1881	17.796
Q96LL9	DnaJ homolog subfamily C member 30, mitochondrial	DNAJC30	-0.15453	0.785672	+	MIM	16.8248	16.7003	16.7749	17.0991	16.6912	16.5768	16.7849	16.728
Q92552	Small ribosomal subunit protein mS27	MRPS27	0.219457	0.784166	+	Matrix	20.2688	20.3809	20.1007	19.8592	20.2752	20.4899	20.5232	20.1992
P04406	Glyceraldehyde-3-phosphate dehydrogenase	GAPDH	-0.141018	0.783997	mito-interacting		26.2133	26.0936	26.2794	26.2716	26.2024	26.0295	25.8714	26.1906
P49247	Ribose-5-phosphate isomerase	RPIA	-0.134086	0.783945	+	Matrix	17.0704	16.9953	17.1377	17.2738	17.0456	16.8173	16.982	17.0959
Q12931	Heat shock protein 75 kDa, mitochondrial	TRAP1	0.131217	0.781763	+	Matrix	23.3542	23.4216	23.3656	23.1002	23.3828	23.4916	23.5335	23.3586
Q6P4F2	Ferredoxin-2, mitochondrial	FDX2	-0.150152	0.781742	+	Matrix	17.8533	17.8446	18.0231	18.1647	17.9161	17.7452	17.7037	17.9201
Q9UDW1	Cytochrome b-c1 complex subunit 9	UQCR10	0.3844	0.781632	+	MIM	16.0058	16.0843	15.6246	15.4107	16.2573	16.6007	16.0903	15.7146
Q9NVA1	Ubiquinol-cytochrome-c reductase complex assembly factor 1	UQCC1	0.485981	0.780279	+	MIM	15.4663	15.7074	15.109	15.1006	15.3418	16.2312	16.3642	15.3901
Q9BSH5	Haloacid dehalogenase-like hydrolase domain-containing protein 3	HDHD3	-0.0618773	0.777456	+	Matrix	17.5005	17.4853	17.4888	17.4066	17.5044	17.3598	17.3978	17.3716
Q86Y07	Serine/threonine-protein kinase VRK2	VRK2	-0.12123	0.776456	mito-interacting		16.5778	16.4362	16.671	16.5412	16.5107	16.4046	16.2796	16.5465
P82921	Small ribosomal subunit protein bS21m	MRPS21	-0.292398	0.773323	+	Matrix	19.6325	19.5301	19.8019	20.1458	19.532	19.1918	19.4065	19.8104
P07954	Fumarate hydratase, mitochondrial	FH	0.0387912	0.772034	+	Matrix	21.4128	21.4297	21.4386	21.4106	21.4348	21.4094	21.4904	21.5123
P21912	Succinate dehydrogenase [ubiquinone] iron-sulfur subunit, mitochondrial	SDHB	-0.183695	0.76128	+	MIM	22.6464	22.5395	22.7979	22.9466	22.6328	22.4197	22.4134	22.7297
Q9BQC6	Large ribosomal subunit protein mL63	MRPL57	-0.167168	0.758991	+	Matrix	18.5414	18.5303	18.7901	18.8684	18.5182	18.5029	18.3594	18.6811
Q96BW9	Phosphatidate cytidylyltransferase, mitochondrial	TAMM41	0.309346	0.757125	+	MIM	18.5523	18.5606	18.0747	17.8909	18.4634	18.7662	18.7533	18.3329
Q96BR5	Cytochrome c oxidase assembly factor 7	COA7	-0.151173	0.754974	+	IMS	19.6094	19.5695	19.7435	19.8294	19.6263	19.4899	19.3393	19.6916
P61604	10 kDa heat shock protein, mitochondrial	HSPE1	-0.716071	0.754567	+	Matrix	25.7773	25.5159	26.7129	27.0586	25.6081	25.0667	25.1889	26.3366
P47985	Cytochrome b-c1 complex subunit Rieske, mitochondrial	UQCRFS1	-0.0377011	0.754369	+	MIM	21.9036	21.936	21.9169	21.9967	21.8894	21.9136	21.8691	21.9303
O94903	Pyridoxal phosphate homeostasis protein	PLPBP	-0.228947	0.752965	+	Matrix	16.2294	16.1232	16.171	16.6409	16.1651	15.8923	15.9256	16.2656
Q96KR6	Protein FAM210B, mitochondrial	FAM210B	0.0957019	0.751754	+	MIM	15.6271	15.6472	15.8015	15.6678	15.7441	15.865	15.856	15.6614
Q9H857	5'-nucleotidase domain-containing protein 2	NT5DC2	0.331734	0.750287	+	Matrix	18.3941	18.4566	18.0825	17.6862	18.3192	18.6149	18.7784	18.2338
P33176	Kinesin-1 heavy chain	KIF5B	0.070374	0.749501	mito-interacting		19.4267	19.3665	19.3332	19.3897	19.4999	19.4898	19.3246	19.4832
Q9Y2R9	Small ribosomal subunit protein uS7m	MRPS7	-0.116763	0.749356	+	Matrix	20.5116	20.5715	20.6991	20.8118	20.5797	20.552	20.4222	20.5731
P18859	ATP synthase-coupling factor 6, mitochondrial	ATP5PF	-0.151309	0.748562	+	MIM	21.9193	21.9276	21.9736	21.8548	21.9203	21.8982	21.5022	21.7495
P11177	Pyruvate dehydrogenase E1 component subunit beta, mitochondrial	PDHB	0.0937309	0.747755	+	Matrix	22.117	22.2016	22.0681	22.0551	22.2007	22.2882	22.2686	22.0591
Q9NS69	Mitochondrial import receptor subunit TOM22 homolog	TOMM22	0.315486	0.74722	+	MOM	22.1609	22.3358	21.8568	21.7941	22.371	22.7665	22.3009	21.9711
Q96CM8	Medium-chain acyl-CoA ligase ACSF2, mitochondrial	ACSF2	-0.0952706	0.746869	+	Matrix	17.8494	17.8239	17.9207	18.0151	17.8348	17.7585	17.7131	17.9217
Q8N183	NADH dehydrogenase [ubiquinone] 1 alpha subcomplex assembly factor 2	NDUFAF2	-0.152201	0.745279	+	MIM	21.5682	21.5013	21.6657	21.8285	21.5665	21.38	21.3598	21.6486
P56277	Cx9C motif-containing protein 4	CMC4	-0.178302	0.744544	+	IMS	16.3008	16.1931	16.2983	16.4968	16.286	16.0181	15.934	16.3376
Q8NAN2	Mitoguardin 1	MIGA1	0.25344	0.741677	+	MOM	15.5474	15.714	15.4055	15.3697	15.7161	16.1651	15.7187	15.4504
P03928	ATP synthase protein 8	MT-ATP8	-0.228588	0.741087	+	MIM	19.202	19.5324	18.9924	19.2905	19.2045	19.1285	18.7392	19.0307
Q8N5K1	CDGSH iron-sulfur domain-containing protein 2	CISD2	0.159604	0.738962	mito-interacting		19.608	19.4762	19.4647	19.3038	19.4313	19.8209	19.697	19.5418
Q8NCW5	NAD(P)H-hydrate epimerase	NAXE	0.159337	0.738581	+	Matrix	18.903	18.9131	18.7561	18.598	18.9679	19.119	18.9683	18.7524
Q9BW91	ADP-ribose pyrophosphatase, mitochondrial	NUDT9	-0.190975	0.735008	+	Matrix	17.5616	17.4862	17.7512	17.8144	17.5792	17.3715	17.2257	17.6733
Q12849	G-rich sequence factor 1	GRSF1	-0.0603209	0.734463	+	Matrix	21.893	21.877	21.9317	21.9725	21.9223	21.8199	21.7819	21.9088
P49419	Alpha-aminoadipic semialdehyde dehydrogenase	ALDH7A1	-0.0467701	0.733925	+	Matrix	21.0593	20.9995	21.028	21.0227	21.0624	20.9461	20.9362	20.9776
Q9H0R6	Glutamyl-tRNA(Gln) amidotransferase subunit A, mitochondrial	QRSL1	0.181211	0.733356	+	Matrix	18.2119	18.2802	18.0204	17.8518	18.2572	18.4382	18.306	18.0876
Q9H061	Transmembrane protein 126A	TMEM126A	0.193432	0.731475	+	MIM	17.1507	17.016	16.8355	16.7488	17.1474	17.1969	17.3085	16.8718
P31939	Bifunctional purine biosynthesis protein ATIC	ATIC	0.166094	0.728419	mito-interacting		16.9891	16.9962	17.3257	17.3314	17.2819	17.2071	17.3519	17.4659
Q9BYC9	Large ribosomal subunit protein bL20m	MRPL20	0.0927815	0.725947	+	Matrix	17.8872	17.9965	18.0025	17.8979	17.8961	18.1098	18.1351	18.0142
Q70CQ3	Ubiquitin carboxyl-terminal hydrolase 30	USP30	0.11546	0.72274	+	MOM	16.0559	16.1796	15.991	15.9851	16.1881	16.3211	16.1527	16.0116
P55084	Trifunctional enzyme subunit beta, mitochondrial	HADHB	-0.0492935	0.721869	+	MIM	21.7524	21.7797	21.8597	21.8062	21.7353	21.8197	21.707	21.7387
P22695	Cytochrome b-c1 complex subunit 2, mitochondrial	UQCRC2	0.111696	0.719983	+	MIM	21.9143	21.9548	21.8167	21.6597	21.904	21.9935	22.0282	21.8667
Q6P1L8	Large ribosomal subunit protein uL14m	MRPL14	-0.233377	0.719595	+	Matrix	20.3786	20.2819	20.6764	20.7407	20.3215	20.0736	20.164	20.585
Q96RR1	Twinkle mtDNA helicase	TWNK	0.118953	0.718477	+	Matrix	18.3581	18.3271	18.2405	18.0136	18.3128	18.409	18.3658	18.3275
Q8TD30	Alanine aminotransferase 2	GPT2	-0.0901346	0.717286	+	Matrix	20.4372	20.4235	20.5815	20.6178	20.4965	20.3443	20.3848	20.474
Q9H3N1	Thioredoxin-related transmembrane protein 1	TMX1	0.159849	0.713836	mito-interacting		20.6592	20.6871	20.6174	20.3634	20.7591	20.9486	20.6945	20.5643
P24752	Acetyl-CoA acetyltransferase, mitochondrial	ACAT1	0.0870638	0.713808	+	Matrix	23.0401	23.0896	22.9	23.0224	23.1195	23.1425	22.9721	23.1662
Q9BQ48	Large ribosomal subunit protein bL34m	MRPL34	-0.136605	0.710743	+	Matrix	18.8062	18.7603	19.1113	19.0453	18.7405	18.7897	18.7518	18.8947
Q9NW81	Distal membrane-arm assembly complex protein 2	DMAC2	-0.10513	0.710439	+	MIM	17.4265	17.3606	17.3621	17.5293	17.3848	17.2157	17.2097	17.4477
Q96I51	RCC1-like G exchanging factor-like protein	RCC1L	0.0461087	0.709559	+	Matrix	18.8723	18.9041	18.9269	18.8508	18.94	18.9033	19.0079	18.8873
Q9NYJ1	Cytochrome c oxidase assembly factor 4 homolog, mitochondrial	COA4	-0.140223	0.706356	+	IMS	21.078	21.0293	21.2244	21.2908	21.1599	20.998	20.8147	21.089
Q3SXM5	Inactive hydroxysteroid dehydrogenase-like protein 1	HSDL1	0.326967	0.70589	+	unknown	16.6981	16.7191	16.2833	16.0342	16.4976	17.0442	17.0009	16.4999
Q9Y399	Small ribosomal subunit protein uS2m	MRPS2	0.074738	0.705257	+	Matrix	18.5371	18.5366	18.451	18.456	18.5772	18.6626	18.595	18.4449
Q96A35	Large ribosomal subunit protein uL24m	MRPL24	-0.0749583	0.705026	+	Matrix	19.6901	19.7077	19.8866	19.775	19.7034	19.6831	19.6231	19.75
Q9BW72	HIG1 domain family member 2A, mitochondrial	HIGD2A	-0.265848	0.704846	+	MIM	18.078	18.1325	18.2962	18.6273	18.2752	18.0556	17.6368	18.1029
Q9Y4K3	TNF receptor-associated factor 6	TRAF6	0.21344	0.703247	mito-interacting		12.594	12.0789	12.2912	11.9235	12.4773	12.3635	12.4284	12.4722
Q9BQD7	Adenine nucleotide translocase lysine N-methyltransferase	ANTKMT	-0.198325	0.703176	+	MIM	17.0021	17.1626	16.8125	16.861	17.0539	16.8088	16.5398	16.6424
Q9GZY4	Cytochrome c oxidase assembly factor 1 homolog	COA1	0.148088	0.699318	+	MIM	17.263	17.3338	17.1053	16.9668	17.2774	17.4681	17.3432	17.1726
Q5T653	Large ribosomal subunit protein uL2m	MRPL2	-0.153946	0.698019	+	Matrix	20.1262	20.1186	20.2646	20.392	20.0188	19.9765	19.9658	20.3245
Q9Y3B1	PRELI domain containing protein 3B	PRELID3B	0.132428	0.695483	+	IMS	16.1202	16.0795	16.0259	15.9296	16.0724	16.1569	16.4089	16.0467
O75390	Citrate synthase, mitochondrial	CS	0.162156	0.694709	+	Matrix	24.1293	24.2252	24.0993	23.8924	24.174	24.5103	24.1961	24.1144
P13995	Bifunctional methylenetetrahydrofolate dehydrogenase/cyclohydrolase, mitochondrial	MTHFD2	-0.149357	0.693167	+	Matrix	22.005	22.0231	21.8603	22.2383	21.8394	21.8397	21.7658	22.0844
P82912	Small ribosomal subunit protein uS11m	MRPS11	-0.143207	0.689051	+	Matrix	20.9863	20.9833	20.9826	21.239	20.877	20.83	20.7807	21.1307
P25705	ATP synthase subunit alpha, mitochondrial	ATP5F1A	-0.142248	0.687754	+	MIM	25.1785	25.1403	25.3956	25.3786	25.1544	24.9928	25.0447	25.3322
Q96CU9	FAD-dependent oxidoreductase domain-containing protein 1	FOXRED1	0.203645	0.687564	+	MIM	17.7204	17.7341	17.4332	17.2478	17.6609	17.961	17.7456	17.5827
O95363	Phenylalanine--tRNA ligase, mitochondrial	FARS2	-0.105777	0.687238	+	Matrix	16.5183	16.5432	16.6076	16.7495	16.5505	16.475	16.609	16.3609
Q9Y606	Pseudouridylate synthase 1 homolog	PUS1	0.0775447	0.685757	+	Matrix	19.727	19.7605	19.6002	19.5655	19.7966	19.77	19.6729	19.7238
Q16635	Tafazzin	TAFAZZIN	0.0827327	0.684985	+	IMS	14.9599	14.9426	15.025	14.9005	15.1617	14.9057	15.0486	15.0429
P00387	NADH-cytochrome b5 reductase 3	CYB5R3	0.245308	0.683438	+	MOM	20.8161	20.8881	20.7144	20.3334	20.9561	21.1703	21.0134	20.5934
Q5JTJ3	Cytochrome c oxidase assembly factor 6 homolog	COA6	-0.156263	0.682621	+	IMS	22.5374	22.3883	22.6065	22.6871	22.56	22.259	22.2248	22.5504
P26440	Isovaleryl-CoA dehydrogenase, mitochondrial	IVD	-0.049304	0.681837	+	Matrix	20.3664	20.3307	20.4234	20.3622	20.3556	20.2365	20.3631	20.3303
Q9Y5J9	Mitochondrial import inner membrane translocase subunit Tim8 B	TIMM8B	-0.127569	0.679199	+	MIM	21.9412	21.9403	21.9915	22.2135	21.9415	21.8709	21.7321	22.0317
Q7L8L6	FAST kinase domain-containing protein 5, mitochondrial	FASTKD5	0.127591	0.679182	+	Matrix	18.9062	18.9737	18.8815	18.6658	18.8764	19.0949	19.0873	18.8788
P00403	Cytochrome c oxidase subunit 2	MT-CO2	0.293304	0.679105	+	MIM	20.7986	20.9866	20.5414	20.1494	20.8718	21.0019	21.1301	20.6454
P16219	Short-chain specific acyl-CoA dehydrogenase, mitochondrial	ACADS	0.0290203	0.677106	+	Matrix	17.0014	16.9684	16.9682	16.9284	16.9544	17.0202	17.0009	17.007
P09001	Large ribosomal subunit protein uL3m	MRPL3	0.108007	0.676456	+	Matrix	19.2836	19.3217	19.305	19.0873	19.2832	19.256	19.4916	19.3989
P05165	Propionyl-CoA carboxylase alpha chain, mitochondrial	PCCA	0.093698	0.674113	+	Matrix	19.9301	19.8476	19.9342	20.0093	19.8521	20.0584	20.1109	20.0746
Q9Y584	Mitochondrial import inner membrane translocase subunit Tim22	TIMM22	0.258249	0.673809	+	MIM	17.4642	17.2862	16.8673	16.8227	17.1063	17.4375	17.5651	17.3645
Q96H55	Unconventional myosin-XIX	MYO19	0.104397	0.67172	+	MOM	17.0077	17.0667	17.0349	16.7942	17.0761	17.1129	17.1664	16.9658
P38117	Electron transfer flavoprotein subunit beta	ETFB	-0.15063	0.666479	+	Matrix	23.6706	23.6477	23.6168	23.9706	23.5623	23.4701	23.4893	23.7815
Q49B96	Cytochrome c oxidase assembly protein COX19	COX19	-0.204778	0.662221	+	IMS	17.6986	17.5002	17.8767	18.0063	17.5851	17.3479	17.5024	17.8273
Q9Y6C9	Mitochondrial carrier homolog 2	MTCH2	0.103573	0.658473	+	MOM	19.4305	19.3991	19.2774	19.1686	19.313	19.3964	19.5321	19.4483
P49753	Acyl-coenzyme A thioesterase 2, mitochondrial	ACOT2	-1.26274	0.654612	+	Matrix	18.0127	17.4831	18.8489	19.8863	17.3771	NaN	15.8938	18.6142
Q00059	Transcription factor A, mitochondrial	TFAM	-0.113945	0.653465	+	Matrix	22.763	22.7453	23.0236	22.8672	22.8011	22.7304	22.5856	22.8262
Q9UDR5	Alpha-aminoadipic semialdehyde synthase, mitochondrial	AASS	0.0493541	0.653163	+	Matrix	19.9877	19.966	20.0227	19.8952	20.0096	19.9766	20.0873	19.9955
P21796	Voltage-dependent anion-selective channel protein 1	VDAC1	-0.301484	0.652177	+	MOM	24.4038	24.3492	24.7363	24.9856	24.4506	23.8579	24.3377	24.6228
Q9P0M9	Large ribosomal subunit protein bL27m	MRPL27	-0.158113	0.650844	+	Matrix	19.4311	19.4135	19.6019	19.7978	19.4267	19.3717	19.2267	19.5868
Q16718	NADH dehydrogenase [ubiquinone] 1 alpha subcomplex subunit 5	NDUFA5	-0.181925	0.649085	+	MIM	21.1021	21.0485	21.3457	21.5004	21.1359	20.9846	20.8865	21.262
O00217	NADH dehydrogenase [ubiquinone] iron-sulfur protein 8, mitochondrial	NDUFS8	-0.139074	0.644005	+	MIM	21.775	21.843	21.6152	22.0234	21.71	21.5857	21.5763	21.8283
Q9H649	tRNA (cytosine(34)-C(5))-methyltransferase, mitochondrial	NSUN3	-0.0920491	0.643486	+	Matrix	15.4795	15.6303	15.4428	15.3797	15.3118	15.5079	15.4002	15.3442
Q9HD23	Magnesium transporter MRS2 homolog, mitochondrial	MRS2	0.14536	0.638864	+	MIM	16.6957	16.6786	16.4286	16.2725	16.58	16.753	16.6869	16.6369
P36776	Lon protease homolog, mitochondrial	LONP1	0.0266967	0.638769	+	Matrix	21.6039	21.617	21.6258	21.5781	21.6025	21.6342	21.6802	21.6148
Q96EY7	Small ribosomal subunit protein mS39	PTCD3	0.186818	0.635238	+	Matrix	20.5095	20.5686	20.2892	20.2133	20.4713	20.7655	20.7697	20.3214
Q96I23	Protein preY, mitochondrial	PYURF	-0.164639	0.630411	+	unknown	18.4505	18.3916	18.6805	18.5489	18.4602	18.5396	18.0502	18.363
Q9P0J6	Large ribosomal subunit protein bL36m	MRPL36	-0.299744	0.629715	+	Matrix	16.4546	16.227	16.5935	16.9158	16.5158	15.8688	16.0328	16.5746
Q9HA77	Probable cysteine--tRNA ligase, mitochondrial	CARS2	0.138473	0.628584	+	Matrix	20.3335	20.3222	20.0629	19.9452	20.404	20.2703	20.3316	20.2119
O95298	NADH dehydrogenase [ubiquinone] 1 subunit C2	NDUFC2	0.302023	0.625489	+	MIM	18.6852	18.7225	18.2362	18.0864	18.5544	18.89	19.115	18.379
Q969Y2	tRNA modification GTPase GTPBP3, mitochondrial	GTPBP3	-0.0502577	0.62375	+	Matrix	19.181	19.1155	19.0483	19.0845	19.1109	18.9963	19.0329	19.0882
Q5SVS4	Kidney mitochondrial carrier protein 1	SLC25A30	0.107179	0.620028	+	MIM	15.8561	15.9691	15.9212	15.6901	15.9795	15.9462	16.1037	15.8358
Q8IXM3	Large ribosomal subunit protein mL41	MRPL41	0.123646	0.619764	+	Matrix	21.1295	21.306	21.047	21.0611	21.3194	21.4353	21.1017	21.1818
Q96PE7	Methylmalonyl-CoA epimerase, mitochondrial	MCEE	-0.172896	0.619705	+	Matrix	17.0542	17.0879	16.9403	17.4096	17.0338	16.9167	16.7248	17.1252
Q5SXM8	DNL-type zinc finger protein	DNLZ	-0.168029	0.618913	+	Matrix	17.0412	16.9089	17.2893	17.3163	17.0878	16.8499	16.8073	17.1386
P39210	Protein Mpv17	MPV17	-0.176071	0.618637	+	MIM	16.2969	16.1609	15.9873	15.805	15.9708	15.8074	16.0702	15.6974
O75127	Pentatricopeptide repeat-containing protein 1, mitochondrial	PTCD1	0.0430002	0.61798	+	Matrix	19.1387	19.1829	19.2252	19.2381	19.2647	19.2935	19.2105	19.1881
O43325	LYR motif-containing protein 1	LYRM1	-0.145051	0.617675	+	unknown	16.4281	16.2779	16.1	16.5383	16.1904	16.0625	16.1664	16.3449
Q13232	Nucleoside diphosphate kinase 3	NME3	0.0582843	0.617348	+	MOM	19.1635	19.2211	19.2278	19.1891	19.2426	19.2472	19.3741	19.1707
Q14249	Endonuclease G, mitochondrial	ENDOG	-0.0910974	0.616744	+	IMS	19.2964	19.3519	19.316	19.4978	19.3545	19.2255	19.1474	19.3704
Q9Y3D9	Small ribosomal subunit protein mS23	MRPS23	-0.10921	0.616519	+	Matrix	21.3976	21.4032	21.5973	21.6471	21.4116	21.3594	21.2922	21.5451
Q9BUB7	Transmembrane protein 70, mitochondrial	TMEM70	0.201905	0.616483	+	MIM	16.524	16.8068	16.4654	16.2834	16.5672	16.8123	16.9934	16.5142
P56134	ATP synthase subunit f, mitochondrial	ATP5MF	0.274063	0.61549	+	MIM	21.3817	21.432	20.8407	20.6812	21.1416	21.5594	21.4585	21.2724
Q53R41	FAST kinase domain-containing protein 1, mitochondrial	FASTKD1	-0.0930436	0.612926	+	Matrix	15.2806	15.1662	15.3943	15.4168	15.329	15.1411	15.1641	15.2515
P07203	Glutathione peroxidase 1	GPX1	-0.10554	0.611502	+	Matrix	19.0199	19.0202	19.0571	19.2091	19.0562	18.939	18.7923	19.0967
P09417	Dihydropteridine reductase	QDPR	0.0478458	0.608495	+	Matrix	16.6475	16.5596	16.5798	16.5571	16.6932	16.5644	16.6009	16.6769
O00429	Dynamin-1-like protein	DNM1L	0.048811	0.605506	+	MOM	17.1883	17.0446	17.077	17.0226	17.111	17.1571	17.1385	17.1211
Q4VC31	Protein MIX23	MIX23	-0.105155	0.601704	+	IMS	19.9465	19.9143	20.0803	20.1205	19.985	19.8883	19.7352	20.0326
Q9Y2Z2	Protein MTO1 homolog, mitochondrial	MTO1	0.0545225	0.599858	+	Matrix	17.185	17.2195	17.301	17.3203	17.2449	17.3199	17.3815	17.2976
O75521	Enoyl-CoA delta isomerase 2	ECI2	-0.0767965	0.598817	+	Matrix	21.188	21.15	21.1511	21.2573	21.1349	21.0448	21.0057	21.2538
Q6UW68	Transmembrane protein 205	TMEM205	-0.282634	0.598639	+	Membrane	17.8986	17.6439	18.0562	18.3541	17.7761	17.3103	17.6252	18.1105
P03897	NADH-ubiquinone oxidoreductase chain 3	MT-ND3	1.26055	0.598434	+	MIM	14.9378	15.142	12.4674	NaN	14.6795	15.9333	15.7161	NaN
O75439	Mitochondrial-processing peptidase subunit beta	PMPCB	-0.0564952	0.596738	+	Matrix	21.3751	21.2865	21.411	21.4829	21.3142	21.2969	21.3807	21.3377
Q5BKU9	Oxidoreductase-like domain-containing protein 1	OXLD1	-0.147076	0.596658	+	unknown	16.7371	16.831	16.9704	17.1438	16.7404	16.6795	16.6782	16.9959
P49590	Histidine--tRNA ligase, mitochondrial	HARS2	0.0449338	0.596132	+	Matrix	18.163	18.1417	18.1122	18.1943	18.2395	18.1261	18.2589	18.1664
P11182	Lipoamide acyltransferase component of branched-chain alpha-keto acid dehydrogenase complex, mitochondrial	DBT	0.0548897	0.59496	+	Matrix	18.3946	18.3982	18.3608	18.2175	18.4241	18.3852	18.3905	18.3908
P52815	Large ribosomal subunit protein bL12m	MRPL12	-0.331664	0.594158	+	Matrix	23.2086	23.0462	23.5303	24.0147	23.0065	22.8151	23.108	23.5434
Q96AG3	Mitochondrial outer membrane protein SLC25A46	SLC25A46	-0.0437541	0.591191	+	MOM	17.2602	17.3618	17.3223	17.2963	17.2168	17.2797	17.3384	17.2307
Q9NYK5	Large ribosomal subunit protein mL39	MRPL39	-0.0485277	0.59107	+	Matrix	20.809	20.8515	20.9263	20.88	20.8476	20.8144	20.8741	20.7365
Q8NE62	Choline dehydrogenase, mitochondrial	CHDH	0.0670786	0.590425	+	MIM	16.7787	16.6929	16.8562	16.8112	16.7377	16.9226	16.8498	16.8973
O75600	2-amino-3-ketobutyrate coenzyme A ligase, mitochondrial	GCAT	-0.0697093	0.589678	+	unknown	19.0581	19.0247	19.1762	19.1617	19.1586	18.991	19.0006	18.9918
Q8N4H5	Mitochondrial import receptor subunit TOM5 homolog	TOMM5	-0.148874	0.588119	+	MOM	19.3297	19.4032	19.2778	19.1786	19.4247	19.2235	18.9799	18.9657
Q9C002	Normal mucosa of esophagus-specific gene 1 protein	NMES1	-0.098166	0.584166	+	Membrane	16.1318	16.2523	15.9808	15.9961	16.0978	15.9941	16.0057	15.8707
P21953	2-oxoisovalerate dehydrogenase subunit beta, mitochondrial	BCKDHB	-0.0722089	0.582212	+	MIM	19.3536	19.4591	19.4231	19.324	19.4015	19.3868	19.2951	19.1876
P30044	Peroxiredoxin-5, mitochondrial	PRDX5	0.142625	0.579997	+	Matrix	19.8731	19.9436	19.5592	19.9379	19.9401	20.1578	19.8145	19.9719
Q07817	Bcl-2-like protein 1	BCL2L1	0.104988	0.576002	+	MOM	15.9803	15.9937	15.8631	15.7771	15.9091	16.0258	16.1954	15.9039
P82663	Small ribosomal subunit protein mS25	MRPS25	0.101924	0.57426	+	Matrix	19.1695	19.2923	19.1648	19.2186	19.3573	19.4946	19.279	19.122
Q6UB28	Methionine aminopeptidase 1D, mitochondrial	METAP1D	0.113352	0.573977	+	Matrix	16.1772	16.2482	16.2525	16.2981	16.3041	16.2556	16.6222	16.2475
Q8TC07	TBC1 domain family member 15	TBC1D15	-0.117885	0.572541	mito-interacting		13.8831	13.6884	13.7196	13.8296	13.4691	13.587	13.8578	13.7354
Q05932	Folylpolyglutamate synthase, mitochondrial	FPGS	-0.0785873	0.571495	+	Matrix	16.1081	15.8995	15.9786	16.089	16.0373	15.981	15.886	15.8566
O14957	Cytochrome b-c1 complex subunit 10	UQCR11	-0.253774	0.571361	+	MIM	18.0889	18.021	18.1474	18.1834	18.4344	17.7888	17.7341	17.4683
Q07812	Apoptosis regulator BAX	BAX	-0.103772	0.570306	+	MOM	19.9814	19.8386	19.8507	19.9893	19.9391	19.6663	19.6979	19.9416
A4D1E9	GTP-binding protein 10	GTPBP10	0.0505757	0.566251	+	Matrix	17.6021	17.5731	17.5729	17.5763	17.5366	17.5896	17.6921	17.7083
Q4G0I0	Ubiquinol-cytochrome-c reductase complex assembly factor 4	UQCC4	0.184286	0.566089	+	IMS	16.5188	16.4868	16.1425	15.9401	16.3358	16.6142	16.4821	16.3932
P22307	Sterol carrier protein 2	SCP2	0.0916543	0.562983	+	MIM	20.842	20.7968	20.9497	21.1	21.022	20.9379	20.9892	21.1059
Q9UG56	Phosphatidylserine decarboxylase proenzyme, mitochondrial	PISD	0.159272	0.559331	+	MIM	18.0322	18.062	17.8344	17.613	18.0358	18.2606	18.0254	17.8569
Q8IXI2	Mitochondrial Rho GTPase 1	RHOT1	0.0498447	0.552925	+	MOM	18.3743	18.3171	18.3542	18.2695	18.2764	18.4101	18.4344	18.3936
O43865	S-adenosylhomocysteine hydrolase-like protein 1	AHCYL1	-0.133413	0.552281	+	MOM	14.8085	14.6704	14.968	15.1751	14.6993	14.8322	14.751	14.8057
O60282	Kinesin heavy chain isoform 5C	KIF5C	0.073256	0.549212	mito-interacting		19.1583	19.0652	19.1707	19.3083	19.2259	19.278	19.1602	19.3315
A8MXV4	Acyl-coenzyme A diphosphatase NUDT19	NUDT19	0.0457768	0.546144	+	Matrix	20.9263	20.8941	20.9944	20.9281	21.0451	21.0217	20.9601	20.8992
O95563	Mitochondrial pyruvate carrier 2	MPC2	0.301186	0.545285	+	MIM	17.7484	17.764	17.189	16.8563	17.4511	17.882	17.9396	17.4898
Q96IX5	ATP synthase membrane subunit K, mitochondrial	ATP5MK	0.245011	0.543317	+	MIM	19.6951	19.9691	19.269	19.3279	19.6837	20.1741	19.804	19.5794
P82675	Small ribosomal subunit protein uS5m	MRPS5	-0.0406508	0.543212	+	Matrix	19.2523	19.2758	19.3423	19.2193	19.2445	19.2915	19.1957	19.1953
Q9BZE1	Large ribosomal subunit protein mL37	MRPL37	0.147271	0.542953	+	Matrix	20.7104	20.7499	20.6041	20.4215	20.7732	20.9434	20.8779	20.4805
Q02338	D-beta-hydroxybutyrate dehydrogenase, mitochondrial	BDH1	-1.05586	0.541864	+	MIM	12.6133	10.7388	12.008	12.2017	9.95647	10.5585	13.1916	9.63182
Q8WV74	Mitochondrial coenzyme A diphosphatase NUDT8	NUDT8	-0.0978127	0.541696	+	Matrix	16.8647	16.9815	17.1014	17.16	16.8619	17.0105	17.0253	16.8187
Q5T440	Putative transferase CAF17, mitochondrial	IBA57	0.0550256	0.540741	+	Matrix	20.0938	20.1817	20.1826	20.2449	20.3241	20.2397	20.2032	20.156
O43824	Putative GTP-binding protein 6	GTPBP6	0.0452094	0.538156	+	Matrix	17.3199	17.3458	17.2818	17.1707	17.322	17.32	17.3399	17.3172
Q8N8Q8	Cytochrome c oxidase assembly protein COX18, mitochondrial	COX18	0.106693	0.537904	+	MIM	16.6401	16.6369	16.4641	16.289	16.5616	16.6676	16.6907	16.5371
P13804	Electron transfer flavoprotein subunit alpha, mitochondrial	ETFA	-0.162909	0.537082	+	Matrix	22.3423	22.3574	22.2908	22.7447	22.1873	22.1394	22.2078	22.549
Q96DB5	Regulator of microtubule dynamics protein 1	RMDN1	0.10583	0.536248	+	MOM	18.1699	18.2832	18.2554	18.1711	18.2823	18.4586	18.4635	18.0986
Q9NS18	Glutaredoxin-2, mitochondrial	GLRX2	-0.154014	0.535815	+	Matrix	16.446	16.5194	16.6666	16.7302	16.5267	16.2604	16.2362	16.7229
P09110	3-ketoacyl-CoA thiolase, peroxisomal	ACAA1	-0.107964	0.535256	+	unknown	18.7339	18.6723	18.6809	18.9581	18.7269	18.5798	18.5119	18.7947
Q14061	Cytochrome c oxidase copper chaperone	COX17	-0.36148	0.53439	+	IMS	19.0023	19.276	18.8976	19.0485	19.1756	19.2163	17.977	18.4096
O60830	Mitochondrial import inner membrane translocase subunit Tim17-B	TIMM17B	-0.0861907	0.534012	+	MIM	17.2205	17.2865	17.401	17.5448	17.284	17.3291	17.2773	17.2177
O95299	NADH dehydrogenase [ubiquinone] 1 alpha subcomplex subunit 10, mitochondrial	NDUFA10	-0.0410619	0.530992	+	MIM	19.3381	19.3712	19.3801	19.3029	19.3999	19.2685	19.2849	19.2748
Q9NRV9	Heme-binding protein 1	HEBP1	0.110014	0.52442	+	IMS	18.2092	18.2647	17.911	18.3399	18.2854	18.324	18.2279	18.3275
P24539	ATP synthase F(0) complex subunit B1, mitochondrial	ATP5PB	0.120343	0.522937	+	MIM	20.6507	20.6424	20.5229	20.5217	20.4865	20.8477	20.8985	20.5864
Q86WA6	Valacyclovir hydrolase	BPHL	-0.0492401	0.521414	+	Matrix	17.7317	17.6799	17.7846	17.7318	17.7589	17.5815	17.7163	17.6743
Q7Z2W9	Large ribosomal subunit protein bL21m	MRPL21	0.18785	0.520405	+	Matrix	19.3338	19.4308	19.4705	19.2676	19.4154	19.4501	20.0388	19.3499
O95140	Mitofusin-2	MFN2	0.0947189	0.517069	+	MOM	18.3026	18.2869	18.2585	18.1443	18.1746	18.344	18.5439	18.3087
O43819	Protein SCO2 homolog, mitochondrial	SCO2	-0.0579314	0.515923	+	MIM	19.6384	19.5707	19.633	19.7334	19.6725	19.5409	19.5015	19.6289
Q96DA6	Mitochondrial import inner membrane translocase subunit TIM14	DNAJC19	-0.112995	0.514593	+	MIM	19.447	19.2943	19.3333	19.6138	19.2864	19.2166	19.2167	19.5167
P40926	Malate dehydrogenase, mitochondrial	MDH2	-0.212663	0.510352	+	Matrix	25.1943	25.1978	25.2281	25.7106	25.2719	24.8416	24.9194	25.4473
O75746	Electrogenic aspartate/glutamate antiporter SLC25A12, mitochondrial	SLC25A12	0.10496	0.509573	+	MIM	18.8112	18.8414	18.5758	18.6385	18.7819	18.9543	18.9043	18.6462
P12235	ADP/ATP translocase 1	SLC25A4	0.127998	0.502159	+	MIM	20.6614	20.812	20.5594	20.3781	20.7169	20.9218	20.7176	20.5666
P32322	Pyrroline-5-carboxylate reductase 1, mitochondrial	PYCR1	0.0460954	0.501026	+	Matrix	20.8901	20.9322	20.9341	21.024	20.95	20.934	21.0714	21.0093
P82650	Small ribosomal subunit protein mS22	MRPS22	0.0660429	0.500237	+	Matrix	19.6913	19.721	19.7726	19.5113	19.7454	19.7909	19.7327	19.6913
Q96EY1	DnaJ homolog subfamily A member 3, mitochondrial	DNAJA3	-0.081049	0.498013	+	Matrix	22.1492	22.2267	22.3117	22.3735	22.2605	22.2389	22.0183	22.2193
Q96GE9	Distal membrane-arm assembly complex protein 1	DMAC1	0.108844	0.496475	+	MIM	19.8727	19.9127	19.6728	19.5736	19.7154	19.9968	19.9085	19.8464
O95716	Ras-related protein Rab-3D	RAB3D	0.204749	0.496327	mito-interacting		16.354	15.9504	16.7096	15.944	16.3837	16.4523	16.381	16.5599
Q9UII2	ATPase inhibitor, mitochondrial	ATP5IF1	-0.474728	0.493331	+	Matrix	20.5154	20.3044	21.1923	21.918	19.7803	20.7407	20.6825	20.8274
Q9Y697	Cysteine desulfurase	NFS1	-0.0665989	0.489013	+	Matrix	19.2267	19.2079	19.3975	19.421	19.2313	19.1765	19.2946	19.2843
Q5T160	Probable arginine--tRNA ligase, mitochondrial	RARS2	0.0601006	0.489007	+	Matrix	17.3868	17.418	17.2864	17.2556	17.4031	17.4105	17.4841	17.2894
Q12983	BCL2/adenovirus E1B 19 kDa protein-interacting protein 3	BNIP3	0.164913	0.486331	+	MOM	14.5228	14.6337	14.1948	14.3007	14.7105	14.6988	14.6754	14.227
Q32NB8	CDP-diacylglycerol--glycerol-3-phosphate 3-phosphatidyltransferase, mitochondrial	PGS1	0.130179	0.486055	+	MIM	17.2609	17.2708	16.9906	16.8301	17.1176	17.2694	17.3547	17.1313
Q4U2R6	Large ribosomal subunit protein mL51	MRPL51	-0.183294	0.485824	+	Matrix	17.9159	17.8572	17.9281	18.3504	17.8917	17.5664	17.7004	18.1599
O43169	Cytochrome b5 type B	CYB5B	0.133567	0.480301	+	MOM	20.8852	20.9572	20.8715	20.6221	21.0513	21.1932	20.9165	20.7093
Q96IL0	Cytochrome c oxidase assembly factor 8	COA8	-0.11873	0.479699	+	MIM	16.1203	16.1599	16.1947	16.4161	16.3051	15.957	15.944	16.2099
P55809	Succinyl-CoA:3-ketoacid coenzyme A transferase 1, mitochondrial	OXCT1	0.0768833	0.478747	+	Matrix	21.1079	21.155	21.2542	21.362	21.2019	21.2391	21.4022	21.3434
O14880	Glutathione S-transferase 3, mitochondrial	MGST3	0.250726	0.478536	+	MOM	16.7918	16.778	16.2058	16.116	16.621	17.0847	16.8295	16.3594
P00441	Superoxide dismutase [Cu-Zn]	SOD1	-0.133523	0.47224	+	IMS	19.84	19.8462	20.161	20.1434	19.9449	19.7326	19.6948	20.0842
Q12887	Protoheme IX farnesyltransferase, mitochondrial	COX10	-0.224619	0.468165	+	MIM	16.3728	16.2166	16.5229	16.517	16.396	15.6457	16.1044	16.5846
Q9NNW7	Thioredoxin reductase 2, mitochondrial	TXNRD2	-0.0528398	0.468099	+	Matrix	20.6707	20.6055	20.7168	20.7696	20.6113	20.5469	20.6765	20.7165
P30405	Peptidyl-prolyl cis-trans isomerase F, mitochondrial	PPIF	-0.2651	0.46794	+	Matrix	22.4904	22.292	22.9043	23.2621	22.5231	22.245	22.282	22.8383
Q9NVH6	Trimethyllysine dioxygenase, mitochondrial	TMLHE	0.0578179	0.465606	+	Matrix	19.8533	20.0127	19.9191	19.852	19.9714	20.0678	19.9638	19.8653
P19404	NADH dehydrogenase [ubiquinone] flavoprotein 2, mitochondrial	NDUFV2	-0.0921345	0.465068	+	MIM	21.6877	21.7858	21.7554	21.8597	21.8124	21.7125	21.4417	21.7533
Q8IWA4	Mitofusin-1	MFN1	0.140192	0.458175	+	MOM	17.4347	17.4798	17.2664	17.0519	17.2211	17.637	17.5839	17.3517
Q32P41	tRNA (guanine(37)-N1)-methyltransferase	TRMT5	0.0877409	0.454166	+	Matrix	16.2984	16.2898	16.2828	16.1775	16.3612	16.4024	16.5128	16.123
P82933	Small ribosomal subunit protein uS9m	MRPS9	-0.0525322	0.453226	+	Matrix	20.9179	20.9055	21.0066	21.0116	21.009	20.8134	20.8609	20.9482
P22234	Bifunctional phosphoribosylaminoimidazole carboxylase/phosphoribosylaminoimidazole succinocarboxamide synthetase	PAICS	0.104912	0.453172	+	Matrix	20.8327	20.6903	20.5128	20.4923	20.7778	20.9028	20.6022	20.665
P10109	Adrenodoxin, mitochondrial	FDX1	-0.0882339	0.451794	+	Matrix	19.4815	19.5025	19.7403	19.6809	19.5774	19.413	19.413	19.6488
Q6PI78	Transmembrane protein 65	TMEM65	0.0721545	0.451591	+	MIM	18.2861	18.3226	18.2418	18.048	18.2179	18.3129	18.3932	18.263
Q9H2K0	Translation initiation factor IF-3, mitochondrial	MTIF3	-0.101658	0.447065	+	Matrix	16.9764	16.8527	17.1466	17.2416	17.0104	16.8324	16.8982	17.0695
P17152	Transmembrane protein 11, mitochondrial	TMEM11	0.208726	0.445659	+	MIM	18.2851	18.3069	17.947	17.8348	18.133	18.5866	18.5923	17.8969
Q9NRX2	Large ribosomal subunit protein bL17m	MRPL17	-0.0800972	0.445038	+	Matrix	21.1096	21.0929	20.9495	21.3054	21.0326	20.9722	21.0029	21.1293
Q9HC36	rRNA methyltransferase 3, mitochondrial	MRM3	-0.136609	0.443539	+	Matrix	19.8765	19.8504	19.9506	20.2865	19.9332	19.7394	19.6648	20.0802
Q9NWX6	Probable tRNA(His) guanylyltransferase	THG1L	0.0740895	0.440246	+	Matrix	15.1861	15.0487	15.1427	14.9529	15.1431	15.1398	15.3037	15.0402
O15382	Branched-chain-amino-acid aminotransferase, mitochondrial	BCAT2	0.111031	0.440048	+	Matrix	18.4285	18.4583	18.3961	18.0965	18.3326	18.6329	18.5304	18.3275
Q14197	Large ribosomal subunit protein mL62	MRPL58	-0.0795512	0.440046	+	Matrix	21.1212	21.0874	21.0705	21.2742	21.1469	20.9617	20.9305	21.196
P06744	Glucose-6-phosphate isomerase	GPI	0.0628743	0.439206	mito-interacting		18.2425	18.1966	18.4224	18.3679	18.3885	18.3305	18.2985	18.4635
P08574	Cytochrome c1, heme protein, mitochondrial	CYC1	0.190689	0.436485	+	MIM	21.445	21.5185	21.2174	20.8591	21.349	21.7479	21.5468	21.1591
P0C7P0	CDGSH iron-sulfur domain-containing protein 3, mitochondrial	CISD3	-0.136116	0.435815	+	Matrix	16.2566	16.1683	16.2021	16.7126	16.1255	16.1644	16.1371	16.3681
Q9NP58	ATP-binding cassette sub-family B member 6	ABCB6	0.117982	0.434315	+	MOM	16.6666	16.7273	17.0079	16.8667	16.7764	16.8022	17.184	16.9778
Q7L0Y3	tRNA methyltransferase 10 homolog C	TRMT10C	0.0319834	0.433524	+	Matrix	20.8732	20.8952	20.9556	20.8247	20.9337	20.9637	20.8996	20.8796
O43521	Bcl-2-like protein 11	BCL2L11	-0.11552	0.433128	+	MOM	16.5238	16.509	16.6098	16.481	16.6097	16.1051	16.3741	16.5727
Q9Y6N5	Sulfide:quinone oxidoreductase, mitochondrial	SQOR	-0.0585165	0.427563	+	MIM	17.7325	17.7663	17.9112	17.9726	17.7612	17.7458	17.8081	17.8335
Q6P161	Large ribosomal subunit protein mL54	MRPL54	-0.159777	0.42752	+	Matrix	19.5924	19.8741	19.7575	19.71	19.9497	19.5662	19.1875	19.5916
P05141	ADP/ATP translocase 2	SLC25A5	-0.0217929	0.42701	+	MIM	24.7315	24.7282	24.7609	24.712	24.7116	24.6539	24.7399	24.74
Q8N983	Large ribosomal subunit protein mL43	MRPL43	-0.113848	0.425267	+	Matrix	20.1168	20.1549	20.1285	20.5306	20.156	20.0431	19.9916	20.2846
P20336	Ras-related protein Rab-3A	RAB3A	0.111629	0.424674	mito-interacting		16.4844	16.4302	16.6432	16.6543	16.461	16.5206	16.8006	16.8764
O00142	Thymidine kinase 2, mitochondrial	TK2	-0.57336	0.421899	+	Matrix	13.1746	12.9643	13.5617	13.7048	12.7725	11.1445	13.6432	13.5519
P14735	Insulin-degrading enzyme	IDE	0.0715907	0.420838	+	Matrix	15.4922	15.4402	15.4134	15.3964	15.4933	15.4798	15.7028	15.3527
Q9NQH7	Xaa-Pro aminopeptidase 3	XPNPEP3	0.0846519	0.418647	+	Matrix	18.421	18.4397	18.3579	18.2042	18.5375	18.5641	18.4105	18.2493
Q8N5N7	Large ribosomal subunit protein mL50	MRPL50	-0.0705867	0.41837	+	Matrix	20.961	20.9901	21.1379	21.2299	21.0425	21.0394	20.8908	21.0639
Q96GW9	Methionine--tRNA ligase, mitochondrial	MARS2	0.054389	0.417523	+	Matrix	18.3781	18.3816	18.3168	18.2431	18.5008	18.4237	18.3053	18.3075
Q9NVI7	ATPase family AAA domain-containing protein 3A	ATAD3A	-0.0612445	0.414892	+	MIM	22.4188	22.4195	22.5783	22.6395	22.4798	22.3907	22.4065	22.5341
Q9UJS0	Electrogenic aspartate/glutamate antiporter SLC25A13, mitochondrial	SLC25A13	0.0657549	0.412009	+	MIM	21.2333	21.2499	21.1223	21.0897	21.2012	21.2795	21.3759	21.1017
Q9P0J1	[Pyruvate dehydrogenase [acetyl-transferring]]-phosphatase 1, mitochondrial	PDP1	-0.0561237	0.40966	+	MIM	16.4182	16.4659	16.3916	16.2448	16.4118	16.329	16.3257	16.2295
P27105	Stomatin	STOM	-0.129492	0.406897	+	Membrane	16.5302	16.4747	16.6841	16.7135	16.4278	16.1344	16.5961	16.7261
Q9NX14	NADH dehydrogenase [ubiquinone] 1 beta subcomplex subunit 11, mitochondrial	NDUFB11	0.09302	0.405123	+	MIM	21.0953	21.1681	21.0714	20.8015	21.1502	21.2798	21.0955	20.9828
Q5VTE6	Protein angel homolog 2	ANGEL2	0.0894935	0.403313	+	Matrix	15.4638	15.5891	15.4291	15.1666	15.5215	15.6082	15.4267	15.4501
Q9NVT9	Armadillo repeat-containing protein 1	ARMC1	0.04458	0.400847	mito-interacting		18.9622	18.9532	18.9938	18.8314	18.9045	19.0184	19.0511	18.9449
Q15070	Mitochondrial inner membrane protein OXA1L	OXA1L	0.0810513	0.399337	+	MIM	19.1106	19.1582	18.9755	18.8178	19.0357	19.2338	19.0579	19.059
P00505	Aspartate aminotransferase, mitochondrial	GOT2	0.057548	0.399138	+	MIM	24.0053	24.0722	24.022	23.8853	24.0685	24.1457	24.087	23.9137
Q9Y3D7	Mitochondrial import inner membrane translocase subunit TIM16	PAM16	-0.142556	0.393387	+	MIM	19.3782	19.4016	19.2668	19.6167	19.1887	18.9817	19.2664	19.6562
O75414	Nucleoside diphosphate kinase 6	NME6	-0.0595236	0.39221	+	Matrix	18.0349	18.0458	18.1282	18.1604	18.0795	18.0727	17.8587	18.1202
Q7L4E1	Mitoguardin 2	MIGA2	-0.0984387	0.38871	+	MOM	15.6302	15.6801	15.5373	15.2742	15.524	15.5565	15.2925	15.3551
P35270	Sepiapterin reductase	SPR	-0.0521302	0.386725	+	unknown	17.4752	17.3312	17.2583	17.3578	17.2692	17.2429	17.2879	17.414
Q96ND0	Protein FAM210A	FAM210A	-0.0494347	0.385041	+	MIM	17.755	17.7319	17.8064	17.8919	17.6421	17.7556	17.7357	17.8541
O75616	GTPase Era, mitochondrial	ERAL1	-0.0755925	0.384994	+	Matrix	19.1205	19.0851	19.0478	19.3077	19.1345	18.9767	18.9406	19.2071
Q9Y2R5	Small ribosomal subunit protein uS17m	MRPS17	-0.0909486	0.384959	+	Matrix	20.6329	20.5859	20.5648	20.9203	20.6137	20.6174	20.4095	20.6995
Q15120	[Pyruvate dehydrogenase (acetyl-transferring)] kinase isozyme 3, mitochondrial	PDK3	0.080523	0.383825	+	Matrix	19.3226	19.3411	19.1621	19.035	19.304	19.3728	19.3721	19.1339
P00367	Glutamate dehydrogenase 1, mitochondrial	GLUD1	0.0222368	0.378355	+	Matrix	23.0759	23.0851	23.1595	23.1022	23.1708	23.1224	23.1324	23.0861
Q15390	Mitochondrial fission regulator 1	MTFR1	-0.0484419	0.378087	+	Membrane	17.3765	17.3159	17.3833	17.337	17.3363	17.2892	17.1685	17.425
Q9Y5J7	Mitochondrial import inner membrane translocase subunit Tim9	TIMM9	-0.109865	0.377854	+	MIM	19.8937	19.8581	19.8326	19.9911	19.9342	19.7942	19.437	19.9706
Q9NPH0	Lysophosphatidic acid phosphatase type 6	ACP6	0.0665317	0.377232	+	IMS	17.6891	17.5812	17.3573	17.5201	17.6507	17.5094	17.6054	17.6484
Q9NX18	Succinate dehydrogenase assembly factor 2, mitochondrial	SDHAF2	0.0586371	0.375706	+	Matrix	18.3231	18.2121	18.4461	18.4444	18.4118	18.3201	18.4211	18.5074
O95202	Mitochondrial proton/calcium exchanger protein	LETM1	0.0431509	0.375518	+	MIM	21.7237	21.734	21.6758	21.5553	21.746	21.7807	21.6712	21.6635
Q9HC21	Mitochondrial thiamine pyrophosphate carrier	SLC25A19	0.0233064	0.375131	+	MIM	17.5055	17.4919	17.5308	17.4528	17.4591	17.5159	17.5566	17.5427
Q9BVL4	Protein adenylyltransferase SelO, mitochondrial	SELENOO	-0.0723128	0.374129	+	Matrix	16.8093	16.6669	16.9065	17.0151	16.8236	16.7264	16.6945	16.864
Q9BTZ2	Dehydrogenase/reductase SDR family member 4	DHRS4	0.0918899	0.372511	+	Matrix	19.5504	19.5577	19.3016	19.7595	19.5327	19.6192	19.6057	19.7793
P48047	ATP synthase subunit O, mitochondrial	ATP5PO	-0.127766	0.372145	+	MIM	23.3268	23.2924	23.1526	23.6997	23.2256	23.0742	23.1585	23.5021
O15091	Mitochondrial ribonuclease P catalytic subunit	PRORP	0.03334	0.364624	+	Matrix	17.9279	17.9705	18.0021	17.9064	18.0086	18.0546	17.9808	17.8963
Q9NTG7	NAD-dependent protein deacetylase sirtuin-3, mitochondrial	SIRT3	0.0590732	0.362334	+	Matrix	16.1194	16.0837	16.0072	15.8343	16.0663	16.155	16.0513	16.0084
Q9H1K1	Iron-sulfur cluster assembly enzyme ISCU	ISCU	-0.0381699	0.358658	+	Matrix	19.0586	18.9944	19.1659	19.0899	18.994	19.0658	18.9883	19.1081
Q15046	Lysine--tRNA ligase	KARS1	0.0494814	0.357682	+	Matrix	18.3489	18.372	18.416	18.3476	18.3537	18.4682	18.5583	18.3023
O95822	Malonyl-CoA decarboxylase, mitochondrial	MLYCD	-0.085845	0.356569	+	Matrix	16.7834	16.6978	16.7357	16.8728	16.5559	16.6055	16.9744	16.6104
P32119	Peroxiredoxin-2	PRDX2	-0.116421	0.356098	+	unknown	19.8129	19.4686	19.1721	19.4767	19.2444	19.4474	19.314	19.4587
P62072	Mitochondrial import inner membrane translocase subunit Tim10	TIMM10	0.0562901	0.353666	+	MIM	19.4334	19.5091	19.6389	19.4619	19.626	19.665	19.4328	19.5445
P31937	3-hydroxyisobutyrate dehydrogenase, mitochondrial	HIBADH	0.0929155	0.352905	+	Matrix	20.04	20.1893	19.777	19.8997	20.0493	20.2702	19.9468	20.0112
Q5JRX3	Presequence protease, mitochondrial	PITRM1	0.0420766	0.351434	+	Matrix	20.5093	20.5441	20.4785	20.4467	20.5389	20.668	20.4548	20.4851
Q07820	Induced myeloid leukemia cell differentiation protein Mcl-1	MCL1	-0.0981913	0.341855	+	MOM	17.7454	17.6779	17.9379	18.149	17.7629	17.7169	17.6781	17.9595
Q13825	Methylglutaconyl-CoA hydratase, mitochondrial	AUH	-0.109096	0.341063	+	Matrix	17.7832	17.7965	17.8197	17.9866	17.6709	17.4075	17.8797	17.9916
P53597	Succinate--CoA ligase [ADP/GDP-forming] subunit alpha, mitochondrial	SUCLG1	-0.0708728	0.339102	+	Matrix	21.4134	21.4048	21.3222	21.6184	21.4302	21.266	21.261	21.518
Q9HCL2	Glycerol-3-phosphate acyltransferase 1, mitochondrial	GPAM	0.350348	0.336989	+	Membrane	13.536	13.8093	NaN	12.8414	13.3431	14.5022	13.9882	13.1502
P49789	Bis(5'-adenosyl)-triphosphatase	FHIT	-0.111426	0.336635	+	Matrix	14.6748	14.7585	14.4413	15.0992	14.574	14.6014	14.6099	14.743
Q49AM1	Transcription termination factor 2, mitochondrial	MTERF2	-0.0619254	0.333979	+	Matrix	17.1053	17.068	16.8899	17.1773	16.9368	16.9905	16.9231	17.1425
P52758	2-iminobutanoate/2-iminopropanoate deaminase	RIDA	-0.0907469	0.333764	+	Matrix	19.7122	19.705	19.4694	19.9864	19.605	19.5674	19.5692	19.7684
Q96EL2	Small ribosomal subunit protein uS3m	MRPS24	-0.0772796	0.332985	+	Matrix	17.9324	18.0021	17.7802	17.667	17.7235	17.9339	17.7866	17.6285
P82914	Small ribosomal subunit protein uS15m	MRPS15	0.065958	0.33274	+	Matrix	18.7336	18.7513	18.8825	18.7486	18.6741	18.7802	19.0338	18.8919
P10809	60 kDa heat shock protein, mitochondrial	HSPD1	-0.0746398	0.331518	+	Matrix	26.2525	26.2791	26.304	26.5002	26.3195	26.1897	26.0855	26.4426
Q5T9A4	ATPase family AAA domain-containing protein 3B	ATAD3B	-0.0476503	0.330687	+	MIM	20.4738	20.4007	20.5547	20.5842	20.517	20.4188	20.3455	20.5415
Q9Y6B6	GTP-binding protein SAR1b	SAR1B	-0.074348	0.330094	mito-interacting		14.2175	14.1591	13.9509	14.331	14.1954	14.0167	14.1673	13.9817
P38646	Stress-70 protein, mitochondrial	HSPA9	-0.0799303	0.329405	+	Matrix	26.058	26.0731	26.2186	26.3799	26.1887	25.9842	25.9801	26.2569
O95721	Synaptosomal-associated protein 29	SNAP29	-0.0799212	0.329168	+	IMS	17.8645	17.8509	18.1269	18.1133	17.9507	17.8602	17.7468	18.0783
Q6YN16	Hydroxysteroid dehydrogenase-like protein 2	HSDL2	0.0371246	0.327047	+	Matrix	19.9047	19.9657	20.0656	20.0629	20.009	19.9933	20.1185	20.0266
Q9GZT8	NIF3-like protein 1	NIF3L1	0.0555935	0.325983	+	Matrix	16.9991	17.0754	17.0473	16.9539	17.1669	17.2047	17.009	16.9176
O00330	Pyruvate dehydrogenase protein X component, mitochondrial	PDHX	0.0663562	0.325104	+	Matrix	18.7574	18.8017	18.535	18.9115	18.8008	18.8524	18.7267	18.8911
Q9UI43	rRNA methyltransferase 2, mitochondrial	MRM2	-0.0237489	0.324953	+	Matrix	16.3763	16.3686	16.4201	16.4938	16.3835	16.4145	16.4045	16.3612
O15067	Phosphoribosylformylglycinamidine synthase	PFAS	-0.0933828	0.323074	mito-interacting		16.8547	16.768	17.1051	17.1407	16.9491	16.6881	16.8007	17.057
Q9UGM6	Tryptophan--tRNA ligase, mitochondrial	WARS2	-0.0325017	0.319581	+	Matrix	18.4583	18.4626	18.5971	18.6193	18.5129	18.4962	18.4973	18.5007
Q969V5	Mitochondrial ubiquitin ligase activator of NFKB 1	MUL1	0.0489721	0.313701	+	MOM	18.3665	18.3142	18.2924	18.0724	18.3081	18.3397	18.3106	18.283
Q9P0U1	Mitochondrial import receptor subunit TOM7 homolog	TOMM7	-0.0825367	0.309183	+	MOM	16.154	16.1299	16.0634	16.1194	16.1267	15.9892	16.2708	15.7499
Q96QE5	Transcription elongation factor, mitochondrial	TEFM	0.084101	0.307643	+	Matrix	15.9442	15.9519	15.8888	15.7663	15.7724	16.0488	16.2377	15.8287
Q8N0X4	Citramalyl-CoA lyase, mitochondrial	CLYBL	-0.0674489	0.306402	+	Matrix	15.3386	15.253	15.3574	15.5181	15.3603	15.189	15.1673	15.4807
O75431	Metaxin-2	MTX2	-0.0566812	0.305927	+	MOM	18.8099	18.8621	18.8626	18.7159	18.8439	18.819	18.8134	18.5473
P50416	Carnitine O-palmitoyltransferase 1, liver isoform	CPT1A	-0.0670464	0.301946	+	MOM	15.7998	15.7054	15.9384	16.1187	15.8188	15.7666	15.8876	15.8211
P54819	Adenylate kinase 2, mitochondrial	AK2	-0.104327	0.296335	+	IMS	22.4441	22.3565	22.3492	22.8201	22.4542	22.2545	22.2131	22.6308
Q96TC7	Regulator of microtubule dynamics protein 3	RMDN3	-0.0303416	0.294467	+	MOM	21.0124	21.041	21.0946	20.9481	21.0416	21.0502	20.9328	20.9501
Q8NFF5	FAD synthase	FLAD1	0.0755215	0.293183	+	Matrix	17.7415	17.6856	17.6301	17.3989	17.6959	17.8241	17.7657	17.4725
Q96KF7	Small integral membrane protein 8	SMIM8	0.101	0.281498	+	MOM	16.8268	16.8225	16.4452	16.3467	16.6062	16.9307	16.7313	16.577
Q9BXF6	Rab11 family-interacting protein 5	RAB11FIP5	-0.0776267	0.279626	mito-interacting		18.5832	18.5778	18.7689	18.9381	18.6818	18.5657	18.4782	18.8318
Q9NQE9	Adenosine 5'-monophosphoramidase HINT3	HINT3	-0.0314288	0.279005	+	unknown	15.6421	15.7442	15.6976	15.7724	15.6036	15.6812	15.7817	15.6642
Q9NXH9	tRNA (guanine(26)-N(2))-dimethyltransferase	TRMT1	-0.0294347	0.276618	+	Matrix	16.3987	16.4108	16.5706	16.4466	16.4474	16.4472	16.4467	16.3676
Q9BSY4	Coiled-coil-helix-coiled-coil-helix domain-containing protein 5	CHCHD5	-0.0548682	0.275564	+	IMS	18.5795	18.5735	18.5776	18.6714	18.7024	18.5925	18.3271	18.5605
Q9UBQ7	Glyoxylate reductase/hydroxypyruvate reductase	GRHPR	0.0291414	0.274288	+	Matrix	18.2126	18.283	18.2672	18.1455	18.186	18.2573	18.3368	18.2449
P82673	Small ribosomal subunit protein mS35	MRPS35	0.0282331	0.273681	+	Matrix	20.5316	20.5651	20.5247	20.4806	20.5842	20.6482	20.4747	20.5079
Q13794	Phorbol-12-myristate-13-acetate-induced protein 1	PMAIP1	0.0553002	0.267353	+	MOM	16.7844	16.8636	16.5245	16.7944	16.6869	16.8868	16.8119	16.8024
O75648	Mitochondrial tRNA-specific 2-thiouridylase 1	TRMU	0.0419822	0.265219	+	Matrix	17.6722	17.7108	17.6668	17.5189	17.7196	17.7514	17.7286	17.5368
Q969Z3	Mitochondrial amidoxime reducing component 2	MTARC2	0.0189157	0.262236	+	MOM	17.4233	17.3851	17.4328	17.4021	17.4035	17.3644	17.4727	17.4783
Q13268	Dehydrogenase/reductase SDR family member 2, mitochondrial	DHRS2	0.0542538	0.261134	+	Matrix	15.2354	15.236	15.4152	15.4811	15.2522	15.3615	15.4534	15.5176
Q9BYD1	Large ribosomal subunit protein uL13m	MRPL13	-0.0346413	0.258843	+	Matrix	20.8138	20.8439	20.8746	20.715	20.8612	20.7894	20.7994	20.6587
Q9BXW7	Haloacid dehalogenase-like hydrolase domain-containing 5	HDHD5	0.0410762	0.256472	+	Matrix	19.6668	19.6746	19.639	19.4825	19.7221	19.7484	19.6122	19.5446
Q96E11	Ribosome-recycling factor, mitochondrial	MRRF	-0.047935	0.256194	+	Matrix	19.2567	19.2744	19.4551	19.388	19.2592	19.4273	19.1469	19.3491
Q96NB2	Sideroflexin-2	SFXN2	0.0312448	0.254269	+	MIM	18.8176	18.8528	18.7664	18.632	18.7787	18.8042	18.8339	18.7771
Q9UHN1	DNA polymerase subunit gamma-2, mitochondrial	POLG2	-0.0658741	0.251826	+	Matrix	17.4511	17.5422	17.327	17.2061	17.278	17.5094	17.3409	17.1345
Q9NZB8	Molybdenum cofactor biosynthesis protein 1	MOCS1	0.0456545	0.24725	+	Matrix	15.6514	15.6391	15.5074	15.8422	15.6385	15.6731	15.7672	15.7439
Q9Y6G3	Large ribosomal subunit protein mL42	MRPL42	-0.0310311	0.241631	+	Matrix	17.9076	18.0258	18.0656	18.1025	18.0612	17.9457	17.9397	18.0308
O14832	Phytanoyl-CoA dioxygenase, peroxisomal	PHYH	0.0524578	0.241608	+	Matrix	17.0099	16.9657	17.2532	16.9909	16.9863	17.1455	17.0484	17.2494
Q15119	[Pyruvate dehydrogenase (acetyl-transferring)] kinase isozyme 2, mitochondrial	PDK2	0.081517	0.241172	+	Matrix	15.9513	16.0601	15.7252	16.0529	15.8681	16.355	16.0034	15.8891
Q8WVM0	Dimethyladenosine transferase 1, mitochondrial	TFB1M	-0.018796	0.240721	+	Matrix	18.2406	18.2618	18.2575	18.263	18.2373	18.2359	18.3137	18.1607
P36404	ADP-ribosylation factor-like protein 2	ARL2	-0.0897245	0.240675	+	IMS	16.6875	16.9143	16.8303	16.5965	16.7126	16.7818	16.8924	16.2829
P51148	Ras-related protein Rab-5C	RAB5C	-0.0542569	0.239529	mito-interacting		20.3044	20.2491	20.3384	20.4916	20.2768	20.4545	20.093	20.3422
Q96Q11	CCA tRNA nucleotidyltransferase 1, mitochondrial	TRNT1	0.0485473	0.2394	+	Matrix	17.8332	17.8748	17.6794	17.5546	17.7661	17.7906	17.8786	17.7009
Q9UJ68	Mitochondrial peptide methionine sulfoxide reductase	MSRA	-0.0563364	0.238399	+	Matrix	15.0502	15.2785	15.2906	15.1847	15.2408	15.2379	15.1861	14.9139
O95292	Vesicle-associated membrane protein-associated protein B/C	VAPB	-0.0408983	0.235347	mito-interacting		20.546	20.4718	20.5442	20.5791	20.5406	20.4217	20.3571	20.6581
O75608	Acyl-protein thioesterase 1	LYPLA1	-0.0437083	0.231402	+	unknown	18.7043	18.626	18.5707	18.476	18.4895	18.6581	18.6405	18.4142
Q13907	Isopentenyl-diphosphate Delta-isomerase 1	IDI1	0.0397778	0.227957	+	Matrix	18.3148	18.3575	18.3619	18.1771	18.3978	18.4167	18.3775	18.1784
Q9Y6H1	Coiled-coil-helix-coiled-coil-helix domain-containing protein 2	CHCHD2	-0.155146	0.225102	+	IMS	22.604	22.571	23.4197	23.6356	22.8757	22.9948	22.8891	22.8501
O43715	TP53-regulated inhibitor of apoptosis 1	TRIAP1	-0.0618453	0.224407	+	IMS	19.1871	19.1837	19.0987	19.1389	19.2199	19.2007	18.7654	19.175
Q16698	2,4-dienoyl-CoA reductase [(3E)-enoyl-CoA-producing], mitochondrial	DECR1	0.0306163	0.223871	+	Matrix	17.8334	17.8413	18.0071	17.9689	17.9526	17.9451	17.8586	18.017
Q96GK7	Fumarylacetoacetate hydrolase domain-containing protein 2A	FAHD2A	-0.0207443	0.22277	+	Matrix	18.3846	18.3494	18.2701	18.3607	18.2389	18.348	18.3316	18.3632
Q9H4B0	tRNA N6-adenosine threonylcarbamoyltransferase, mitochondrial	OSGEPL1	0.0487473	0.213667	+	Matrix	15.1553	15.1191	14.8628	14.9341	15.0589	15.2145	15.0572	14.9357
P53370	Nucleoside diphosphate-linked moiety X motif 6	NUDT6	-0.0780177	0.212749	+	Matrix	15.2446	15.2506	15.1754	15.6879	15.257	15.4237	15.3449	15.0208
Q8TAA5	GrpE protein homolog 2, mitochondrial	GRPEL2	-0.0548096	0.211053	+	Matrix	19.2857	19.3239	19.335	19.6712	19.3985	19.2318	19.3019	19.4644
Q9HBL7	Plasminogen receptor (KT)	PLGRKT	0.0513215	0.210904	+	Membrane	18.0614	18.1589	17.7937	17.8767	18.0736	17.9873	18.1293	17.9058
P06746	DNA polymerase beta	POLB	0.0517764	0.21086	+	Matrix	16.3798	16.2121	16.2747	16.6008	16.4565	16.4192	16.2873	16.5115
Q9Y3D2	Methionine-R-sulfoxide reductase B2, mitochondrial	MSRB2	-0.0342526	0.210536	+	Matrix	17.4928	17.447	17.5518	17.6365	17.4694	17.5515	17.3706	17.5997
Q5VWZ2	Lysophospholipase-like protein 1	LYPLAL1	0.0895398	0.210397	+	unknown	15.9493	15.9907	15.8997	15.8108	15.8635	16.1347	16.3857	15.6249
Q9Y2Q9	Small ribosomal subunit protein bS1m	MRPS28	-0.0787935	0.206652	+	Matrix	20.9663	20.8563	20.8859	21.3179	20.9757	20.6702	20.8766	21.1887
Q9NR31	GTP-binding protein SAR1a	SAR1A	-0.124262	0.203356	mito-interacting		14.7792	14.4552	14.4257	14.3153	14.5417	13.8298	14.8659	14.2409
Q9GZT6	Coiled-coil domain-containing protein 90B, mitochondrial	CCDC90B	0.0774179	0.20334	+	MIM	15.8546	16.0852	16.1297	15.9825	16.0313	16.4173	15.7541	16.1589
O43464	Serine protease HTRA2, mitochondrial	HTRA2	-0.0534649	0.202235	+	MIM	18.9811	18.9973	19.0337	19.3301	19.0381	18.9842	18.8996	19.2064
O60930	Ribonuclease H1	RNASEH1	-0.0322244	0.201828	+	Matrix	15.1796	15.0879	15.227	15.1967	15.1282	15.2835	15.0118	15.1387
P55957	BH3-interacting domain death agonist	BID	0.0597019	0.20083	+	MOM	16.575	16.7146	16.7072	16.8651	16.5667	16.6694	17.0315	16.833
Q9NWU5	Large ribosomal subunit protein uL22m	MRPL22	0.0520077	0.199119	+	Matrix	18.7125	18.6402	18.8412	18.7806	18.6534	18.6221	19.0038	18.9033
Q9Y5L4	Mitochondrial import inner membrane translocase subunit Tim13	TIMM13	-0.0485396	0.19775	+	MIM	23.0817	23.073	22.9578	22.9689	23.0868	23.1285	22.7244	22.9476
Q9UKU7	Isobutyryl-CoA dehydrogenase, mitochondrial	ACAD8	0.0382867	0.194832	+	Matrix	16.4049	16.2983	16.6098	16.5492	16.4456	16.5057	16.5932	16.4709
Q99807	5-demethoxyubiquinone hydroxylase, mitochondrial	COQ7	0.0509572	0.19207	+	MIM	17.8746	17.9187	17.7363	17.6762	17.7478	17.7478	18.1116	17.8022
Q8NFU3	Thiosulfate:glutathione sulfurtransferase	TSTD1	0.0386133	0.192051	+	unknown	16.2512	16.434	16.3001	16.1444	16.2456	NaN	16.3407	16.3767
Q9BYD3	Large ribosomal subunit protein uL4m	MRPL4	0.0163174	0.190934	+	Matrix	20.0397	20.0185	19.9886	19.9803	20.0114	20.0646	20.0752	19.9412
Q9H3H1	tRNA dimethylallyltransferase	TRIT1	0.0313783	0.189682	+	Matrix	15.6311	15.5966	15.817	15.7815	15.6989	15.6592	15.8101	15.7835
Q4G176	Malonate--CoA ligase ACSF3, mitochondrial	ACSF3	0.064292	0.188129	+	Matrix	17.8778	17.8551	17.7701	17.4166	17.7012	17.7603	18.0315	17.6839
Q99747	Gamma-soluble NSF attachment protein	NAPG	0.074657	0.184867	mito-interacting		17.5641	17.5763	18.0323	18.0954	17.9496	17.757	17.8087	18.0515
Q96EL3	Large ribosomal subunit protein mL53	MRPL53	-0.0499115	0.182295	+	Matrix	21.6565	21.6663	21.6038	22.0048	21.6934	21.6516	21.5609	21.8259
O75570	Peptide chain release factor 1, mitochondrial	MTRF1	0.0260644	0.182071	+	Matrix	17.2637	17.2779	17.3759	17.4933	17.3544	17.4152	17.402	17.3436
Q16795	NADH dehydrogenase [ubiquinone] 1 alpha subcomplex subunit 9, mitochondrial	NDUFA9	0.0609841	0.177951	+	MIM	19.681	19.6991	19.5545	19.2008	19.6034	19.6625	19.7081	19.4052
Q7L3T8	Probable proline--tRNA ligase, mitochondrial	PARS2	0.0298619	0.17763	+	Matrix	17.1663	17.1469	16.9454	17.0686	17.1036	17.2234	17.1006	17.019
Q9UKK9	ADP-sugar pyrophosphatase	NUDT5	0.0472026	0.176858	+	unknown	17.0953	17.1748	17.2295	17.5088	17.2904	17.4425	17.2705	17.1939
Q13405	Large ribosomal subunit protein mL49	MRPL49	-0.0278702	0.176389	+	Matrix	21.0125	21.0773	21.1825	21.023	21.1214	21.1348	20.9567	20.971
P23378	Glycine dehydrogenase (decarboxylating), mitochondrial	GLDC	-0.0152426	0.176117	+	Matrix	18.3546	18.3363	18.4414	18.3801	18.4346	18.3385	18.3538	18.3246
O14949	Cytochrome b-c1 complex subunit 8	UQCRQ	0.0349579	0.17478	+	MIM	19.776	19.78	19.7403	19.5742	19.6989	19.8571	19.8476	19.6067
O95831	Apoptosis-inducing factor 1, mitochondrial	AIFM1	0.0264664	0.173693	+	MIM	22.7522	22.7252	22.8053	22.9263	22.7764	22.8069	22.7876	22.944
O95571	Persulfide dioxygenase ETHE1, mitochondrial	ETHE1	-0.0289617	0.172184	+	Matrix	18.241	18.2382	18.3271	18.4498	18.3806	18.1834	18.2573	18.3189
P10176	Cytochrome c oxidase subunit 8A, mitochondrial	COX8A	-0.100956	0.171547	+	MIM	17.7218	17.7904	17.2454	16.9111	17.0953	17.2741	17.5526	17.3429
Q86Y79	Peptidyl-tRNA hydrolase	PTRH1	-0.0825815	0.170571	+	Matrix	16.6113	16.5888	16.2245	17.0559	16.5203	16.4373	16.4266	16.7659
Q9Y2D0	Carbonic anhydrase 5B, mitochondrial	CA5B	-0.0575612	0.170285	+	Matrix	15.5564	15.608	15.3679	15.2249	15.5012	15.591	15.2329	15.2019
P04181	Ornithine aminotransferase, mitochondrial	OAT	0.0201983	0.169437	+	Matrix	23.6164	23.5697	23.5866	23.4635	23.5894	23.5522	23.6628	23.5126
P46199	Translation initiation factor IF-2, mitochondrial	MTIF2	0.0132122	0.168494	+	Matrix	18.8202	18.8287	18.742	18.8013	18.7819	18.8327	18.7647	18.8658
Q9NRA0	Sphingosine kinase 2	SPHK2	0.0483093	0.167582	+	MIM	14.2895	13.9312	14.0107	13.992	14.261	14.0303	14.203	13.9224
P22570	NADPH:adrenodoxin oxidoreductase, mitochondrial	FDXR	0.0215173	0.165945	+	Matrix	20.7922	20.8148	20.944	20.9882	20.9297	20.8996	20.8688	20.9272
Q96LW7	Caspase recruitment domain-containing protein 19	CARD19	0.0190442	0.16498	mito-interacting		15.6403	15.7282	15.8161	15.6867	15.8052	15.7236	15.6905	15.7282
P03915	NADH-ubiquinone oxidoreductase chain 5	MT-ND5	0.203192	0.164687	+	MIM	12.9771	12.9975	12.4802	NaN	12.1007	13.2625	13.9074	12.8155
Q8NI37	Protein phosphatase PTC7 homolog	PPTC7	0.0309863	0.164599	+	Matrix	16.5135	16.6172	16.5869	16.7477	16.5517	16.5904	16.6508	16.7964
P27144	Adenylate kinase 4, mitochondrial	AK4	0.0414767	0.16207	+	Matrix	20.43	20.4511	20.1838	20.6254	20.4035	20.4265	20.4511	20.5751
P51687	Sulfite oxidase, mitochondrial	SUOX	-0.0184174	0.162047	+	IMS	16.9599	17.0259	17.0522	17.0225	17.0774	17.0491	16.9185	16.9418
P34913	Bifunctional epoxide hydrolase 2	EPHX2	-0.0370784	0.160315	+	unknown	14.3096	14.2388	14.1988	14.3507	14.1107	14.4612	14.2599	14.1179
Q6P1S2	Protein C3orf33	C3orf33	-0.288626	0.156935	+	Matrix	17.6972	14.4791	16.2842	16.1348	16.6083	15.7343	15.5132	15.585
P30049	ATP synthase subunit delta, mitochondrial	ATP5F1D	-0.0386014	0.156637	+	MIM	22.8592	22.8282	22.6324	23.0207	22.7853	22.7396	22.7179	22.9433
Q7Z4W1	L-xylulose reductase	DCXR	-0.0153704	0.156081	+	Matrix	20.102	20.0476	20.1676	20.0895	20.1219	20.0013	20.1101	20.1117
Q7Z434	Mitochondrial antiviral-signaling protein	MAVS	0.0300713	0.155855	+	MOM	19.0933	19.1509	19.0509	18.9696	19.1465	19.2087	18.9155	19.1143
P10909	Clusterin	CLU	-0.0368795	0.15547	mito-interacting		17.5094	17.4494	17.7597	17.7083	17.6914	17.5208	17.4579	17.6091
P27338	Amine oxidase [flavin-containing] B	MAOB	-0.043134	0.15471	+	MOM	14.8941	14.802	14.7667	14.7839	14.8423	14.9494	14.8095	14.473
Q8N0Z8	tRNA pseudouridine synthase-like 1	PUSL1	-0.0249166	0.153077	+	Matrix	16.2671	16.4073	16.2875	16.202	16.2927	16.3281	16.3112	16.1322
Q6NUK1	Mitochondrial adenyl nucleotide antiporter SLC25A24	SLC25A24	-0.0211415	0.152789	+	MIM	19.9115	19.8874	19.8943	19.7981	19.8961	19.9216	19.8734	19.7156
Q9Y4U1	Cyanocobalamin reductase / alkylcobalamin dealkylase	MMACHC	0.0359704	0.151739	mito-interacting		13.6527	13.3512	13.2747	13.343	13.5057	13.4344	13.4742	13.3511
Q16762	Thiosulfate sulfurtransferase	TST	0.0181127	0.151481	+	Matrix	20.7548	20.8181	20.8705	20.7466	20.8428	20.8847	20.8162	20.7188
Q5SQH8	Uncharacterized protein C6orf136	C6orf136	0.125267	0.149971	+	Matrix	12.4798	12.4566	11.9217	11.5331	12.2228	12.5379	12.5385	11.5931
Q96I99	Succinate--CoA ligase [GDP-forming] subunit beta, mitochondrial	SUCLG2	-0.0165482	0.149052	+	Matrix	20.0173	20.0539	19.9023	19.9245	19.9123	20.0109	19.9738	19.9347
Q9Y241	HIG1 domain family member 1A, mitochondrial	HIGD1A	-0.0541878	0.147634	+	MIM	19.8881	20.0187	20.1234	19.6646	19.8758	20.1457	19.7027	19.754
P0DJ07	Protein PET100 homolog, mitochondrial	PET100	0.0585289	0.146941	+	MIM	17.1071	17.2354	16.9655	16.771	16.9488	17.3765	17.1304	16.8574
Q9NRG7	Epimerase family protein SDR39U1	SDR39U1	-0.0182381	0.146808	+	unknown	17.853	17.8249	17.8359	17.6663	17.7783	17.813	17.792	17.7238
Q8WWV3	Reticulon-4-interacting protein 1, mitochondrial	RTN4IP1	0.0134106	0.146095	+	Matrix	17.6724	17.7189	17.7071	17.6003	17.6342	17.6966	17.7431	17.6784
Q9Y3A0	Ubiquinone biosynthesis protein COQ4 homolog, mitochondrial	COQ4	0.0417562	0.144768	+	MIM	15.2719	15.1831	15.257	15.3182	15.5118	15.0284	15.2428	15.4142
Q6IAN0	Dehydrogenase/reductase SDR family member 7B	DHRS7B	0.024859	0.144553	+	Membrane	18.2238	18.084	17.963	17.9837	18.009	18.1024	18.126	18.1164
O75208	Ubiquinone biosynthesis protein COQ9, mitochondrial	COQ9	0.0420666	0.137689	+	MIM	19.1551	19.1376	18.8511	18.7185	18.9851	19.1062	19.0306	18.9086
Q9H825	tRNA N(3)-methylcytidine methyltransferase METTL8, mitochondrial	METTL8	-0.0695143	0.134754	+	Matrix	16.0701	16.0788	16.4399	15.9846	16.1773	15.9115	15.7204	16.4862
Q8WYQ3	Coiled-coil-helix-coiled-coil-helix domain-containing protein 10, mitochondrial	CHCHD10	0.0428638	0.134321	+	IMS	18.6845	18.4906	18.8694	18.834	18.8141	18.6814	18.5835	18.9709
Q9NTX5	Ethylmalonyl-CoA decarboxylase	ECHDC1	-0.0276966	0.132033	+	unknown	18.488	18.4842	18.3865	18.2653	18.4023	18.4938	18.4039	18.2131
P04040	Catalase	CAT	-0.0105662	0.132008	+	IMS	19.309	19.2553	19.3777	19.3582	19.3193	19.3403	19.28	19.3183
Q9P0S9	Transmembrane protein 14C	TMEM14C	-0.163615	0.13116	+	MIM	13.5763	13.684	12.3442	12.8841	13.3577	12.9054	13.5724	11.9987
Q8N4T8	3-oxoacyl-[acyl-carrier-protein] reductase	CBR4	-0.0192184	0.131037	+	Matrix	17.6238	17.5417	17.4526	17.4715	17.4252	17.4509	17.5441	17.5924
Q330K2	NADH dehydrogenase (ubiquinone) complex I, assembly factor 6	NDUFAF6	-0.0318048	0.126811	+	MIM	15.3974	15.3382	15.4254	15.1362	15.4357	15.3587	15.1238	15.2518
O00411	DNA-directed RNA polymerase, mitochondrial	POLRMT	-0.0135989	0.126623	+	Matrix	18.6508	18.5974	18.5867	18.4871	18.6026	18.514	18.6006	18.5504
P30084	Enoyl-CoA hydratase, mitochondrial	ECHS1	0.0176282	0.12519	+	Matrix	22.653	22.684	22.6233	22.8101	22.7479	22.7113	22.6169	22.7649
Q9BYD2	Large ribosomal subunit protein bL9m	MRPL9	-0.0163841	0.124761	+	Matrix	20.2143	20.2405	20.24	20.3601	20.3187	20.2767	20.1462	20.2477
Q96A26	Protein FAM162A	FAM162A	0.0197997	0.121994	+	MIM	20.5635	20.5161	20.425	20.481	20.5917	20.6119	20.3838	20.4776
P11498	Pyruvate carboxylase, mitochondrial	PC	0.0124302	0.118254	+	Matrix	19.2448	19.2377	19.241	19.1586	19.1881	19.1961	19.331	19.2166
Q86U28	Iron-sulfur cluster assembly 2 homolog, mitochondrial	ISCA2	-0.0346308	0.116627	+	Matrix	18.4526	18.4526	18.4603	18.8181	18.513	18.4581	18.3896	18.6843
P60174	Triosephosphate isomerase	TPI1	0.0358624	0.114025	mito-interacting		19.8337	19.8718	20.1282	20.1746	20.0736	19.9537	19.8848	20.2397
P04179	Superoxide dismutase [Mn], mitochondrial	SOD2	-0.0332999	0.111114	+	Matrix	22.3597	22.3618	22.0371	22.107	22.249	22.3155	22.1849	21.9828
Q96GC5	Large ribosomal subunit protein mL48	MRPL48	0.0106034	0.109886	+	Matrix	18.6838	18.8136	18.7463	18.7412	18.8248	18.7218	18.7254	18.7552
Q86SX6	Glutaredoxin-related protein 5, mitochondrial	GLRX5	0.0239182	0.105987	+	Matrix	21.7847	21.8044	21.7874	21.8563	21.8838	21.8792	21.5956	21.9699
Q9UMS0	NFU1 iron-sulfur cluster scaffold homolog, mitochondrial	NFU1	-0.0358176	0.105184	+	Matrix	19.252	19.3908	19.3653	18.9938	19.1941	19.3268	19.36	18.9779
Q9Y3B7	Large ribosomal subunit protein uL11m	MRPL11	-0.0490732	0.10272	+	Matrix	20.9702	20.8934	20.6454	21.3376	20.8545	20.758	20.8259	21.2118
Q9P0J0	NADH dehydrogenase [ubiquinone] 1 alpha subcomplex subunit 13	NDUFA13	-0.0153422	0.101839	+	MIM	20.5496	20.5283	20.5951	20.4363	20.5844	20.5557	20.523	20.385
Q8IYQ7	Threonine synthase-like 1	THNSL1	-0.00987768	0.100127	+	Matrix	18.7468	18.8106	18.8104	18.7531	18.8342	18.7796	18.7847	18.6828
Q8WWC4	m-AAA protease-interacting protein 1, mitochondrial	MAIP1	0.0117035	0.0994413	+	Matrix	18.8896	18.9137	18.8409	18.8671	18.9661	18.9001	18.7764	18.9156
P43897	Elongation factor Ts, mitochondrial	TSFM	-0.01441	0.0962301	+	Matrix	21.1753	21.1754	21.2024	21.3812	21.2671	21.1567	21.2178	21.2349
P42765	3-ketoacyl-CoA thiolase, mitochondrial	ACAA2	0.0226278	0.0949454	+	Matrix	21.1302	21.1989	20.9226	21.2631	21.1388	21.1649	21.0387	21.2629
Q96ER9	Mitochondrial potassium channel	CCDC51	-0.00666761	0.0937407	+	MIM	20.2946	20.2815	20.3531	20.3551	20.3227	20.284	20.2909	20.3601
Q9BQE5	Apolipoprotein L2	APOL2	0.0355558	0.0936608	mito-interacting		16.5533	16.5763	16.6916	16.9199	16.5308	16.5395	16.8437	16.9694
Q4J6C6	Prolyl endopeptidase-like	PREPL	0.0181293	0.0920105	+	Matrix	17.6294	17.543	17.6019	17.4948	17.5266	17.5477	17.7776	17.4898
Q96EH3	Mitochondrial assembly of ribosomal large subunit protein 1	MALSU1	0.0152011	0.0919466	+	Matrix	17.4224	17.3795	17.3054	17.3725	17.4251	17.2868	17.5229	17.3058
Q9Y2Z4	Tyrosine--tRNA ligase, mitochondrial	YARS2	-0.0172234	0.0914838	+	Matrix	19.7175	19.7209	19.5817	19.5727	19.7792	19.6309	19.5165	19.5974
O14521	Succinate dehydrogenase [ubiquinone] cytochrome b small subunit, mitochondrial	SDHD	0.0160348	0.0906106	+	MIM	15.2728	15.1224	15.0978	14.9659	15.1322	15.1016	15.1675	15.1217
Q99595	Mitochondrial import inner membrane translocase subunit Tim17-A	TIMM17A	-0.0173965	0.0905631	+	MIM	19.0775	19.0392	18.8693	18.8897	18.9713	19.0414	18.9716	18.8218
Q15785	Mitochondrial import receptor subunit TOM34	TOMM34	0.0248141	0.0896932	+	MOM	18.2943	18.2458	18.3755	18.5307	18.4545	18.4079	18.1605	18.5227
Q9UI09	NADH dehydrogenase [ubiquinone] 1 alpha subcomplex subunit 12	NDUFA12	-0.0234041	0.0883597	+	MIM	19.1943	19.3716	19.0502	19.1524	18.9757	19.1896	19.3028	19.2067
P07108	Acyl-CoA-binding protein	DBI	0.0432	0.0870112	+	unknown	NaN	14.612	15.2415	14.7344	14.9783	14.9632	14.9704	14.7114
P49821	NADH dehydrogenase [ubiquinone] flavoprotein 1, mitochondrial	NDUFV1	0.00870371	0.0862925	+	MIM	20.1605	20.1472	20.1599	20.0487	20.1427	20.1879	20.1507	20.0698
Q9NP92	Large ribosomal subunit protein mL65	MRPS30	-0.0152559	0.0856364	+	Matrix	19.7954	19.8146	19.7698	19.7197	19.86	19.8698	19.6379	19.6707
Q99766	ATP synthase subunit s, mitochondrial	DMAC2L	-0.0245593	0.085002	+	MIM	16.2288	16.3441	16.1727	16.164	16.2779	16.162	16.4125	15.9589
Q9BQ69	ADP-ribose glycohydrolase MACROD1	MACROD1	-0.0124283	0.0842693	+	Matrix	19.201	19.1438	19.1722	19.0743	19.1744	19.1906	18.9979	19.1787
Q10713	Mitochondrial-processing peptidase subunit alpha	PMPCA	0.00927258	0.0840744	+	Matrix	20.0279	20.0412	20.0728	19.9778	20.0368	20.0295	20.1297	19.9608
Q13472	DNA topoisomerase 3-alpha	TOP3A	0.00803947	0.0837169	+	Matrix	17.7617	17.6749	17.7888	17.7768	17.8211	17.7597	17.7103	17.7433
Q5TEU4	Arginine-hydroxylase NDUFAF5, mitochondrial	NDUFAF5	-0.0314088	0.0832517	+	MIM	17.2517	17.2462	16.9686	17.1257	17.1666	17.1251	17.3755	16.7994
Q08AE8	Protein spire homolog 1	SPIRE1	-0.0268748	0.0823881	+	MOM	14.0592	13.9343	14.329	14.3061	13.9731	14.0752	14.2887	14.184
Q9NVH0	Exonuclease 3'-5' domain-containing protein 2	EXD2	-0.0112538	0.0821922	+	Matrix	18.2309	18.2276	18.2999	18.3705	18.3099	18.25	18.1798	18.3442
Q9BUR5	MICOS complex subunit MIC26	APOO	0.0142088	0.0777821	+	MIM	21.624	21.582	21.4156	21.3784	21.5076	21.4778	21.4831	21.5884
P42126	Enoyl-CoA delta isomerase 1, mitochondrial	ECI1	-0.0169268	0.0755534	+	Matrix	21.2921	21.2342	21.1195	21.0918	21.0526	21.214	21.3303	21.0729
P13196	5-aminolevulinate synthase, non-specific, mitochondrial	ALAS1	0.0127072	0.071632	+	Matrix	17.3417	17.288	17.3288	17.3767	17.4226	17.1882	17.3165	17.4587
A0A0B4J2F0	Protein PIGBOS1	PIGBOS1	-0.0405748	0.0710815	+	MOM	15.4469	15.2562	15.0705	15.1497	14.9475	15.7398	15.1161	14.9576
P49406	Large ribosomal subunit protein bL19m	MRPL19	-0.00868511	0.0701002	+	Matrix	20.2906	20.3071	20.3525	20.1949	20.3398	20.2305	20.2245	20.3155
P09622	Dihydrolipoyl dehydrogenase, mitochondrial	DLD	0.0142026	0.0658393	+	Matrix	22.6519	22.6797	22.6877	22.9091	22.6827	22.6896	22.7235	22.8894
Q9Y3D3	Small ribosomal subunit protein bS16m	MRPS16	-0.0240698	0.0623837	+	Matrix	20.2011	20.2653	19.9435	20.5156	20.1234	20.0951	20.2046	20.406
Q8NC60	Nitric oxide-associated protein 1	NOA1	-0.00891733	0.0619027	+	MIM	18.6297	18.5602	18.4526	18.5899	18.6363	18.553	18.4699	18.5375
O60333	Kinesin-like protein KIF1B	KIF1B	0.0114827	0.0603299	mito-interacting		13.8335	13.849	13.8923	14.0167	13.7581	13.9815	13.9849	13.913
P43155	Carnitine O-acetyltransferase	CRAT	0.0119724	0.05951	+	MIM	16.129	15.961	16.1096	15.9279	16.131	15.9031	16.0532	16.0882
Q96RP9	Elongation factor G, mitochondrial	GFM1	0.00578213	0.059214	+	Matrix	20.7814	20.7316	20.7796	20.7187	20.751	20.688	20.7586	20.8368
P56181	NADH dehydrogenase [ubiquinone] flavoprotein 3, mitochondrial	NDUFV3	0.0145898	0.0549259	+	MIM	17.4277	17.3635	17.2263	17.0826	17.3789	17.16	17.2431	17.3765
Q15907	Ras-related protein Rab-11B	RAB11B	-0.0144119	0.0532529	mito-interacting		22.5752	22.5856	22.6932	22.5607	22.8019	22.5829	22.6109	22.3613
Q9H8M1	Coenzyme Q-binding protein COQ10 homolog B, mitochondrial	COQ10B	-0.0493472	0.0531596	+	MIM	14.9696	14.6984	14.0851	14.0009	14.4153	14.5063	14.8598	13.7754
Q9BX68	Adenosine 5'-monophosphoramidase HINT2	HINT2	-0.0121231	0.0530863	+	Matrix	21.5861	21.5724	21.5626	21.7557	21.6749	21.5686	21.4411	21.7436
Q9NX95	Syntabulin	SYBU	-0.00631356	0.0499475	mito-interacting		15.2988	15.2199	15.265	15.3255	15.2384	15.203	15.2638	15.3787
Q8IXI1	Mitochondrial Rho GTPase 2	RHOT2	0.00563717	0.0490132	+	MOM	20.5019	20.4785	20.3948	20.3407	20.4234	20.4548	20.463	20.3972
P56962	Syntaxin-17	STX17	0.0137386	0.0480109	+	MOM	16.2	16.296	16.2896	16.542	16.1834	16.2873	16.4275	16.4844
O75306	NADH dehydrogenase [ubiquinone] iron-sulfur protein 2, mitochondrial	NDUFS2	-0.0133376	0.0458403	+	MIM	20.0469	20.1163	20.0475	19.796	20.0467	20.0836	20.0529	19.7702
Q7Z3D6	D-glutamate cyclase, mitochondrial	DGLUCY	-0.00282717	0.0433799	+	Matrix	17.6149	17.68	17.62	17.6707	17.6412	17.6117	17.6366	17.6848
P54098	DNA polymerase subunit gamma-1	POLG	0.00251389	0.0425423	+	Matrix	18.1534	18.1611	18.2084	18.2347	18.2094	18.195	18.1861	18.1771
Q96ST8	Centrosomal protein of 89 kDa	CEP89	-0.00896382	0.0413666	+	IMS	15.7366	15.6194	15.8048	15.7345	15.7789	15.6984	15.5414	15.8408
Q9NPL8	Complex I assembly factor TIMMDC1, mitochondrial	TIMMDC1	-0.00643396	0.0404722	+	MIM	19.0344	19.0314	18.9823	18.8319	18.9282	19.0201	19.0016	18.9041
Q8NFV4	Protein ABHD11	ABHD11	-0.00321198	0.0385626	+	Matrix	18.15	18.1353	18.2068	18.1096	18.1575	18.1188	18.2001	18.1124
P51659	Peroxisomal multifunctional enzyme type 2	HSD17B4	0.00605392	0.0381997	+	unknown	22.122	22.0571	22.2292	22.1822	22.1013	22.0685	22.2192	22.2258
P49773	Adenosine 5'-monophosphoramidase HINT1	HINT1	-0.017355	0.0379519	+	unknown	17.3748	17.335	17.6192	17.8842	17.495	17.3764	17.4623	17.8101
Q13011	Delta(3,5)-Delta(2,4)-dienoyl-CoA isomerase, mitochondrial	ECH1	-0.00641346	0.0360574	+	Matrix	22.4357	22.5453	22.5713	22.3403	22.4309	22.5498	22.4762	22.4101
P82932	Small ribosomal subunit protein bS6m	MRPS6	-0.00556898	0.0343957	+	Matrix	19.9492	20.0033	19.8238	20.0471	19.9653	19.9599	19.8717	20.0043
Q6P087	Mitochondrial mRNA pseudouridine synthase RPUSD3	RPUSD3	-0.00373697	0.0329127	+	Matrix	18.8295	18.7924	18.842	18.7522	18.8838	18.767	18.7298	18.8204
P55061	Bax inhibitor 1	TMBIM6	-0.012208	0.0324844	mito-interacting		15.6806	15.6629	15.3857	15.2746	15.357	15.4722	15.7201	15.4057
Q9NX47	E3 ubiquitin-protein ligase MARCHF5	MARCHF5	0.0043726	0.0311964	+	MOM	18.1	18.2003	18.1884	18.2213	18.1326	18.2995	18.1285	18.1669
Q96RL7	Intermembrane lipid transfer protein VPS13A	VPS13A	0.00684047	0.0296034	mito-interacting		15.8065	15.768	15.7502	15.499	15.6985	15.7233	15.8054	15.6238
Q9NQR4	Omega-amidase NIT2	NIT2	-0.00353336	0.029528	+	unknown	17.0981	17.0888	17.1763	17.2481	17.184	17.1077	17.1356	17.1698
P21964	Catechol O-methyltransferase	COMT	-0.00449896	0.0292711	+	Membrane	20.7339	20.7385	20.7098	20.621	20.7464	20.7441	20.7335	20.5611
Q53S58	Transmembrane protein 177	TMEM177	0.0136104	0.0291601	+	MIM	17.3715	17.3273	17.4191	17.1307	17.1623	17.1141	17.7562	17.2704
P00414	Cytochrome c oxidase subunit 3	MT-CO3	-0.281085	0.0283973	+	MIM	13.3933	12.7823	4.39449	NaN	4.8512	11.5905	14.0957	9.09842
O95900	Pseudouridylate synthase TRUB2, mitochondrial	TRUB2	0.00363111	0.0270834	+	Matrix	16.9812	16.9342	17.0742	16.9676	16.9038	16.9836	17.0709	17.0134
Q8IYU8	Calcium uptake protein 2, mitochondrial	MICU2	0.00280428	0.0270584	+	MIM	18.3994	18.3459	18.3324	18.2785	18.3414	18.3036	18.4137	18.3086
Q8IVH4	Methylmalonic aciduria type A protein, mitochondrial	MMAA	-0.00687933	0.0245267	+	Matrix	15.3397	15.2538	15.2031	15.4366	15.2008	15.4734	15.1308	15.4006
Q9UJZ1	Stomatin-like protein 2, mitochondrial	STOML2	-0.00455093	0.0243286	+	MIM	22.899	22.9615	22.9199	22.9684	23.0126	23.0329	22.762	22.9231
Q99497	Parkinson disease protein 7	PARK7	0.00336266	0.0233944	+	MOM	19.821	19.8515	19.7811	19.8925	19.7961	19.9029	19.7405	19.92
Q9HAV7	GrpE protein homolog 1, mitochondrial	GRPEL1	0.00312042	0.0213768	+	Matrix	21.5057	21.4643	21.6303	21.5093	21.5579	21.5311	21.4355	21.5975
P29401	Transketolase	TKT	0.0043354	0.019737	mito-interacting		18.2502	18.1587	18.3049	18.4313	18.2302	18.2564	18.2414	18.4345
Q9H5Q4	Dimethyladenosine transferase 2, mitochondrial	TFB2M	0.00218391	0.0183835	+	Matrix	19.6279	19.6153	19.6803	19.6473	19.67	19.5823	19.5866	19.7405
Q6IPR1	Electron transfer flavoprotein regulatory factor 1	ETFRF1	0.00361013	0.0171987	+	Matrix	17.1173	16.9533	16.9769	16.778	16.9997	16.9463	16.9315	16.9624
Q9NPJ3	Acyl-coenzyme A thioesterase 13	ACOT13	-0.00648022	0.0167471	+	Matrix	20.3867	20.5412	20.0906	20.6509	20.3909	20.4348	20.2916	20.5263
Q9BSH4	Translational activator of cytochrome c oxidase 1	TACO1	0.00477076	0.0152674	+	Matrix	21.1422	21.1363	21.0465	21.4246	21.2091	21.1402	21.0521	21.3672
Q04837	Single-stranded DNA-binding protein, mitochondrial	SSBP1	-0.00768137	0.0143957	+	Matrix	22.0344	22.04	22.5623	22.6592	22.4462	22.1277	22.3125	22.3787
Q9NX40	OCIA domain-containing protein 1	OCIAD1	0.00152683	0.0121071	+	MOM	21.1434	21.1557	21.1781	21.306	21.179	21.1492	21.2297	21.2314
Q9Y375	Complex I intermediate-associated protein 30, mitochondrial	NDUFAF1	-0.00217247	0.011509	+	MIM	18.8216	18.895	18.7872	18.723	18.9428	18.7749	18.8101	18.6902
Q92506	(3R)-3-hydroxyacyl-CoA dehydrogenase	HSD17B8	-0.00481749	0.0106093	+	Matrix	18.4926	18.6418	18.1754	18.8655	18.4056	18.5824	18.5347	18.6334
Q6L8Q7	2',5'-phosphodiesterase 12	PDE12	0.00108767	0.00810683	+	Matrix	20.1724	20.1365	20.1939	20.2429	20.1588	20.1051	20.291	20.1953
Q9NWR8	Calcium uniporter regulatory subunit MCUb, mitochondrial	MCUB	0.000906467	0.00803895	+	MIM	16.8481	16.8806	16.9688	16.9627	16.8977	16.9085	16.8758	16.9818
P08559	Pyruvate dehydrogenase E1 component subunit alpha, somatic form, mitochondrial	PDHA1	-0.000809193	0.00654475	+	Matrix	22.3058	22.3065	22.4452	22.3583	22.3395	22.299	22.4206	22.3536
O60313	Dynamin-like 120 kDa protein, mitochondrial	OPA1	0.000345707	0.00629158	+	MIM	19.8391	19.834	19.8249	19.7802	19.8483	19.8289	19.8133	19.789
Q16774	Guanylate kinase	GUK1	-0.00172472	0.00608105	+	Matrix	19.1539	19.1878	18.9191	19.2977	19.2022	19.1384	18.9919	19.2189
O95169	NADH dehydrogenase [ubiquinone] 1 beta subcomplex subunit 8, mitochondrial	NDUFB8	-0.00223064	0.00445783	+	MIM	20.1917	20.2095	19.8472	19.5365	19.9326	20.0572	19.8223	19.9639
Q5HYI7	Metaxin-3	MTX3	0.000668049	0.0033413	+	MOM	16.7326	16.8193	16.6703	16.6266	16.6635	16.7752	16.8205	16.5923
Q5THJ4	Intermembrane lipid transfer protein VPS13D	VPS13D	-0.0011975	0.00203406	+	MOM	17.3208	17.0608	17.2625	NaN	17.3989	16.847	17.078	17.5301
Q6PML9	Proton-coupled zinc antiporter SLC30A9, mitochondrial	SLC30A9	6.58035278320313E-05	0.000594055	+	MIM	18.5006	18.4937	18.5094	18.3999	18.407	18.4633	18.5067	18.5269

## Sheet: Global_RVxFdead vs WT
PG.ProteinAccessions	PG.ProteinDescriptions	PG.Genes	Log2 Difference	-Log p-value	MitoCarta3.0_List	MitoCarta3.0_SubMitoLocalization	MitoCarta3.0_MitoPathways	PG.Quantity_WT_1	PG.Quantity_WT_2	PG.Quantity_WT_3	PG.Quantity_RVxFdead_1	PG.Quantity_RVxFdead_2	PG.Quantity_RVxFdead_3
Q8N0Z8	tRNA pseudouridine synthase-like 1	PUSL1	0.0788199	4.34266	+	Matrix	Mitochondrial central dogma;Translation	15.8793	15.8858	15.8737	15.9589	15.962	15.9542
Q9NNW7	Thioredoxin reductase 2, mitochondrial	TXNRD2	-0.0781562	4.14005	+	Matrix	Detoxification;Metabolism;ROS and glutathione metabolism;Selenoproteins	19.6893	19.6761	19.6881	19.6032	19.6059	19.61
P02794	Ferritin heavy chain	FTH1	1.03379	3.91515	+	unknown	Iron homeostasis;Metabolism;Metals and cofactors	16.4674	16.4995	16.3074	17.4118	17.5311	17.4328
Q9UQ90	Paraplegin	SPG7	-0.156195	3.61944	+	MIM	Protein import, sorting and homeostasis;Proteases;Protein homeostasis	17.0516	17.054	17.0755	16.9168	16.9113	16.8845
Q9NTG7	NAD-dependent protein deacetylase sirtuin-3, mitochondrial	SIRT3	-0.162175	3.55384	+	Matrix	Metabolism;Metals and cofactors;NAD biosynthesis and metabolism;Signaling	16.591	16.605	16.5796	16.4515	16.4132	16.4243
O43488	Aflatoxin B1 aldehyde reductase member 2	AKR7A2	-0.187753	3.4191	+	Matrix	Amino acid metabolism;Detoxification;GABA metabolism;Metabolism;Xenobiotic metabolism	17.6728	17.7148	17.6967	17.5271	17.508	17.486
P49789	Bis(5'-adenosyl)-triphosphatase	FHIT	0.153016	3.41858	+	Matrix	Metabolism;Nucleotide metabolism;Nucleotide synthesis and processing	15.0719	15.0829	15.0625	15.2471	15.2037	15.2255
Q9UHN1	DNA polymerase subunit gamma-2, mitochondrial	POLG2	-0.167056	3.39995	+	Matrix	Mitochondrial central dogma;mtDNA maintenance;mtDNA nucleoid;mtDNA replication	17.1565	17.1672	17.1392	16.9628	17.0068	16.9921
Q96TA2	ATP-dependent zinc metalloprotease YME1L1	YME1L1	0.0576547	3.30105	+	MIM	Protein import, sorting and homeostasis;Proteases;Protein homeostasis	19.9619	19.9611	19.9576	20.0103	20.0284	20.0148
Q08426	Peroxisomal bifunctional enzyme	EHHADH	-0.304458	3.24583	+	unknown	Lipid metabolism;Metabolism	17.4577	17.3779	17.4386	17.0827	17.1388	17.1393
Q99497	Parkinson disease protein 7	PARK7	-0.0944271	3.19199	+	MOM	Protein import, sorting and homeostasis;Autophagy;Mitochondrial dynamics and surveillance;Mitophagy;Protein homeostasis	19.5311	19.5439	19.5565	19.4403	19.4619	19.4461
Q96CM8	Medium-chain acyl-CoA ligase ACSF2, mitochondrial	ACSF2	-0.161259	3.03681	+	Matrix	Fatty acid oxidation;Lipid metabolism;Metabolism	18.4959	18.5267	18.5334	18.3765	18.3296	18.3661
Q12983	BCL2/adenovirus E1B 19 kDa protein-interacting protein 3	BNIP3	0.433033	2.87747	+	MOM	Apoptosis;Mitochondrial dynamics and surveillance	14.0976	14.1426	14.0245	14.438	14.5693	14.5565
Q9GZT3	SRA stem-loop-interacting RNA-binding protein, mitochondrial	SLIRP	-0.0978731	2.85181	+	Matrix	Mitochondrial central dogma;mtRNA metabolism;mtRNA stability and decay;Translation	21.9359	21.9371	21.9679	21.837	21.8602	21.8501
P36776	Lon protease homolog, mitochondrial	LONP1	-0.130002	2.82771	+	Matrix	Protein import, sorting and homeostasis;Proteases;Protein homeostasis	21.3724	21.4088	21.3849	21.238	21.2556	21.2824
P50336	Protoporphyrinogen oxidase	PPOX	-0.100625	2.79286	+	MIM	Heme synthesis and processing;Metabolism;Metals and cofactors	17.6128	17.6225	17.592	17.5279	17.4993	17.4982
Q9NWX6	Probable tRNA(His) guanylyltransferase	THG1L	0.298742	2.77941	+	Matrix	Mitochondrial central dogma;mtRNA metabolism;mt-tRNA modifications	15.1467	15.0333	15.0591	15.3469	15.4151	15.3733
P40939	Trifunctional enzyme subunit alpha, mitochondrial	HADHA	-0.131834	2.73384	+	MIM	Amino acid metabolism;Branched-chain amino acid metabolism;Cardiolipin synthesis;Fatty acid oxidation;Lipid metabolism;Metabolism	21.4348	21.4746	21.455	21.3097	21.3085	21.3507
P22033	Methylmalonyl-CoA mutase, mitochondrial	MMUT	-0.120895	2.73096	+	Matrix	Carbohydrate metabolism;Fatty acid oxidation;Lipid metabolism;Metabolism;Propanoate metabolism;Vitamin B12 metabolism;Vitamin metabolism	19.4648	19.4502	19.4865	19.3705	19.3274	19.341
O95363	Phenylalanine--tRNA ligase, mitochondrial	FARS2	-0.181124	2.66974	+	Matrix	Mitochondrial central dogma;mt-tRNA synthetases;Translation	16.7694	16.774	16.7427	16.6198	16.5377	16.5851
P45954	Short/branched chain specific acyl-CoA dehydrogenase, mitochondrial	ACADSB	-0.142872	2.63297	+	Matrix	Amino acid metabolism;Branched-chain amino acid metabolism;Fatty acid oxidation;Lipid metabolism;Metabolism	19.7616	19.7597	19.7192	19.5769	19.6045	19.6305
O43708	Maleylacetoacetate isomerase	GSTZ1	0.126859	2.58906	+	Matrix	Detoxification;Metabolism;Xenobiotic metabolism	15.7921	15.7569	15.8076	15.8948	15.9082	15.9341
Q9BTZ2	Dehydrogenase/reductase SDR family member 4	DHRS4	0.166108	2.5664	+	Matrix	Metabolism;Vitamin A metabolism;Vitamin metabolism	19.4263	19.3682	19.4325	19.5552	19.6035	19.5667
Q02252	Methylmalonate-semialdehyde dehydrogenase [acylating], mitochondrial	ALDH6A1	-0.150216	2.54887	+	MIM	Amino acid metabolism;Branched-chain amino acid metabolism;Metabolism	19.3459	19.3844	19.3053	19.1971	19.1976	19.1903
Q5T9A4	ATPase family AAA domain-containing protein 3B	ATAD3B	0.245874	2.53501	+	MIM	Intramitochondrial membrane interactions;Mitochondrial central dogma;Mitochondrial dynamics and surveillance;mtDNA maintenance;mtDNA nucleoid;Organelle contact sites	19.6756	19.7685	19.767	19.9439	20.021	19.9838
Q96DB5	Regulator of microtubule dynamics protein 1	RMDN1	0.102622	2.5181	+	MOM	0	18.2426	18.2218	18.2644	18.3324	18.3386	18.3657
Q96RQ3	Methylcrotonoyl-CoA carboxylase subunit alpha, mitochondrial	MCCC1	0.0738386	2.49896	+	Matrix	Amino acid metabolism;Biotin utilizing proteins;Branched-chain amino acid metabolism;Metabolism;Vitamin metabolism	18.0154	18.0381	18.052	18.1184	18.1053	18.1034
Q96C36	Pyrroline-5-carboxylate reductase 2	PYCR2	0.072141	2.48056	+	Matrix	Amino acid metabolism;Metabolism;Proline metabolism	20.3424	20.346	20.3514	20.4405	20.4032	20.4126
P30837	Aldehyde dehydrogenase X, mitochondrial	ALDH1B1	-0.118036	2.47588	+	Matrix	Detoxification;Metabolism;Xenobiotic metabolism	20.4568	20.4823	20.4643	20.3185	20.3525	20.3783
A1L188	NADH dehydrogenase [ubiquinone] 1 alpha subcomplex assembly factor 8	NDUFAF8	0.224353	2.4749	+	IMS	CI assembly factors;Complex I;OXPHOS;OXPHOS assembly factors	14.4165	14.3379	14.4445	14.6201	14.5976	14.6544
Q99747	Gamma-soluble NSF attachment protein	NAPG	-0.235814	2.47216	mito-interacting			17.7098	17.5994	17.6428	17.3867	17.4535	17.4043
P43304	Glycerol-3-phosphate dehydrogenase, mitochondrial	GPD2	0.132217	2.46267	+	MIM	Metabolism;Carbohydrate metabolism;Electron carriers;Glycerol phosphate shuttle;Metabolism;Q-linked reactions, other	19.9416	19.973	19.9798	20.0614	20.1161	20.1134
Q05655	Protein kinase C delta type	PRKCD	-0.3501	2.41667	mito-interacting			16.1621	16.1879	16.1521	15.8484	15.8969	15.7065
O75521	Enoyl-CoA delta isomerase 2	ECI2	-0.263498	2.4034	+	Matrix	Fatty acid oxidation;Lipid metabolism;Metabolism	20.1375	20.1374	20.2124	19.8288	19.9173	19.9507
O00746	Nucleoside diphosphate kinase, mitochondrial	NME4	0.162247	2.38632	+	MIM	Metabolism;Nucleotide metabolism;Nucleotide synthesis and processing	17.9473	17.8875	17.943	18.1215	18.0538	18.0892
O15235	Small ribosomal subunit protein uS12m	MRPS12	-0.0802059	2.31854	+	Matrix	Mitochondrial central dogma;Mitochondrial ribosome;SSU;Translation	19.1175	19.1196	19.1519	19.0402	19.067	19.0412
P33316	Deoxyuridine 5'-triphosphate nucleotidohydrolase, mitochondrial	DUT	-0.163411	2.31399	+	Matrix	Metabolism;Nucleotide metabolism;Nucleotide synthesis and processing	18.767	18.8344	18.8081	18.6138	18.682	18.6236
Q96I99	Succinate--CoA ligase [GDP-forming] subunit beta, mitochondrial	SUCLG2	-0.120449	2.31397	+	Matrix	Carbohydrate metabolism;Itaconate metabolism;Metabolism;Nucleotide metabolism;Nucleotide synthesis and processing;TCA cycle	19.8004	19.7878	19.7638	19.7003	19.6422	19.6482
P55084	Trifunctional enzyme subunit beta, mitochondrial	HADHB	-0.127503	2.30746	+	MIM	Amino acid metabolism;Carbohydrate metabolism;Fatty acid oxidation;Ketone metabolism;Lipid metabolism;Lysine metabolism;Metabolism	21.3901	21.3776	21.3785	21.2111	21.2674	21.2852
Q3SY69	Mitochondrial 10-formyltetrahydrofolate dehydrogenase	ALDH1L2	-0.180331	2.30605	+	Matrix	Folate and 1-C metabolism;Metabolism;Vitamin metabolism	15.3609	15.3439	15.2796	15.1112	15.182	15.1502
P40925	Malate dehydrogenase, cytoplasmic	MDH1	-0.253889	2.30453	mito-interacting			18.5546	18.4625	18.4039	18.2281	18.2337	18.1975
Q9H078	Mitochondrial disaggregase	CLPB	0.10582	2.28558	+	IMS	Protein import, sorting and homeostasis;Proteases;Protein homeostasis	19.3578	19.391	19.3529	19.4992	19.4477	19.4721
Q9NZE8	Large ribosomal subunit protein bL35m	MRPL35	-0.140872	2.27987	+	Matrix	LSU;Mitochondrial central dogma;Mitochondrial ribosome;Translation	16.7472	16.7131	16.7958	16.6044	16.6283	16.6009
Q9Y2Z4	Tyrosine--tRNA ligase, mitochondrial	YARS2	0.0530453	2.25719	+	Matrix	Mitochondrial central dogma;mt-tRNA synthetases;Translation	20.0459	20.0654	20.0371	20.0926	20.1063	20.1086
Q13794	Phorbol-12-myristate-13-acetate-induced protein 1	PMAIP1	0.199368	2.24114	+	MOM	Apoptosis;Mitochondrial dynamics and surveillance	16.6225	16.6037	16.5229	16.7409	16.8079	16.7983
Q9NX40	OCIA domain-containing protein 1	OCIAD1	0.0740407	2.23626	+	MOM	0	20.4705	20.4369	20.4713	20.5195	20.5466	20.5346
P09001	Large ribosomal subunit protein uL3m	MRPL3	-0.0780067	2.23285	+	Matrix	LSU;Mitochondrial central dogma;Mitochondrial ribosome;Translation	19.1047	19.1	19.1265	19.0455	19.0084	19.0434
Q99766	ATP synthase subunit s, mitochondrial	DMAC2L	0.204947	2.21972	+	MIM	Complex V;CV subunits;OXPHOS;OXPHOS subunits	16.5292	16.5995	16.5276	16.7805	16.794	16.6967
Q53H12	Acylglycerol kinase, mitochondrial	AGK	-0.108576	2.18699	+	MIM	Protein import, sorting and homeostasis;Lipid metabolism;Metabolism;Phospholipid metabolism;Protein import and sorting;TIM22 carrier pathway	19.1551	19.1318	19.158	19.0636	19.0019	19.0537
Q16774	Guanylate kinase	GUK1	0.203587	2.1807	+	Matrix	Metabolism;Nucleotide metabolism;Nucleotide synthesis and processing	18.4231	18.4302	18.4134	18.551	18.6441	18.6823
Q8WVM0	Dimethyladenosine transferase 1, mitochondrial	TFB1M	-0.126013	2.17409	+	Matrix	Mitochondrial central dogma;Mitochondrial ribosome assembly;mtRNA granules;mtRNA metabolism;mt-rRNA modifications;Translation	18.1978	18.2302	18.1916	18.1201	18.0742	18.0472
P48735	Isocitrate dehydrogenase [NADP], mitochondrial	IDH2	-0.124613	2.17406	+	Matrix	Carbohydrate metabolism;Metabolism;TCA cycle	19.8137	19.7494	19.7894	19.6651	19.6309	19.6827
O43865	S-adenosylhomocysteine hydrolase-like protein 1	AHCYL1	-0.27382	2.15943	+	MOM	Mitochondrial dynamics and surveillance;Organelle contact sites	16.3645	16.2898	16.2118	15.9541	16.0487	16.0417
Q9Y697	Cysteine desulfurase	NFS1	-0.154007	2.15566	+	Matrix	Fe-S cluster biosynthesis;Fe-S-containing proteins;Metabolism;Metals and cofactors	19.1115	19.0963	19.1735	18.9825	18.9368	18.9999
P08559	Pyruvate dehydrogenase E1 component subunit alpha, somatic form, mitochondrial	PDHA1	-0.0981782	2.14809	+	Matrix	Carbohydrate metabolism;Metabolism;Pyruvate metabolism	21.7785	21.744	21.784	21.6591	21.6529	21.7
P43897	Elongation factor Ts, mitochondrial	TSFM	-0.0560379	2.14759	+	Matrix	Mitochondrial central dogma;Translation;Translation factors	20.8612	20.8568	20.8466	20.8187	20.7926	20.7853
Q53H82	Endoribonuclease LACTB2	LACTB2	-0.145093	2.13216	+	Matrix	Mitochondrial central dogma;mtRNA metabolism;mtRNA stability and decay	17.5375	17.4825	17.4573	17.3659	17.3143	17.3619
P10909	Clusterin	CLU	-0.167154	2.12745	mito-interacting			17.8174	17.7176	17.7824	17.5887	17.5897	17.6376
O00411	DNA-directed RNA polymerase, mitochondrial	POLRMT	-0.195391	2.12393	+	Matrix	Mitochondrial central dogma;mtDNA maintenance;mtDNA nucleoid;mtDNA replication;mtRNA metabolism;Transcription	18.0645	18.1057	17.9805	17.8786	17.8333	17.8526
P04040	Catalase	CAT	-0.198458	2.11545	+	IMS	Detoxification;Metabolism;ROS and glutathione metabolism	19.8756	19.782	19.8124	19.5766	19.6213	19.6766
Q9H4A6	Golgi phosphoprotein 3	GOLPH3	-0.279748	2.11529	+	IMS	0	17.7986	17.693	17.646	17.4967	17.4196	17.3822
Q9NUQ2	1-acyl-sn-glycerol-3-phosphate acyltransferase epsilon	AGPAT5	-0.159148	2.10839	+	MOM	Cardiolipin synthesis;Lipid metabolism;Metabolism;Phospholipid metabolism	18.3945	18.3383	18.2939	18.1828	18.1593	18.207
Q6UB28	Methionine aminopeptidase 1D, mitochondrial	METAP1D	0.143227	2.09974	+	Matrix	Mitochondrial central dogma;fMet processing;Proteases;Protein homeostasis;Protein import, sorting and homeostasis;Translation	14.9972	15.0086	15.0234	15.209	15.1293	15.1206
Q9Y2W6	Tudor and KH domain-containing protein	TDRKH	0.116115	2.07374	+	Membrane	0	18.9206	18.9217	18.9513	19.0064	19.0809	19.0546
P17612	cAMP-dependent protein kinase catalytic subunit alpha	PRKACA	-0.146421	2.068	+	MIM	cAMP-PKA signaling;Signaling	16.3476	16.277	16.2796	16.1208	16.1892	16.1549
Q9P015	Large ribosomal subunit protein uL15m	MRPL15	-0.0882556	2.06693	+	Matrix	LSU;Mitochondrial central dogma;Mitochondrial ribosome;Translation	20.2784	20.2791	20.2917	20.2283	20.1675	20.1886
P32119	Peroxiredoxin-2	PRDX2	-0.218814	2.01582	+	unknown	Detoxification;Metabolism;ROS and glutathione metabolism	18.6422	18.6406	18.5128	18.4183	18.363	18.3579
O14874	[3-methyl-2-oxobutanoate dehydrogenase [lipoamide]] kinase, mitochondrial	BCKDK	-0.100576	2.01361	+	Matrix	Amino acid metabolism;Branched-chain amino acid dehydrogenase complex;Branched-chain amino acid metabolism;Metabolism	18.5354	18.5764	18.5702	18.4435	18.4417	18.495
Q9UKK9	ADP-sugar pyrophosphatase	NUDT5	-0.204444	2.01015	+	unknown	Metabolism;Nucleotide metabolism;Nucleotide synthesis and processing	15.6025	15.4812	15.5085	15.3271	15.2836	15.3682
P21964	Catechol O-methyltransferase	COMT	-0.200158	1.99609	+	Membrane	Amino acid metabolism;Catechol metabolism;Metabolism	19.9134	19.8487	19.7782	19.6842	19.6358	19.6197
O95202	Mitochondrial proton/calcium exchanger protein	LETM1	-0.0936127	1.99504	+	MIM	Calcium cycle;Calcium homeostasis;Signaling	20.9701	20.9579	20.9105	20.871	20.8437	20.843
P20336	Ras-related protein Rab-3A	RAB3A	-0.351006	1.98575	mito-interacting			14.6204	14.8681	14.7254	14.3662	14.442	14.3527
Q9NR28	Diablo IAP-binding mitochondrial protein	DIABLO	0.252508	1.98251	+	IMS	Apoptosis;Mitochondrial dynamics and surveillance	20.3114	20.29	20.396	20.4957	20.6407	20.6185
Q709F0	Acyl-CoA dehydrogenase family member 11	ACAD11	-0.223444	1.9786	+	MIM	Fatty acid oxidation;Lipid metabolism;Metabolism	17.878	17.7849	17.7522	17.5844	17.5254	17.6349
Q8NI60	Atypical kinase COQ8A, mitochondrial	COQ8A	-0.0818793	1.95296	+	MIM	Coenzyme Q metabolism;Metabolism;Metals and cofactors	19.5282	19.5745	19.528	19.4646	19.4771	19.4433
P58557	Endoribonuclease YbeY	YBEY	0.239614	1.9495	+	Matrix	Mitochondrial central dogma;Mitochondrial ribosome assembly;mtRNA metabolism;Polycistronic mtRNA processing;Translation	17.5838	17.6011	17.7	17.8062	17.855	17.9424
Q9BXW6	Oxysterol-binding protein-related protein 1	OSBPL1A	-0.200803	1.94865	+	unknown	Metabolism;Cholesterol, bile acid, steroid synthesis;Lipid metabolism;Metabolism;Phospholipid metabolism	14.1695	14.0942	14.1642	13.9808	13.9789	13.8657
P07108	Acyl-CoA-binding protein	DBI	-0.274933	1.93854	+	unknown	Lipid metabolism;Metabolism	15.3095	15.3092	15.4603	15.0598	15.0375	15.1569
O43837	Isocitrate dehydrogenase [NAD] subunit beta, mitochondrial	IDH3B	-0.0781396	1.93672	+	Matrix	Carbohydrate metabolism;Metabolism;TCA cycle	19.6842	19.6515	19.6451	19.6076	19.5656	19.5731
P82912	Small ribosomal subunit protein uS11m	MRPS11	0.091135	1.92776	+	Matrix	Mitochondrial central dogma;Mitochondrial ribosome;SSU;Translation	20.2105	20.1756	20.2452	20.2984	20.2944	20.3119
Q9NUT2	Mitochondrial potassium channel ATP-binding subunit	ABCB8	0.135691	1.91603	+	MIM	ABC transporters;Small molecule transport	16.3445	16.3045	16.3226	16.5175	16.4292	16.4321
Q9Y2D0	Carbonic anhydrase 5B, mitochondrial	CA5B	-0.529679	1.91119	+	Matrix	Amino acid metabolism;Metabolism;Urea cycle	14.8376	14.8628	15.1228	14.3973	14.5586	14.2783
P60174	Triosephosphate isomerase	TPI1	-0.118149	1.9079	mito-interacting			19.3841	19.3092	19.2988	19.2198	19.2033	19.2146
P99999	Cytochrome c	CYCS	0.223197	1.90188	+	IMS	Apoptosis;Cytochrome C;Cytochromes;Electron carriers;Heme-containing proteins;Metabolism;Metals and cofactors;Mitochondrial dynamics and surveillance;OXPHOS;OXPHOS subunits	19.7715	19.7175	19.8421	19.9302	20.0139	20.0566
Q9H825	tRNA N(3)-methylcytidine methyltransferase METTL8, mitochondrial	METTL8	0.175632	1.89961	+	Matrix	Mitochondrial central dogma;mtRNA metabolism	15.2239	15.1683	15.2621	15.3399	15.445	15.3962
O15270	Serine palmitoyltransferase 2	SPTLC2	-0.118974	1.89157	+	Membrane	Lipid metabolism;Metabolism;Phospholipid metabolism	17.7689	17.72	17.742	17.5793	17.6344	17.6604
O95571	Persulfide dioxygenase ETHE1, mitochondrial	ETHE1	-0.121002	1.8884	+	Matrix	Metabolism;Sulfur metabolism	18.1926	18.1891	18.2439	18.0439	18.1157	18.103
P60602	Reactive oxygen species modulator 1	ROMO1	0.0747859	1.87895	+	MIM	Protein import, sorting and homeostasis;Protein import and sorting;Small molecule transport;TIM23 presequence pathway	18.3281	18.3869	18.3678	18.4295	18.437	18.4406
P22830	Ferrochelatase, mitochondrial	FECH	-0.16449	1.86247	+	MIM	Fe-S-containing proteins;Heme synthesis and processing;Metabolism;Metals and cofactors	18.8869	18.9692	19.0029	18.7654	18.8254	18.7747
O95900	Pseudouridylate synthase TRUB2, mitochondrial	TRUB2	0.110162	1.83095	+	Matrix	Mitochondrial central dogma;mtRNA granules;mtRNA metabolism;mt-rRNA modifications	17.2837	17.3021	17.3116	17.3675	17.4557	17.4048
Q5ST30	Valine--tRNA ligase, mitochondrial	VARS2	-0.0716394	1.82506	+	Matrix	Mitochondrial central dogma;mt-tRNA synthetases;Translation	17.4926	17.4948	17.4581	17.3845	17.422	17.424
P06744	Glucose-6-phosphate isomerase	GPI	-0.302166	1.7944	mito-interacting			18.7562	18.6644	18.5211	18.3964	18.3518	18.2868
Q96BP2	Small ribosomal subunit protein mS37	CHCHD1	-0.106247	1.79438	+	MIM	Mitochondrial central dogma;Mitochondrial ribosome;SSU;Translation	17.592	17.5698	17.5754	17.4216	17.495	17.5018
Q8IWL3	Iron-sulfur cluster co-chaperone protein HscB	HSCB	0.0684878	1.76631	+	Matrix	Fe-S cluster biosynthesis;Metabolism;Metals and cofactors	17.9526	17.9986	17.9903	18.0534	18.064	18.0296
Q9NZJ7	Mitochondrial carrier homolog 1	MTCH1	0.181242	1.75854	+	MOM	SLC25A family;Small molecule transport	17.7211	17.8127	17.7055	17.9918	17.8987	17.8924
Q6P4A7	Sideroflexin-4	SFXN4	0.111362	1.75622	+	MIM	Sideroflexins;Small molecule transport	18.2767	18.302	18.2084	18.3825	18.3758	18.363
Q8IW45	ATP-dependent (S)-NAD(P)H-hydrate dehydratase	NAXD	0.451775	1.75334	+	MIM	Metabolism;Metals and cofactors;NAD biosynthesis and metabolism	14.0298	14.0665	13.7204	14.3621	14.4653	14.3446
P51659	Peroxisomal multifunctional enzyme type 2	HSD17B4	-0.197274	1.75204	+	unknown	Lipid metabolism;Metabolism	22.1054	22.0376	22.0987	21.8176	21.8606	21.9717
P31939	Bifunctional purine biosynthesis protein ATIC	ATIC	-0.160402	1.74233	mito-interacting			17.7881	17.7447	17.6692	17.594	17.5986	17.5282
P29401	Transketolase	TKT	-0.31573	1.73986	mito-interacting			17.6363	17.6325	17.5383	17.1361	17.3664	17.3574
Q96RR1	Twinkle mtDNA helicase	TWNK	0.187124	1.73981	+	Matrix	Mitochondrial central dogma;mtDNA maintenance;mtDNA nucleoid;mtDNA replication	18.0433	17.9666	17.9277	18.2342	18.1199	18.1449
O96011	Peroxisomal membrane protein 11B	PEX11B	-0.230295	1.73113	+	Membrane	0	15.7837	15.7839	15.7472	15.5875	15.4245	15.612
Q92947	Glutaryl-CoA dehydrogenase, mitochondrial	GCDH	-0.154902	1.72844	+	Matrix	Amino acid metabolism;Lysine metabolism;Metabolism	19.4301	19.4134	19.366	19.1827	19.2567	19.3053
P83111	Serine beta-lactamase-like protein LACTB, mitochondrial	LACTB	-0.099776	1.725	+	IMS	Protein import, sorting and homeostasis;Lipid metabolism;Metabolism;Phospholipid metabolism;Proteases;Protein homeostasis	16.6063	16.581	16.5874	16.5119	16.4421	16.5214
O43615	Mitochondrial import inner membrane translocase subunit TIM44	TIMM44	-0.0855853	1.71971	+	MIM	Protein import, sorting and homeostasis;Import motor;Protein import and sorting	21.1582	21.1593	21.1377	21.1081	21.0523	21.038
Q86U90	Threonylcarbamoyl-AMP synthase	YRDC	0.279294	1.70495	+	Matrix	Mitochondrial central dogma;mtRNA metabolism;mt-tRNA modifications	19.4741	19.5292	19.6756	19.7519	19.879	19.8859
O60313	Dynamin-like 120 kDa protein, mitochondrial	OPA1	-0.0420163	1.70101	+	MIM	Cristae formation;Fusion;Mitochondrial dynamics and surveillance	18.7312	18.743	18.7057	18.6804	18.6867	18.6867
Q96AG3	Mitochondrial outer membrane protein SLC25A46	SLC25A46	0.312407	1.69738	+	MOM	Fission;Intramitochondrial membrane interactions;Mitochondrial dynamics and surveillance;SLC25A family;Small molecule transport	16.1899	16.0689	16.0305	16.2836	16.4244	16.5185
Q9BW92	Threonine--tRNA ligase, mitochondrial	TARS2	-0.0717316	1.69422	+	Matrix	Mitochondrial central dogma;mt-tRNA synthetases;Translation	20.059	20.0487	20.0084	19.9761	19.9805	19.9442
P25325	3-mercaptopyruvate sulfurtransferase	MPST	-0.0957845	1.68433	+	MIM	Detoxification;Metabolism;Sulfur metabolism;Xenobiotic metabolism	19.4822	19.4608	19.5443	19.389	19.3999	19.411
Q5T653	Large ribosomal subunit protein uL2m	MRPL2	-0.0969779	1.68287	+	Matrix	LSU;Mitochondrial central dogma;Mitochondrial ribosome;Translation	19.3469	19.364	19.3781	19.2246	19.2637	19.3097
O75323	Protein NipSnap homolog 2	NIPSNAP2	0.0920334	1.67488	+	Matrix	Autophagy;Mitochondrial dynamics and surveillance;Mitophagy	19.7749	19.7783	19.7182	19.8228	19.8769	19.8478
Q8TB36	Ganglioside-induced differentiation-associated protein 1	GDAP1	0.162842	1.67128	+	MOM	0	16.1079	16.0327	16.0063	16.2085	16.1577	16.2692
Q92506	(3R)-3-hydroxyacyl-CoA dehydrogenase	HSD17B8	-0.13697	1.66969	+	Matrix	Metabolism;Cholesterol, bile acid, steroid synthesis;Lipid metabolism;Metabolism;Type II fatty acid synthesis	18.1837	18.243	18.1984	18.0061	18.0991	18.109
Q9NQR4	Omega-amidase NIT2	NIT2	0.0883954	1.66568	+	unknown	Detoxification;Metabolism	16.9982	17.0106	17.0062	17.0843	17.0573	17.1385
P13196	5-aminolevulinate synthase, non-specific, mitochondrial	ALAS1	0.217368	1.65583	+	Matrix	Heme synthesis and processing;Metabolism;Metals and cofactors	16.061	16.1672	16.1806	16.4371	16.3466	16.2771
O75570	Peptide chain release factor 1, mitochondrial	MTRF1	0.176029	1.62838	+	Matrix	Mitochondrial central dogma;Translation;Translation factors	16.1047	16.1135	16.099	16.215	16.2525	16.3778
Q8WV93	AFG1-like ATPase	AFG1L	-0.0780573	1.62535	+	MIM	Protein import, sorting and homeostasis;Proteases;Protein homeostasis	15.5147	15.5082	15.5189	15.4718	15.3967	15.439
O43325	LYR motif-containing protein 1	LYRM1	0.206278	1.62073	+	unknown	0	16.7447	16.7553	16.8603	17.0808	16.9314	16.967
Q9NRZ5	1-acyl-sn-glycerol-3-phosphate acyltransferase delta	AGPAT4	-0.261262	1.61356	+	MOM	Cardiolipin synthesis;Lipid metabolism;Metabolism;Phospholipid metabolism	16.986	16.7708	16.8025	16.5347	16.6438	16.597
O15067	Phosphoribosylformylglycinamidine synthase	PFAS	-0.280449	1.61163	mito-interacting			17.8507	17.7285	17.6802	17.5314	17.5368	17.3499
Q9H936	Mitochondrial glutamate carrier 1	SLC25A22	0.152023	1.61012	+	MIM	SLC25A family;Small molecule transport	18.2115	18.1828	18.0876	18.3217	18.2715	18.3447
O75828	Carbonyl reductase [NADPH] 3	CBR3	-0.176371	1.60634	+	Matrix	Detoxification;Metabolism;Xenobiotic metabolism	17.7954	17.6553	17.6747	17.4936	17.5781	17.5247
Q8WV74	Mitochondrial coenzyme A diphosphatase NUDT8	NUDT8	-0.121576	1.60631	+	Matrix	Coenzyme A metabolism;Metabolism;Metals and cofactors	16.4126	16.3767	16.3608	16.3156	16.2079	16.2618
Q8NBU5	Outer mitochondrial transmembrane helix translocase	ATAD1	0.0814298	1.60593	+	MOM	Protein import, sorting and homeostasis;Proteases;Protein homeostasis	20.2633	20.2729	20.2984	20.3182	20.3829	20.3778
Q96I51	RCC1-like G exchanging factor-like protein	RCC1L	0.0641467	1.6045	+	Matrix	Mitochondrial central dogma;mtRNA metabolism;mt-rRNA modifications	18.0497	18.0475	18.0158	18.1311	18.0849	18.0895
P82675	Small ribosomal subunit protein uS5m	MRPS5	-0.102558	1.60427	+	Matrix	Mitochondrial central dogma;Mitochondrial ribosome;SSU;Translation	19.8132	19.7739	19.757	19.7249	19.6678	19.6437
Q8IYQ7	Threonine synthase-like 1	THNSL1	0.10444	1.60405	+	Matrix	0	17.7071	17.6874	17.6498	17.8243	17.7933	17.7399
Q9UJA2	Cardiolipin synthase (CMP-forming)	CRLS1	0.17801	1.59968	+	MIM	Cardiolipin synthesis;Lipid metabolism;Metabolism	16.224	16.1856	16.2956	16.3582	16.4898	16.3912
Q8N4Q0	Prostaglandin reductase 3	PTGR3	-0.153886	1.59648	+	unknown	Eicosanoid metabolism;Lipid metabolism;Metabolism	18.3589	18.2998	18.2643	18.1931	18.1832	18.0849
Q9BXF6	Rab11 family-interacting protein 5	RAB11FIP5	-0.237087	1.59188	mito-interacting			17.5468	17.5343	17.6288	17.262	17.2811	17.4555
Q7L3T8	Probable proline--tRNA ligase, mitochondrial	PARS2	0.0690734	1.57957	+	Matrix	Mitochondrial central dogma;mt-tRNA synthetases;Translation	16.7368	16.7582	16.7763	16.8523	16.7956	16.8306
Q8NFV4	Protein ABHD11	ABHD11	0.0618439	1.57255	+	Matrix	Carbohydrate metabolism;Metabolism;TCA-associated	18.5576	18.5777	18.5697	18.6492	18.6452	18.596
Q9H3L0	Cobalamin trafficking protein CblD	MMADHC	0.159137	1.57099	+	Matrix	Metabolism;Vitamin B12 metabolism;Vitamin metabolism	15.5043	15.604	15.5324	15.7732	15.6944	15.6505
Q9BYD3	Large ribosomal subunit protein uL4m	MRPL4	-0.0366554	1.56095	+	Matrix	LSU;Mitochondrial central dogma;Mitochondrial ribosome;Translation	20.0473	20.0222	20.0305	20.0093	19.9985	19.9822
Q13472	DNA topoisomerase 3-alpha	TOP3A	0.248274	1.54365	+	Matrix	Mitochondrial central dogma;mtDNA maintenance;mtDNA replication	17.0852	17.1725	17.2176	17.2852	17.4973	17.4375
Q9UBX3	Mitochondrial dicarboxylate carrier	SLC25A10	0.0946725	1.54015	+	MIM	Carbohydrate metabolism;Gluconeogenesis;Malate-aspartate shuttle;Metabolism;SLC25A family;Small molecule transport	18.7801	18.8056	18.7897	18.9408	18.8647	18.854
Q9NTX5	Ethylmalonyl-CoA decarboxylase	ECHDC1	0.0775096	1.53442	+	unknown	Lipid metabolism;Metabolism	19.17	19.1477	19.1344	19.1869	19.2541	19.2437
Q07817	Bcl-2-like protein 1	BCL2L1	0.269959	1.53274	+	MOM	Apoptosis;Mitochondrial dynamics and surveillance	15.6234	15.5417	15.4634	15.9329	15.7018	15.8037
O60488	Long-chain-fatty-acid--CoA ligase 4	ACSL4	-0.108459	1.53097	mito-interacting			19.1119	19.0825	19.0516	18.9271	18.9707	19.0228
O95831	Apoptosis-inducing factor 1, mitochondrial	AIFM1	0.0342674	1.53079	+	MIM	Protein import, sorting and homeostasis;Apoptosis;CI assembly factors;Complex I;MIA40;Mitochondrial dynamics and surveillance;OXPHOS;OXPHOS assembly factors;Protein import and sorting	22.8105	22.799	22.8088	22.821	22.8505	22.8496
O43766	Lipoyl synthase, mitochondrial	LIAS	0.172968	1.52915	+	Matrix	Fe-S-containing proteins;Lipid metabolism;Lipoate insertion;Metabolism;Metals and cofactors	15.8571	15.8045	15.9713	16.016	16.066	16.0699
Q6IAN0	Dehydrogenase/reductase SDR family member 7B	DHRS7B	-0.0808061	1.52309	+	Membrane	0	18.2903	18.3305	18.3599	18.2628	18.2569	18.2185
P07954	Fumarate hydratase, mitochondrial	FH	-0.0704276	1.5118	+	Matrix	Carbohydrate metabolism;Metabolism;TCA cycle	21.0431	21.0335	21.0677	20.9574	21.0156	20.96
Q13137	Calcium-binding and coiled-coil domain-containing protein 2	CALCOCO2	-0.20024	1.51078	mito-interacting			16.1105	16.1599	16.1577	15.8762	15.8908	16.0604
Q9BXR0	Queuine tRNA-ribosyltransferase catalytic subunit 1	QTRT1	-0.116509	1.5049	+	Matrix	Mitochondrial central dogma;mtRNA metabolism;mt-tRNA modifications	17.9489	17.8714	17.8573	17.8195	17.7542	17.7544
Q9NS18	Glutaredoxin-2, mitochondrial	GLRX2	0.0744387	1.50032	+	Matrix	Detoxification;Fe-S-containing proteins;Metabolism;Metals and cofactors;ROS and glutathione metabolism;Vitamin C metabolism;Vitamin metabolism	16.0805	16.0177	16.073	16.1543	16.1239	16.1163
Q9UKG9	Peroxisomal carnitine O-octanoyltransferase	CROT	-0.237363	1.49852	+	unknown	Fatty acid oxidation;Lipid metabolism;Metabolism	15.8587	15.8382	15.7911	15.48	15.5737	15.7222
Q9NRN9	rRNA N6-adenosine-methyltransferase METTL5	METTL5	-0.34646	1.49637	+	Matrix	Mitochondrial central dogma;mtRNA metabolism;mt-rRNA modifications	14.1318	14.3466	NaN	13.8974	13.8324	13.9485
Q7L592	Protein arginine methyltransferase NDUFAF7, mitochondrial	NDUFAF7	-0.164158	1.49026	+	MIM	CI assembly factors;Complex I;OXPHOS;OXPHOS assembly factors	17.9649	17.9165	18.0136	17.8498	17.7159	17.8367
Q6JQN1	Acyl-CoA dehydrogenase family member 10	ACAD10	-0.199752	1.48904	+	Matrix	Fatty acid oxidation;Lipid metabolism;Metabolism	15.593	15.6935	15.6223	15.3718	15.3929	15.5448
Q07820	Induced myeloid leukemia cell differentiation protein Mcl-1	MCL1	0.181972	1.48693	+	MOM	Apoptosis;Mitochondrial dynamics and surveillance	16.6983	16.6395	16.7621	16.9175	16.9344	16.7939
Q15286	Ras-related protein Rab-35	RAB35	-0.101028	1.48296	mito-interacting			18.0019	17.9571	17.8937	17.8435	17.8523	17.8538
P31937	3-hydroxyisobutyrate dehydrogenase, mitochondrial	HIBADH	-0.055884	1.48268	+	Matrix	Amino acid metabolism;Branched-chain amino acid metabolism;Metabolism	19.3963	19.3726	19.4008	19.3046	19.3549	19.3424
P05141	ADP/ATP translocase 2	SLC25A5	0.0937436	1.48235	+	MIM	Calcium homeostasis;Metabolism;Mitochondrial permeability transition pore;Nucleotide import;Nucleotide metabolism;Signaling;SLC25A family;Small molecule transport	23.8982	23.9394	23.8449	23.9679	23.9925	24.0034
Q8N0X4	Citramalyl-CoA lyase, mitochondrial	CLYBL	0.212718	1.47919	+	Matrix	Carbohydrate metabolism;Itaconate metabolism;Metabolism	16.4327	16.4296	16.2501	16.6319	16.534	16.5846
Q86UT6	NLR family member X1	NLRX1	0.0821234	1.47733	+	Matrix	Immune response;Signaling	16.9499	16.9798	16.9308	17.0777	17.022	17.0072
O95716	Ras-related protein Rab-3D	RAB3D	-0.192945	1.46695	mito-interacting			15.7078	15.5878	15.5287	15.4762	15.378	15.3913
O00763	Acetyl-CoA carboxylase 2	ACACB	0.227148	1.4631	+	MOM	Biotin utilizing proteins;Fatty acid oxidation;Lipid metabolism;Metabolism;Vitamin metabolism	15.1184	15.1713	15.2239	15.2816	15.4059	15.5074
Q49AM1	Transcription termination factor 2, mitochondrial	MTERF2	-0.124367	1.4564	+	Matrix	Mitochondrial central dogma;mtDNA maintenance;mtDNA nucleoid	17.6352	17.7266	17.7009	17.5095	17.5718	17.6083
Q14318	Peptidyl-prolyl cis-trans isomerase FKBP8	FKBP8	-0.0857938	1.45337	+	MOM	Autophagy;Mitochondrial dynamics and surveillance;Mitophagy;Organelle contact sites	21.002	20.9108	20.9343	20.86	20.8631	20.8666
Q96RP9	Elongation factor G, mitochondrial	GFM1	-0.0560328	1.45319	+	Matrix	Mitochondrial central dogma;Translation;Translation factors	19.7362	19.7891	19.736	19.7037	19.6946	19.695
Q16740	ATP-dependent Clp protease proteolytic subunit, mitochondrial	CLPP	-0.131749	1.44686	+	Matrix	Protein import, sorting and homeostasis;Proteases;Protein homeostasis	20.1069	20.1752	20.1252	19.9309	20.0301	20.0511
O95822	Malonyl-CoA decarboxylase, mitochondrial	MLYCD	0.0922337	1.43865	+	Matrix	Lipid metabolism;Metabolism	16.1341	16.1709	16.1618	16.2706	16.1927	16.2801
P78540	Arginase-2, mitochondrial	ARG2	-0.15379	1.43575	+	Matrix	Amino acid metabolism;Metabolism	19.472	19.4377	19.3792	19.3594	19.2306	19.2376
Q7Z6M4	Transcription termination factor 4, mitochondrial	MTERF4	0.0482419	1.43378	+	Matrix	Mitochondrial central dogma;Mitochondrial ribosome assembly;Translation	17.9141	17.9193	17.9483	17.9593	17.9976	17.9695
P55809	Succinyl-CoA:3-ketoacid coenzyme A transferase 1, mitochondrial	OXCT1	0.0595729	1.43224	+	Matrix	Carbohydrate metabolism;Ketone metabolism;Metabolism	21.3834	21.3763	21.3952	21.41	21.4501	21.4735
Q9Y3D2	Methionine-R-sulfoxide reductase B2, mitochondrial	MSRB2	0.124325	1.43175	+	Matrix	Detoxification;Metabolism;ROS and glutathione metabolism;Sulfur metabolism	16.8181	16.7647	16.8861	16.9314	16.9869	16.9236
O75964	ATP synthase subunit g, mitochondrial	ATP5MG	-0.0677859	1.42972	+	MIM	Complex V;Cristae formation;CV subunits;Mitochondrial dynamics and surveillance;OXPHOS;OXPHOS subunits	22.1876	22.1305	22.1204	22.09	22.0793	22.0659
Q6P1S2	Protein C3orf33	C3orf33	0.362956	1.42358	+	Matrix	0	12.2982	12.2585	11.9859	12.6739	12.453	12.5046
P51649	Succinate-semialdehyde dehydrogenase, mitochondrial	ALDH5A1	-0.0200437	1.42314	+	Matrix	Amino acid metabolism;GABA metabolism;Metabolism	19.7293	19.7096	19.7147	19.6926	19.6986	19.7023
Q96LW7	Caspase recruitment domain-containing protein 19	CARD19	0.254381	1.4209	mito-interacting			14.8742	14.8051	14.7794	14.9617	15.0352	15.2249
A6NNL5	Uncharacterized protein C15orf61	C15orf61	-0.105404	1.41979	+	Matrix	0	15.6555	15.5785	15.545	15.5082	15.4851	15.4696
Q9NWU1	3-oxoacyl-[acyl-carrier-protein] synthase, mitochondrial	OXSM	-0.0854301	1.41443	+	Matrix	Lipid metabolism;Metabolism;Type II fatty acid synthesis	16.3515	16.3199	16.3355	16.2334	16.2149	16.3023
Q9NX95	Syntabulin	SYBU	-0.161452	1.41047	mito-interacting			14.5454	14.3832	14.4087	14.3053	14.2496	14.2981
P43155	Carnitine O-acetyltransferase	CRAT	-0.234851	1.40167	+	MIM	Fatty acid oxidation;Lipid metabolism;Metabolism	16.5694	16.7878	16.687	16.401	16.4001	16.5385
P13995	Bifunctional methylenetetrahydrofolate dehydrogenase/cyclohydrolase, mitochondrial	MTHFD2	-0.0562229	1.39946	+	Matrix	Folate and 1-C metabolism;Metabolism;Vitamin metabolism	21.3901	21.4044	21.4148	21.314	21.3727	21.3539
Q08J23	RNA cytosine C(5)-methyltransferase NSUN2	NSUN2	0.116598	1.39464	+	Matrix	Mitochondrial central dogma;mtRNA metabolism;mt-tRNA modifications	18.7088	18.6975	18.7557	18.7703	18.855	18.8864
Q9BX68	Adenosine 5'-monophosphoramidase HINT2	HINT2	0.124933	1.39427	+	Matrix	Metabolism;Cholesterol, bile acid, steroid synthesis;Lipid metabolism	20.7878	20.7295	20.8341	20.8515	20.9434	20.9313
P30084	Enoyl-CoA hydratase, mitochondrial	ECHS1	0.0895685	1.39381	+	Matrix	Amino acid metabolism;Branched-chain amino acid metabolism;Fatty acid oxidation;Lipid metabolism;Lysine metabolism;Metabolism	23.3934	23.3715	23.3963	23.4464	23.5344	23.449
Q969M1	Mitochondrial import receptor subunit TOM40B	TOMM40L	0.285612	1.39175	+	MOM	Protein import, sorting and homeostasis;Protein import and sorting;TOM	15.7286	15.6218	15.59	15.9693	16.0595	15.7684
Q96ER9	Mitochondrial potassium channel	CCDC51	0.0837084	1.3864	+	MIM	Small molecule transport	19.1225	19.1688	19.1989	19.2126	19.2671	19.2616
P23378	Glycine dehydrogenase (decarboxylating), mitochondrial	GLDC	-0.0938123	1.38013	+	Matrix	Amino acid metabolism;Glycine cleavage system;Glycine metabolism;Metabolism	18.5846	18.5475	18.5117	18.4991	18.445	18.4183
Q8IVH4	Methylmalonic aciduria type A protein, mitochondrial	MMAA	0.186575	1.37903	+	Matrix	Metabolism;Vitamin B12 metabolism;Vitamin metabolism	14.4117	14.4689	14.3837	14.4929	14.6539	14.6772
O43920	NADH dehydrogenase [ubiquinone] iron-sulfur protein 5	NDUFS5	-0.0475655	1.3754	+	MIM	CI subunits;Complex I;OXPHOS;OXPHOS subunits	20.3067	20.2942	20.3449	20.2751	20.2703	20.2576
P04181	Ornithine aminotransferase, mitochondrial	OAT	-0.0814075	1.37275	+	Matrix	Amino acid metabolism;Metabolism;Proline metabolism	23.1561	23.1655	23.2165	23.0573	23.1165	23.12
Q9Y4W6	AFG3-like protein 2	AFG3L2	-0.0652421	1.37048	+	MIM	Protein import, sorting and homeostasis;Proteases;Protein homeostasis	20.2394	20.2473	20.1919	20.1559	20.1397	20.1873
Q6UB35	Monofunctional C1-tetrahydrofolate synthase, mitochondrial	MTHFD1L	-0.047252	1.36817	+	Matrix	Folate and 1-C metabolism;Metabolism;Vitamin metabolism	21.7312	21.7452	21.7217	21.6633	21.713	21.68
Q969G6	Riboflavin kinase	RFK	-0.234132	1.36518	+	Matrix	Metabolism;Vitamin B2 metabolism;Vitamin metabolism	14.6556	14.8082	14.6628	14.5099	14.4396	NaN
Q9UH62	Armadillo repeat-containing X-linked protein 3	ARMCX3	0.118917	1.35502	+	MOM	Mitochondrial dynamics and surveillance;Trafficking	17.5964	17.6298	17.5085	17.6812	17.6746	17.7356
Q13268	Dehydrogenase/reductase SDR family member 2, mitochondrial	DHRS2	0.299006	1.34733	+	Matrix	Detoxification;Metabolism;Xenobiotic metabolism	15.8283	15.7416	15.8206	15.943	16.0605	16.284
O00154	Cytosolic acyl coenzyme A thioester hydrolase	ACOT7	-0.270323	1.33731	+	Matrix	Lipid metabolism;Metabolism	17.199	17.0527	16.9228	16.8867	16.7583	16.7186
Q7KZF4	Staphylococcal nuclease domain-containing protein 1	SND1	-0.0912253	1.33448	+	unknown	0	20.7912	20.7725	20.7915	20.6312	20.7287	20.7216
P55957	BH3-interacting domain death agonist	BID	-0.113641	1.33385	+	MOM	Apoptosis;Mitochondrial dynamics and surveillance	16.5855	16.5404	16.6361	16.4994	16.4163	16.5052
Q9UHK6	Alpha-methylacyl-CoA racemase	AMACR	-0.118174	1.33292	+	Matrix	Fatty acid oxidation;Lipid metabolism;Metabolism	16.3887	16.3049	16.4307	16.219	16.2762	16.2746
P16219	Short-chain specific acyl-CoA dehydrogenase, mitochondrial	ACADS	-0.162334	1.33281	+	Matrix	Fatty acid oxidation;Lipid metabolism;Metabolism	16.8533	16.746	16.6615	16.6173	16.5776	16.579
O95299	NADH dehydrogenase [ubiquinone] 1 alpha subcomplex subunit 10, mitochondrial	NDUFA10	0.0657813	1.33022	+	MIM	CI subunits;Complex I;OXPHOS;OXPHOS subunits	19.5266	19.5936	19.5877	19.6213	19.6327	19.6513
Q9NRV9	Heme-binding protein 1	HEBP1	0.112777	1.3197	+	IMS	0	18.069	18.0375	18.1494	18.2263	18.1544	18.2136
Q96DV4	Large ribosomal subunit protein mL38	MRPL38	-0.0518379	1.31769	+	Matrix	LSU;Mitochondrial central dogma;Mitochondrial ribosome;Translation	19.0254	19.0219	19.0045	18.9992	18.9422	18.955
Q96TC7	Regulator of microtubule dynamics protein 3	RMDN3	-0.0464954	1.31613	+	MOM	Mitochondrial dynamics and surveillance;Organelle contact sites	19.7716	19.7681	19.8117	19.7542	19.7244	19.7333
P42126	Enoyl-CoA delta isomerase 1, mitochondrial	ECI1	0.145144	1.31356	+	Matrix	Fatty acid oxidation;Lipid metabolism;Metabolism	20.9828	20.9451	20.8425	21.0843	21.1115	21.0101
P80404	4-aminobutyrate aminotransferase, mitochondrial	ABAT	-0.0710144	1.31145	+	Matrix	Amino acid metabolism;Fe-S-containing proteins;GABA metabolism;Metabolism;Metals and cofactors	17.7844	17.7895	17.7881	17.7336	17.7489	17.6665
O60783	Small ribosomal subunit protein uS14m	MRPS14	-0.0784664	1.31089	+	Matrix	Mitochondrial central dogma;Mitochondrial ribosome;SSU;Translation	17.3913	17.3908	17.385	17.2576	17.3213	17.3527
Q7L0Y3	tRNA methyltransferase 10 homolog C	TRMT10C	0.0544249	1.31002	+	Matrix	Mitochondrial central dogma;mtRNA granules;mtRNA metabolism;mt-tRNA modifications;Polycistronic mtRNA processing	19.6951	19.7264	19.7483	19.7604	19.7721	19.8004
Q9Y277	Voltage-dependent anion-selective channel protein 3	VDAC3	0.0519555	1.30881	+	MOM	Calcium homeostasis;Mitochondrial permeability transition pore;Signaling;Small molecule transport	21.6337	21.57	21.6012	21.649	21.6588	21.653
O14949	Cytochrome b-c1 complex subunit 8	UQCRQ	0.117696	1.3076	+	MIM	CIII subunits;Complex III;OXPHOS;OXPHOS subunits	18.9363	18.9732	18.9248	19.0778	19.122	18.9876
Q9H7H0	Methyltransferase-like protein 17, mitochondrial	METTL17	-0.141066	1.30673	+	Matrix	Mitochondrial central dogma;Mitochondrial ribosome assembly;mtRNA metabolism;mt-rRNA modifications;Translation	16.1454	16.1778	16.1052	16.0881	15.931	15.9861
Q13057	Bifunctional coenzyme A synthase	COASY	-0.140328	1.30481	+	Matrix	Coenzyme A metabolism;Metabolism;Metals and cofactors	16.0226	15.9922	15.9236	15.7581	15.8687	15.8906
Q13011	Delta(3,5)-Delta(2,4)-dienoyl-CoA isomerase, mitochondrial	ECH1	-0.176886	1.3019	+	Matrix	Lipid metabolism;Metabolism	22.6835	22.5978	22.7165	22.3967	22.4903	22.5801
Q5JRX3	Presequence protease, mitochondrial	PITRM1	-0.0797024	1.30174	+	Matrix	Protein import, sorting and homeostasis;Proteases;Protein homeostasis	20.3153	20.31	20.2409	20.2394	20.1862	20.2015
P11182	Lipoamide acyltransferase component of branched-chain alpha-keto acid dehydrogenase complex, mitochondrial	DBT	0.0392691	1.29582	+	Matrix	Amino acid metabolism;Branched-chain amino acid dehydrogenase complex;Branched-chain amino acid metabolism;Metabolism	19.1604	19.1695	19.1664	19.2289	19.2046	19.1806
P49419	Alpha-aminoadipic semialdehyde dehydrogenase	ALDH7A1	0.0760434	1.29557	+	Matrix	Amino acid metabolism;Choline and betaine metabolism;Detoxification;Folate and 1-C metabolism;Glycine metabolism;Lysine metabolism;Metabolism;ROS and glutathione metabolism;Vitamin metabolism	19.9302	20.0191	20.0039	20.0617	20.0571	20.0624
Q96H55	Unconventional myosin-XIX	MYO19	-0.129697	1.29382	+	MOM	Mitochondrial dynamics and surveillance;Trafficking	18.3818	18.449	18.2969	18.214	18.2568	18.268
P28838	Cytosol aminopeptidase	LAP3	-0.102212	1.2928	+	Matrix	Protein import, sorting and homeostasis;Proteases;Protein homeostasis	19.8395	19.8184	19.9025	19.7131	19.8037	19.737
P23919	Thymidylate kinase	DTYMK	0.090765	1.29195	+	Matrix	Metabolism;Nucleotide metabolism;Nucleotide synthesis and processing	17.448	17.3996	17.3949	17.5613	17.4787	17.4748
Q969Z3	Mitochondrial amidoxime reducing component 2	MTARC2	-0.123906	1.29019	+	MOM	Amidoxime reducing complex;Detoxification;Metabolism;Metals and cofactors;Molybdenum cofactor synthesis and proteins;Xenobiotic metabolism	16.9281	16.9095	16.8206	16.8081	16.7046	16.7738
P00367	Glutamate dehydrogenase 1, mitochondrial	GLUD1	0.0960426	1.28382	+	Matrix	Amino acid metabolism;GABA metabolism;Glutamate metabolism;Metabolism	21.2546	21.2434	21.2913	21.2952	21.3923	21.3898
P07195	L-lactate dehydrogenase B chain	LDHB	-0.328989	1.28359	+	unknown	Amino acid metabolism;Glyoxylate metabolism;Metabolism	20.3269	20.2852	20.0496	20.0559	19.8361	19.7826
Q6PI78	Transmembrane protein 65	TMEM65	0.178928	1.27935	+	MIM	0	17.508	17.5487	17.3847	17.7429	17.598	17.6374
Q15120	[Pyruvate dehydrogenase (acetyl-transferring)] kinase isozyme 3, mitochondrial	PDK3	0.100286	1.27196	+	Matrix	Carbohydrate metabolism;Metabolism;Pyruvate metabolism	18.3505	18.3076	18.2469	18.4445	18.3749	18.3865
Q13825	Methylglutaconyl-CoA hydratase, mitochondrial	AUH	-0.100968	1.25697	+	Matrix	Amino acid metabolism;Branched-chain amino acid metabolism;Carbohydrate metabolism;Itaconate metabolism;Metabolism	18.1962	18.1656	18.2897	18.1107	18.1268	18.1111
Q9NVH1	DnaJ homolog subfamily C member 11	DNAJC11	0.0875289	1.25678	+	MOM	Protein import, sorting and homeostasis;Intramitochondrial membrane interactions;Mitochondrial dynamics and surveillance;Protein import and sorting	19.1252	19.1659	19.0719	19.2445	19.1941	19.187
Q9BSF4	Mitochondrial import inner membrane translocase subunit Tim29	TIMM29	0.0848757	1.25081	+	MIM	Protein import, sorting and homeostasis;Protein import and sorting;TIM22 carrier pathway	17.679	17.6931	17.678	17.7071	17.786	17.8117
Q6UXV4	MICOS complex subunit MIC27	APOOL	-0.0444851	1.24999	+	MIM	Cristae formation;MICOS complex;Mitochondrial dynamics and surveillance	17.286	17.2588	17.2352	17.2314	17.2064	17.2087
Q5HYI7	Metaxin-3	MTX3	0.156057	1.24236	+	MOM	Intramitochondrial membrane interactions;Mitochondrial dynamics and surveillance	16.6788	16.6096	16.5007	16.8086	16.7221	16.7266
Q13085	Acetyl-CoA carboxylase 1	ACACA	-0.137936	1.23059	+	Matrix	Biotin utilizing proteins;Lipid metabolism;Metabolism;Type II fatty acid synthesis;Vitamin metabolism	16.904	16.857	16.7806	16.6516	16.694	16.7822
Q9UJ68	Mitochondrial peptide methionine sulfoxide reductase	MSRA	0.04833	1.23038	+	Matrix	Detoxification;Metabolism;ROS and glutathione metabolism;Sulfur metabolism	15.2565	15.249	15.2501	15.274	15.3354	15.2912
Q8TDB4	Protein MGARP	MGARP	-0.163222	1.229	+	Membrane	Mitochondrial dynamics and surveillance;Trafficking	13.2771	13.3832	13.4413	13.2773	13.194	13.1407
Q96LJ7	Dehydrogenase/reductase SDR family member 1	DHRS1	0.117333	1.22035	+	MIM	Metabolism;Cholesterol, bile acid, steroid synthesis;Lipid metabolism	15.8688	15.8609	15.9752	16.0543	15.968	16.0346
P42574	Caspase-3	CASP3	-0.140161	1.22017	+	IMS	Protein import, sorting and homeostasis;Apoptosis;Mitochondrial dynamics and surveillance;Proteases;Protein homeostasis	14.2095	14.0852	14.1164	14.0722	13.9768	13.9417
P47985	Cytochrome b-c1 complex subunit Rieske, mitochondrial	UQCRFS1	0.0362072	1.2154	+	MIM	CIII subunits;Complex III;Fe-S-containing proteins;Metabolism;Metals and cofactors;OXPHOS;OXPHOS subunits	21.4754	21.4353	21.4731	21.4872	21.5027	21.5025
P49914	5-formyltetrahydrofolate cyclo-ligase	MTHFS	0.100121	1.20533	+	Matrix	Folate and 1-C metabolism;Metabolism;Vitamin metabolism	16.8429	16.8358	16.8866	16.8857	17.0037	16.9762
Q9P2R7	Succinate--CoA ligase [ADP-forming] subunit beta, mitochondrial	SUCLA2	0.0331523	1.20407	+	Matrix	Carbohydrate metabolism;Itaconate metabolism;Metabolism;Nucleotide metabolism;Nucleotide synthesis and processing;TCA cycle	20.4273	20.4433	20.4262	20.4878	20.46	20.4484
Q53R41	FAST kinase domain-containing protein 1, mitochondrial	FASTKD1	-0.0707289	1.20203	+	Matrix	Mitochondrial central dogma;mtRNA granules;mtRNA metabolism;mtRNA stability and decay;Polycistronic mtRNA processing	15.0951	15.153	15.0783	15.0236	15.0699	15.0208
Q9Y606	Pseudouridylate synthase 1 homolog	PUS1	-0.0959479	1.20009	+	Matrix	Mitochondrial central dogma;mtRNA granules;mtRNA metabolism;mt-tRNA modifications	19.6919	19.7118	19.6579	19.6586	19.548	19.5672
Q99623	Prohibitin-2	PHB2	0.0982691	1.19836	+	MIM	Protein import, sorting and homeostasis;Chaperones;Protein homeostasis	23.0022	23.0458	23.0553	23.0792	23.1207	23.1983
P52758	2-iminobutanoate/2-iminopropanoate deaminase	RIDA	0.126052	1.19778	+	Matrix	0	19.486	19.4012	19.5632	19.5844	19.6048	19.6394
Q96KF7	Small integral membrane protein 8	SMIM8	0.242509	1.19481	+	MOM	0	17.1876	17.2367	17.0987	17.3844	17.286	17.5801
P31327	Carbamoyl-phosphate synthase [ammonia], mitochondrial	CPS1	-0.118551	1.1872	+	Matrix	Amino acid metabolism;Metabolism;Urea cycle	15.6058	15.6141	15.4912	15.4642	15.4878	15.4034
P19367	Hexokinase-1	HK1	0.0564035	1.18454	mito-interacting			20.2215	20.2854	20.2215	20.311	20.2872	20.2994
Q96RL7	Intermembrane lipid transfer protein VPS13A	VPS13A	-0.244842	1.18325	mito-interacting			16.534	16.4474	16.2491	16.2223	16.0688	16.2049
P12694	2-oxoisovalerate dehydrogenase subunit alpha, mitochondrial	BCKDHA	-0.0987701	1.17891	+	MIM	Amino acid metabolism;Branched-chain amino acid dehydrogenase complex;Branched-chain amino acid metabolism;Metabolism	18.8398	18.9313	18.9467	18.775	18.8	18.8465
Q9NVI7	ATPase family AAA domain-containing protein 3A	ATAD3A	0.0732104	1.17238	+	MIM	Intramitochondrial membrane interactions;Mitochondrial central dogma;Mitochondrial dynamics and surveillance;mtDNA maintenance;mtDNA nucleoid;Organelle contact sites	22.06	22.0765	22.0617	22.1039	22.1174	22.1965
P12074	Cytochrome c oxidase subunit 6A1, mitochondrial	COX6A1	0.592091	1.15989	+	MIM	CIV subunits;Complex IV;OXPHOS;OXPHOS subunits	17.8975	17.6726	18.2015	18.3019	18.3621	18.8838
A6NK58	Putative lipoyltransferase 2, mitochondrial	LIPT2	-0.128905	1.15047	+	Matrix	Lipid metabolism;Lipoate insertion;Metabolism	14.8771	14.8767	14.9909	14.7129	14.8228	14.8222
P49327	Fatty acid synthase	FASN	-0.287277	1.14826	+	IMS	Lipid metabolism;Metabolism	19.2263	19.1679	18.8871	18.9135	18.7594	18.7466
Q96E52	Metalloendopeptidase OMA1, mitochondrial	OMA1	0.0676813	1.1425	+	MIM	Protein import, sorting and homeostasis;Fission;Fusion;Mitochondrial dynamics and surveillance;Proteases;Protein homeostasis	14.9815	14.9642	14.905	14.9937	15.0133	15.0467
Q5T440	Putative transferase CAF17, mitochondrial	IBA57	0.0607942	1.14045	+	Matrix	Fe-S cluster biosynthesis;Metabolism;Metals and cofactors	19.7942	19.7304	19.795	19.8391	19.8093	19.8536
Q9H3K2	Growth hormone-inducible transmembrane protein	GHITM	0.122712	1.13974	+	MIM	Apoptosis;Mitochondrial dynamics and surveillance	16.3279	16.2994	16.2121	16.4483	16.4294	16.3298
Q8WYQ3	Coiled-coil-helix-coiled-coil-helix domain-containing protein 10, mitochondrial	CHCHD10	0.197311	1.13775	+	IMS	0	16.7322	16.7032	16.9135	16.8971	17.064	16.9799
Q9BUK6	Protein misato homolog 1	MSTO1	-0.128557	1.1316	mito-interacting			13.2373	13.3074	NaN	13.1558	NaN	13.1318
Q96EY8	Corrinoid adenosyltransferase MMAB	MMAB	0.106058	1.12805	+	Matrix	Metabolism;Vitamin B12 metabolism;Vitamin metabolism	20.1632	20.0971	20.1523	20.1713	20.2534	20.306
P27695	DNA-(apurinic or apyrimidinic site) endonuclease	APEX1	0.270532	1.11476	+	Matrix	Mitochondrial central dogma;mtDNA maintenance;mtDNA repair	20.6582	20.8996	20.9557	20.9732	21.1564	21.1955
Q9BRT2	Ubiquinol-cytochrome-c reductase complex assembly factor 2	UQCC2	0.0953592	1.11351	+	MIM	CIII assembly factors;Complex III;OXPHOS;OXPHOS assembly factors	19.2887	19.317	19.3699	19.3556	19.4546	19.4515
Q8N4T8	3-oxoacyl-[acyl-carrier-protein] reductase	CBR4	-0.0951118	1.11292	+	Matrix	Lipid metabolism;Metabolism;Type II fatty acid synthesis	17.1645	17.0918	17.2101	17.0883	17.0199	17.0728
Q9H2W6	Large ribosomal subunit protein mL46	MRPL46	0.0680002	1.11103	+	Matrix	LSU;Mitochondrial central dogma;Mitochondrial ribosome;Translation	20.2867	20.3512	20.3787	20.4215	20.4092	20.39
Q96CB9	5-methylcytosine rRNA methyltransferase NSUN4	NSUN4	0.0699965	1.11036	+	Matrix	Mitochondrial central dogma;Mitochondrial ribosome assembly;mtRNA metabolism;mt-rRNA modifications;Translation	18.2679	18.2759	18.3204	18.3131	18.3983	18.3627
Q8IXI2	Mitochondrial Rho GTPase 1	RHOT1	-0.0923678	1.10727	+	MOM	Calcium homeostasis;EF hand proteins;Mitochondrial dynamics and surveillance;Signaling;Trafficking	18.2346	18.1948	18.1091	18.0985	18.0613	18.1015
Q9H4K7	Mitochondrial ribosome-associated GTPase 2	MTG2	0.149499	1.10355	+	Matrix	Mitochondrial central dogma;Mitochondrial ribosome assembly;Translation	14.5248	14.6448	14.4462	14.7383	14.6798	14.6462
P35232	Prohibitin 1	PHB1	0.111982	1.10251	+	MIM	Protein import, sorting and homeostasis;Chaperones;Protein homeostasis	23.891	23.9371	24.0012	23.9842	24.0867	24.0943
P00441	Superoxide dismutase [Cu-Zn]	SOD1	-0.0923665	1.09797	+	IMS	Detoxification;Metabolism;ROS and glutathione metabolism	19.011	18.9487	19.0428	18.8574	18.955	18.913
Q9BQD7	Adenine nucleotide translocase lysine N-methyltransferase	ANTKMT	0.125395	1.09382	+	MIM	Metabolism;Nucleotide metabolism	16.6381	16.7255	16.8121	16.8455	16.8197	16.8867
Q9HBH1	Peptide deformylase, mitochondrial	PDF	-0.159316	1.09106	+	Matrix	Mitochondrial central dogma;fMet processing;Protein homeostasis;Protein import, sorting and homeostasis;Translation	18.8374	18.9953	19.0472	18.7896	18.7603	18.8521
O14521	Succinate dehydrogenase [ubiquinone] cytochrome b small subunit, mitochondrial	SDHD	0.414935	1.08887	+	MIM	Carbohydrate metabolism;CII subunits;Complex II;Heme-containing proteins;Metabolism;Metals and cofactors;OXPHOS;OXPHOS subunits;TCA cycle	12.8861	13.3966	13.3072	13.7684	13.4738	13.5925
Q86WA6	Valacyclovir hydrolase	BPHL	-0.0676702	1.08356	+	Matrix	Detoxification;Metabolism;Xenobiotic metabolism	17.575	17.5904	17.5921	17.487	17.5758	17.4916
Q9Y676	Small ribosomal subunit protein mS40	MRPS18B	0.132606	1.08245	+	Matrix	Mitochondrial central dogma;Mitochondrial ribosome;SSU;Translation	19.4232	19.4387	19.5861	19.5825	19.6643	19.5991
Q9Y241	HIG1 domain family member 1A, mitochondrial	HIGD1A	0.0990022	1.08215	+	MIM	CIV assembly factors;Complex IV;OXPHOS;OXPHOS assembly factors;Respirasome assembly	19.2882	19.2325	19.1412	19.3131	19.3202	19.3255
Q9BYC9	Large ribosomal subunit protein bL20m	MRPL20	-0.146396	1.07602	+	Matrix	LSU;Mitochondrial central dogma;Mitochondrial ribosome;Translation	18.1602	18.1093	18.0624	18.0774	17.9242	17.8911
Q9Y3B8	Oligoribonuclease, mitochondrial	REXO2	0.115513	1.07261	+	Matrix	Mitochondrial central dogma;mtRNA metabolism;mtRNA stability and decay	16.2561	16.3523	16.4281	16.4756	16.4637	16.4438
Q8TAE8	Large ribosomal subunit protein mL64	GADD45GIP1	-0.0805689	1.06539	+	Matrix	LSU;Mitochondrial central dogma;Mitochondrial ribosome;Translation	21.0469	21.0748	21.1594	21.0002	21.0349	21.0043
P56962	Syntaxin-17	STX17	-0.0912584	1.06414	+	MOM	Autophagy;Fission;Mitochondrial dynamics and surveillance;Organelle contact sites	17.5148	17.5692	17.6229	17.4609	17.4445	17.5278
Q8IVS2	Malonyl-CoA-acyl carrier protein transacylase, mitochondrial	MCAT	0.0521069	1.06278	+	Matrix	Lipid metabolism;Metabolism;Type II fatty acid synthesis	19.8342	19.8765	19.8491	19.8748	19.9	19.9414
P16260	Solute carrier family 25 member 16	SLC25A16	0.415054	1.06243	+	MIM	SLC25A family;Small molecule transport	14.6709	14.9984	NaN	15.2244	15.1148	15.4099
Q99714	3-hydroxyacyl-CoA dehydrogenase type-2	HSD17B10	0.0894909	1.06159	+	Matrix	Mitochondrial central dogma;Amino acid metabolism;Branched-chain amino acid metabolism;Cholesterol, bile acid, steroid synthesis;Fatty acid oxidation;Lipid metabolism;Metabolism;Mitochondrial central dogma;mtRNA granules;mtRNA metabolism;mt-tRNA modifications;Polycistronic mtRNA processing	22.3797	22.3384	22.317	22.4795	22.3654	22.4586
Q9BUR5	MICOS complex subunit MIC26	APOO	0.0697778	1.05736	+	MIM	Cristae formation;MICOS complex;Mitochondrial dynamics and surveillance	20.6727	20.7047	20.614	20.7365	20.7045	20.7597
Q709C8	Intermembrane lipid transfer protein VPS13C	VPS13C	-0.337321	1.05269	mito-interacting			14.2209	14.3323	13.9839	13.8792	13.8042	NaN
Q5VTE6	Protein angel homolog 2	ANGEL2	0.142576	1.05111	+	Matrix	Mitochondrial central dogma;mt-mRNA modifications;mtRNA metabolism	14.1541	14.2405	14.0371	14.2483	14.3313	14.2798
P49590	Histidine--tRNA ligase, mitochondrial	HARS2	0.0583744	1.0506	+	Matrix	Mitochondrial central dogma;mt-tRNA synthetases;Translation	17.9442	17.8968	17.8841	17.9962	17.9717	17.9323
O95167	NADH dehydrogenase [ubiquinone] 1 alpha subcomplex subunit 3	NDUFA3	-0.159984	1.04348	+	MIM	CI subunits;Complex I;OXPHOS;OXPHOS subunits	17.4239	17.4285	17.3688	17.3097	17.1084	17.3231
P51553	Isocitrate dehydrogenase [NAD] subunit gamma, mitochondrial	IDH3G	-0.0360978	1.04307	+	Matrix	Carbohydrate metabolism;Metabolism;TCA cycle	19.1824	19.151	19.1426	19.1313	19.101	19.1354
Q9Y2R9	Small ribosomal subunit protein uS7m	MRPS7	-0.0366364	1.04006	+	Matrix	Mitochondrial central dogma;Mitochondrial ribosome;mtRNA granules;mtRNA metabolism;SSU;Translation	19.8329	19.7955	19.8239	19.7579	19.7991	19.7854
Q9BXW7	Haloacid dehalogenase-like hydrolase domain-containing 5	HDHD5	0.0640825	1.03888	+	Matrix	0	19.8654	19.84	19.9041	19.9146	19.9782	19.909
Q9BQE5	Apolipoprotein L2	APOL2	0.169844	1.03843	mito-interacting			16.9391	16.8166	16.8755	16.9122	17.1324	17.0961
Q8NBN7	Retinol dehydrogenase 13	RDH13	-0.0670713	1.0352	+	MIM	Metabolism;Vitamin A metabolism;Vitamin metabolism	18.2273	18.2468	18.3106	18.1605	18.215	18.208
Q6P087	Mitochondrial mRNA pseudouridine synthase RPUSD3	RPUSD3	-0.0617294	1.03225	+	Matrix	Mitochondrial central dogma;mtRNA granules;mtRNA metabolism;mt-rRNA modifications	18.3449	18.2865	18.2848	18.2756	18.2069	18.2485
Q5RI15	Cytochrome c oxidase assembly protein COX20, mitochondrial	COX20	0.148289	1.03105	+	MIM	CIV assembly factors;Complex IV;OXPHOS;OXPHOS assembly factors	17.2509	17.3672	17.3989	17.3913	17.5617	17.5088
Q6NUK1	Mitochondrial adenyl nucleotide antiporter SLC25A24	SLC25A24	0.0374107	1.02773	+	MIM	Calcium homeostasis;EF hand proteins;Metabolism;Nucleotide import;Nucleotide metabolism;Signaling;SLC25A family;Small molecule transport	19.7885	19.764	19.802	19.814	19.805	19.8477
Q9HCC0	Methylcrotonoyl-CoA carboxylase beta chain, mitochondrial	MCCC2	0.0563412	1.02596	+	Matrix	Amino acid metabolism;Branched-chain amino acid metabolism;Metabolism	20.8081	20.8334	20.8917	20.9	20.8885	20.9136
Q9H649	tRNA (cytosine(34)-C(5))-methyltransferase, mitochondrial	NSUN3	-0.144712	1.02556	+	Matrix	Mitochondrial central dogma;mtRNA metabolism;mt-tRNA modifications	15.0896	15.085	15.2735	15.033	14.9588	15.0222
P56277	Cx9C motif-containing protein 4	CMC4	0.216011	1.02229	+	IMS	0	15.1716	15.3211	15.4799	15.4691	15.62	15.5316
P09110	3-ketoacyl-CoA thiolase, peroxisomal	ACAA1	-0.117995	1.0147	+	unknown	Lipid metabolism;Metabolism	20.0791	20.0929	20.0439	19.8554	19.9715	20.035
Q16854	Deoxyguanosine kinase, mitochondrial	DGUOK	0.180114	1.01302	+	Matrix	Metabolism;Nucleotide metabolism;Nucleotide synthesis and processing	15.2266	15.3738	15.252	15.4789	15.5775	15.3364
Q15118	[Pyruvate dehydrogenase (acetyl-transferring)] kinase isozyme 1, mitochondrial	PDK1	0.170429	1.00882	+	Matrix	Carbohydrate metabolism;Metabolism;Pyruvate metabolism	18.0393	17.9978	17.8674	18.2516	18.1171	18.047
Q9H6R3	Acyl-CoA synthetase short-chain family member 3, mitochondrial	ACSS3	-0.154031	1.00563	+	Matrix	Lipid metabolism;Metabolism	15.5127	15.4786	15.6879	15.3522	15.4596	15.4054
Q6P444	Mitochondrial fission regulator 2	MTFR2	0.113334	1.00533	+	Membrane	Fission;Mitochondrial dynamics and surveillance	16.0281	16.0276	16.0895	16.0851	16.2522	16.1479
P36957	Dihydrolipoyllysine-residue succinyltransferase component of 2-oxoglutarate dehydrogenase complex, mitochondrial	DLST	0.0570711	1.00236	+	Matrix	Amino acid metabolism;Carbohydrate metabolism;Lysine metabolism;Metabolism;TCA cycle	21.4993	21.4114	21.4784	21.5242	21.5135	21.5226
P82932	Small ribosomal subunit protein bS6m	MRPS6	-0.0848287	1.00039	+	Matrix	Mitochondrial central dogma;Mitochondrial ribosome;SSU;Translation	19.1886	19.2128	19.225	19.1567	19.1677	19.0476
P49773	Adenosine 5'-monophosphoramidase HINT1	HINT1	-0.12103	0.999313	+	unknown	Metabolism;Nucleotide metabolism;Nucleotide synthesis and processing	16.9123	17.0515	16.8876	16.8058	16.8794	16.8031
P82663	Small ribosomal subunit protein mS25	MRPS25	-0.0563825	0.99504	+	Matrix	Mitochondrial central dogma;Mitochondrial ribosome;SSU;Translation	18.7748	18.753	18.7376	18.6617	18.6901	18.7444
Q9NX20	Large ribosomal subunit protein uL16m	MRPL16	-0.0548083	0.994842	+	Matrix	LSU;Mitochondrial central dogma;Mitochondrial ribosome;Translation	18.5889	18.6703	18.601	18.5712	18.5555	18.5691
P50416	Carnitine O-palmitoyltransferase 1, liver isoform	CPT1A	0.13546	0.987827	+	MOM	Carnitine shuttle;Carnitine synthesis and transport;Fatty acid oxidation;Lipid metabolism;Metabolism;Metals and cofactors	16.2028	16.1569	16.0059	16.2931	16.2106	16.2683
Q5SXM8	DNL-type zinc finger protein	DNLZ	0.182099	0.987041	+	Matrix	Protein import, sorting and homeostasis;Chaperones;Protein homeostasis	15.939	15.8706	16.0773	16.0223	16.2187	16.1922
Q16881	Thioredoxin reductase 1, cytoplasmic	TXNRD1	0.130917	0.982502	+	unknown	Detoxification;Metabolism;ROS and glutathione metabolism;Selenoproteins	15.4816	15.5004	15.3494	15.6524	15.5562	15.5156
Q07021	Complement component 1 Q subcomponent-binding protein, mitochondrial	C1QBP	-0.0866464	0.981822	+	Matrix	Immune response;Signaling	22.8116	22.8352	22.9415	22.7646	22.7662	22.7976
Q969P6	DNA topoisomerase I, mitochondrial	TOP1MT	0.300546	0.980153	+	Matrix	Mitochondrial central dogma;mtDNA maintenance;mtDNA replication;mtRNA metabolism;Transcription	13.5018	13.5896	13.2696	13.5475	13.9083	13.8069
Q86SX6	Glutaredoxin-related protein 5, mitochondrial	GLRX5	0.092701	0.979168	+	Matrix	Fe-S cluster biosynthesis;Fe-S-containing proteins;Metabolism;Metals and cofactors	21.2552	21.3075	21.3618	21.3792	21.4638	21.3596
Q6SZW1	NAD(+) hydrolase SARM1	SARM1	0.113901	0.978329	mito-interacting			18.3889	18.4249	18.2655	18.5238	18.4416	18.4556
Q8IUX1	Complex I assembly factor TMEM126B, mitochondrial	TMEM126B	0.188326	0.973406	+	MIM	CI assembly factors;Complex I;OXPHOS;OXPHOS assembly factors	16.8512	16.7653	16.8953	17.109	16.8611	17.1066
Q86X76	Deaminated glutathione amidase	NIT1	0.0924511	0.963456	+	Matrix	Detoxification;Metabolism;ROS and glutathione metabolism	16.244	16.0951	16.1672	16.2433	16.2867	16.2536
Q9BPX6	Calcium uptake protein 1, mitochondrial	MICU1	-0.102457	0.960387	+	MIM	Calcium cycle;Calcium homeostasis;Calcium uniporter;EF hand proteins;Signaling;Small molecule transport	17.6038	17.5582	17.6482	17.4533	17.4635	17.5861
Q96GJ1	tRNA (uracil-5-)-methyltransferase homolog B	TRMT2B	0.131731	0.959357	+	Matrix	Mitochondrial central dogma;mtRNA metabolism;mt-rRNA modifications;mt-tRNA modifications	15.0361	15.1147	NaN	15.1374	15.2732	15.2107
Q9UKU0	Long-chain-fatty-acid--CoA ligase 6	ACSL6	0.288925	0.958152	+	MOM	Fatty acid oxidation;Lipid metabolism;Metabolism	12.9756	12.7393	12.9719	13.3411	13.2582	12.9543
Q15907	Ras-related protein Rab-11B	RAB11B	-0.0942453	0.954492	mito-interacting			22.5822	22.4551	22.5158	22.4434	22.3681	22.4589
Q9NSE4	Isoleucine--tRNA ligase, mitochondrial	IARS2	0.0404065	0.953493	+	Matrix	Mitochondrial central dogma;mt-tRNA synthetases;Translation	19.4167	19.4563	19.4283	19.5054	19.4646	19.4525
O75746	Electrogenic aspartate/glutamate antiporter SLC25A12, mitochondrial	SLC25A12	-0.117474	0.947607	+	MIM	Amino acid metabolism;Calcium homeostasis;Carbohydrate metabolism;EF hand proteins;Glutamate metabolism;Malate-aspartate shuttle;Metabolism;Signaling;SLC25A family;Small molecule transport	17.8527	17.7963	17.6773	17.684	17.6845	17.6053
P50213	Isocitrate dehydrogenase [NAD] subunit alpha, mitochondrial	IDH3A	-0.0800241	0.94519	+	Matrix	Carbohydrate metabolism;Metabolism;TCA cycle	21.2148	21.2	21.3244	21.1612	21.1607	21.1773
O43824	Putative GTP-binding protein 6	GTPBP6	0.0369059	0.939215	+	Matrix	0	16.27	16.2775	16.2379	16.3103	16.3146	16.2712
O75414	Nucleoside diphosphate kinase 6	NME6	0.0961863	0.93849	+	Matrix	Metabolism;Nucleotide metabolism;Nucleotide synthesis and processing	17.3394	17.46	17.4346	17.4623	17.5665	17.4938
P11498	Pyruvate carboxylase, mitochondrial	PC	-0.0400887	0.935103	+	Matrix	Biotin utilizing proteins;Carbohydrate metabolism;Gluconeogenesis;Metabolism;TCA-associated;Vitamin metabolism	18.6365	18.6275	18.583	18.5973	18.57	18.5594
Q16822	Phosphoenolpyruvate carboxykinase [GTP], mitochondrial	PCK2	0.0311356	0.93129	+	Matrix	Carbohydrate metabolism;Gluconeogenesis;Metabolism;TCA-associated	18.3373	18.3435	18.3322	18.3773	18.3391	18.3899
O00330	Pyruvate dehydrogenase protein X component, mitochondrial	PDHX	-0.0576617	0.92486	+	Matrix	Carbohydrate metabolism;Metabolism;Pyruvate metabolism	19.0752	19.1004	19.165	19.0341	19.0734	19.0601
P41250	Glycine--tRNA ligase	GARS1	-0.0944907	0.922755	+	Matrix	Mitochondrial central dogma;mt-tRNA synthetases;Translation	18.1318	18.1478	18.0672	18.1019	17.9683	17.9931
P06746	DNA polymerase beta	POLB	0.227689	0.922218	+	Matrix	Mitochondrial central dogma;mtDNA maintenance;mtDNA repair	15.9115	15.9991	16.1677	16.0877	16.3844	16.2892
Q9BVV7	Mitochondrial import inner membrane translocase subunit Tim21	TIMM21	0.0941639	0.922184	+	MIM	Mitochondrial central dogma;CIV assembly factors;Complex IV;OXPHOS;OXPHOS assembly factors;Protein import and sorting;Protein import, sorting and homeostasis;TIM23 presequence pathway;Translation;Translation factors	17.9086	17.8981	17.9578	18.1021	17.958	17.9869
Q9BWH2	FUN14 domain-containing protein 2	FUNDC2	0.185219	0.91371	+	MOM	Mitochondrial dynamics and surveillance;Organelle contact sites;Signaling	16.4807	16.5816	16.2661	16.6629	16.613	16.6081
O43676	NADH dehydrogenase [ubiquinone] 1 beta subcomplex subunit 3	NDUFB3	0.0837638	0.913323	+	MIM	CI subunits;Complex I;OXPHOS;OXPHOS subunits	18.7172	18.6514	18.7607	18.844	18.7446	18.792
O00165	HCLS1-associated protein X-1	HAX1	0.109938	0.911014	mito-interacting			18.9552	18.8952	19.0675	19.0327	19.1099	19.1051
Q9H9P8	L-2-hydroxyglutarate dehydrogenase, mitochondrial	L2HGDH	-0.050787	0.910767	+	MIM	Carbohydrate metabolism;Metabolism;TCA-associated	17.1284	17.1485	17.0823	17.1026	17.0466	17.0577
P30041	Peroxiredoxin-6	PRDX6	-0.34167	0.910635	+	unknown	Detoxification;Lipid metabolism;Metabolism;Phospholipid metabolism;ROS and glutathione metabolism	18.3362	18.2911	17.8966	18.0415	17.7593	17.6981
Q16698	2,4-dienoyl-CoA reductase [(3E)-enoyl-CoA-producing], mitochondrial	DECR1	0.106869	0.905799	+	Matrix	Fatty acid oxidation;Lipid metabolism;Metabolism	17.7569	17.6318	17.7406	17.7904	17.8926	17.7669
Q9H0U6	Large ribosomal subunit protein uL18m	MRPL18	0.0424302	0.904228	+	Matrix	LSU;Mitochondrial central dogma;Mitochondrial ribosome;Translation	18.4975	18.4582	18.4658	18.5009	18.4952	18.5527
Q9P0P8	Mitochondrial transcription rescue factor 1	MTRES1	0.171096	0.902385	+	Matrix	Mitochondrial central dogma;mtRNA metabolism;Transcription;Translation	15.7832	15.7971	15.9725	15.9238	15.9997	16.1426
Q5SQH8	Uncharacterized protein C6orf136	C6orf136	-0.698554	0.901901	+	Matrix	0	13.766	12.9346	12.6832	12.1671	12.6981	12.4229
Q9BSH4	Translational activator of cytochrome c oxidase 1	TACO1	0.0798009	0.901346	+	Matrix	CIV assembly factors;Complex IV;Mitochondrial central dogma;OXPHOS;OXPHOS assembly factors;Translation;Translation factors	20.2885	20.3364	20.3832	20.3541	20.4495	20.444
P21953	2-oxoisovalerate dehydrogenase subunit beta, mitochondrial	BCKDHB	-0.0910295	0.89803	+	MIM	Amino acid metabolism;Branched-chain amino acid dehydrogenase complex;Branched-chain amino acid metabolism;Metabolism	19.1301	19.185	19.0298	19.0486	19.004	19.0193
Q14197	Large ribosomal subunit protein mL62	MRPL58	-0.0636991	0.896825	+	Matrix	LSU;Mitochondrial central dogma;Mitochondrial ribosome;Translation;Translation factors	20.2256	20.2521	20.2601	20.2449	20.1462	20.1556
Q9BUP0	EF-hand domain-containing protein D1	EFHD1	0.161178	0.894693	+	MIM	Calcium homeostasis;EF hand proteins;Signaling	14.48	14.497	14.2415	14.5471	14.5562	14.5988
Q7L4E1	Mitoguardin 2	MIGA2	0.347963	0.893789	+	MOM	Fusion;Mitochondrial dynamics and surveillance;Organelle contact sites	14.8349	14.9441	15.0294	15.3031	14.9761	15.573
Q99798	Aconitate hydratase, mitochondrial	ACO2	0.03851	0.890776	+	Matrix	Carbohydrate metabolism;Fe-S-containing proteins;Metabolism;Metals and cofactors;TCA cycle	21.337	21.3197	21.2725	21.3381	21.3483	21.3582
Q96C03	Mitochondrial dynamics protein MID49	MIEF2	0.355432	0.889564	+	MOM	Fission;Mitochondrial dynamics and surveillance	14.5317	14.2734	14.5663	NaN	14.9767	14.6485
Q96E11	Ribosome-recycling factor, mitochondrial	MRRF	0.0314191	0.887167	+	Matrix	Mitochondrial central dogma;Translation;Translation factors	19.099	19.1104	19.0705	19.112	19.1146	19.1476
Q05932	Folylpolyglutamate synthase, mitochondrial	FPGS	-0.0700582	0.883391	+	Matrix	Folate and 1-C metabolism;Metabolism;Vitamin metabolism	16.5108	16.4793	16.482	16.3537	16.4333	16.4749
P51687	Sulfite oxidase, mitochondrial	SUOX	-0.11772	0.882708	+	IMS	Metabolism;Metals and cofactors;Molybdenum cofactor synthesis and proteins;Sulfur metabolism	16.7277	16.734	16.8978	16.6232	16.6648	16.7183
Q12849	G-rich sequence factor 1	GRSF1	0.0444794	0.881996	+	Matrix	Mitochondrial central dogma;Mitochondrial ribosome assembly;mtRNA granules;mtRNA metabolism;mtRNA stability and decay;Polycistronic mtRNA processing;Translation	21.2689	21.2541	21.3087	21.2894	21.329	21.3466
Q12931	Heat shock protein 75 kDa, mitochondrial	TRAP1	-0.0830943	0.879821	+	Matrix	Protein import, sorting and homeostasis;Chaperones;Protein homeostasis	22.3672	22.349	22.2389	22.2705	22.21	22.2254
Q8N0V3	Putative ribosome-binding factor A, mitochondrial	RBFA	-0.144272	0.879237	+	Matrix	Mitochondrial central dogma;Mitochondrial ribosome assembly;Translation	17.5089	17.5667	17.6709	17.3198	17.5147	17.4792
Q9UI09	NADH dehydrogenase [ubiquinone] 1 alpha subcomplex subunit 12	NDUFA12	-0.0353832	0.875353	+	MIM	CI subunits;Complex I;OXPHOS;OXPHOS subunits	18.0674	18.0258	18.0481	18.0369	18.0116	17.9867
Q7Z695	Uncharacterized aarF domain-containing protein kinase 2	ADCK2	-0.0705611	0.869945	+	MIM	0	14.6863	14.5796	14.6884	14.5585	14.5873	14.5968
Q6IN84	rRNA methyltransferase 1, mitochondrial	MRM1	0.0939757	0.868313	+	Matrix	Mitochondrial central dogma;mtRNA granules;mtRNA metabolism;mt-rRNA modifications	17.0202	17.1044	17.1664	17.1386	17.2042	17.2301
Q6DKK2	Tetratricopeptide repeat protein 19, mitochondrial	TTC19	-0.0395622	0.867561	+	MIM	CIII assembly factors;Complex III;OXPHOS;OXPHOS assembly factors	16.9253	16.9275	16.8976	16.8702	16.8485	16.913
Q9NZ45	CDGSH iron-sulfur domain-containing protein 1	CISD1	-0.131063	0.863792	+	MOM	Fe-S cluster biosynthesis;Fe-S-containing proteins;Metabolism;Metals and cofactors	17.9218	17.801	17.6948	17.7259	17.6407	17.6578
Q9NPE2	Neugrin	NGRN	0.155273	0.862739	+	Matrix	Mitochondrial central dogma;Mitochondrial ribosome assembly;mtRNA metabolism;mt-rRNA modifications;Translation	18.8438	18.8873	19.0299	18.952	19.1459	19.1289
P14324	Farnesyl pyrophosphate synthase	FDPS	-0.191861	0.862634	+	MIM	Cholesterol-associated;Lipid metabolism;Metabolism	16.4518	16.4813	16.2447	16.3433	16.1142	16.1448
Q9BW72	HIG1 domain family member 2A, mitochondrial	HIGD2A	0.315687	0.861492	+	MIM	OXPHOS;OXPHOS assembly factors;Respirasome assembly	18.4141	18.5339	18.7	18.5935	18.8949	19.1067
Q8N8Q8	Cytochrome c oxidase assembly protein COX18, mitochondrial	COX18	0.226857	0.857516	+	MIM	CIV assembly factors;Complex IV;OXPHOS;OXPHOS assembly factors	15.5225	15.6682	15.2849	15.7442	15.7923	15.6197
Q5JTZ9	Alanine--tRNA ligase, mitochondrial	AARS2	0.00875537	0.857089	+	Matrix	Mitochondrial central dogma;mt-tRNA synthetases;Translation	20.4666	20.4666	20.4696	20.4793	20.4672	20.4825
Q7Z434	Mitochondrial antiviral-signaling protein	MAVS	0.0523338	0.856604	+	MOM	Immune response;Signaling	18.7925	18.7233	18.7766	18.8543	18.792	18.8031
Q9HBL7	Plasminogen receptor (KT)	PLGRKT	0.0559724	0.852981	+	Membrane	0	17.8188	17.8004	17.7384	17.869	17.8068	17.8498
P00403	Cytochrome c oxidase subunit 2	MT-CO2	-0.165967	0.851933	+	MIM	CIV subunits;Complex IV;OXPHOS;OXPHOS subunits	20.8699	20.9656	20.7061	20.7461	20.7135	20.584
Q14596	Next to BRCA1 gene 1 protein	NBR1	-0.25606	0.850634	+	IMS	Autophagy;Mitochondrial dynamics and surveillance	14.1495	14.0043	14.2586	13.6555	13.9305	14.0584
Q96A35	Large ribosomal subunit protein uL24m	MRPL24	-0.0352605	0.849217	+	Matrix	LSU;Mitochondrial central dogma;Mitochondrial ribosome;Translation	19.3889	19.3841	19.3805	19.3248	19.336	19.387
Q9UDR5	Alpha-aminoadipic semialdehyde synthase, mitochondrial	AASS	-0.0921625	0.848533	+	Matrix	Amino acid metabolism;Lysine metabolism;Metabolism	19.2343	19.2441	19.1112	19.1505	19.1047	19.0579
O75431	Metaxin-2	MTX2	0.0422497	0.84613	+	MOM	Protein import, sorting and homeostasis;Intramitochondrial membrane interactions;Mitochondrial dynamics and surveillance;Protein import and sorting;SAM	19.4013	19.3578	19.3747	19.4441	19.3817	19.4348
Q8IXI1	Mitochondrial Rho GTPase 2	RHOT2	0.0279242	0.843491	+	MOM	Calcium homeostasis;EF hand proteins;Mitochondrial dynamics and surveillance;Signaling;Trafficking	19.8062	19.7691	19.787	19.8074	19.8016	19.8372
P14927	Cytochrome b-c1 complex subunit 7	UQCRB	0.168603	0.842672	+	MIM	CIII subunits;Complex III;OXPHOS;OXPHOS subunits	20.7369	20.7448	20.9347	20.8423	21.0225	21.0575
P82914	Small ribosomal subunit protein uS15m	MRPS15	-0.0843188	0.839623	+	Matrix	Mitochondrial central dogma;Mitochondrial ribosome;SSU;Translation	18.8765	18.8545	18.77	18.8159	18.7222	18.71
Q96LU5	Mitochondrial inner membrane protease subunit 1	IMMP1L	0.382783	0.836319	+	MIM	Protein import, sorting and homeostasis;Preprotein cleavage;Proteases;Protein homeostasis;Protein import and sorting;Protein import, sorting and homeostasis	14.7692	15.0792	15.44	15.3056	15.561	15.5701
P27824	Calnexin	CANX	-0.114641	0.835455	mito-interacting			23.219	23.0921	23.0508	22.9337	23.0186	23.0657
P33121	Long-chain-fatty-acid--CoA ligase 1	ACSL1	-0.0633704	0.830191	+	MOM	Fatty acid oxidation;Lipid metabolism;Metabolism	17.3487	17.3495	17.2493	17.2397	17.2765	17.241
Q9BUB7	Transmembrane protein 70, mitochondrial	TMEM70	0.17692	0.830029	+	MIM	CI assembly factors;Complex I;Complex V;CV assembly factors;OXPHOS;OXPHOS assembly factors	15.881	15.9702	15.6901	16.1319	15.9797	15.9605
Q9UGM6	Tryptophan--tRNA ligase, mitochondrial	WARS2	0.0356655	0.825157	+	Matrix	Mitochondrial central dogma;mt-tRNA synthetases;Translation	17.4355	17.3872	17.4449	17.4406	17.4705	17.4635
Q8TCS8	Polyribonucleotide nucleotidyltransferase 1, mitochondrial	PNPT1	-0.078687	0.824068	+	Matrix|IMS	Mitochondrial central dogma;mtRNA metabolism;mtRNA stability and decay	19.7961	19.7709	19.6994	19.7423	19.6325	19.6554
O75879	Glutamyl-tRNA(Gln) amidotransferase subunit B, mitochondrial	GATB	0.0251433	0.817393	+	Matrix	Mitochondrial central dogma;mt-tRNA synthetases;Translation	18.1704	18.2146	18.2077	18.22	18.2303	18.2179
O75438	NADH dehydrogenase [ubiquinone] 1 beta subcomplex subunit 1	NDUFB1	0.135172	0.816952	+	MIM	CI subunits;Complex I;OXPHOS;OXPHOS subunits	19.1516	19.2542	19.3969	19.3527	19.4045	19.4512
Q9HBH5	Retinol dehydrogenase 14	RDH14	-0.100382	0.813571	+	Membrane	Metabolism;Vitamin A metabolism;Vitamin metabolism	18.966	18.807	18.8272	18.7168	18.7699	18.8123
Q9BV79	Enoyl-[acyl-carrier-protein] reductase, mitochondrial	MECR	-0.0273819	0.812945	+	Matrix	Lipid metabolism;Metabolism;Type II fatty acid synthesis	16.4163	16.4271	16.3949	16.4081	16.3828	16.3654
Q16762	Thiosulfate sulfurtransferase	TST	0.0460606	0.811101	+	Matrix	Detoxification;Metabolism;Sulfur metabolism;Xenobiotic metabolism	19.535	19.4786	19.4806	19.5263	19.5246	19.5815
P09669	Cytochrome c oxidase subunit 6C	COX6C	-0.0997098	0.809513	+	MIM	CIV subunits;Complex IV;OXPHOS;OXPHOS subunits	20.093	20.1239	20.2024	19.9479	20.0725	20.0998
Q15526	Surfeit locus protein 1	SURF1	0.110673	0.807808	+	MIM	CIV assembly factors;Complex IV;OXPHOS;OXPHOS assembly factors	17.4351	17.5755	17.6369	17.6721	17.6185	17.6889
Q9NVS2	Large ribosomal subunit protein mL66	MRPS18A	-0.0336609	0.807264	+	Matrix	LSU;Mitochondrial central dogma;Mitochondrial ribosome;Translation	19.1551	19.1941	19.1854	19.1702	19.146	19.1175
Q9Y3E2	BolA-like protein 1	BOLA1	-0.0721722	0.806301	+	Matrix	Fe-S cluster biosynthesis;Fe-S-containing proteins;Metabolism;Metals and cofactors	16.1602	16.1232	16.2441	16.0636	16.134	16.1134
P49411	Elongation factor Tu, mitochondrial	TUFM	-0.0413876	0.805172	+	Matrix	Mitochondrial central dogma;Translation;Translation factors	23.3739	23.3805	23.4069	23.3418	23.3105	23.3848
Q9NP80	Calcium-independent phospholipase A2-gamma	PNPLA8	-0.0857509	0.804142	+	MIM	Cardiolipin synthesis;Lipid metabolism;Metabolism;Phospholipid metabolism	15.6458	15.5414	15.6937	15.5162	15.5263	15.5813
P09417	Dihydropteridine reductase	QDPR	0.0340595	0.802437	+	Matrix	Folate and 1-C metabolism;Metabolism;Metals and cofactors;Tetrahydobiopterin synthesis;Vitamin metabolism	16.0646	16.127	16.0862	16.1128	16.1364	16.1308
Q9P0S9	Transmembrane protein 14C	TMEM14C	0.426505	0.801472	+	MIM	0	14.1076	14.2287	13.5448	14.4414	14.1449	14.5743
Q9P0S2	Cytochrome c oxidase assembly protein COX16 homolog, mitochondrial	COX16	-0.0472781	0.801123	+	MIM	CIV assembly factors;Complex IV;OXPHOS;OXPHOS assembly factors	16.8665	16.8788	16.907	16.8749	16.8445	16.7911
Q9NYK5	Large ribosomal subunit protein mL39	MRPL39	-0.0468324	0.798215	+	Matrix	LSU;Mitochondrial central dogma;Mitochondrial ribosome;Translation	19.0807	19.0259	19.0199	19.0243	18.9596	19.0022
Q9NX18	Succinate dehydrogenase assembly factor 2, mitochondrial	SDHAF2	-0.0965672	0.792382	+	Matrix	CII assembly factors;Complex II;OXPHOS;OXPHOS assembly factors	17.5699	17.5989	17.6794	17.436	17.5288	17.5937
P24752	Acetyl-CoA acetyltransferase, mitochondrial	ACAT1	-0.0824051	0.791607	+	Matrix	Amino acid metabolism;Branched-chain amino acid metabolism;Carbohydrate metabolism;Fatty acid oxidation;Ketone metabolism;Lipid metabolism;Lysine metabolism;Metabolism	23.3544	23.4038	23.4057	23.2173	23.3346	23.3649
Q96IL0	Cytochrome c oxidase assembly factor 8	COA8	0.218856	0.791224	+	MIM	CIV assembly factors;Complex IV;OXPHOS;OXPHOS assembly factors	14.5327	14.5682	14.8491	14.7273	14.8776	15.0016
P33176	Kinesin-1 heavy chain	KIF5B	-0.0954304	0.790009	mito-interacting			19.0187	19.0818	19.0822	18.8624	19.0216	19.0124
O43169	Cytochrome b5 type B	CYB5B	-0.135343	0.785669	+	MOM	Amidoxime reducing complex;Cytochromes;Detoxification;Electron carriers;Heme-containing proteins;Metabolism;Metals and cofactors;Xenobiotic metabolism	20.7389	20.6071	20.5082	20.4749	20.4125	20.5608
O75489	NADH dehydrogenase [ubiquinone] iron-sulfur protein 3, mitochondrial	NDUFS3	0.0746199	0.780773	+	MIM	CI subunits;Complex I;OXPHOS;OXPHOS subunits	20.943	20.8456	20.822	20.952	20.9003	20.9821
Q9NX74	tRNA-dihydrouridine(20) synthase [NAD(P)+]-like	DUS2	-0.0733185	0.776283	+	Matrix	Mitochondrial central dogma;mtRNA metabolism;mt-tRNA modifications	15.1603	15.2201	15.2076	15.1303	15.0507	15.1871
O00142	Thymidine kinase 2, mitochondrial	TK2	0.122643	0.773108	+	Matrix	Metabolism;Nucleotide metabolism;Nucleotide synthesis and processing	16.1469	16.3073	16.1419	16.3547	16.3843	16.2251
O60830	Mitochondrial import inner membrane translocase subunit Tim17-B	TIMM17B	0.0966759	0.77292	+	MIM	Protein import, sorting and homeostasis;Protein import and sorting;TIM23 presequence pathway	17.4777	17.3488	17.3284	17.54	17.4816	17.4233
Q4J6C6	Prolyl endopeptidase-like	PREPL	-0.126603	0.772746	+	Matrix	0	16.8568	16.8329	16.6667	16.7212	16.5689	16.6865
P22307	Sterol carrier protein 2	SCP2	-0.104962	0.76461	+	MIM	Metabolism;Cholesterol, bile acid, steroid synthesis;Lipid metabolism	20.5907	20.4593	20.5753	20.3416	20.4799	20.4888
P49748	Very long-chain specific acyl-CoA dehydrogenase, mitochondrial	ACADVL	0.0565732	0.760906	+	MIM	Fatty acid oxidation;Lipid metabolism;Metabolism	18.587	18.5423	18.4904	18.6262	18.5591	18.6041
Q9Y6B6	GTP-binding protein SAR1b	SAR1B	-0.714099	0.76004	mito-interacting			14.115	14.0085	13.9452	13.8413	NaN	12.7763
Q8WUD6	Cholinephosphotransferase 1	CHPT1	0.258158	0.75966	+	MIM	Lipid metabolism;Metabolism;Phospholipid metabolism	15.49	15.5909	15.968	15.827	16.0049	15.9915
Q6YN16	Hydroxysteroid dehydrogenase-like protein 2	HSDL2	-0.071825	0.747287	+	Matrix	0	19.1552	19.1882	19.2216	19.1425	19.0384	19.1685
Q969V5	Mitochondrial ubiquitin ligase activator of NFKB 1	MUL1	0.0335325	0.742756	+	MOM	Protein import, sorting and homeostasis;Fission;Mitochondrial dynamics and surveillance;Protein homeostasis;Signaling	17.2698	17.2405	17.2152	17.2624	17.2614	17.3022
P07919	Cytochrome b-c1 complex subunit 6, mitochondrial	UQCRH	0.11065	0.742174	+	MIM	CIII subunits;Complex III;OXPHOS;OXPHOS subunits	18.0504	18.0142	18.2255	18.172	18.2069	18.2432
Q08AE8	Protein spire homolog 1	SPIRE1	0.256465	0.740109	+	MOM	Fission;Mitochondrial dynamics and surveillance;Organelle contact sites	13.4728	13.4031	13.3784	13.9447	13.6761	13.4028
O15382	Branched-chain-amino-acid aminotransferase, mitochondrial	BCAT2	-0.171572	0.739315	+	Matrix	Amino acid metabolism;Branched-chain amino acid metabolism;Metabolism	17.9737	18.0281	17.775	17.8943	17.6455	17.7223
P05091	Aldehyde dehydrogenase, mitochondrial	ALDH2	-0.0426636	0.738794	+	Matrix	Detoxification;Metabolism;Xenobiotic metabolism	20.7822	20.7472	20.7096	20.7333	20.7001	20.6777
Q9Y2R5	Small ribosomal subunit protein uS17m	MRPS17	0.115959	0.738777	+	Matrix	Mitochondrial central dogma;Mitochondrial ribosome;SSU;Translation	20.0473	20.1532	20.1057	20.0929	20.312	20.2491
Q92843	Bcl-2-like protein 2	BCL2L2	0.198521	0.735937	+	MOM	Apoptosis;Mitochondrial dynamics and surveillance	16.3455	16.543	16.6423	NaN	16.6755	16.7421
Q9NPH0	Lysophosphatidic acid phosphatase type 6	ACP6	0.0787354	0.734142	+	IMS	Lipid metabolism;Metabolism;Phospholipid metabolism	16.4367	16.4082	16.5034	16.566	16.5707	16.4477
P00387	NADH-cytochrome b5 reductase 3	CYB5R3	-0.0882238	0.731779	+	MOM	Amidoxime reducing complex;Detoxification;Lipid metabolism;Metabolism;Xenobiotic metabolism	21.0065	20.8889	20.819	20.831	20.8047	20.8141
P34913	Bifunctional epoxide hydrolase 2	EPHX2	-0.181679	0.727254	+	unknown	Detoxification;Lipid metabolism;Metabolism;Xenobiotic metabolism	14.3854	14.2796	14.3476	14.3681	14.1004	13.999
Q7Z3D6	D-glutamate cyclase, mitochondrial	DGLUCY	-0.136372	0.722402	+	Matrix	Amino acid metabolism;Metabolism	16.3359	16.3877	16.2889	16.3569	16.1648	16.0816
Q9UI43	rRNA methyltransferase 2, mitochondrial	MRM2	0.0369682	0.720803	+	Matrix	Mitochondrial central dogma;Mitochondrial ribosome assembly;mtRNA granules;mtRNA metabolism;mt-rRNA modifications;Translation	16.3495	16.3244	16.3571	16.3381	16.4045	16.3992
Q9UBQ7	Glyoxylate reductase/hydroxypyruvate reductase	GRHPR	-0.0800985	0.720791	+	Matrix	Amino acid metabolism;Glyoxylate metabolism;Metabolism	17.3126	17.3473	17.3822	17.3592	17.2352	17.2073
Q9NRG7	Epimerase family protein SDR39U1	SDR39U1	0.0596943	0.717802	+	unknown	0	18.8915	18.881	18.9081	18.996	18.9846	18.8791
Q9H0N5	Pterin-4-alpha-carbinolamine dehydratase 2	PCBD2	0.127632	0.717154	+	unknown	Metabolism;Metals and cofactors;Tetrahydobiopterin synthesis	16.0815	16.0815	16.3202	16.2765	16.3224	16.2672
P10415	Apoptosis regulator Bcl-2	BCL2	-0.108895	0.715044	+	MOM	Apoptosis;Mitochondrial dynamics and surveillance	16.4193	16.3605	16.4784	16.206	16.3092	16.4163
Q4VC31	Protein MIX23	MIX23	0.128068	0.706771	+	IMS	0	18.4735	18.5565	18.7376	18.6719	18.7128	18.7671
P05166	Propionyl-CoA carboxylase beta chain, mitochondrial	PCCB	-0.100626	0.702869	+	Matrix	Carbohydrate metabolism;Fatty acid oxidation;Lipid metabolism;Metabolism;Propanoate metabolism	18.5704	18.5686	18.4446	18.5111	18.4335	18.3372
Q53FZ2	Acyl-coenzyme A synthetase ACSM3, mitochondrial	ACSM3	0.179979	0.701399	+	Matrix	Fatty acid oxidation;Lipid metabolism;Metabolism	14.5602	14.3026	14.3528	14.5115	14.4865	14.7575
Q5VT66	Mitochondrial amidoxime-reducing component 1	MTARC1	-0.0505905	0.694754	+	MOM	Amidoxime reducing complex;Detoxification;Metabolism;Metals and cofactors;Molybdenum cofactor synthesis and proteins;Xenobiotic metabolism	19.0898	19.1572	19.0811	19.0158	19.0938	19.0667
Q9C002	Normal mucosa of esophagus-specific gene 1 protein	NMES1	-0.205492	0.693769	+	Membrane	0	15.9663	16.0009	15.6176	15.7311	15.6924	15.5448
Q96ST8	Centrosomal protein of 89 kDa	CEP89	-0.105603	0.688335	+	IMS	CIV assembly factors;Complex IV;OXPHOS;OXPHOS assembly factors	16.0093	16.0745	15.8808	15.8856	15.9511	15.8111
Q9BVL4	Protein adenylyltransferase SelO, mitochondrial	SELENOO	-0.0564489	0.688134	+	Matrix	Detoxification;Metabolism;Selenoproteins	15.7379	15.8298	15.7204	15.7341	15.6802	15.7044
P28288	ATP-binding cassette sub-family D member 3	ABCD3	-0.162532	0.682776	+	Membrane	ABC transporters;Small molecule transport	20.9446	20.8711	20.6326	20.7583	20.5835	20.6189
O95168	NADH dehydrogenase [ubiquinone] 1 beta subcomplex subunit 4	NDUFB4	0.0929902	0.677668	+	MIM	CI subunits;Complex I;OXPHOS;OXPHOS subunits	20.4409	20.4302	20.5584	20.4771	20.6015	20.6299
Q8NE62	Choline dehydrogenase, mitochondrial	CHDH	-0.0415872	0.673507	+	MIM	Metabolism;Amino acid metabolism;Choline and betaine metabolism;Electron carriers;Folate and 1-C metabolism;Glycine metabolism;Metabolism;Q-linked reactions, other;Vitamin metabolism	17.289	17.2375	17.2633	17.2284	17.2591	17.1776
Q9UMS0	NFU1 iron-sulfur cluster scaffold homolog, mitochondrial	NFU1	-0.0225258	0.672742	+	Matrix	Fe-S cluster biosynthesis;Fe-S-containing proteins;Metabolism;Metals and cofactors	18.5872	18.6057	18.6316	18.5994	18.5715	18.586
P07203	Glutathione peroxidase 1	GPX1	0.0692037	0.672078	+	Matrix	Detoxification;Metabolism;ROS and glutathione metabolism;Selenoproteins	17.8789	17.9221	18.0018	17.9469	18.0157	18.0479
P17152	Transmembrane protein 11, mitochondrial	TMEM11	0.171974	0.670675	+	MIM	Mitochondrial dynamics and surveillance	17.2479	17.1649	17.0109	17.494	17.2633	17.1824
Q9BRQ6	MICOS complex subunit MIC25	CHCHD6	-0.0987638	0.668547	+	MIM	Cristae formation;MICOS complex;Mitochondrial dynamics and surveillance	16.7285	16.705	16.9109	16.6533	16.6864	16.7085
P13051	Uracil-DNA glycosylase	UNG	0.0562102	0.665982	+	Matrix	Mitochondrial central dogma;mtDNA maintenance;mtDNA repair	16.9366	17.015	17.035	17.053	17.0922	17.01
Q9NRA0	Sphingosine kinase 2	SPHK2	0.141115	0.665341	+	MIM	Apoptosis;Lipid metabolism;Metabolism;Mitochondrial dynamics and surveillance;Phospholipid metabolism	14.5129	14.5435	14.5019	14.4701	14.764	14.7475
Q96EL2	Small ribosomal subunit protein uS3m	MRPS24	-0.1729	0.665256	+	Matrix	Mitochondrial central dogma;Mitochondrial ribosome;SSU;Translation	17.2135	17.175	16.8685	16.9997	16.8853	16.8533
Q86XE3	Calcium uptake protein 3, mitochondrial	MICU3	0.252413	0.664173	+	MIM	Calcium cycle;Calcium homeostasis;Calcium uniporter;EF hand proteins;Signaling;Small molecule transport	14.553	14.6489	NaN	NaN	14.9867	14.7201
Q8TD30	Alanine aminotransferase 2	GPT2	0.0404708	0.663451	+	Matrix	Amino acid metabolism;Glutamate metabolism;Metabolism	19.5075	19.4895	19.5557	19.5196	19.5806	19.574
P22695	Cytochrome b-c1 complex subunit 2, mitochondrial	UQCRC2	0.0422624	0.663442	+	MIM	Protein import, sorting and homeostasis;CIII subunits;Complex III;OXPHOS;OXPHOS subunits;Preprotein cleavage;Protein import and sorting	21.5319	21.5361	21.4769	21.5958	21.5209	21.5549
Q9BQT8	Mitochondrial 2-oxodicarboxylate carrier	SLC25A21	0.155713	0.661509	+	MIM	Amino acid metabolism;Metabolism;SLC25A family;Small molecule transport	17.4856	17.4945	17.2851	17.7383	17.5232	17.4708
O60238	BCL2/adenovirus E1B 19 kDa protein-interacting protein 3-like	BNIP3L	-0.076244	0.65972	+	MOM	Apoptosis;Mitochondrial dynamics and surveillance	16.1429	16.1195	16.0139	15.9793	16.0841	15.9842
P40763	Signal transducer and activator of transcription 3	STAT3	-0.151155	0.65882	mito-interacting			15.257	15.5024	15.5489	15.1901	15.3002	15.3645
Q9NRK6	ATP-binding cassette sub-family B member 10, mitochondrial	ABCB10	0.0913073	0.656932	+	MIM	ABC transporters;Heme synthesis and processing;Metabolism;Metals and cofactors;Small molecule transport	18.7807	18.7818	18.6434	18.9125	18.7817	18.7856
P05165	Propionyl-CoA carboxylase alpha chain, mitochondrial	PCCA	-0.084671	0.654819	+	Matrix	Biotin utilizing proteins;Carbohydrate metabolism;Fatty acid oxidation;Lipid metabolism;Metabolism;Propanoate metabolism;Vitamin metabolism	17.0138	17.0147	16.8442	16.9012	16.854	16.8635
Q15046	Lysine--tRNA ligase	KARS1	-0.0833499	0.652073	+	Matrix	Mitochondrial central dogma;mt-tRNA synthetases;Translation	17.8764	17.8186	17.8029	17.8506	17.6699	17.7273
Q8NC60	Nitric oxide-associated protein 1	NOA1	-0.0487925	0.650259	+	MIM	Mitochondrial central dogma;Mitochondrial ribosome assembly;mtRNA granules;mtRNA metabolism;Translation	18.467	18.5534	18.4444	18.4263	18.4498	18.4423
Q08257	Quinone oxidoreductase	CRYZ	-0.0465813	0.644373	+	Matrix	0	19.3186	19.2765	19.2471	19.28	19.1931	19.2294
Q9NVH0	Exonuclease 3'-5' domain-containing protein 2	EXD2	-0.0388158	0.638668	+	Matrix	Mitochondrial central dogma;Translation	18.1487	18.1414	18.0664	18.0955	18.0731	18.0715
Q969Q5	Ras-related protein Rab-24	RAB24	0.0688922	0.636265	+	MOM	Autophagy;Fission;Mitochondrial dynamics and surveillance	16.5545	16.4608	16.3889	16.5551	16.531	16.5248
Q6IPR1	Electron transfer flavoprotein regulatory factor 1	ETFRF1	0.0548388	0.632708	+	Matrix	Metabolism;Electron carriers;Q-linked reactions, other	16.5479	16.5175	16.5261	16.5412	16.661	16.5538
Q9NR77	Peroxisomal membrane protein 2	PXMP2	0.238599	0.628999	+	MIM	0	15.9413	16.0074	15.6224	16.3398	15.9528	15.9943
Q86Y79	Peptidyl-tRNA hydrolase	PTRH1	-0.196388	0.628842	+	Matrix	0	15.5222	15.5426	15.9286	15.3884	15.4618	15.5541
P0DJ07	Protein PET100 homolog, mitochondrial	PET100	0.137256	0.628393	+	MIM	CIV assembly factors;Complex IV;OXPHOS;OXPHOS assembly factors	15.5976	15.6877	15.8231	15.7067	15.8539	15.9596
P27144	Adenylate kinase 4, mitochondrial	AK4	-0.0308596	0.623716	+	Matrix	Metabolism;Nucleotide metabolism;Nucleotide synthesis and processing	20.0195	20.001	20.0292	20.0001	20.0121	19.945
Q02218	2-oxoglutarate dehydrogenase complex component E1	OGDH	-0.0521774	0.623312	+	Matrix	Carbohydrate metabolism;Metabolism;TCA cycle	20.6245	20.6317	20.5421	20.5956	20.5182	20.528
Q9BPW8	Protein NipSnap homolog 1	NIPSNAP1	-0.0657806	0.618854	+	Matrix	Autophagy;Mitochondrial dynamics and surveillance;Mitophagy	19.9873	19.8477	19.9258	19.8206	19.9044	19.8385
Q96DA6	Mitochondrial import inner membrane translocase subunit TIM14	DNAJC19	0.0923258	0.618464	+	MIM	Protein import, sorting and homeostasis;Import motor;Protein import and sorting	19.0732	19.2037	19.2803	19.2302	19.2734	19.3305
Q9H061	Transmembrane protein 126A	TMEM126A	0.107041	0.616207	+	MIM	CI assembly factors;Complex I;OXPHOS;OXPHOS assembly factors	16.4322	16.3618	16.1743	16.4553	16.4181	16.416
Q9H8M1	Coenzyme Q-binding protein COQ10 homolog B, mitochondrial	COQ10B	-0.228282	0.616071	+	MIM	Coenzyme Q metabolism;Metabolism;Metals and cofactors	12.9378	12.7891	12.5829	12.8016	12.4369	12.3865
Q96C01	Protein FAM136A	FAM136A	0.165227	0.615388	+	IMS	0	18.2434	18.3222	18.5762	18.4125	18.6072	18.6179
P32322	Pyrroline-5-carboxylate reductase 1, mitochondrial	PYCR1	-0.0308781	0.615275	+	Matrix	Amino acid metabolism;Metabolism;Proline metabolism	20.8484	20.834	20.8601	20.8495	20.7769	20.8236
Q9Y6H1	Coiled-coil-helix-coiled-coil-helix domain-containing protein 2	CHCHD2	0.134902	0.615083	+	IMS	Apoptosis;Mitochondrial dynamics and surveillance	21.6064	21.7251	21.9399	21.9161	21.8705	21.8895
Q16540	Large ribosomal subunit protein uL23m	MRPL23	0.0531305	0.614715	+	Matrix	LSU;Mitochondrial central dogma;Mitochondrial ribosome;Translation	20.1978	20.1427	20.2644	20.2363	20.2875	20.2405
Q9Y6N5	Sulfide:quinone oxidoreductase, mitochondrial	SQOR	-0.0273959	0.612291	+	MIM	Metabolism;Electron carriers;Metabolism;Q-linked reactions, other;Sulfur metabolism	17.3167	17.3354	17.3723	17.2907	17.3242	17.3273
Q9HC38	Glyoxalase domain-containing protein 4	GLOD4	-0.042902	0.611005	+	Matrix	0	17.1438	17.0973	17.0924	17.1128	17.0721	17.0198
Q9Y2Z2	Protein MTO1 homolog, mitochondrial	MTO1	0.0324281	0.60858	+	Matrix	Folate and 1-C metabolism;Metabolism;Mitochondrial central dogma;mtRNA metabolism;mt-tRNA modifications;Vitamin metabolism	17.7838	17.7554	17.7181	17.7671	17.8135	17.7739
Q53S58	Transmembrane protein 177	TMEM177	-0.144234	0.607701	+	MIM	CIV assembly factors;Complex IV;OXPHOS;OXPHOS assembly factors	17.0271	16.8907	16.7062	16.8071	16.7524	16.6319
P21397	Amine oxidase [flavin-containing] A	MAOA	-0.0782115	0.606799	+	MOM	Amino acid metabolism;Catechol metabolism;Detoxification;Metabolism;Xenobiotic metabolism	16.1381	16.2379	16.1641	16.1948	16.0262	16.0845
Q8WUK0	Phosphatidylglycerophosphatase and protein-tyrosine phosphatase 1	PTPMT1	0.0629559	0.606475	+	MIM	Cardiolipin synthesis;Lipid metabolism;Metabolism;Phospholipid metabolism	17.2631	17.1988	17.2094	17.2052	17.3095	17.3454
Q9NP81	Serine--tRNA ligase, mitochondrial	SARS2	-0.016798	0.605198	+	Matrix	Mitochondrial central dogma;mt-tRNA synthetases;Translation	22.0708	22.0402	22.0496	22.0424	22.0478	22.02
Q9NZB8	Molybdenum cofactor biosynthesis protein 1	MOCS1	-0.130251	0.604792	+	Matrix	Metabolism;Metals and cofactors;Molybdenum cofactor synthesis and proteins	15.553	15.4664	15.7174	15.4881	15.3264	15.5316
Q9BQ69	ADP-ribose glycohydrolase MACROD1	MACROD1	-0.0851218	0.6046	+	Matrix	Signaling	18.2614	18.4247	18.2505	18.175	18.2728	18.2335
Q9HA77	Probable cysteine--tRNA ligase, mitochondrial	CARS2	0.071818	0.602041	+	Matrix	Mitochondrial central dogma;mt-tRNA synthetases;Translation	19.8133	19.8153	19.7154	19.9342	19.7934	19.8317
P22570	NADPH:adrenodoxin oxidoreductase, mitochondrial	FDXR	0.0516796	0.601865	+	Matrix	Metabolism;Cholesterol, bile acid, steroid synthesis;Fe-S cluster biosynthesis;Heme synthesis and processing;Lipid metabolism;Metabolism;Metals and cofactors;Vitamin D metabolism;Vitamin metabolism	20.559	20.5597	20.6377	20.5807	20.6645	20.6662
Q13686	Nucleic acid dioxygenase ALKBH1	ALKBH1	0.0938498	0.600337	+	Matrix	Mitochondrial central dogma;mtRNA granules;mtRNA metabolism;mt-tRNA modifications	16.5258	16.5917	16.6347	16.5835	16.6545	16.7958
Q9Y3A0	Ubiquinone biosynthesis protein COQ4 homolog, mitochondrial	COQ4	0.100325	0.598402	+	MIM	Coenzyme Q metabolism;Metabolism;Metals and cofactors	15.1569	14.9759	15.0301	15.2158	15.1979	15.0502
Q9NVT9	Armadillo repeat-containing protein 1	ARMC1	-0.0750415	0.59407	mito-interacting			18.3724	18.1967	18.3364	18.2601	18.221	18.1992
Q9GZY8	Mitochondrial fission factor	MFF	0.0843843	0.591255	+	MOM	Fission;Mitochondrial dynamics and surveillance	18.0744	18.0851	18.1414	18.0642	18.2488	18.2411
P48163	NADP-dependent malic enzyme	ME1	-0.0600532	0.590083	mito-interacting			14.3038	14.2526	14.1805	14.13	14.2193	14.2075
Q10713	Mitochondrial-processing peptidase subunit alpha	PMPCA	0.0464973	0.587719	+	Matrix	Protein import, sorting and homeostasis;Preprotein cleavage;Proteases;Protein homeostasis;Protein import and sorting;Protein import, sorting and homeostasis	19.6419	19.5648	19.5667	19.6868	19.6131	19.6131
Q9H5Q4	Dimethyladenosine transferase 2, mitochondrial	TFB2M	0.0824102	0.587631	+	Matrix	Mitochondrial central dogma;mtDNA maintenance;mtDNA replication;mtRNA metabolism;Transcription	18.333	18.2993	18.1325	18.3534	18.3352	18.3233
Q8TB22	Spermatogenesis-associated protein 20	SPATA20	0.138381	0.58276	+	Matrix	0	14.4874	14.4085	14.2839	14.6939	14.5087	14.3924
Q6NVY1	3-hydroxyisobutyryl-CoA hydrolase, mitochondrial	HIBCH	0.0469894	0.582613	+	Matrix	Amino acid metabolism;Branched-chain amino acid metabolism;Metabolism	18.6777	18.6638	18.6398	18.7731	18.6912	18.6579
Q9HD23	Magnesium transporter MRS2 homolog, mitochondrial	MRS2	-0.0907981	0.57678	+	MIM	Signaling;Small molecule transport	16.3469	16.2741	16.1947	16.2847	16.1594	16.0992
Q9NX63	MICOS complex subunit MIC19	CHCHD3	0.0617154	0.576407	+	MIM	Cristae formation;Intramitochondrial membrane interactions;MICOS complex;Mitochondrial dynamics and surveillance	20.8642	20.8986	21.0089	20.9472	21.0073	21.0023
P30048	Thioredoxin-dependent peroxide reductase, mitochondrial	PRDX3	-0.0538762	0.575279	+	Matrix	Detoxification;Metabolism;ROS and glutathione metabolism	24.3739	24.3577	24.297	24.3577	24.2493	24.26
Q6KCM7	Mitochondrial adenyl nucleotide antiporter SLC25A25	SLC25A25	0.104586	0.573458	+	MIM	Calcium homeostasis;EF hand proteins;Metabolism;Nucleotide import;Nucleotide metabolism;Signaling;SLC25A family;Small molecule transport	15.2196	15.3652	15.3564	15.4335	15.2971	15.5244
Q8NE86	Calcium uniporter protein, mitochondrial	MCU	-0.111506	0.573346	+	MIM	Calcium cycle;Calcium homeostasis;Calcium uniporter;Signaling;Small molecule transport	17.6151	17.6877	17.5497	17.6442	17.3787	17.4951
Q9BV35	Mitochondrial adenyl nucleotide antiporter SLC25A23	SLC25A23	-0.157177	0.57121	+	MIM	Calcium homeostasis;EF hand proteins;Metabolism;Nucleotide import;Nucleotide metabolism;Signaling;SLC25A family;Small molecule transport	12.4811	12.5727	NaN	12.4627	12.2769	NaN
Q96A46	Mitoferrin-2	SLC25A28	0.101192	0.567287	+	MIM	Iron homeostasis;Metabolism;Metals and cofactors;SLC25A family;Small molecule transport	14.7315	14.7405	14.7592	14.6911	14.9517	14.8921
Q9H3N1	Thioredoxin-related transmembrane protein 1	TMX1	-0.109232	0.566879	mito-interacting			21.1362	20.9926	20.8613	20.9501	20.8439	20.8685
P10606	Cytochrome c oxidase subunit 5B, mitochondrial	COX5B	-0.0913906	0.566752	+	MIM	CIV subunits;Complex IV;OXPHOS;OXPHOS subunits	21.61	21.6562	21.8204	21.5563	21.5901	21.6662
Q9HC36	rRNA methyltransferase 3, mitochondrial	MRM3	0.0782878	0.558323	+	Matrix	Mitochondrial central dogma;Mitochondrial ribosome assembly;mtRNA metabolism;mt-rRNA modifications;Translation	19.0665	19.1388	19.2326	19.1459	19.2709	19.256
Q96GK7	Fumarylacetoacetate hydrolase domain-containing protein 2A	FAHD2A	0.0349706	0.556017	+	Matrix	0	17.9788	17.9695	18.0456	18.0614	18.0176	18.0199
O95292	Vesicle-associated membrane protein-associated protein B/C	VAPB	0.0531673	0.550933	mito-interacting			20.3707	20.3833	20.4683	20.4029	20.4768	20.5021
Q56VL3	OCIA domain-containing protein 2	OCIAD2	0.0716521	0.550709	+	unknown	Signaling	17.7155	17.7137	17.6483	17.8227	17.658	17.8119
Q9BQC6	Large ribosomal subunit protein mL63	MRPL57	-0.0247885	0.546797	+	Matrix	LSU;Mitochondrial central dogma;Mitochondrial ribosome;Translation	18.1103	18.0977	18.1612	18.0883	18.1017	18.1047
Q8N465	D-2-hydroxyglutarate dehydrogenase, mitochondrial	D2HGDH	0.102427	0.54664	+	Matrix	Carbohydrate metabolism;Metabolism;TCA-associated	16.0725	15.9556	15.9164	16.1913	15.957	16.1035
P23786	Carnitine O-palmitoyltransferase 2, mitochondrial	CPT2	-0.0665703	0.545463	+	MIM	Carnitine shuttle;Carnitine synthesis and transport;Fatty acid oxidation;Lipid metabolism;Metabolism;Metals and cofactors	18.5897	18.6433	18.5343	18.6027	18.4517	18.5133
Q8N490	Probable hydrolase PNKD	PNKD	0.126404	0.544383	+	MIM	CIV assembly factors;Complex IV;OXPHOS;OXPHOS assembly factors	18.5514	18.5028	18.7002	18.5441	18.7851	18.8043
Q96NB2	Sideroflexin-2	SFXN2	0.0942275	0.543885	+	MIM	Sideroflexins;Small molecule transport	18.4155	18.3917	18.199	18.4742	18.452	18.3627
P31930	Cytochrome b-c1 complex subunit 1, mitochondrial	UQCRC1	0.0520013	0.542839	+	MIM	Protein import, sorting and homeostasis;CIII subunits;Complex III;OXPHOS;OXPHOS subunits;Preprotein cleavage;Protein import and sorting	21.6374	21.6724	21.6548	21.6247	21.7457	21.7503
Q9Y375	Complex I intermediate-associated protein 30, mitochondrial	NDUFAF1	-0.0464497	0.539649	+	MIM	CI assembly factors;Complex I;OXPHOS;OXPHOS assembly factors	17.2221	17.1392	17.2104	17.114	17.1997	17.1187
Q96AQ8	Mitochondrial calcium uniporter regulator 1	MCUR1	0.118365	0.539576	+	MIM	0	14.6127	14.7752	14.4822	14.8337	14.7109	14.6805
P36404	ADP-ribosylation factor-like protein 2	ARL2	-0.142059	0.537212	+	IMS	Fusion;Mitochondrial dynamics and surveillance	16.5559	16.3444	16.2564	16.3928	16.1482	16.1895
P30049	ATP synthase subunit delta, mitochondrial	ATP5F1D	0.132833	0.536763	+	MIM	Complex V;CV subunits;OXPHOS;OXPHOS subunits	22.1306	22.2732	22.4154	22.2658	22.4484	22.5034
P42765	3-ketoacyl-CoA thiolase, mitochondrial	ACAA2	-0.0392863	0.536351	+	Matrix	Amino acid metabolism;Carbohydrate metabolism;Fatty acid oxidation;Ketone metabolism;Lipid metabolism;Lysine metabolism;Metabolism	21.1486	21.1778	21.2272	21.0998	21.1689	21.1671
Q9P0J1	[Pyruvate dehydrogenase [acetyl-transferring]]-phosphatase 1, mitochondrial	PDP1	-0.059521	0.534265	+	MIM	Carbohydrate metabolism;Metabolism;Pyruvate metabolism	16.0989	16.0562	16.1561	16.027	16.1199	15.9857
P31040	Succinate dehydrogenase [ubiquinone] flavoprotein subunit, mitochondrial	SDHA	-0.0430291	0.533695	+	MIM	Carbohydrate metabolism;CII subunits;Complex II;Metabolism;OXPHOS;OXPHOS subunits;TCA cycle	22.7522	22.7052	22.6937	22.7317	22.627	22.6633
O96000	NADH dehydrogenase [ubiquinone] 1 beta subcomplex subunit 10	NDUFB10	0.0584278	0.533094	+	MIM	CI subunits;Complex I;OXPHOS;OXPHOS subunits	20.7218	20.5854	20.6997	20.686	20.7294	20.7668
P36542	ATP synthase subunit gamma, mitochondrial	ATP5F1C	-0.0688725	0.532176	+	MIM	Complex V;CV subunits;OXPHOS;OXPHOS subunits	22.18	22.093	22.1049	22.0809	21.9609	22.1295
P27105	Stomatin	STOM	0.0602519	0.530357	+	Membrane	0	17.3747	17.2187	17.3213	17.3554	17.404	17.336
A8MXV4	Acyl-coenzyme A diphosphatase NUDT19	NUDT19	-0.047699	0.529115	+	Matrix	Coenzyme A metabolism;Metabolism;Metals and cofactors	21.3659	21.2878	21.273	21.2866	21.2067	21.2904
Q5T160	Probable arginine--tRNA ligase, mitochondrial	RARS2	0.0763442	0.52806	+	Matrix	Mitochondrial central dogma;mt-tRNA synthetases;Translation	18.0389	18.0583	17.959	18.2058	18.0263	18.0532
Q9H4I9	Essential MCU regulator, mitochondrial	SMDT1	0.0641092	0.527523	+	MIM	Calcium cycle;Calcium homeostasis;Calcium uniporter;Signaling;Small molecule transport	16.3526	16.372	16.2686	16.4393	16.3091	16.4372
Q96Q11	CCA tRNA nucleotidyltransferase 1, mitochondrial	TRNT1	-0.0720526	0.524898	+	Matrix	Mitochondrial central dogma;mtRNA metabolism;mt-tRNA modifications	17.7328	17.642	17.5647	17.6329	17.5812	17.5093
Q8N5K1	CDGSH iron-sulfur domain-containing protein 2	CISD2	-0.0886644	0.519991	mito-interacting			19.2335	19.2501	19.0573	19.1765	19.0464	19.052
P11177	Pyruvate dehydrogenase E1 component subunit beta, mitochondrial	PDHB	-0.025383	0.517328	+	Matrix	Carbohydrate metabolism;Metabolism;Pyruvate metabolism	20.8487	20.799	20.8559	20.7947	20.7998	20.833
O43847	Nardilysin	NRDC	-0.123856	0.516069	+	Matrix	Protein import, sorting and homeostasis;Chaperones;Protein homeostasis;Protein import and sorting;Protein import, sorting and homeostasis	13.9729	13.8503	13.6455	13.7876	13.65	13.6595
Q9Y3D3	Small ribosomal subunit protein bS16m	MRPS16	0.0772336	0.515846	+	Matrix	Mitochondrial central dogma;Mitochondrial ribosome;SSU;Translation	19.7082	19.6506	19.7989	19.6978	19.8387	19.8529
P45880	Voltage-dependent anion-selective channel protein 2	VDAC2	0.0426222	0.514683	+	MOM	Small molecule transport	23.767	23.7236	23.8186	23.7822	23.7957	23.8593
Q9ULD0	2-oxoglutarate dehydrogenase-like, mitochondrial	OGDHL	0.174921	0.513757	+	Matrix	Carbohydrate metabolism;Metabolism;TCA cycle	14.1512	14.0595	13.9272	13.9707	14.2608	14.4311
O75608	Acyl-protein thioesterase 1	LYPLA1	-0.0621872	0.511222	+	unknown	Lipid metabolism;Metabolism;Signaling	19.2335	19.2754	19.3933	19.2521	19.1928	19.2707
Q96AY3	Peptidyl-prolyl cis-trans isomerase FKBP10	FKBP10	-0.0981064	0.509166	+	IMS	Protein import, sorting and homeostasis;Chaperones;Protein homeostasis	19.9903	19.8035	20.0263	19.7565	19.8449	19.9244
Q4G0I0	Ubiquinol-cytochrome-c reductase complex assembly factor 4	UQCC4	0.100338	0.508214	+	IMS	0	15.6038	15.6112	15.51	15.8355	15.5969	15.5936
P49916	DNA ligase 3	LIG3	0.138636	0.507975	+	Matrix	Mitochondrial central dogma;mtDNA maintenance;mtDNA repair;mtDNA replication	19.7096	19.8452	20.0276	19.8489	20.0934	20.056
Q9BYD1	Large ribosomal subunit protein uL13m	MRPL13	-0.0347042	0.507975	+	Matrix	LSU;Mitochondrial central dogma;Mitochondrial ribosome;Translation	20.3128	20.3011	20.3945	20.3033	20.291	20.31
Q99757	Thioredoxin, mitochondrial	TXN2	-0.0505791	0.507166	+	Matrix	Detoxification;Metabolism;ROS and glutathione metabolism;Vitamin C metabolism;Vitamin metabolism	20.2907	20.4069	20.3788	20.358	20.2698	20.2969
Q96EL3	Large ribosomal subunit protein mL53	MRPL53	0.0993309	0.504965	+	Matrix	LSU;Mitochondrial central dogma;Mitochondrial ribosome;Translation	20.5362	20.5355	20.7205	20.5882	20.7959	20.706
Q16134	Electron transfer flavoprotein-ubiquinone oxidoreductase, mitochondrial	ETFDH	-0.0632871	0.501696	+	MIM	Metabolism;Amino acid metabolism;Branched-chain amino acid metabolism;Choline and betaine metabolism;Electron carriers;Fatty acid oxidation;Fe-S-containing proteins;Glycine metabolism;Lipid metabolism;Lysine metabolism;Metabolism;Metals and cofactors;Q-linked reactions, other;Vitamin metabolism	18.6497	18.6313	18.5308	18.6214	18.4887	18.512
P49247	Ribose-5-phosphate isomerase	RPIA	0.044672	0.500578	+	Matrix	Carbohydrate metabolism;Metabolism	17.673	17.6404	17.7247	17.6639	17.7475	17.7607
Q5BKU9	Oxidoreductase-like domain-containing protein 1	OXLD1	-0.0308825	0.499844	+	unknown	0	15.6712	15.6446	15.6912	15.6628	15.5914	15.6601
Q9NQE9	Adenosine 5'-monophosphoramidase HINT3	HINT3	-0.0688664	0.499579	+	unknown	0	15.545	15.5984	15.5737	15.5726	15.3878	15.5501
Q15070	Mitochondrial inner membrane protein OXA1L	OXA1L	0.0811017	0.499442	+	MIM	Protein import, sorting and homeostasis;Mitochondrial central dogma;OXA;Protein import and sorting;Translation	18.3245	18.3356	18.1491	18.4245	18.3225	18.3054
Q9Y3E5	Peptidyl-tRNA hydrolase 2, mitochondrial	PTRH2	-0.0816784	0.495896	+	MOM	0	18.6887	18.7665	18.8705	18.6825	18.615	18.7833
Q8N5G0	Small integral membrane protein 20	SMIM20	0.0898132	0.495519	+	MIM	CIV assembly factors;Complex IV;OXPHOS;OXPHOS assembly factors	18.3915	18.3895	18.4947	18.38	18.6209	18.5442
Q32P41	tRNA (guanine(37)-N1)-methyltransferase	TRMT5	0.109997	0.492531	+	Matrix	Mitochondrial central dogma;mtRNA metabolism;mt-tRNA modifications	15.6897	15.5999	15.3993	15.728	15.5818	15.7091
Q99551	Transcription termination factor 1, mitochondrial	MTERF1	0.0714521	0.491946	+	Matrix	Mitochondrial central dogma;mtDNA maintenance;mtDNA nucleoid;mtRNA metabolism;Transcription	15.512	15.5958	15.4532	15.5145	15.5813	15.6795
P0C7P0	CDGSH iron-sulfur domain-containing protein 3, mitochondrial	CISD3	0.0603333	0.490533	+	Matrix	Fe-S cluster biosynthesis;Fe-S-containing proteins;Metabolism;Metals and cofactors	16.2184	16.3055	16.3899	16.356	16.3347	16.4042
P49821	NADH dehydrogenase [ubiquinone] flavoprotein 1, mitochondrial	NDUFV1	-0.0109355	0.490189	+	MIM	CI subunits;Complex I;Fe-S-containing proteins;Metabolism;Metals and cofactors;OXPHOS;OXPHOS subunits	20.8673	20.8938	20.8785	20.8796	20.8681	20.859
Q96LL9	DnaJ homolog subfamily C member 30, mitochondrial	DNAJC30	-0.0639772	0.490166	+	MIM	0	15.7447	15.7641	15.7519	15.7123	15.7742	15.5822
Q9H300	Presenilin-associated rhomboid-like protein, mitochondrial	PARL	0.29722	0.489951	+	MIM	Protein import, sorting and homeostasis;Autophagy;Mitochondrial dynamics and surveillance;Mitophagy;Proteases;Protein homeostasis	NaN	12.3934	11.77	12.5226	12.3508	12.2633
Q96D53	Atypical kinase COQ8B, mitochondrial	COQ8B	0.0415497	0.484273	+	MIM	Coenzyme Q metabolism;Metabolism;Metals and cofactors	17.5372	17.4374	17.4543	17.5596	17.5009	17.493
Q99797	Mitochondrial intermediate peptidase	MIPEP	0.0425002	0.483937	+	Matrix	Protein import, sorting and homeostasis;Preprotein cleavage;Proteases;Protein homeostasis;Protein import and sorting;Protein import, sorting and homeostasis	19.2976	19.2513	19.1817	19.3203	19.2786	19.2592
Q9UII2	ATPase inhibitor, mitochondrial	ATP5IF1	0.0545394	0.482105	+	Matrix	Complex V;CV subunits;OXPHOS;OXPHOS subunits	20.1029	20.1994	20.2047	20.1952	20.1797	20.2957
Q330K2	NADH dehydrogenase (ubiquinone) complex I, assembly factor 6	NDUFAF6	0.0863743	0.478412	+	MIM	CI assembly factors;Complex I;OXPHOS;OXPHOS assembly factors	15.3545	15.1752	15.2603	15.3217	15.4627	15.2647
Q13423	NAD(P) transhydrogenase, mitochondrial	NNT	-0.0415198	0.477022	+	MIM	Metabolism;Metals and cofactors;NAD biosynthesis and metabolism	20.2471	20.3055	20.1773	20.2165	20.1937	20.1952
P17568	NADH dehydrogenase [ubiquinone] 1 beta subcomplex subunit 7	NDUFB7	0.0813351	0.476149	+	MIM	CI subunits;Complex I;OXPHOS;OXPHOS subunits	17.6915	17.7402	17.8436	17.7272	17.8651	17.9269
P78549	Endonuclease III-like protein 1	NTHL1	0.270849	0.475661	+	unknown	Fe-S-containing proteins;Metabolism;Metals and cofactors	16.3929	16.7568	16.9747	16.6429	17.0376	17.2564
Q5TGZ0	MICOS complex subunit MIC10	MICOS10	-0.1664	0.474259	+	MIM	Cristae formation;MICOS complex;Mitochondrial dynamics and surveillance	16.9867	17.2531	17.3546	17.0543	17.202	16.8389
Q9Y6H3	Mitochondrial inner membrane protease ATP23 homolog	ATP23	-0.0980326	0.473282	+	IMS	Protein import, sorting and homeostasis;Proteases;Protein homeostasis	15.6836	15.4645	15.4594	15.3428	15.5176	15.453
Q9BWM7	Sideroflexin-3	SFXN3	0.0671616	0.471403	+	MIM	Amino acid metabolism;Folate and 1-C metabolism;Metabolism;Serine metabolism;Sideroflexins;Small molecule transport;Vitamin metabolism	19.1094	19.1046	18.9841	19.0528	19.1342	19.2126
Q9UJS0	Electrogenic aspartate/glutamate antiporter SLC25A13, mitochondrial	SLC25A13	0.0717926	0.47096	+	MIM	Amino acid metabolism;Calcium homeostasis;Carbohydrate metabolism;EF hand proteins;Malate-aspartate shuttle;Metabolism;Signaling;SLC25A family;Small molecule transport;Urea cycle	21.3544	21.3014	21.164	21.4126	21.3096	21.313
P10515	Dihydrolipoyllysine-residue acetyltransferase component of pyruvate dehydrogenase complex, mitochondrial	DLAT	-0.023936	0.470353	+	Matrix	Carbohydrate metabolism;Metabolism;Pyruvate metabolism	20.7442	20.7127	20.6975	20.7134	20.7094	20.6598
Q15785	Mitochondrial import receptor subunit TOM34	TOMM34	0.0522811	0.469378	+	MOM	Protein import, sorting and homeostasis;Protein import and sorting;TOM	18.7695	18.8046	18.7422	18.7349	18.8691	18.869
Q9NP58	ATP-binding cassette sub-family B member 6	ABCB6	-0.11278	0.4684	+	MOM	ABC transporters;Heme synthesis and processing;Metabolism;Metals and cofactors;Small molecule transport	21.1828	21.0123	20.8311	20.9346	20.8996	20.8536
Q9Y6N1	Cytochrome c oxidase assembly protein COX11, mitochondrial	COX11	0.0919622	0.46835	+	MIM	CIV assembly factors;Complex IV;Copper metabolism;Metabolism;Metals and cofactors;OXPHOS;OXPHOS assembly factors	17.2791	17.3528	17.0971	17.4075	17.2788	17.3187
Q9Y4K3	TNF receptor-associated factor 6	TRAF6	0.0971953	0.466698	mito-interacting			14.801	14.812	15.0528	14.931	15.0562	14.9701
P30405	Peptidyl-prolyl cis-trans isomerase F, mitochondrial	PPIF	0.095033	0.464277	+	Matrix	Calcium homeostasis;Mitochondrial permeability transition pore;Signaling	21.4936	21.5144	21.6802	21.5377	21.7651	21.6705
Q9Y5J9	Mitochondrial import inner membrane translocase subunit Tim8 B	TIMM8B	-0.0656261	0.457244	+	MIM	Protein import, sorting and homeostasis;Chaperones;Protein homeostasis;Protein import and sorting;Protein import, sorting and homeostasis	21.0379	21.0174	21.2001	20.9764	21.032	21.0502
Q9UFN0	Protein NipSnap homolog 3A	NIPSNAP3A	-0.100863	0.456531	+	Matrix	0	17.7332	17.7912	17.5321	17.6905	17.5129	17.5505
P04406	Glyceraldehyde-3-phosphate dehydrogenase	GAPDH	0.252387	0.455062	mito-interacting			24.6367	24.7481	24.9886	24.6128	25.2577	25.2601
Q9BT17	Mitochondrial ribosome-associated GTPase 1	MTG1	-0.0336323	0.454773	+	Matrix	Mitochondrial central dogma;Mitochondrial ribosome assembly;Translation	17.2061	17.1558	17.1112	17.1023	17.114	17.1559
Q8NFF5	FAD synthase	FLAD1	0.0786101	0.45449	+	Matrix	Metabolism;Vitamin B2 metabolism;Vitamin metabolism	17.9617	17.968	17.7547	18.0119	17.9251	17.9832
P26440	Isovaleryl-CoA dehydrogenase, mitochondrial	IVD	-0.0411161	0.454069	+	Matrix	Amino acid metabolism;Branched-chain amino acid metabolism;Metabolism	19.1659	19.1783	19.1623	19.2035	19.0761	19.1035
Q9H902	Receptor expression-enhancing protein 1	REEP1	0.0310936	0.451804	mito-interacting			NaN	13.5596	13.6108	NaN	13.6203	13.6123
O60282	Kinesin heavy chain isoform 5C	KIF5C	-0.0586834	0.449445	mito-interacting			18.6166	18.6745	18.7309	18.5244	18.658	18.6636
O75880	Protein SCO1 homolog, mitochondrial	SCO1	-0.0190023	0.448238	+	MIM	CIV assembly factors;Complex IV;Copper metabolism;Metabolism;Metals and cofactors;OXPHOS;OXPHOS assembly factors	19.7414	19.7253	19.7058	19.6979	19.6835	19.7342
Q00325	Solute carrier family 25 member 3	SLC25A3	0.1042	0.447003	+	MIM	Calcium cycle;Calcium homeostasis;Copper metabolism;Metabolism;Metals and cofactors;Signaling;SLC25A family;Small molecule transport	22.8865	22.9458	22.6229	22.9494	22.9013	22.9171
Q04837	Single-stranded DNA-binding protein, mitochondrial	SSBP1	0.166931	0.446963	+	Matrix	Mitochondrial central dogma;mtDNA maintenance;mtDNA nucleoid;mtDNA replication	23.2636	23.2717	23.494	23.2345	23.5897	23.7057
Q9Y3B7	Large ribosomal subunit protein uL11m	MRPL11	0.0515645	0.446922	+	Matrix	LSU;Mitochondrial central dogma;Mitochondrial ribosome;Translation	20.7385	20.7417	20.8107	20.7279	20.8613	20.8563
P10176	Cytochrome c oxidase subunit 8A, mitochondrial	COX8A	-0.263874	0.446589	+	MIM	CIV subunits;Complex IV;OXPHOS;OXPHOS subunits	17.0572	17.1832	NaN	17.0698	16.6428	NaN
Q9Y6G3	Large ribosomal subunit protein mL42	MRPL42	0.0671047	0.446558	+	Matrix	LSU;Mitochondrial central dogma;Mitochondrial ribosome;Translation	14.5252	14.5348	14.7053	14.7102	14.6324	14.6239
Q8WV60	Pentatricopeptide repeat-containing protein 2, mitochondrial	PTCD2	-0.0503766	0.44402	+	Matrix	Mitochondrial central dogma;mtRNA granules;mtRNA metabolism;Polycistronic mtRNA processing	14.7593	14.8344	14.6911	14.6597	14.7385	14.7354
Q9Y5U8	Mitochondrial pyruvate carrier 1	MPC1	0.1996	0.44169	+	MIM	Carbohydrate metabolism;Gluconeogenesis;Metabolism;Pyruvate metabolism;Small molecule transport;TCA-associated	16.9322	16.6582	16.5008	16.8407	17.1754	16.6739
Q9NUB1	Acetyl-coenzyme A synthetase 2-like, mitochondrial	ACSS1	0.0800063	0.441371	+	MIM	Fatty acid oxidation;Lipid metabolism;Metabolism	19.3799	19.3136	19.1371	19.4113	19.3438	19.3156
Q6UW78	Ubiquinol-cytochrome-c reductase complex assembly factor 3	UQCC3	0.145501	0.440966	+	MIM	CIII assembly factors;Complex III;OXPHOS;OXPHOS assembly factors	17.1387	17.2413	17.3425	17.2653	17.2499	17.6438
Q16595	Frataxin, mitochondrial	FXN	-0.0759513	0.439337	+	Matrix	Fe-S cluster biosynthesis;Metabolism;Metals and cofactors	16.465	16.4223	16.4029	16.4978	16.2815	16.2831
Q9NX47	E3 ubiquitin-protein ligase MARCHF5	MARCHF5	0.0409622	0.439014	+	MOM	Autophagy;Mitochondrial dynamics and surveillance;Mitophagy	18.046	17.9714	17.9223	18.0532	18.0167	17.9927
Q9NRX2	Large ribosomal subunit protein bL17m	MRPL17	-0.0439269	0.438585	+	Matrix	LSU;Mitochondrial central dogma;Mitochondrial ribosome;Translation	20.438	20.4543	20.5362	20.4077	20.4926	20.3964
Q5VWZ2	Lysophospholipase-like protein 1	LYPLAL1	-0.0748342	0.438389	+	unknown	Lipid metabolism;Metabolism	15.679	15.6564	15.5212	15.642	15.5348	15.4552
Q9BUP3	Oxidoreductase HTATIP2	HTATIP2	0.0440051	0.437877	+	Membrane	0	18.4848	18.3926	18.521	18.4754	18.5108	18.5443
Q9H0R6	Glutamyl-tRNA(Gln) amidotransferase subunit A, mitochondrial	QRSL1	0.0392011	0.436711	+	Matrix	Mitochondrial central dogma;mt-tRNA synthetases;Translation	18.158	18.211	18.112	18.2476	18.1596	18.1914
Q9NWT8	Small ribosomal subunit protein mS38	AURKAIP1	0.0453644	0.433982	+	Matrix	Mitochondrial central dogma;Mitochondrial ribosome;SSU;Translation	17.0457	17.0141	17.0191	17.1013	17.128	16.9857
Q9H845	Complex I assembly factor ACAD9, mitochondrial	ACAD9	-0.0467656	0.432956	+	MIM	CI assembly factors;Complex I;OXPHOS;OXPHOS assembly factors	19.2838	19.3375	19.2238	19.285	19.1738	19.246
Q9H9B4	Sideroflexin-1	SFXN1	0.0303071	0.431374	+	MIM	Amino acid metabolism;Folate and 1-C metabolism;Metabolism;Serine metabolism;Sideroflexins;Small molecule transport;Vitamin metabolism	23.003	22.9924	22.9233	23.0284	22.9716	23.0096
P15954	Cytochrome c oxidase subunit 7C, mitochondrial	COX7C	-0.285865	0.431178	+	MIM	CIV subunits;Complex IV;OXPHOS;OXPHOS subunits	18.6177	18.3779	19.1922	18.1797	18.4566	18.6939
Q9NXH9	tRNA (guanine(26)-N(2))-dimethyltransferase	TRMT1	-0.048865	0.429284	+	Matrix	Mitochondrial central dogma;mtRNA metabolism;mt-tRNA modifications	16.5377	16.5467	16.4516	16.3895	16.5168	16.4831
P53396	ATP-citrate synthase	ACLY	0.0685438	0.428593	+	Matrix	Carbohydrate metabolism;Metabolism;TCA-associated	18.3318	18.3167	18.1576	18.2817	18.4139	18.3162
Q8N5N7	Large ribosomal subunit protein mL50	MRPL50	0.0756594	0.428574	+	Matrix	LSU;Mitochondrial central dogma;Mitochondrial ribosome;Translation	20.3654	20.3693	20.5766	20.4615	20.5611	20.5157
Q8N8R5	Mitochondrial protein C2orf69	C2orf69	-0.115232	0.427925	+	Matrix	0	14.5753	14.7866	14.5594	14.5191	14.3747	14.682
Q5T2R2	All trans-polyprenyl-diphosphate synthase PDSS1	PDSS1	0.0696774	0.42438	+	MIM	Coenzyme Q metabolism;Metabolism;Metals and cofactors	17.562	17.5024	17.4612	17.7038	17.5337	17.4972
O94826	Mitochondrial import receptor subunit TOM70	TOMM70	0.039367	0.419765	+	MOM	Protein import, sorting and homeostasis;Protein import and sorting;TOM	20.5416	20.604	20.6287	20.5813	20.6249	20.6862
O75380	NADH dehydrogenase [ubiquinone] iron-sulfur protein 6, mitochondrial	NDUFS6	0.0286198	0.418904	+	MIM	CI subunits;Complex I;OXPHOS;OXPHOS subunits	20.3336	20.3797	20.4301	20.4214	20.4146	20.3934
P03886	NADH-ubiquinone oxidoreductase chain 1	MT-ND1	-0.408119	0.417778	+	MIM	CI subunits;Complex I;OXPHOS;OXPHOS subunits	15.2092	14.6697	14.0454	14.7214	14.0265	13.952
Q9BT30	Alpha-ketoglutarate-dependent dioxygenase alkB homolog 7, mitochondrial	ALKBH7	0.0645924	0.417129	+	Matrix	0	16.2103	16.1577	16.1286	16.2954	16.2876	16.1073
Q9Y3D7	Mitochondrial import inner membrane translocase subunit TIM16	PAM16	0.107747	0.416084	+	MIM	Protein import, sorting and homeostasis;Import motor;Protein import and sorting	19.5358	19.5825	19.7991	19.6009	19.8468	19.7929
Q8N183	NADH dehydrogenase [ubiquinone] 1 alpha subcomplex assembly factor 2	NDUFAF2	-0.0304387	0.41266	+	MIM	CI assembly factors;Complex I;OXPHOS;OXPHOS assembly factors	21.2903	21.2911	21.3637	21.2486	21.3168	21.2885
P78417	Glutathione S-transferase omega-1	GSTO1	-0.100686	0.412038	mito-interacting			16.8992	16.7857	16.6209	16.7955	16.5802	16.6281
O43521	Bcl-2-like protein 11	BCL2L11	0.0311114	0.411774	+	MOM	Apoptosis;Mitochondrial dynamics and surveillance	16.0478	16.0961	16.1299	16.1642	16.1101	16.0928
Q96T52	Mitochondrial inner membrane protease subunit 2	IMMP2L	0.194607	0.409923	+	MIM	Protein import, sorting and homeostasis;Preprotein cleavage;Proteases;Protein homeostasis;Protein import and sorting;Protein import, sorting and homeostasis	16.2994	16.1875	16.5261	16.42	16.3007	16.8761
P54098	DNA polymerase subunit gamma-1	POLG	-0.0266399	0.408874	+	Matrix	Mitochondrial central dogma;mtDNA maintenance;mtDNA nucleoid;mtDNA repair;mtDNA replication	17.569	17.626	17.5403	17.5578	17.568	17.5296
Q969S9	Ribosome-releasing factor 2, mitochondrial	GFM2	-0.0328579	0.40856	+	Matrix	Mitochondrial central dogma;Translation;Translation factors	18.8305	18.8878	18.793	18.8438	18.7779	18.7909
P13073	Cytochrome c oxidase subunit 4 isoform 1, mitochondrial	COX4I1	0.0565217	0.407297	+	MIM	CIV subunits;Complex IV;OXPHOS;OXPHOS subunits	21.7328	21.7227	21.781	21.69	21.8624	21.8537
Q8TAA5	GrpE protein homolog 2, mitochondrial	GRPEL2	-0.0359166	0.406824	+	Matrix	Protein import, sorting and homeostasis;Fe-S cluster biosynthesis;Import motor;Metabolism;Metals and cofactors;Protein import and sorting	18.0067	17.976	18.0754	17.9429	17.9841	18.0233
O75127	Pentatricopeptide repeat-containing protein 1, mitochondrial	PTCD1	-0.0252069	0.40545	+	Matrix	Mitochondrial central dogma;mtRNA granules;mtRNA metabolism	18.8239	18.8876	18.8008	18.8127	18.8038	18.8202
Q96SZ6	Mitochondrial tRNA methylthiotransferase CDK5RAP1	CDK5RAP1	-0.0398954	0.402432	+	Matrix	Mitochondrial central dogma;mtRNA metabolism;mt-tRNA modifications	17.8015	17.7956	17.711	17.7828	17.727	17.6785
P00505	Aspartate aminotransferase, mitochondrial	GOT2	-0.023215	0.399345	+	MIM	Amino acid metabolism;Carbohydrate metabolism;Glutamate metabolism;Glyoxylate metabolism;Kynurenine metabolism;Malate-aspartate shuttle;Metabolism;Sulfur metabolism	23.8009	23.7711	23.718	23.7345	23.748	23.7379
P78537	Biogenesis of lysosome-related organelles complex 1 subunit 1	BLOC1S1	-0.0463861	0.398934	+	unknown	Signaling	17.1351	17.0873	17.2188	17.1012	17.1537	17.0472
Q8N573	Oxidation resistance protein 1	OXR1	0.117126	0.398429	+	MOM	Detoxification;Metabolism;ROS and glutathione metabolism	13.7632	13.7689	13.6584	13.6386	14.0508	13.8525
Q9BUK0	Coiled-coil-helix-coiled-coil-helix domain-containing protein 7	CHCHD7	0.16326	0.397949	+	IMS	Copper metabolism;Metabolism;Metals and cofactors	15.5099	15.6082	16.0058	15.7231	15.8752	16.0154
Q9P0J0	NADH dehydrogenase [ubiquinone] 1 alpha subcomplex subunit 13	NDUFA13	-0.043012	0.394628	+	MIM	CI subunits;Complex I;OXPHOS;OXPHOS subunits	21.5704	21.5678	21.4594	21.4538	21.4701	21.5446
Q6UWS5	Protein PET117 homolog, mitochondrial	PET117	0.130792	0.394045	+	MIM	CIV assembly factors;Complex IV;OXPHOS;OXPHOS assembly factors	16.4298	16.1698	16.5087	16.3142	16.6328	16.5536
Q9NVH6	Trimethyllysine dioxygenase, mitochondrial	TMLHE	-0.0609881	0.393503	+	Matrix	Carnitine synthesis and transport;Metabolism;Metals and cofactors	16.3985	16.2456	16.2583	16.3254	16.2095	16.1846
Q9Y619	Mitochondrial ornithine transporter 1	SLC25A15	0.112431	0.393458	+	MIM	Amino acid metabolism;Metabolism;SLC25A family;Small molecule transport;Urea cycle	16.2936	16.2685	16.0634	16.4936	16.3077	16.1614
Q8IWA4	Mitofusin-1	MFN1	0.069547	0.392677	+	MOM	Fusion;Mitochondrial dynamics and surveillance;Organelle contact sites	17.8358	17.7478	17.6184	17.8691	17.8108	17.7309
P36873	Serine/threonine-protein phosphatase PP1-gamma catalytic subunit	PPP1CC	0.0373039	0.389483	mito-interacting			20.4296	20.3893	20.3731	20.5027	20.3767	20.4245
P46199	Translation initiation factor IF-2, mitochondrial	MTIF2	0.0325324	0.389187	+	Matrix	Mitochondrial central dogma;Translation;Translation factors	18.6698	18.712	18.6447	18.7337	18.7408	18.6497
Q9NZJ6	Ubiquinone biosynthesis O-methyltransferase, mitochondrial	COQ3	0.0336316	0.388826	+	MIM	Coenzyme Q metabolism;Metabolism;Metals and cofactors	18.2065	18.2113	18.286	18.2368	18.3194	18.2485
P49406	Large ribosomal subunit protein bL19m	MRPL19	-0.0215912	0.385933	+	Matrix	LSU;Mitochondrial central dogma;Mitochondrial ribosome;Translation	19.8687	19.8305	19.8393	19.7848	19.8532	19.8357
O00217	NADH dehydrogenase [ubiquinone] iron-sulfur protein 8, mitochondrial	NDUFS8	0.0862548	0.384614	+	MIM	CI subunits;Complex I;Fe-S-containing proteins;Metabolism;Metals and cofactors;OXPHOS;OXPHOS subunits	20.951	21.0316	21.1399	20.9785	21.2358	21.167
P82650	Small ribosomal subunit protein mS22	MRPS22	-0.0353025	0.383291	+	Matrix	Mitochondrial central dogma;Mitochondrial ribosome;SSU;Translation	19.1701	19.1327	19.1302	19.1739	19.1057	19.0475
Q86Y39	NADH dehydrogenase [ubiquinone] 1 alpha subcomplex subunit 11	NDUFA11	-0.097463	0.381894	+	MIM	CI subunits;Complex I;OXPHOS;OXPHOS subunits	16.6335	16.7866	16.4925	16.6447	16.4193	16.5561
Q9Y5J7	Mitochondrial import inner membrane translocase subunit Tim9	TIMM9	0.0253601	0.381518	+	MIM	Protein import, sorting and homeostasis;Chaperones;Protein homeostasis;Protein import and sorting;Protein import, sorting and homeostasis	18.7472	18.8189	18.8271	18.8218	18.8036	18.8439
P51648	Aldehyde dehydrogenase family 3 member A2	ALDH3A2	-0.0755825	0.379868	+	Membrane	Detoxification;Metabolism;ROS and glutathione metabolism	19.8636	19.6839	19.599	19.672	19.58	19.6678
O14957	Cytochrome b-c1 complex subunit 10	UQCR11	0.210912	0.378338	+	MIM	CIII subunits;Complex III;OXPHOS;OXPHOS subunits	16.7426	17.0444	16.4676	16.7346	16.8709	17.2817
Q32NB8	CDP-diacylglycerol--glycerol-3-phosphate 3-phosphatidyltransferase, mitochondrial	PGS1	0.058019	0.373949	+	MIM	Cardiolipin synthesis;Lipid metabolism;Metabolism;Phospholipid metabolism	16.4257	16.5159	16.2987	16.4497	16.4618	16.5028
Q9NQG6	Mitochondrial dynamics protein MIEF1	MIEF1	0.0539742	0.373477	+	MOM|Matrix	Fission;Mitochondrial central dogma;Mitochondrial dynamics and surveillance;Mitochondrial ribosome assembly;Translation	16.4786	16.5384	16.5874	16.4909	16.667	16.6084
O43572	A-kinase anchor protein 10, mitochondrial	AKAP10	0.127885	0.372984	+	MOM	cAMP-PKA signaling;Signaling	15.3624	15.5698	15.3395	NaN	15.4162	15.6874
P10809	60 kDa heat shock protein, mitochondrial	HSPD1	0.0900542	0.371626	+	Matrix	Protein import, sorting and homeostasis;Chaperones;Protein homeostasis	24.9734	24.9981	25.1045	24.9292	25.2035	25.2135
Q13114	TNF receptor-associated factor 3	TRAF3	0.176781	0.37001	mito-interacting			14.4907	14.3944	14.8748	14.716	14.8109	NaN
Q9P0U1	Mitochondrial import receptor subunit TOM7 homolog	TOMM7	0.0885696	0.3683	+	MOM	Protein import, sorting and homeostasis;Autophagy;Mitochondrial dynamics and surveillance;Mitophagy;Protein import and sorting;TOM	16.5497	16.577	16.7906	16.7618	16.6007	16.8205
Q4G0N4	NAD kinase 2, mitochondrial	NADK2	-0.0387535	0.366961	+	Matrix	Metabolism;Metals and cofactors;NAD biosynthesis and metabolism	19.1509	19.0417	19.0729	19.0968	18.9943	19.0582
Q8N4Q1	Mitochondrial intermembrane space import and assembly protein 40	CHCHD4	-0.0446803	0.366848	+	IMS	Protein import, sorting and homeostasis;MIA40;Protein import and sorting	18.6414	18.5438	18.4914	18.5637	18.5015	18.4775
P56556	NADH dehydrogenase [ubiquinone] 1 alpha subcomplex subunit 6	NDUFA6	0.0338421	0.365543	+	MIM	CI subunits;Complex I;OXPHOS;OXPHOS subunits	18.1721	18.201	18.2996	18.2541	18.2572	18.263
O95182	NADH dehydrogenase [ubiquinone] 1 alpha subcomplex subunit 7	NDUFA7	-0.0318044	0.365081	+	MIM	CI subunits;Complex I;OXPHOS;OXPHOS subunits	17.8142	17.826	17.9049	17.7736	17.8253	17.8507
Q7Z7F7	Large ribosomal subunit protein mL55	MRPL55	0.0700995	0.36497	+	Matrix	LSU;Mitochondrial central dogma;Mitochondrial ribosome;Translation	18.639	18.7177	18.8304	18.6834	18.8533	18.8607
Q9NP92	Large ribosomal subunit protein mL65	MRPS30	0.026097	0.36483	+	Matrix	LSU;Mitochondrial central dogma;Mitochondrial ribosome;Translation	17.8522	17.889	17.8017	17.8858	17.8422	17.8931
Q8IXM3	Large ribosomal subunit protein mL41	MRPL41	0.0421473	0.363997	+	Matrix	LSU;Mitochondrial central dogma;Mitochondrial ribosome;Translation	20.9145	20.9498	20.8902	20.8795	21.0355	20.9659
P14406	Cytochrome c oxidase subunit 7A2, mitochondrial	COX7A2	-0.0722631	0.363391	+	MIM	CIV subunits;Complex IV;OXPHOS;OXPHOS subunits	20.2163	20.2867	20.4122	20.1789	20.1667	20.3527
P82933	Small ribosomal subunit protein uS9m	MRPS9	-0.0230306	0.36303	+	Matrix	Mitochondrial central dogma;Mitochondrial ribosome;mtRNA granules;mtRNA metabolism;SSU;Translation	20.5605	20.5629	20.5783	20.4962	20.5514	20.585
O95169	NADH dehydrogenase [ubiquinone] 1 beta subcomplex subunit 8, mitochondrial	NDUFB8	-0.0410302	0.362578	+	MIM	CI subunits;Complex I;OXPHOS;OXPHOS subunits	19.2903	19.2918	19.2418	19.2965	19.2562	19.1482
Q96B49	Mitochondrial import receptor subunit TOM6 homolog	TOMM6	0.0680383	0.359909	+	MOM	Protein import, sorting and homeostasis;Protein import and sorting;TOM	18.4931	18.5487	18.7443	18.6758	18.624	18.6905
Q9H2D1	Mitochondrial folate transporter/carrier	SLC25A32	0.508496	0.358373	+	MIM	Folate and 1-C metabolism;Metabolism;SLC25A family;Small molecule transport;Vitamin B2 metabolism;Vitamin metabolism	13.4339	14.4658	NaN	14.3398	14.5769	NaN
A6NFY7	Succinate dehydrogenase assembly factor 1, mitochondrial	SDHAF1	0.0473131	0.358352	+	Matrix	CII assembly factors;Complex II;OXPHOS;OXPHOS assembly factors	16.4715	16.4707	16.6218	16.5477	16.5449	16.6134
Q86VU5	Catechol O-methyltransferase domain-containing protein 1	COMTD1	0.0362949	0.357637	+	Membrane	0	19.3064	19.2969	19.4207	19.3778	19.3527	19.4023
O43181	NADH dehydrogenase [ubiquinone] iron-sulfur protein 4, mitochondrial	NDUFS4	0.067126	0.357494	+	MIM	CI subunits;Complex I;OXPHOS;OXPHOS subunits	18.2415	18.2865	18.4806	18.3545	18.448	18.4076
Q96PE7	Methylmalonyl-CoA epimerase, mitochondrial	MCEE	-0.0694415	0.356077	+	Matrix	Carbohydrate metabolism;Fatty acid oxidation;Lipid metabolism;Metabolism;Propanoate metabolism	16.4138	16.4336	16.5955	16.3164	16.5143	16.4039
P56134	ATP synthase subunit f, mitochondrial	ATP5MF	-0.106445	0.355492	+	MIM	Complex V;CV subunits;OXPHOS;OXPHOS subunits	20.9044	21.0433	20.6794	20.8856	20.7632	20.6591
Q14249	Endonuclease G, mitochondrial	ENDOG	0.0656115	0.355441	+	IMS	Apoptosis;Mitochondrial central dogma;Mitochondrial dynamics and surveillance;mtDNA maintenance;mtDNA stability and decay;mtRNA metabolism;mtRNA stability and decay	19.3272	19.3272	19.5012	19.3582	19.5313	19.4629
O94925	Glutaminase kidney isoform, mitochondrial	GLS	0.0330556	0.353596	+	MIM	Amino acid metabolism;Glutamate metabolism;Metabolism	20.7395	20.8033	20.7138	20.8365	20.7387	20.7805
Q9BQ48	Large ribosomal subunit protein bL34m	MRPL34	0.0215906	0.351453	+	Matrix	LSU;Mitochondrial central dogma;Mitochondrial ribosome;Translation	18.1924	18.232	18.2516	18.2454	18.2799	18.2154
Q9NUJ1	Palmitoyl-protein thioesterase ABHD10, mitochondrial	ABHD10	-0.0951157	0.350046	+	Matrix	Detoxification;Metabolism;Xenobiotic metabolism	19.2537	19.2221	19.098	19.2981	19.024	18.9664
Q96EY7	Small ribosomal subunit protein mS39	PTCD3	-0.068793	0.349368	+	Matrix	Mitochondrial central dogma;Mitochondrial ribosome;Mitochondrial ribosome assembly;SSU;Translation	19.9902	19.9644	19.8151	19.9752	19.8069	19.7812
P82664	Small ribosomal subunit protein uS10m	MRPS10	-0.079764	0.348061	+	Matrix	Mitochondrial central dogma;Mitochondrial ribosome;SSU;Translation	19.8962	19.9829	19.7256	19.891	19.6914	19.7831
Q9NQ50	Large ribosomal subunit protein mL40	MRPL40	0.0352821	0.347754	+	Matrix	LSU;Mitochondrial central dogma;Mitochondrial ribosome;Translation	21.0846	21.1326	21.185	21.1096	21.1886	21.2099
O95140	Mitofusin-2	MFN2	0.0531089	0.347551	+	MOM	Fusion;Mitochondrial dynamics and surveillance;Organelle contact sites	17.8936	17.9079	17.7728	18.0036	17.8533	17.8768
P56385	ATP synthase subunit e, mitochondrial	ATP5ME	-0.043136	0.34499	+	MIM	Complex V;Cristae formation;CV subunits;Mitochondrial dynamics and surveillance;OXPHOS;OXPHOS subunits	23.1458	23.1437	23.2956	23.1305	23.174	23.1513
O60220	Mitochondrial import inner membrane translocase subunit Tim8 A	TIMM8A	0.0905056	0.344596	+	MIM	Protein import, sorting and homeostasis;Chaperones;Protein homeostasis;Protein import and sorting;Protein import, sorting and homeostasis	20.6947	20.613	20.9353	20.742	20.9088	20.8636
P00390	Glutathione reductase, mitochondrial	GSR	-0.0451908	0.343202	+	Matrix	Detoxification;Metabolism;ROS and glutathione metabolism	18.9452	18.8899	18.8859	18.9635	18.8186	18.8033
Q8WW59	SPRY domain-containing protein 4	SPRYD4	-0.131254	0.342336	+	Matrix	0	17.039	16.8865	16.6824	16.979	16.6168	16.6183
O15091	Mitochondrial ribonuclease P catalytic subunit	PRORP	-0.0607866	0.340338	+	Matrix	Mitochondrial central dogma;mtRNA granules;mtRNA metabolism;Polycistronic mtRNA processing	17.3227	17.4589	17.2511	17.3646	17.2599	17.2258
Q9UJZ1	Stomatin-like protein 2, mitochondrial	STOML2	0.0677846	0.337125	+	MIM	Protein import, sorting and homeostasis;Protein homeostasis	22.9738	22.9443	23.0861	22.9344	23.0984	23.1748
Q53S33	BolA-like protein 3	BOLA3	0.0298074	0.33661	+	Matrix	Fe-S cluster biosynthesis;Fe-S-containing proteins;Metabolism;Metals and cofactors	17.4528	17.4389	17.5089	17.4376	17.5305	17.522
Q96ND0	Protein FAM210A	FAM210A	0.052749	0.336225	+	MIM	0	16.5938	16.4991	16.5575	16.694	16.6211	16.4935
Q96CM3	Pseudouridylate synthase RPUSD4, mitochondrial	RPUSD4	0.068511	0.335767	+	Matrix	Mitochondrial central dogma;mtRNA granules;mtRNA metabolism;mt-rRNA modifications;mt-tRNA modifications	15.9701	16.0156	15.7686	16.0588	15.9416	15.9593
Q9H857	5'-nucleotidase domain-containing protein 2	NT5DC2	-0.106163	0.333537	+	Matrix	Metabolism;Nucleotide metabolism;Nucleotide synthesis and processing	18.3845	18.4259	18.1144	18.3747	18.143	18.0886
Q9Y6I8	Peroxisomal membrane protein 4	PXMP4	0.304024	0.332481	+	unknown	0	14.2052	14.0274	13.5176	14.7977	14.1537	13.7108
Q9BW91	ADP-ribose pyrophosphatase, mitochondrial	NUDT9	0.0599823	0.332367	+	Matrix	Metabolism;Nucleotide metabolism;Nucleotide synthesis and processing	16.7334	16.6666	16.8892	16.7543	16.8588	16.8561
Q9HCL2	Glycerol-3-phosphate acyltransferase 1, mitochondrial	GPAM	0.151954	0.332357	+	Membrane	Cardiolipin synthesis;Lipid metabolism;Metabolism;Phospholipid metabolism	13.1802	13.3079	NaN	13.5533	13.2387	NaN
Q16795	NADH dehydrogenase [ubiquinone] 1 alpha subcomplex subunit 9, mitochondrial	NDUFA9	-0.0977281	0.332125	+	MIM	CI subunits;Complex I;OXPHOS;OXPHOS subunits	20.3685	20.2418	20.08	20.3063	20.0228	20.068
Q9UI32	Glutaminase liver isoform, mitochondrial	GLS2	-0.0348339	0.330953	+	Matrix	Amino acid metabolism;Glutamate metabolism;Metabolism	15.221	15.3133	15.3189	15.2931	15.1933	15.2623
P56181	NADH dehydrogenase [ubiquinone] flavoprotein 3, mitochondrial	NDUFV3	-0.0987574	0.330651	+	MIM	CI subunits;Complex I;OXPHOS;OXPHOS subunits	16.0511	16.4263	16.1907	16.2041	16.0161	16.1516
Q96QE5	Transcription elongation factor, mitochondrial	TEFM	0.0585384	0.328966	+	Matrix	Mitochondrial central dogma;mtRNA metabolism;Transcription	16.4976	16.3397	16.3872	16.5678	16.3731	16.4591
P56378	ATP synthase subunit ATP5MJ, mitochondrial	ATP5MJ	0.0663389	0.328266	+	MIM	Complex V;CV subunits;OXPHOS;OXPHOS subunits	16.776	16.7362	16.7896	16.8901	16.6728	16.938
Q15119	[Pyruvate dehydrogenase (acetyl-transferring)] kinase isozyme 2, mitochondrial	PDK2	0.119451	0.327716	+	Matrix	Carbohydrate metabolism;Metabolism;Pyruvate metabolism	15.2797	15.396	14.9919	15.5201	15.2337	15.2722
Q969Z0	FAST kinase domain-containing protein 4	TBRG4	-0.105514	0.324125	+	Matrix	Mitochondrial central dogma;mtRNA metabolism;mtRNA stability and decay;Polycistronic mtRNA processing	18.7905	18.8598	18.5244	18.7917	18.5328	18.5337
Q96BQ5	Coiled-coil domain-containing protein 127	CCDC127	0.0234203	0.321586	+	Membrane	0	17.79	17.7765	17.7962	17.8117	17.7599	17.8614
O75648	Mitochondrial tRNA-specific 2-thiouridylase 1	TRMU	0.0328236	0.321431	+	Matrix	Mitochondrial central dogma;mtRNA metabolism;mt-tRNA modifications	17.2239	17.2387	17.1856	17.2898	17.2855	17.1713
Q9BYD6	Large ribosomal subunit protein uL1m	MRPL1	0.0400645	0.316796	+	Matrix	LSU;Mitochondrial central dogma;Mitochondrial ribosome;Translation	19.1679	19.1759	19.2997	19.1994	19.2648	19.2995
P40926	Malate dehydrogenase, mitochondrial	MDH2	0.129873	0.315524	+	Matrix	Carbohydrate metabolism;Gluconeogenesis;Malate-aspartate shuttle;Metabolism;TCA cycle	24.9646	24.9733	25.2447	24.9086	25.3302	25.3334
Q8N0U4	Protein FAM185A	FAM185A	0.0449311	0.314567	+	Matrix	0	15.153	15.1252	15.2953	15.266	15.2564	15.186
Q15388	Mitochondrial import receptor subunit TOM20 homolog	TOMM20	0.0326538	0.313432	+	MOM	Protein import, sorting and homeostasis;Mitochondrial dynamics and surveillance;Protein import and sorting;TOM	17.1291	17.1836	17.22	17.1964	17.1606	17.2737
Q5SVS4	Kidney mitochondrial carrier protein 1	SLC25A30	0.0394522	0.312145	+	MIM	Metabolism;SLC25A family;Small molecule transport;Sulfur metabolism	15.5599	15.4948	15.4488	15.5924	15.5682	15.4611
Q567V2	Mpv17-like protein 2	MPV17L2	0.0374959	0.306989	+	MIM	Mitochondrial central dogma;Mitochondrial ribosome assembly;Translation	16.2084	16.2133	16.0647	16.2089	16.2106	16.1794
Q96I23	Protein preY, mitochondrial	PYURF	0.065396	0.306677	+	unknown	0	18.3163	18.4848	18.2776	18.307	18.4755	18.4925
Q9UGC7	Peptide chain release factor 1-like, mitochondrial	MTRF1L	-0.0236362	0.305209	+	Matrix	Mitochondrial central dogma;Translation;Translation factors	15.6822	15.7066	15.7757	15.7069	15.7172	15.6696
Q9H6K4	Optic atrophy 3 protein	OPA3	-0.0407734	0.300878	+	MOM	0	17.4595	17.5404	17.4691	17.5465	17.3982	17.402
Q9P2J9	[Pyruvate dehydrogenase [acetyl-transferring]]-phosphatase 2, mitochondrial	PDP2	-0.0268383	0.30086	+	Matrix	Carbohydrate metabolism;Metabolism;Pyruvate metabolism	16.5981	16.5784	16.5517	16.5708	16.5937	16.4832
Q9Y2C4	Nuclease EXOG, mitochondrial	EXOG	0.0171928	0.298751	+	MIM	Mitochondrial central dogma;mtDNA maintenance;mtDNA repair;mtDNA replication;mtDNA stability and decay	17.1405	17.171	17.2028	17.2096	17.1598	17.1965
P03897	NADH-ubiquinone oxidoreductase chain 3	MT-ND3	-0.472563	0.298707	+	MIM	CI subunits;Complex I;OXPHOS;OXPHOS subunits	14.8628	15.0141	NaN	15.0439	13.8879	NaN
Q9Y2Q9	Small ribosomal subunit protein bS1m	MRPS28	0.0418695	0.295985	+	Matrix	Mitochondrial central dogma;Mitochondrial ribosome;SSU;Translation	19.9165	19.9314	20.044	19.9338	20.0753	20.0084
Q9NPJ3	Acyl-coenzyme A thioesterase 13	ACOT13	0.0480131	0.295747	+	Matrix	Lipid metabolism;Metabolism	20.2414	20.1783	20.3289	20.2033	20.3201	20.3693
Q9BUV8	GEL complex subunit OPTI	RAB5IF	0.0678361	0.295179	+	MIM	OXPHOS;OXPHOS assembly factors;Respirasome assembly	15.7077	15.7034	15.6979	15.6464	15.7132	15.953
Q9Y291	Small ribosomal subunit protein mS33	MRPS33	-0.0265999	0.294681	+	Matrix	Mitochondrial central dogma;Mitochondrial ribosome;SSU;Translation	17.9243	17.9058	17.9299	17.8345	17.9582	17.8875
P30038	Delta-1-pyrroline-5-carboxylate dehydrogenase, mitochondrial	ALDH4A1	-0.0166505	0.294675	+	Matrix	Amino acid metabolism;Glyoxylate metabolism;Metabolism;Proline metabolism	20.0595	20.0579	20.1021	20.0307	20.0905	20.0483
Q6PI48	Aspartate--tRNA ligase, mitochondrial	DARS2	-0.0628077	0.294588	+	Matrix	Mitochondrial central dogma;mt-tRNA synthetases;Translation	20.4199	20.3837	20.2118	20.3904	20.2054	20.2313
O75439	Mitochondrial-processing peptidase subunit beta	PMPCB	0.0168343	0.294381	+	Matrix	Protein import, sorting and homeostasis;Preprotein cleavage;Proteases;Protein homeostasis;Protein import and sorting;Protein import, sorting and homeostasis	21.0806	21.1376	21.1328	21.1458	21.1502	21.1054
Q07812	Apoptosis regulator BAX	BAX	0.064057	0.292057	+	MOM	Apoptosis;Mitochondrial dynamics and surveillance	18.7699	18.7681	18.9991	18.8472	18.8857	18.9963
P51149	Ras-related protein Rab-7a	RAB7A	-0.0346063	0.290904	mito-interacting			22.186	22.0917	22.0447	22.1197	22.0386	22.0602
O75947	ATP synthase subunit d, mitochondrial	ATP5PD	0.0462577	0.287086	+	MIM	Complex V;CV subunits;OXPHOS;OXPHOS subunits	22.4827	22.5476	22.6516	22.5223	22.6415	22.657
Q7Z7K0	COX assembly mitochondrial protein homolog	CMC1	0.0517763	0.279922	+	IMS	CIV assembly factors;Complex IV;OXPHOS;OXPHOS assembly factors	19.2506	19.3307	19.4404	19.2945	19.4224	19.4602
Q8TC12	Retinol dehydrogenase 11	RDH11	-0.0508156	0.278841	mito-interacting			20.2816	20.1165	20.0559	20.1424	20.0457	20.1134
Q9Y3D5	Small ribosomal subunit protein bS18m	MRPS18C	-0.126696	0.278667	+	Matrix	Mitochondrial central dogma;Mitochondrial ribosome;SSU;Translation	15.7326	15.5728	15.8573	15.7575	15.7574	15.2678
P54819	Adenylate kinase 2, mitochondrial	AK2	0.0752335	0.275439	+	IMS	Metabolism;Nucleotide metabolism;Nucleotide synthesis and processing	21.9304	21.9653	22.1533	21.9223	22.1617	22.1907
O14548	Cytochrome c oxidase subunit 7A-related protein, mitochondrial	COX7A2L	-0.0209643	0.272186	+	MIM	CIV subunits;Complex IV;OXPHOS;OXPHOS assembly factors;OXPHOS subunits;Respirasome assembly	18.2496	18.2521	18.1876	18.2509	18.1738	18.2018
Q8TC07	TBC1 domain family member 15	TBC1D15	-0.0785106	0.271783	mito-interacting			15.4194	15.3734	15.3242	15.2561	15.1207	15.5047
P12235	ADP/ATP translocase 1	SLC25A4	0.0437667	0.268578	+	MIM	Calcium homeostasis;Metabolism;Mitochondrial permeability transition pore;Nucleotide import;Nucleotide metabolism;Signaling;SLC25A family;Small molecule transport	20.5484	20.6155	20.3998	20.59	20.5622	20.5427
Q9BVS5	tRNA (adenine(58)-N(1))-methyltransferase, mitochondrial	TRMT61B	-0.0441411	0.267986	+	Matrix	Mitochondrial central dogma;Mitochondrial ribosome assembly;mtRNA metabolism;mt-rRNA modifications;mt-tRNA modifications;Translation	16.7568	16.7891	16.9488	16.7319	16.8034	16.827
Q9NRP2	COX assembly mitochondrial protein 2 homolog	CMC2	-0.0833117	0.264995	+	IMS	CIV assembly factors;Complex IV;OXPHOS;OXPHOS assembly factors	17.5626	17.5394	17.8775	17.5561	17.6932	17.4803
Q9BRX8	Peroxiredoxin-like 2A	PRXL2A	-0.0763563	0.264983	+	Membrane	Detoxification;Metabolism;ROS and glutathione metabolism	16.2756	16.1982	15.9505	16.134	16.1161	15.945
P14854	Cytochrome c oxidase subunit 6B1	COX6B1	-0.0667013	0.264674	+	MIM	CIV subunits;Complex IV;OXPHOS;OXPHOS subunits	21.6701	21.7696	21.968	21.6368	21.787	21.7838
Q13084	Large ribosomal subunit protein bL28m	MRPL28	-0.0232213	0.264415	+	Matrix	LSU;Mitochondrial central dogma;Mitochondrial ribosome;Translation	19.9079	20.0037	20.0093	19.9312	19.9729	19.9471
Q92667	A-kinase anchor protein 1, mitochondrial	AKAP1	-0.0257848	0.263983	+	MOM	cAMP-PKA signaling;Signaling	18.6757	18.6681	18.5742	18.6507	18.6133	18.5767
P36969	Phospholipid hydroperoxide glutathione peroxidase	GPX4	0.0304206	0.263541	+	MIM	Detoxification;Metabolism;ROS and glutathione metabolism;Selenoproteins	15.5707	15.6498	15.7189	15.6883	15.6434	15.699
Q96HS1	Serine/threonine-protein phosphatase PGAM5, mitochondrial	PGAM5	0.0198059	0.262816	+	MOM	Autophagy;Mitochondrial dynamics and surveillance;Mitophagy	21.8506	21.869	21.7721	21.8439	21.8478	21.8594
O96008	Mitochondrial import receptor subunit TOM40 homolog	TOMM40	-0.0529181	0.262578	+	MOM	Protein import, sorting and homeostasis;Protein import and sorting;TOM	21.3406	21.42	21.2464	21.4042	21.1941	21.2501
P23763	Vesicle-associated membrane protein 1	VAMP1	0.299747	0.261134	mito-interacting			NaN	13.5868	12.8805	NaN	13.309	13.7578
Q9BZE1	Large ribosomal subunit protein mL37	MRPL37	-0.0540276	0.258876	+	Matrix	LSU;Mitochondrial central dogma;Mitochondrial ribosome;Translation	20.6765	20.5883	20.4476	20.616	20.4691	20.4653
P42704	Leucine-rich PPR motif-containing protein, mitochondrial	LRPPRC	-0.0520802	0.257987	+	Matrix	Mitochondrial central dogma;mtRNA metabolism;mtRNA stability and decay;Translation	22.3204	22.3206	22.1143	22.2814	22.1721	22.1456
P35270	Sepiapterin reductase	SPR	0.0589453	0.257084	+	unknown	Metabolism;Metals and cofactors;Tetrahydobiopterin synthesis	17.2486	17.0776	17.2553	17.3919	17.2001	17.1663
Q9UIJ7	GTP:AMP phosphotransferase AK3, mitochondrial	AK3	-0.0208677	0.256335	+	Matrix	Metabolism;Nucleotide metabolism;Nucleotide synthesis and processing	19.2454	19.2224	19.3241	19.2384	19.2288	19.2622
Q96GE9	Distal membrane-arm assembly complex protein 1	DMAC1	-0.0675729	0.254848	+	MIM	CI assembly factors;Complex I;OXPHOS;OXPHOS assembly factors	18.3473	18.3337	18.1138	18.2988	18.2383	18.055
Q9BUT9	MAPK regulated corepressor interacting protein 2	MCRIP2	0.171708	0.254332	+	unknown	Signaling	12.8878	13.4845	13.7986	13.5328	13.5449	13.6083
Q16718	NADH dehydrogenase [ubiquinone] 1 alpha subcomplex subunit 5	NDUFA5	0.0514081	0.253667	+	MIM	CI subunits;Complex I;OXPHOS;OXPHOS subunits	21.0695	21.0527	21.1899	21.0226	21.1976	21.2461
Q9NXA8	NAD-dependent protein deacylase sirtuin-5, mitochondrial	SIRT5	0.0475292	0.252602	+	Matrix	Metabolism;Metals and cofactors;NAD biosynthesis and metabolism	16.1485	16.1935	16.21	16.0946	16.2595	16.3405
O14832	Phytanoyl-CoA dioxygenase, peroxisomal	PHYH	-0.0497882	0.251077	+	Matrix	Lipid metabolism;Metabolism	17.5841	17.3609	17.3621	17.3767	17.3463	17.4349
O60930	Ribonuclease H1	RNASEH1	-0.050601	0.250956	+	Matrix	Mitochondrial central dogma;mtDNA maintenance;mtDNA replication;mtRNA metabolism;mtRNA stability and decay	13.9946	13.9125	14.0695	13.9413	13.8277	14.0558
Q9BYC8	Large ribosomal subunit protein bL32m	MRPL32	0.033947	0.250691	+	Matrix	LSU;Mitochondrial central dogma;Mitochondrial ribosome;Translation	18.3071	18.3596	18.4608	18.4115	18.4593	18.3586
P61604	10 kDa heat shock protein, mitochondrial	HSPE1	0.159522	0.247052	+	Matrix	Protein import, sorting and homeostasis;Chaperones;Protein homeostasis	24.7271	24.76	25.3123	24.7525	25.292	25.2336
P23434	Glycine cleavage system H protein, mitochondrial	GCSH	0.0630061	0.243352	+	Matrix	Amino acid metabolism;Glycine cleavage system;Glycine metabolism;Lipid metabolism;Lipoate insertion;Metabolism	20.721	20.6861	20.7907	20.9836	20.6568	20.7464
Q6P1X6	UPF0598 protein C8orf82	C8orf82	0.040472	0.24334	+	Matrix	0	18.1936	18.3157	18.4161	18.3305	18.3421	18.3743
Q96CU9	FAD-dependent oxidoreductase domain-containing protein 1	FOXRED1	0.0375684	0.242189	+	MIM	CI assembly factors;Complex I;OXPHOS;OXPHOS assembly factors	17.5688	17.5704	17.411	17.6124	17.5431	17.5074
Q8N442	Translation factor GUF1, mitochondrial	GUF1	0.0566794	0.241859	+	Matrix	Mitochondrial central dogma;Translation	16.591	16.5823	16.4216	16.7368	16.5176	16.5106
O43772	Mitochondrial carnitine/acylcarnitine carrier protein	SLC25A20	0.124546	0.241769	+	MIM	Carnitine shuttle;Carnitine synthesis and transport;Fatty acid oxidation;Lipid metabolism;Metabolism;Metals and cofactors;SLC25A family;Small molecule transport	14.5924	14.6293	14.2548	14.9389	14.3968	14.5144
Q9P0J6	Large ribosomal subunit protein bL36m	MRPL36	0.113033	0.241512	+	Matrix	LSU;Mitochondrial central dogma;Mitochondrial ribosome;Translation	15.9675	16.1783	16.4169	16.0901	16.27	16.5417
Q8TB37	Iron-sulfur protein NUBPL	NUBPL	-0.016866	0.240253	+	Matrix	CI assembly factors;Complex I;Fe-S cluster biosynthesis;Fe-S-containing proteins;Metabolism;Metals and cofactors;OXPHOS;OXPHOS assembly factors	17.9141	17.9734	17.9467	17.9484	17.9507	17.8844
Q9Y3D9	Small ribosomal subunit protein mS23	MRPS23	0.0336056	0.23783	+	Matrix	Mitochondrial central dogma;Mitochondrial ribosome;SSU;Translation	20.9453	20.9726	21.0869	20.9765	21.097	21.0321
Q8N4H5	Mitochondrial import receptor subunit TOM5 homolog	TOMM5	0.0330976	0.237335	+	MOM	Protein import, sorting and homeostasis;Protein import and sorting;TOM	19.3443	19.251	19.2279	19.3787	19.234	19.3098
Q969Y2	tRNA modification GTPase GTPBP3, mitochondrial	GTPBP3	-0.0212332	0.237023	+	Matrix	Folate and 1-C metabolism;Metabolism;Mitochondrial central dogma;mtRNA metabolism;mt-tRNA modifications;Vitamin metabolism	18.2992	18.3509	18.3992	18.369	18.3086	18.308
P38117	Electron transfer flavoprotein subunit beta	ETFB	0.0356121	0.232317	+	Matrix	Metabolism;Amino acid metabolism;Branched-chain amino acid metabolism;Choline and betaine metabolism;Electron carriers;Fatty acid oxidation;Glycine metabolism;Lipid metabolism;Lysine metabolism;Metabolism;Q-linked reactions, other;Vitamin metabolism	22.9686	23.0123	23.0688	22.9468	23.108	23.1016
Q9HC21	Mitochondrial thiamine pyrophosphate carrier	SLC25A19	-0.0411046	0.229983	+	MIM	Metabolism;SLC25A family;Small molecule transport;Vitamin B1 metabolism;Vitamin metabolism	17.7325	17.7207	17.5834	17.7213	17.6471	17.5448
Q9H7Z7	Prostaglandin E synthase 2	PTGES2	0.0309766	0.228899	+	MIM	Eicosanoid metabolism;Lipid metabolism;Metabolism	19.6314	19.729	19.5645	19.7027	19.6876	19.6275
O75394	Large ribosomal subunit protein bL33m	MRPL33	-0.0354093	0.22873	+	Matrix	LSU;Mitochondrial central dogma;Mitochondrial ribosome;Translation	16.9266	16.9438	17.1024	16.9242	16.9413	17.0012
P56381	ATP synthase subunit epsilon, mitochondrial	ATP5F1E	0.262061	0.226889	+	MIM	Complex V;CV subunits;OXPHOS;OXPHOS subunits	18.996	19.2283	20.1354	19.1448	20.0784	19.9227
Q96I36	Cytochrome c oxidase assembly protein COX14	COX14	-0.106479	0.225243	+	MIM	CIV assembly factors;Complex IV;Mitochondrial central dogma;OXPHOS;OXPHOS assembly factors;Translation;Translation factors	13.6929	13.8821	13.6002	13.4973	13.4132	13.9452
Q9H2K0	Translation initiation factor IF-3, mitochondrial	MTIF3	0.0320505	0.225009	+	Matrix	Mitochondrial central dogma;Translation;Translation factors	16.7501	16.7718	16.9061	16.7896	16.8795	16.855
P11310	Medium-chain specific acyl-CoA dehydrogenase, mitochondrial	ACADM	-0.0221901	0.224837	+	Matrix	Fatty acid oxidation;Lipid metabolism;Metabolism	21.5135	21.5123	21.5919	21.4644	21.5261	21.5607
Q8N2A8	Mitochondrial cardiolipin hydrolase	PLD6	-0.0662851	0.223868	+	MOM	Cardiolipin synthesis;Fusion;Lipid metabolism;Metabolism;Mitochondrial dynamics and surveillance	15.2058	15.2916	14.9137	15.0951	15.038	15.0791
P54886	Delta-1-pyrroline-5-carboxylate synthase	ALDH18A1	0.0233905	0.222954	+	Matrix	Amino acid metabolism;Metabolism;Proline metabolism	21.8243	21.8435	21.7283	21.8597	21.8162	21.7904
Q9NQZ5	StAR-related lipid transfer protein 7, mitochondrial	STARD7	0.0471115	0.222465	+	IMS	Lipid metabolism;Metabolism;Phospholipid metabolism;Small molecule transport	15.2151	15.2439	15.4496	15.2759	15.382	15.392
Q9UKU7	Isobutyryl-CoA dehydrogenase, mitochondrial	ACAD8	0.06589	0.222451	+	Matrix	Amino acid metabolism;Branched-chain amino acid metabolism;Metabolism	19.1151	19.2395	19.2704	19.0659	19.3502	19.4066
Q9NPL8	Complex I assembly factor TIMMDC1, mitochondrial	TIMMDC1	0.0247237	0.221436	+	MIM	CI assembly factors;Complex I;OXPHOS;OXPHOS assembly factors	19.0996	19.1131	18.9866	19.1186	19.0947	19.0601
Q9NWU5	Large ribosomal subunit protein uL22m	MRPL22	0.0453059	0.217641	+	Matrix	LSU;Mitochondrial central dogma;Mitochondrial ribosome;Translation	19.2693	19.252	19.436	19.2545	19.4016	19.4371
Q9BU61	NADH dehydrogenase [ubiquinone] 1 alpha subcomplex assembly factor 3	NDUFAF3	0.0786126	0.215733	+	MIM	CI assembly factors;Complex I;OXPHOS;OXPHOS assembly factors	19.9434	19.9898	20.1483	19.8597	20.1719	20.2857
Q9UDW1	Cytochrome b-c1 complex subunit 9	UQCR10	0.0410665	0.214978	+	MIM	CIII subunits;Complex III;OXPHOS;OXPHOS subunits	14.434	14.3086	14.3552	14.3411	14.3437	14.5361
Q9NR31	GTP-binding protein SAR1a	SAR1A	-0.0692129	0.213921	mito-interacting			15.1111	15.0359	14.7565	15.0205	14.8739	14.8014
Q86TS9	Large ribosomal subunit protein mL52	MRPL52	0.0792433	0.212414	+	Matrix	LSU;Mitochondrial central dogma;Mitochondrial ribosome;Translation	18.757	18.7843	19.0189	18.7057	19.1051	18.9872
P84085	ADP-ribosylation factor 5	ARF5	-0.0418921	0.21167	+	unknown	0	15.2884	15.3317	15.3181	15.416	15.2354	15.1611
Q13907	Isopentenyl-diphosphate Delta-isomerase 1	IDI1	-0.035766	0.209338	+	Matrix	Cholesterol-associated;Lipid metabolism;Metabolism	18.0071	17.9759	18.1702	18.0538	18.0298	17.9623
Q9GZT8	NIF3-like protein 1	NIF3L1	0.0285854	0.208647	+	Matrix	0	16.8784	16.7594	16.7268	16.8542	16.8301	16.7661
Q9BSH5	Haloacid dehalogenase-like hydrolase domain-containing protein 3	HDHD3	-0.00844383	0.207819	+	Matrix	0	17.6986	17.7014	17.706	17.722	17.6902	17.6684
P21796	Voltage-dependent anion-selective channel protein 1	VDAC1	-0.0744998	0.207171	+	MOM	Calcium homeostasis;Mitochondrial dynamics and surveillance;Mitochondrial permeability transition pore;Organelle contact sites;Signaling;Small molecule transport	23.6715	23.6311	23.9099	23.4583	23.703	23.8278
P14735	Insulin-degrading enzyme	IDE	-0.0250473	0.206865	+	Matrix	Protein import, sorting and homeostasis;Proteases;Protein homeostasis	17.1584	17.1464	17.0721	17.1763	17.053	17.0725
Q8WWV3	Reticulon-4-interacting protein 1, mitochondrial	RTN4IP1	-0.0143604	0.205047	+	Matrix	0	17.0955	17.1207	17.0634	17.0432	17.1171	17.0762
Q9Y399	Small ribosomal subunit protein uS2m	MRPS2	0.0234305	0.204845	+	Matrix	Mitochondrial central dogma;Mitochondrial ribosome;SSU;Translation	19.0387	19.0492	18.9472	19.0951	19.0013	19.0091
Q9BQ95	Evolutionarily conserved signaling intermediate in Toll pathway, mitochondrial	ECSIT	-0.0189063	0.20427	+	MIM	CI assembly factors;Complex I;OXPHOS;OXPHOS assembly factors	19.1442	19.1841	19.0768	19.1506	19.0984	19.0994
Q9H019	Mitochondrial fission regulator 1-like	MTFR1L	-0.0590744	0.203801	+	unknown	0	17.4297	17.5041	17.7621	17.409	17.5496	17.56
Q49B96	Cytochrome c oxidase assembly protein COX19	COX19	0.0575822	0.20376	+	IMS	CIV assembly factors;Complex IV;Copper metabolism;Metabolism;Metals and cofactors;OXPHOS;OXPHOS assembly factors	16.8259	16.7833	17.0584	16.8244	17.0585	16.9574
Q13405	Large ribosomal subunit protein mL49	MRPL49	-0.0302512	0.20281	+	Matrix	LSU;Mitochondrial central dogma;Mitochondrial ribosome;Translation	20.2307	20.2929	20.4195	20.2632	20.3134	20.2758
Q99595	Mitochondrial import inner membrane translocase subunit Tim17-A	TIMM17A	0.0582422	0.200794	+	MIM	Protein import, sorting and homeostasis;Protein import and sorting;TIM23 presequence pathway	18.2452	17.94	18.1215	18.2681	18.1788	18.0344
Q8NI37	Protein phosphatase PTC7 homolog	PPTC7	0.020263	0.20043	+	Matrix	Signaling	16.1974	16.2291	16.1469	16.2113	16.2646	16.1582
P28331	NADH-ubiquinone oxidoreductase 75 kDa subunit, mitochondrial	NDUFS1	-0.0101433	0.19994	+	MIM	CI subunits;Complex I;Fe-S-containing proteins;Metabolism;Metals and cofactors;OXPHOS;OXPHOS subunits	20.4825	20.4518	20.4321	20.4689	20.4244	20.4427
Q7L2E3	ATP-dependent RNA helicase DHX30	DHX30	0.0148029	0.199936	+	Matrix	Mitochondrial central dogma;Mitochondrial ribosome assembly;mtRNA granules;mtRNA metabolism;Translation	20.1415	20.1569	20.0668	20.1391	20.1459	20.1246
Q9Y512	Sorting and assembly machinery component 50 homolog	SAMM50	-0.0517006	0.198061	+	MOM	Protein import, sorting and homeostasis;Intramitochondrial membrane interactions;Mitochondrial dynamics and surveillance;Protein import and sorting;SAM	19.6368	19.64	19.435	19.6641	19.4717	19.4209
P10109	Adrenodoxin, mitochondrial	FDX1	0.0342216	0.198035	+	Matrix	Metabolism;Cholesterol, bile acid, steroid synthesis;Fe-S cluster biosynthesis;Fe-S-containing proteins;Heme synthesis and processing;Lipid metabolism;Metabolism;Metals and cofactors;Vitamin D metabolism;Vitamin metabolism	18.4757	18.5214	18.6742	18.5524	18.6469	18.5746
P10620	Microsomal glutathione S-transferase 1	MGST1	0.0276521	0.195261	+	Membrane	Detoxification;Metabolism;ROS and glutathione metabolism;Xenobiotic metabolism	16.7155	16.7668	16.7573	16.8196	16.6703	16.8326
Q96AB3	Isochorismatase domain-containing protein 2	ISOC2	-0.00722758	0.192897	+	Matrix	0	19.3992	19.4083	19.4397	19.3939	19.4129	19.4187
P03928	ATP synthase protein 8	MT-ATP8	0.0167173	0.191521	+	MIM	Complex V;CV subunits;OXPHOS;OXPHOS subunits	18.7776	18.8393	18.8886	18.8415	18.8437	18.8705
Q9Y2Z9	Ubiquinone biosynthesis monooxygenase COQ6, mitochondrial	COQ6	0.0234241	0.191296	+	MIM	Coenzyme Q metabolism;Metabolism;Metals and cofactors	17.8146	17.8341	17.748	17.7671	17.8023	17.8976
Q9Y2S7	Polymerase delta-interacting protein 2	POLDIP2	0.0380561	0.186868	+	Matrix	Mitochondrial central dogma;mtDNA maintenance;mtDNA nucleoid	20.4405	20.3708	20.2069	20.4482	20.3385	20.3456
Q8WWC4	m-AAA protease-interacting protein 1, mitochondrial	MAIP1	0.0369441	0.185016	+	Matrix	Protein import, sorting and homeostasis;Chaperones;Protein homeostasis	18.5691	18.7411	18.5399	18.5915	18.6327	18.7367
Q5HYK3	2-methoxy-6-polyprenyl-1,4-benzoquinol methylase, mitochondrial	COQ5	0.0149619	0.184149	+	MIM	Coenzyme Q metabolism;Metabolism;Metals and cofactors	16.6338	16.6776	16.7002	16.7225	16.6938	16.6402
O75208	Ubiquinone biosynthesis protein COQ9, mitochondrial	COQ9	-0.0368309	0.183033	+	MIM	Coenzyme Q metabolism;Metabolism;Metals and cofactors	18.0204	18.1408	17.9457	18.0984	17.9713	17.9266
Q13162	Peroxiredoxin-4	PRDX4	-0.0355441	0.182184	+	IMS	Detoxification;Metabolism;ROS and glutathione metabolism	22.1797	22.0184	22.2127	22.0717	22.0449	22.1877
Q8BU85;Q8IXL7	Methionine-R-sulfoxide reductase B3, mitochondrial;Methionine-R-sulfoxide reductase B3	Msrb3;MSRB3	-0.0570326	0.181141	+	unknown	Detoxification;Metabolism;ROS and glutathione metabolism	15.8477	15.7239	16.0315	15.7826	15.6885	15.9609
Q9GZY4	Cytochrome c oxidase assembly factor 1 homolog	COA1	0.0105197	0.17993	+	MIM	CI assembly factors;CIV assembly factors;Complex I;Complex IV;OXPHOS;OXPHOS assembly factors	16.4292	16.4676	16.3952	16.4432	16.4272	16.453
O15239	NADH dehydrogenase [ubiquinone] 1 alpha subcomplex subunit 1	NDUFA1	0.0299727	0.177699	+	MIM	CI subunits;Complex I;OXPHOS;OXPHOS subunits	16.3545	16.4334	16.5409	16.4571	16.5388	16.4228
Q9P0M9	Large ribosomal subunit protein bL27m	MRPL27	0.0263303	0.176816	+	Matrix	LSU;Mitochondrial central dogma;Mitochondrial ribosome;Translation	18.7347	18.7519	18.8246	18.6996	18.8297	18.8608
Q9NU23	LYR motif-containing protein 2	LYRM2	0.0402298	0.175632	+	Matrix	CI assembly factors;Complex I;OXPHOS;OXPHOS assembly factors	17.6853	17.7512	17.9014	17.7239	17.9266	17.8079
Q9BQ52	Zinc phosphodiesterase ELAC protein 2	ELAC2	0.0163161	0.175246	+	Matrix	Mitochondrial central dogma;mtRNA metabolism;Polycistronic mtRNA processing	19.2443	19.2862	19.1781	19.2845	19.2349	19.2382
Q96DP5	Methionyl-tRNA formyltransferase, mitochondrial	MTFMT	-0.0456225	0.173612	+	Matrix	fMet processing;Folate and 1-C metabolism;Metabolism;Mitochondrial central dogma;Translation;Vitamin metabolism	16.1766	16.2967	16.0589	16.2681	16.023	16.1043
P82930	Small ribosomal subunit protein mS34	MRPS34	-0.025156	0.172807	+	Matrix	Mitochondrial central dogma;Mitochondrial ribosome;SSU;Translation	20.8054	20.8516	20.9669	20.7964	20.8853	20.8668
O43674	NADH dehydrogenase [ubiquinone] 1 beta subcomplex subunit 5, mitochondrial	NDUFB5	0.0251236	0.172531	+	MIM	CI subunits;Complex I;OXPHOS;OXPHOS subunits	17.2063	17.1716	17.0854	17.2457	17.1907	17.1022
Q16611	Bcl-2 homologous antagonist/killer	BAK1	-0.0710182	0.17225	+	MOM	Apoptosis;Mitochondrial dynamics and surveillance	16.7527	16.9719	16.6505	16.9421	16.5135	16.7064
O43716	Glutamyl-tRNA(Gln) amidotransferase subunit C, mitochondrial	GATC	0.0270265	0.172129	+	Matrix	Mitochondrial central dogma;mt-tRNA synthetases;Translation	19.5941	19.6584	19.7792	19.6588	19.7415	19.7124
Q9NQH7	Xaa-Pro aminopeptidase 3	XPNPEP3	-0.0120831	0.169935	+	Matrix	Protein import, sorting and homeostasis;Preprotein cleavage;Proteases;Protein homeostasis;Protein import and sorting;Protein import, sorting and homeostasis	19.258	19.2901	19.3087	19.2948	19.2971	19.2287
Q86UY8	5'-nucleotidase domain-containing protein 3	NT5DC3	0.0455259	0.169383	+	Matrix	0	16.9353	16.8439	16.6193	16.9059	16.7735	16.8558
P52815	Large ribosomal subunit protein bL12m	MRPL12	0.0436153	0.169365	+	Matrix	LSU;Mitochondrial central dogma;Mitochondrial ribosome;mtRNA metabolism;Transcription;Translation	22.8369	22.8793	23.1324	22.9351	23.0406	23.0037
Q9NWR8	Calcium uniporter regulatory subunit MCUb, mitochondrial	MCUB	-0.0290515	0.169069	+	MIM	Calcium cycle;Calcium homeostasis;Calcium uniporter;Signaling;Small molecule transport	16.6509	16.5684	16.502	16.5002	16.6417	16.4923
Q9H2U2	Inorganic pyrophosphatase 2, mitochondrial	PPA2	-0.0392481	0.168981	+	Matrix	Metabolism;Mitochondrial central dogma;mtDNA maintenance;mtRNA metabolism;Nucleotide metabolism;Translation	18.773	18.6296	18.5366	18.7154	18.5423	18.5638
P00846	ATP synthase subunit a	MT-ATP6	-0.141173	0.168846	+	MIM	Complex V;CV subunits;OXPHOS;OXPHOS subunits	15.8982	15.5683	15.0909	15.738	15.3904	15.0056
Q96GW9	Methionine--tRNA ligase, mitochondrial	MARS2	0.0186475	0.168397	+	Matrix	Mitochondrial central dogma;mt-tRNA synthetases;Translation	18.1513	18.2228	18.12	18.1999	18.1275	18.2226
O75390	Citrate synthase, mitochondrial	CS	0.0259196	0.165575	+	Matrix	Carbohydrate metabolism;Metabolism;TCA cycle	23.6506	23.624	23.4815	23.6595	23.6078	23.5665
P36551	Oxygen-dependent coproporphyrinogen-III oxidase, mitochondrial	CPOX	-0.0274073	0.165127	+	MIM	Heme synthesis and processing;Metabolism;Metals and cofactors	20.4573	20.4557	20.6293	20.4415	20.494	20.5246
Q14CZ7	FAST kinase domain-containing protein 3, mitochondrial	FASTKD3	0.0255038	0.162469	+	Matrix	Mitochondrial central dogma;mtRNA metabolism;mtRNA stability and decay;Polycistronic mtRNA processing	16.1226	16.2765	16.1383	16.1703	16.2707	16.1729
Q13505	Metaxin-1	MTX1	0.0364844	0.161822	+	MOM	Protein import, sorting and homeostasis;Intramitochondrial membrane interactions;Mitochondrial dynamics and surveillance;Protein import and sorting;SAM	20.1483	20.1799	19.9767	20.2512	20.0813	20.0819
Q9BXK5	Bcl-2-like protein 13	BCL2L13	-0.0508245	0.161793	+	MOM	Apoptosis;Autophagy;Mitochondrial dynamics and surveillance;Mitophagy	17.7346	17.7302	17.4732	17.753	17.4893	17.5432
Q96KR6	Protein FAM210B, mitochondrial	FAM210B	0.592575	0.161546	+	MIM	Iron homeostasis;Metabolism;Metals and cofactors	10.413	10.794	10.3156	9.86205	9.60142	13.8369
P23368	NAD-dependent malic enzyme, mitochondrial	ME2	-0.0187181	0.16124	+	Matrix	Carbohydrate metabolism;Metabolism;TCA-associated	20.3204	20.312	20.2005	20.2985	20.232	20.2462
O00429	Dynamin-1-like protein	DNM1L	0.0391534	0.160322	+	MOM	Fission;Mitochondrial dynamics and surveillance	16.3882	16.3233	16.1504	16.3133	16.2331	16.4329
Q5JTJ3	Cytochrome c oxidase assembly factor 6 homolog	COA6	0.0495739	0.159976	+	IMS	CIV assembly factors;Complex IV;OXPHOS;OXPHOS assembly factors	21.3861	21.5785	21.755	21.5505	21.6078	21.71
Q9NVA1	Ubiquinol-cytochrome-c reductase complex assembly factor 1	UQCC1	0.0672232	0.159546	+	MIM	CIII assembly factors;Complex III;OXPHOS;OXPHOS assembly factors	16.2047	16.1053	15.7645	16.2352	15.9412	16.0997
O14561	Acyl carrier protein, mitochondrial	NDUFAB1	0.0443796	0.15897	+	MIM	CI subunits;Complex I;Fe-S cluster biosynthesis;Lipid metabolism;Metabolism;Metals and cofactors;OXPHOS;OXPHOS subunits;Type II fatty acid synthesis	17.0922	16.8536	16.8825	17.1269	16.8815	16.953
Q9BZJ4	Probable mitochondrial glutathione transporter SLC25A39	SLC25A39	0.0332794	0.156394	+	MIM	SLC25A family;Small molecule transport	13.8932	13.8496	13.6699	13.9182	13.81	13.7845
Q8N5M1	ATP synthase mitochondrial F1 complex assembly factor 2	ATPAF2	-0.0617472	0.155202	+	Matrix	Complex V;CV assembly factors;OXPHOS;OXPHOS assembly factors	16.4153	16.3704	16.1351	16.4728	16.2016	16.0611
Q96JX3	Protein SERAC1	SERAC1	0.0872445	0.152478	+	MOM	Lipid metabolism;Metabolism;Phospholipid metabolism	14.0213	NaN	14.0909	NaN	14.3393	13.9474
Q8NCW5	NAD(P)H-hydrate epimerase	NAXE	-0.0102895	0.151067	+	Matrix	Metabolism;Metals and cofactors;NAD biosynthesis and metabolism	18.93	18.9203	18.9059	18.9501	18.9098	18.8655
Q9Y305	Acyl-coenzyme A thioesterase 9, mitochondrial	ACOT9	-0.0177663	0.148351	+	MIM	Lipid metabolism;Metabolism	18.92	18.9512	18.8342	18.9387	18.8642	18.8493
Q3ZCQ8	Mitochondrial import inner membrane translocase subunit TIM50	TIMM50	0.0135358	0.146089	+	MIM	Protein import, sorting and homeostasis;Protein import and sorting;TIM23 presequence pathway	22.9737	22.9912	23.0536	22.9721	23.0532	23.0337
Q6UW68	Transmembrane protein 205	TMEM205	-0.0843792	0.145721	+	Membrane	0	17.8349	17.7189	18.0468	17.3976	17.9873	17.9626
Q6L8Q7	2',5'-phosphodiesterase 12	PDE12	-0.0069116	0.143947	+	Matrix	Mitochondrial central dogma;mt-mRNA modifications;mtRNA metabolism;mtRNA stability and decay	19.4823	19.4992	19.5202	19.4961	19.5166	19.4682
Q3SXM5	Inactive hydroxysteroid dehydrogenase-like protein 1	HSDL1	0.0460072	0.143757	+	unknown	0	17.1936	17.2237	16.9374	17.3134	17.0602	17.1191
P55061	Bax inhibitor 1	TMBIM6	0.0418351	0.142538	mito-interacting			15.5771	15.5068	15.3403	15.6643	15.5089	15.3765
Q86YH6	All trans-polyprenyl-diphosphate synthase PDSS2	PDSS2	-0.0131785	0.141725	+	MIM	Coenzyme Q metabolism;Metabolism;Metals and cofactors	17.5858	17.6517	17.6647	17.6611	17.5771	17.6246
Q9Y3B1	PRELI domain containing protein 3B	PRELID3B	0.0251646	0.140909	+	IMS	Lipid metabolism;Metabolism;Phospholipid metabolism	15.5443	15.7264	15.7148	15.7474	15.6573	15.6563
P48047	ATP synthase subunit O, mitochondrial	ATP5PO	0.0324993	0.14013	+	MIM	Complex V;CV subunits;OXPHOS;OXPHOS subunits	22.6076	22.6444	22.7493	22.5504	22.7731	22.7753
Q96B77	Transmembrane protein 186	TMEM186	0.0505946	0.140105	+	MIM	CI assembly factors;Complex I;OXPHOS;OXPHOS assembly factors	14.3504	14.7373	14.4	14.5055	14.6565	14.4775
P55789	FAD-linked sulfhydryl oxidase ALR	GFER	0.0224883	0.139555	+	IMS	Protein import, sorting and homeostasis;MIA40;Protein import and sorting	17.0629	17.041	17.2212	17.1014	17.1642	17.127
Q9BQP7	Mitochondrial genome maintenance exonuclease 1	MGME1	0.0195065	0.139487	+	Matrix	Mitochondrial central dogma;mtDNA maintenance;mtDNA replication;mtDNA stability and decay	18.7252	18.8148	18.7122	18.8397	18.6995	18.7716
Q16836	Hydroxyacyl-coenzyme A dehydrogenase, mitochondrial	HADH	-0.0112031	0.137906	+	Matrix	Amino acid metabolism;Fatty acid oxidation;Lipid metabolism;Lysine metabolism;Metabolism	20.7486	20.7092	20.6589	20.723	20.6717	20.6883
Q8N983	Large ribosomal subunit protein mL43	MRPL43	0.0240091	0.135291	+	Matrix	LSU;Mitochondrial central dogma;Mitochondrial ribosome;Translation	19.6961	19.7176	19.8207	19.663	19.8259	19.8176
Q4U2R6	Large ribosomal subunit protein mL51	MRPL51	-0.031723	0.135216	+	Matrix	LSU;Mitochondrial central dogma;Mitochondrial ribosome;Translation	17.9447	18.0236	18.1811	17.9177	18.0889	18.0476
Q9NRP4	Succinate dehydrogenase assembly factor 3, mitochondrial	SDHAF3	-0.0337442	0.133792	+	Matrix	CII assembly factors;Complex II;OXPHOS;OXPHOS assembly factors	18.0509	18.2375	18.3614	18.1937	18.1402	18.2147
Q96I59	Probable asparagine--tRNA ligase, mitochondrial	NARS2	-0.0448526	0.133493	+	Matrix	Mitochondrial central dogma;mt-tRNA synthetases;Translation	16.5153	16.5892	16.2704	16.5643	16.3059	16.3701
Q16775	Hydroxyacylglutathione hydrolase, mitochondrial	HAGH	-0.0157655	0.131406	+	Matrix	Detoxification;Metabolism;ROS and glutathione metabolism	18.3281	18.3739	18.4111	18.2817	18.3853	18.3989
Q8IYB8	ATP-dependent RNA helicase SUPV3L1, mitochondrial	SUPV3L1	-0.0297159	0.130171	+	Matrix	Mitochondrial central dogma;mtRNA granules;mtRNA metabolism;mtRNA stability and decay	19.9822	19.9894	19.8228	20.0268	19.8622	19.8164
Q9Y584	Mitochondrial import inner membrane translocase subunit Tim22	TIMM22	0.0171998	0.129293	+	MIM	Protein import, sorting and homeostasis;Protein import and sorting;TIM22 carrier pathway	16.7645	16.8396	16.8971	16.8918	16.869	16.792
Q7L311	Armadillo repeat-containing X-linked protein 2	ARMCX2	0.0254669	0.128437	+	Membrane	0	16.3353	16.3112	16.3623	16.5004	16.3206	16.2641
Q16635	Tafazzin	TAFAZZIN	-0.109478	0.128307	+	IMS	Cardiolipin synthesis;Lipid metabolism;Metabolism	13.8325	14.0927	14.042	13.2765	14.2282	14.134
Q96GC5	Large ribosomal subunit protein mL48	MRPL48	-0.0229117	0.128207	+	Matrix	LSU;Mitochondrial central dogma;Mitochondrial ribosome;Translation	18.0484	17.9758	18.0959	17.9084	18.0521	18.0909
Q6P4H8	ATP synthase subunit C lysine N-methyltransferase	ATPSCKMT	-0.0279121	0.127843	+	MIM	Complex V;CV assembly factors;OXPHOS;OXPHOS assembly factors	15.9034	16.1125	15.9808	15.8693	16.0393	16.0045
Q96HP4	Oxidoreductase NAD-binding domain-containing protein 1	OXNAD1	0.0452423	0.125747	+	Matrix	0	16.4884	16.3963	16.1758	16.5798	16.3494	16.267
Q9BYT8	Neurolysin, mitochondrial	NLN	0.0249958	0.124167	+	Matrix	Protein import, sorting and homeostasis;Proteases;Protein homeostasis	18.0683	18.1033	17.9787	18.2007	17.9949	18.0298
O43678	NADH dehydrogenase [ubiquinone] 1 alpha subcomplex subunit 2	NDUFA2	0.0315812	0.123392	+	MIM	CI subunits;Complex I;OXPHOS;OXPHOS subunits	19.4591	19.5679	19.7167	19.5057	19.6361	19.6967
P24539	ATP synthase F(0) complex subunit B1, mitochondrial	ATP5PB	0.0130946	0.122548	+	MIM	Complex V;CV subunits;OXPHOS;OXPHOS subunits	20.6261	20.6607	20.5563	20.5961	20.6114	20.6749
Q15031	Leucine--tRNA ligase, mitochondrial	LARS2	-0.0163294	0.12209	+	Matrix	Mitochondrial central dogma;mt-tRNA synthetases;Translation	18.3811	18.3459	18.253	18.3712	18.2824	18.2776
O75306	NADH dehydrogenase [ubiquinone] iron-sulfur protein 2, mitochondrial	NDUFS2	0.0127977	0.121682	+	MIM	CI subunits;Complex I;Fe-S-containing proteins;Metabolism;Metals and cofactors;OXPHOS;OXPHOS subunits	19.566	19.5108	19.467	19.578	19.5087	19.4956
Q9NS69	Mitochondrial import receptor subunit TOM22 homolog	TOMM22	-0.0374616	0.120387	+	MOM	Protein import, sorting and homeostasis;Protein import and sorting;TOM	21.7999	21.6269	21.4127	21.5937	21.5385	21.5949
Q5T1C6	Acyl-coenzyme A thioesterase THEM4	THEM4	0.0290279	0.119847	+	MIM	Lipid metabolism;Metabolism	16.7102	16.5417	16.4069	16.5635	16.5855	16.5969
Q9NUL7	Probable ATP-dependent RNA helicase DDX28	DDX28	-0.0130488	0.119102	+	Matrix	Mitochondrial central dogma;Mitochondrial ribosome assembly;mtRNA granules;mtRNA metabolism;Translation	18.9787	18.9657	18.8531	18.916	18.9198	18.9226
O43464	Serine protease HTRA2, mitochondrial	HTRA2	-0.0273781	0.118784	+	MIM	Protein import, sorting and homeostasis;Apoptosis;Mitochondrial dynamics and surveillance;Proteases;Protein homeostasis	18.2398	18.2588	18.4565	18.2079	18.3721	18.293
O75251	NADH dehydrogenase [ubiquinone] iron-sulfur protein 7, mitochondrial	NDUFS7	-0.0133483	0.115882	+	MIM	CI subunits;Complex I;Fe-S-containing proteins;Metabolism;Metals and cofactors;OXPHOS;OXPHOS subunits	20.4344	20.4185	20.4575	20.3432	20.4565	20.4706
Q96BR5	Cytochrome c oxidase assembly factor 7	COA7	0.0219307	0.11537	+	IMS	CIV assembly factors;Complex IV;OXPHOS;OXPHOS assembly factors	18.7392	18.774	18.9487	18.7968	18.854	18.877
Q9BYN8	Small ribosomal subunit protein mS26	MRPS26	0.0112921	0.11501	+	Matrix	Mitochondrial central dogma;Mitochondrial ribosome;SSU;Translation	19.8233	19.8347	19.9204	19.8384	19.9015	19.8724
Q5XKP0	MICOS complex subunit MIC13	MICOS13	-0.0344791	0.109482	+	MIM	Cristae formation;MICOS complex;Mitochondrial dynamics and surveillance	19.3977	19.2576	19.5908	19.2994	19.3446	19.4988
P30044	Peroxiredoxin-5, mitochondrial	PRDX5	0.00948079	0.109187	+	Matrix	Detoxification;Metabolism;ROS and glutathione metabolism	20.3027	20.256	20.293	20.3077	20.3331	20.2394
Q9NYY8	FAST kinase domain-containing protein 2, mitochondrial	FASTKD2	-0.0327663	0.10765	+	Matrix	Mitochondrial central dogma;Mitochondrial ribosome assembly;mtRNA granules;mtRNA metabolism;mtRNA stability and decay;Polycistronic mtRNA processing;Translation	17.4344	17.4868	17.1851	17.4524	17.2874	17.2682
Q7Z2W9	Large ribosomal subunit protein bL21m	MRPL21	-0.0149333	0.106534	+	Matrix	LSU;Mitochondrial central dogma;Mitochondrial ribosome;Translation	18.9279	18.9308	18.9131	18.9329	18.8125	18.9816
Q9H9J2	Large ribosomal subunit protein mL44	MRPL44	0.0154546	0.106221	+	Matrix	LSU;Mitochondrial central dogma;Mitochondrial ribosome;Translation	19.3389	19.3741	19.313	19.442	19.271	19.3594
O94903	Pyridoxal phosphate homeostasis protein	PLPBP	-0.0113729	0.10601	+	Matrix	Metabolism;Vitamin B6 metabolism;Vitamin metabolism	17.6193	17.6402	17.7303	17.617	17.679	17.6597
P51398	Small ribosomal subunit protein mS29	DAP3	-0.0261618	0.105489	+	Matrix	T	19.885	19.8434	19.6893	19.9121	19.7276	19.6995
Q16891	MICOS complex subunit MIC60	IMMT	-0.0105038	0.105193	+	MIM	Cristae formation;MICOS complex;Mitochondrial dynamics and surveillance	21.8437	21.8289	21.9189	21.8079	21.8776	21.8747
P35914	Hydroxymethylglutaryl-CoA lyase, mitochondrial	HMGCL	0.0153929	0.104404	+	Matrix	Amino acid metabolism;Branched-chain amino acid metabolism;Carbohydrate metabolism;Ketone metabolism;Metabolism	16.6958	16.6527	16.6267	16.7661	16.5985	16.6567
O43819	Protein SCO2 homolog, mitochondrial	SCO2	0.0162163	0.103804	+	MIM	CIV assembly factors;Complex IV;Copper metabolism;Metabolism;Metals and cofactors;OXPHOS;OXPHOS assembly factors	19.2202	19.3638	19.3758	19.3742	19.287	19.3472
Q9UG56	Phosphatidylserine decarboxylase proenzyme, mitochondrial	PISD	-0.018966	0.103627	+	MIM	Lipid metabolism;Metabolism;Phospholipid metabolism	17.0474	16.9394	16.9504	17.0638	16.9459	16.8706
Q6YP21	Kynurenine--oxoglutarate transaminase 3	KYAT3	-0.0283502	0.102876	+	Matrix	Amino acid metabolism;Kynurenine metabolism;Metabolism;Metals and cofactors;NAD biosynthesis and metabolism	18.1849	18.131	17.9758	18.22	17.9693	18.0174
O95721	Synaptosomal-associated protein 29	SNAP29	0.0156943	0.0957969	+	IMS	Autophagy;Mitochondrial dynamics and surveillance	17.1362	17.1623	17.3168	17.197	17.2512	17.2142
Q5U5X0	Complex III assembly factor LYRM7	LYRM7	-0.00760778	0.0950904	+	Matrix	CIII assembly factors;Complex III;OXPHOS;OXPHOS assembly factors	19.9451	19.9736	19.9858	19.9859	19.9871	19.9087
P62072	Mitochondrial import inner membrane translocase subunit Tim10	TIMM10	0.0187925	0.0937673	+	MIM	Protein import, sorting and homeostasis;Chaperones;Protein homeostasis;Protein import and sorting;Protein import, sorting and homeostasis	18.8585	18.8805	18.9762	18.8092	18.9415	19.021
P53370	Nucleoside diphosphate-linked moiety X motif 6	NUDT6	-0.0288744	0.0924442	+	Matrix	0	14.0537	14.0839	14.3637	14.2243	14.1448	14.0456
Q7L8L6	FAST kinase domain-containing protein 5, mitochondrial	FASTKD5	-0.0136038	0.0923259	+	Matrix	Mitochondrial central dogma;mtRNA granules;mtRNA metabolism;mtRNA stability and decay;Polycistronic mtRNA processing	18.5186	18.543	18.3891	18.5091	18.4334	18.4674
Q9BYD2	Large ribosomal subunit protein bL9m	MRPL9	0.00680542	0.0923196	+	Matrix	LSU;Mitochondrial central dogma;Mitochondrial ribosome;Translation	19.5191	19.5701	19.6011	19.5573	19.592	19.5615
O60333	Kinesin-like protein KIF1B	KIF1B	-0.0332508	0.0914527	mito-interacting			13.6827	13.4359	13.7072	13.5431	13.4269	13.7559
Q9NX14	NADH dehydrogenase [ubiquinone] 1 beta subcomplex subunit 11, mitochondrial	NDUFB11	-0.0120405	0.0902794	+	MIM	CI subunits;Complex I;OXPHOS;OXPHOS subunits	20.9219	20.9743	20.8564	20.8489	20.9044	20.9633
P20674	Cytochrome c oxidase subunit 5A, mitochondrial	COX5A	-0.0193227	0.0897225	+	MIM	CIV subunits;Complex IV;OXPHOS;OXPHOS subunits	23.0129	22.9936	23.1019	22.8788	23.0843	23.0874
Q9H3J6	Mitochondrial translation release factor in rescue	MTRFR	-0.0110159	0.0888484	+	Matrix	Mitochondrial central dogma;Translation;Translation factors	15.0848	15.0202	15.1454	15.0374	15.0585	15.1215
P53701	Holocytochrome c-type synthase	HCCS	-0.00697072	0.0883679	+	IMS	Cytochrome C;Heme synthesis and processing;Metabolism;Metals and cofactors;OXPHOS;OXPHOS subunits	17.2965	17.3583	17.3198	17.3403	17.3384	17.275
Q9H1K1	Iron-sulfur cluster assembly enzyme ISCU	ISCU	-0.012701	0.0877978	+	Matrix	Fe-S cluster biosynthesis;Fe-S-containing proteins;Metabolism;Metals and cofactors	18.2457	18.1535	18.1973	18.2323	18.2278	18.0983
Q9UK39	Nocturnin	NOCT	0.0594756	0.0877402	+	Matrix	Metabolism;Metals and cofactors;NAD biosynthesis and metabolism	13.6968	13.5592	13.0445	13.7342	13.4822	13.2625
Q7KZN9	Cytochrome c oxidase assembly protein COX15 homolog	COX15	0.0348415	0.0870599	+	MIM	CIV assembly factors;Complex IV;Heme synthesis and processing;Metabolism;Metals and cofactors;OXPHOS;OXPHOS assembly factors	17.0927	17.1334	16.7558	17.1789	16.9808	16.9268
O75600	2-amino-3-ketobutyrate coenzyme A ligase, mitochondrial	GCAT	0.00839233	0.0863169	+	unknown	Amino acid metabolism;Glycine metabolism;Metabolism	18.6782	18.636	18.6541	18.646	18.6203	18.7273
Q9P032	NADH dehydrogenase [ubiquinone] 1 alpha subcomplex assembly factor 4	NDUFAF4	0.0130908	0.0861792	+	MIM	CI assembly factors;Complex I;OXPHOS;OXPHOS assembly factors	19.7623	19.6641	19.7562	19.8041	19.7606	19.6573
Q9Y5L4	Mitochondrial import inner membrane translocase subunit Tim13	TIMM13	0.0216007	0.085399	+	MIM	Protein import, sorting and homeostasis;Chaperones;Protein homeostasis;Protein import and sorting;Protein import, sorting and homeostasis	22.0136	21.9623	22.19	21.9846	22.0642	22.182
O95178	NADH dehydrogenase [ubiquinone] 1 beta subcomplex subunit 2, mitochondrial	NDUFB2	0.0252298	0.0848782	+	MIM	CI subunits;Complex I;OXPHOS;OXPHOS subunits	16.8736	16.8151	16.6364	16.7304	16.7154	16.955
P82909	Alpha-ketoglutarate dehydrogenase component 4	MRPS36	0.00962893	0.0809594	+	Matrix	Carbohydrate metabolism;Metabolism;Mitochondrial central dogma;Mitochondrial ribosome;SSU;TCA cycle;Translation	19.3589	19.3582	19.4635	19.3635	19.4439	19.4021
A4D1E9	GTP-binding protein 10	GTPBP10	-0.0119133	0.079848	+	Matrix	Mitochondrial central dogma;Mitochondrial ribosome assembly;Translation	18.2519	18.2786	18.1525	18.2739	18.1497	18.2236
Q9UKA2	F-box/LRR-repeat protein 4	FBXL4	0.019379	0.0789545	+	IMS	0	14.9056	14.7538	14.9133	14.7686	15.0057	14.8566
P32189	Glycerol kinase	GK	0.02399	0.0782868	mito-interacting			19.9107	19.8755	19.6311	19.9545	19.7778	19.757
O95563	Mitochondrial pyruvate carrier 2	MPC2	-0.0442492	0.0740994	+	MIM	Carbohydrate metabolism;Gluconeogenesis;Metabolism;Pyruvate metabolism;Small molecule transport;TCA-associated	17.4072	17.2811	16.8607	17.3938	17.0456	16.9769
Q96EY1	DnaJ homolog subfamily A member 3, mitochondrial	DNAJA3	-0.0100301	0.0740379	+	Matrix	Protein import, sorting and homeostasis;Chaperones;Protein homeostasis	21.5369	21.5588	21.6555	21.5488	21.5379	21.6344
Q6PML9	Proton-coupled zinc antiporter SLC30A9, mitochondrial	SLC30A9	-0.00619253	0.0725969	+	MIM	Small molecule transport	17.6855	17.7109	17.6158	17.6488	17.6636	17.6811
Q6P4F2	Ferredoxin-2, mitochondrial	FDX2	-0.0231425	0.0720437	+	Matrix	Fe-S cluster biosynthesis;Fe-S-containing proteins;Heme synthesis and processing;Metabolism;Metals and cofactors	16.9369	17.1733	17.3028	17.0491	17.1664	17.1281
Q15390	Mitochondrial fission regulator 1	MTFR1	0.00759761	0.0713702	+	Membrane	Fission;Mitochondrial dynamics and surveillance	16.5104	16.5552	16.6216	16.552	16.5508	16.6072
Q9Y6C9	Mitochondrial carrier homolog 2	MTCH2	0.0125205	0.0709839	+	MOM	Fusion;Mitochondrial dynamics and surveillance;SLC25A family;Small molecule transport	18.938	18.9212	18.7872	18.9623	18.8952	18.8265
P13804	Electron transfer flavoprotein subunit alpha, mitochondrial	ETFA	0.011947	0.0704624	+	Matrix	Metabolism;Amino acid metabolism;Branched-chain amino acid metabolism;Choline and betaine metabolism;Electron carriers;Fatty acid oxidation;Glycine metabolism;Lipid metabolism;Lysine metabolism;Metabolism;Q-linked reactions, other;Vitamin metabolism	22.7634	22.8065	22.9161	22.7644	22.8796	22.8779
A3KMH1	von Willebrand factor A domain-containing protein 8	VWA8	-0.00781504	0.070371	+	Matrix	0	18.3731	18.3521	18.2794	18.378	18.3145	18.2887
Q5JPH6	Probable glutamate--tRNA ligase, mitochondrial	EARS2	-0.0155201	0.0702599	+	Matrix	Mitochondrial central dogma;mt-tRNA synthetases;Translation	19.3629	19.303	19.1854	19.3729	19.2551	19.1767
P52789	Hexokinase-2	HK2	-0.00932248	0.0689712	mito-interacting			17.9981	18.1102	17.9758	18.0618	17.9863	18.008
Q5TC12	ATP synthase mitochondrial F1 complex assembly factor 1	ATPAF1	0.0144889	0.0682827	+	Matrix	Complex V;CV assembly factors;OXPHOS;OXPHOS assembly factors	19.6657	19.6242	19.4668	19.6853	19.5606	19.5543
Q9Y6M9	NADH dehydrogenase [ubiquinone] 1 beta subcomplex subunit 9	NDUFB9	0.0121314	0.0677693	+	MIM	CI subunits;Complex I;OXPHOS;OXPHOS subunits	20.9331	20.9688	21.0806	20.9198	21.0358	21.0632
Q00059	Transcription factor A, mitochondrial	TFAM	0.0101973	0.0676722	+	Matrix	Mitochondrial central dogma;mtDNA maintenance;mtDNA nucleoid;mtDNA replication;mtRNA metabolism;Transcription	22.1817	22.1747	22.3022	22.1652	22.2684	22.2556
P53007	Tricarboxylate transport protein, mitochondrial	SLC25A1	0.0117232	0.0674705	+	MIM	Carbohydrate metabolism;Gluconeogenesis;Lipid metabolism;Metabolism;SLC25A family;Small molecule transport;TCA-associated	20.2697	20.2992	20.127	20.302	20.2169	20.2122
P51148	Ras-related protein Rab-5C	RAB5C	0.0233707	0.0672392	mito-interacting			20.4908	20.3956	20.4221	20.2243	20.563	20.5913
Q9NVV4	Poly(A) RNA polymerase, mitochondrial	MTPAP	0.0114511	0.0665325	+	Matrix	Mitochondrial central dogma;mt-mRNA modifications;mtRNA granules;mtRNA metabolism;mtRNA stability and decay;mt-rRNA modifications	17.8877	17.9082	17.7648	17.9409	17.8491	17.8052
O75616	GTPase Era, mitochondrial	ERAL1	-0.00862821	0.065678	+	Matrix	Mitochondrial central dogma;Mitochondrial ribosome assembly;mtRNA granules;mtRNA metabolism;Translation	18.1087	18.2434	18.2173	18.144	18.1875	18.212
Q86WW8	Cytochrome c oxidase assembly factor 5	COA5	-0.0152404	0.0652897	+	IMS	CIV assembly factors;Complex IV;OXPHOS;OXPHOS assembly factors	15.4029	15.1709	15.1828	15.1899	15.2938	15.2272
P06576	ATP synthase subunit beta, mitochondrial	ATP5F1B	0.0118491	0.0642618	+	MIM	Complex V;CV subunits;OXPHOS;OXPHOS subunits	24.6396	24.6574	24.6812	24.5599	24.6757	24.7781
Q96IX5	ATP synthase membrane subunit K, mitochondrial	ATP5MK	-0.0187842	0.0632231	+	MIM	Complex V;Cristae formation;CV subunits;Mitochondrial dynamics and surveillance;OXPHOS;OXPHOS subunits	19.0295	18.9086	18.7831	19.0368	18.8304	18.7976
Q96BW9	Phosphatidate cytidylyltransferase, mitochondrial	TAMM41	-0.0173098	0.0631357	+	MIM	Cardiolipin synthesis;Lipid metabolism;Metabolism;Phospholipid metabolism	17.4877	17.426	17.2775	17.5138	17.3586	17.2669
O95139	NADH dehydrogenase [ubiquinone] 1 beta subcomplex subunit 6	NDUFB6	0.013457	0.0630089	+	MIM	CI subunits;Complex I;OXPHOS;OXPHOS subunits	18.9726	18.88	19.0479	18.8784	19.0722	18.9903
O95298	NADH dehydrogenase [ubiquinone] 1 subunit C2	NDUFC2	-0.0260804	0.0616814	+	MIM	CI subunits;Complex I;OXPHOS;OXPHOS subunits	19.0028	19.0074	18.705	19.0917	18.7983	18.747
P21912	Succinate dehydrogenase [ubiquinone] iron-sulfur subunit, mitochondrial	SDHB	0.0129153	0.0609831	+	MIM	Carbohydrate metabolism;CII subunits;Complex II;Fe-S-containing proteins;Metabolism;Metals and cofactors;OXPHOS;OXPHOS subunits;TCA cycle	22.5664	22.6005	22.7435	22.552	22.6843	22.7128
O75027	Iron-sulfur clusters transporter ABCB7, mitochondrial	ABCB7	0.0131302	0.0597497	+	MIM	ABC transporters;Fe-S cluster biosynthesis;Heme synthesis and processing;Metabolism;Metals and cofactors;Molybdenum cofactor synthesis and proteins;Small molecule transport	17.9567	17.9423	17.7646	17.9691	17.9166	17.8173
Q9HAV7	GrpE protein homolog 1, mitochondrial	GRPEL1	0.00903257	0.0590811	+	Matrix	Protein import, sorting and homeostasis;Fe-S cluster biosynthesis;Import motor;Metabolism;Metals and cofactors;Protein import and sorting	20.8585	20.945	20.9927	20.8701	20.9782	20.975
P57105	Synaptojanin-2-binding protein	SYNJ2BP	0.00524394	0.0564317	+	MOM	Mitochondrial dynamics and surveillance;Organelle contact sites	19.0238	19.0232	18.9682	19.0628	18.9855	18.9825
Q8NAN2	Mitoguardin 1	MIGA1	0.0126368	0.0499708	+	MOM	Fusion;Mitochondrial dynamics and surveillance	15.8235	15.7925	15.703	15.902	15.8199	15.635
Q02127	Dihydroorotate dehydrogenase (quinone), mitochondrial	DHODH	-0.00267283	0.0499697	+	MIM	Metabolism;Electron carriers;Metabolism;Nucleotide metabolism;Nucleotide synthesis and processing;Q-linked reactions, other	17.8535	17.8499	17.8723	17.8282	17.8528	17.8868
Q92665	Small ribosomal subunit protein mS31	MRPS31	0.00548108	0.0496247	+	Matrix	Mitochondrial central dogma;Mitochondrial ribosome;SSU;Translation	19.8919	19.9549	20.0226	19.9563	19.9606	19.9689
Q02978	Mitochondrial 2-oxoglutarate/malate carrier protein	SLC25A11	0.0175012	0.0493656	+	MIM	Carbohydrate metabolism;Gluconeogenesis;Malate-aspartate shuttle;Metabolism;SLC25A family;Small molecule transport;TCA-associated	21.0235	21.1348	20.7816	21.1218	20.9493	20.9214
Q9HD33	Large ribosomal subunit protein uL29m	MRPL47	0.0109704	0.0488403	+	Matrix	LSU;Mitochondrial central dogma;Mitochondrial ribosome;mtRNA granules;mtRNA metabolism;Translation	19.7912	19.8882	20.0108	19.822	19.9641	19.9371
Q86Y07	Serine/threonine-protein kinase VRK2	VRK2	-0.00677363	0.0486749	mito-interacting			18.877	18.865	18.8145	18.7758	18.926	18.8344
Q4G176	Malonate--CoA ligase ACSF3, mitochondrial	ACSF3	-0.0112127	0.0481829	+	Matrix	Lipid metabolism;Metabolism;Type II fatty acid synthesis	17.6361	17.6143	17.4738	17.6747	17.5532	17.4627
O14925	Mitochondrial import inner membrane translocase subunit Tim23	TIMM23	0.0139656	0.047668	+	MIM	Protein import, sorting and homeostasis;Protein import and sorting;TIM23 presequence pathway	19.4989	19.4192	19.2257	19.5134	19.3389	19.3334
Q96E29	Transcription termination factor 3, mitochondrial	MTERF3	0.014321	0.047505	+	Matrix	Mitochondrial central dogma;Mitochondrial ribosome assembly;Translation	16.361	16.4502	16.1447	16.4287	16.3055	16.2646
Q6P1L8	Large ribosomal subunit protein uL14m	MRPL14	-0.00849024	0.0461036	+	Matrix	LSU;Mitochondrial central dogma;Mitochondrial ribosome;Translation	18.4068	18.3606	18.5286	18.3476	18.4545	18.4684
O76031	ATP-dependent Clp protease ATP-binding subunit clpX-like, mitochondrial	CLPX	-0.00217883	0.0445429	+	Matrix	Protein import, sorting and homeostasis;Proteases;Protein homeostasis	20.021	20.0253	20.0256	20.031	19.9895	20.0449
Q9NVS9	Pyridoxine-5'-phosphate oxidase	PNPO	0.00501569	0.0443649	+	Matrix	Metabolism;Vitamin B6 metabolism;Vitamin metabolism	16.5613	16.6092	16.6159	16.557	16.6688	16.5758
A6NJ78	12S rRNA N4-methylcytidine (m4C) methyltransferase	METTL15	0.0070432	0.0440663	+	Matrix	Mitochondrial central dogma;mtRNA metabolism;mt-rRNA modifications	16.6182	16.6414	16.7404	16.6898	16.7329	16.5984
P12236	ADP/ATP translocase 3	SLC25A6	0.00779343	0.0439577	+	MIM	Calcium homeostasis;Metabolism;Mitochondrial permeability transition pore;Nucleotide import;Nucleotide metabolism;Signaling;SLC25A family;Small molecule transport	22.409	22.5554	22.5599	22.4478	22.5615	22.5384
P04179	Superoxide dismutase [Mn], mitochondrial	SOD2	-0.00367292	0.0420258	+	Matrix	Detoxification;Metabolism;ROS and glutathione metabolism	20.2328	20.2006	20.202	20.18	20.1805	20.2638
Q86U28	Iron-sulfur cluster assembly 2 homolog, mitochondrial	ISCA2	0.0114346	0.0395831	+	Matrix	Fe-S cluster biosynthesis;Fe-S-containing proteins;Metabolism;Metals and cofactors	18.0775	18.0731	18.3209	18.0609	18.2327	18.2122
P49189	4-trimethylaminobutyraldehyde dehydrogenase	ALDH9A1	0.00582631	0.0388407	+	Matrix	Amino acid metabolism;Detoxification;GABA metabolism;Metabolism;ROS and glutathione metabolism	19.0096	18.9912	18.8849	19.0116	18.9884	18.9032
Q9NYJ1	Cytochrome c oxidase assembly factor 4 homolog, mitochondrial	COA4	0.0126623	0.038576	+	IMS	CIV assembly factors;Complex IV;OXPHOS;OXPHOS assembly factors	19.7933	19.8472	20.1179	19.8381	19.9604	19.9979
Q9NWS8	Required for meiotic nuclear division protein 1 homolog	RMND1	0.0147038	0.0377269	+	MIM	Mitochondrial central dogma;mtRNA granules;mtRNA metabolism;Translation	16.9326	17.0821	16.75	17.1011	16.92	16.7876
P82673	Small ribosomal subunit protein mS35	MRPS35	0.000790278	0.0355289	+	Matrix	Mitochondrial central dogma;Mitochondrial ribosome;SSU;Translation	19.6339	19.626	19.6487	19.6361	19.6313	19.6435
Q6P161	Large ribosomal subunit protein mL54	MRPL54	0.0136108	0.0344263	+	Matrix	LSU;Mitochondrial central dogma;Mitochondrial ribosome;Translation	19.3708	19.3054	19.5643	19.2104	19.5199	19.551
P53597	Succinate--CoA ligase [ADP/GDP-forming] subunit alpha, mitochondrial	SUCLG1	-0.00314522	0.0341801	+	Matrix	Carbohydrate metabolism;Itaconate metabolism;Metabolism;Nucleotide metabolism;Nucleotide synthesis and processing;TCA cycle	20.5284	20.481	20.5433	20.4651	20.5344	20.5437
Q5TEU4	Arginine-hydroxylase NDUFAF5, mitochondrial	NDUFAF5	-0.00558472	0.0336465	+	MIM	CI assembly factors;Complex I;OXPHOS;OXPHOS assembly factors	17.32	17.4532	17.2721	17.3662	17.3164	17.3459
Q9NW81	Distal membrane-arm assembly complex protein 2	DMAC2	-0.00498517	0.0311062	+	MIM	CI assembly factors;Complex I;OXPHOS;OXPHOS assembly factors	17.1326	17.1503	17.2619	17.1095	17.2316	17.1889
P08574	Cytochrome c1, heme protein, mitochondrial	CYC1	0.00926145	0.0292958	+	MIM	CIII subunits;Complex III;Cytochromes;Electron carriers;Heme-containing proteins;Metabolism;Metals and cofactors;OXPHOS;OXPHOS subunits	20.8439	20.9367	20.6159	20.8836	20.7214	20.8193
Q9Y2R0	Cytochrome c oxidase assembly factor 3 homolog, mitochondrial	COA3	-0.00321198	0.0291354	+	MIM	CIV assembly factors;Complex IV;Mitochondrial central dogma;OXPHOS;OXPHOS assembly factors;Translation;Translation factors	19.0912	19.1038	19.2018	19.1113	19.1231	19.1527
Q14061	Cytochrome c oxidase copper chaperone	COX17	0.00485992	0.0290584	+	IMS	CIV assembly factors;Complex IV;Copper metabolism;Metabolism;Metals and cofactors;OXPHOS;OXPHOS assembly factors	18.9834	18.9594	18.9692	19.0869	18.9143	18.9254
Q9Y5J6	Mitochondrial import inner membrane translocase subunit Tim10 B	TIMM10B	-0.0030028	0.02461	+	MIM	Protein import, sorting and homeostasis;Chaperones;Protein homeostasis;Protein import and sorting;Protein import, sorting and homeostasis	16.8589	16.8368	16.9449	16.8761	16.9194	16.836
Q92552	Small ribosomal subunit protein mS27	MRPS27	-0.00796445	0.0245395	+	Matrix	Mitochondrial central dogma;Mitochondrial ribosome;SSU;Translation	19.9932	19.9463	19.7641	20.0579	19.8311	19.7907
Q9BUE6	Iron-sulfur cluster assembly 1 homolog, mitochondrial	ISCA1	-0.0023435	0.0240966	+	Matrix	Fe-S cluster biosynthesis;Fe-S-containing proteins;Metabolism;Metals and cofactors	17.4742	17.5517	17.5695	17.5421	17.5451	17.5011
Q9Y276	Mitochondrial chaperone BCS1	BCS1L	-0.00865491	0.023256	+	MIM	CIII assembly factors;Complex III;OXPHOS;OXPHOS assembly factors	17.9484	17.9409	17.6662	18.0054	17.7904	17.7338
P25705	ATP synthase subunit alpha, mitochondrial	ATP5F1A	-0.00407473	0.0232179	+	MIM	Complex V;CV subunits;OXPHOS;OXPHOS subunits	24.4417	24.4403	24.5445	24.3818	24.4895	24.543
P51970	NADH dehydrogenase [ubiquinone] 1 alpha subcomplex subunit 8	NDUFA8	-0.00520452	0.0228392	+	MIM	CI subunits;Complex I;OXPHOS;OXPHOS subunits	20.0116	20.1322	20.2414	20.0501	20.1722	20.1474
P38646	Stress-70 protein, mitochondrial	HSPA9	-0.00534884	0.0225823	+	Matrix	Fe-S cluster biosynthesis;Metabolism;Metals and cofactors	25.8832	25.8818	25.9917	25.7748	25.9638	26.002
Q9BSY4	Coiled-coil-helix-coiled-coil-helix domain-containing protein 5	CHCHD5	-0.00393677	0.02057	+	IMS	0	16.9912	17.0889	17.1402	17.1421	17.0833	16.983
O00483	Cytochrome c oxidase subunit NDUFA4	NDUFA4	0.00358899	0.0204098	+	MIM	CIV subunits;Complex IV;OXPHOS;OXPHOS subunits	20.7605	20.6399	20.8126	20.7568	20.6857	20.7812
P34897	Serine hydroxymethyltransferase, mitochondrial	SHMT2	0.00329336	0.0203892	+	Matrix	Amino acid metabolism;Folate and 1-C metabolism;Glycine metabolism;Metabolism;Serine metabolism;Vitamin metabolism	24.0912	24.1202	24.2319	24.0933	24.1542	24.2057
Q9H3H1	tRNA dimethylallyltransferase	TRIT1	0.00520929	0.0201117	+	Matrix	Mitochondrial central dogma;mtRNA metabolism;mt-rRNA modifications;mt-tRNA modifications	15.0137	14.7967	15.0091	14.9129	15.0397	14.8824
Q9Y3D6	Mitochondrial fission 1 protein	FIS1	0.00999705	0.0190582	+	MOM	Fission;Mitochondrial dynamics and surveillance	18.8028	18.9133	18.6464	19.103	18.5867	18.7028
Q6P587	Acylpyruvase FAHD1, mitochondrial	FAHD1	-0.00475248	0.0177034	+	Matrix	Carbohydrate metabolism;Metabolism;TCA-associated	19.8264	19.8475	20.0543	19.8069	19.9825	19.9244
P82921	Small ribosomal subunit protein bS21m	MRPS21	0.00443268	0.0169078	+	Matrix	Mitochondrial central dogma;Mitochondrial ribosome;SSU;Translation	18.3139	18.3323	18.5759	18.3744	18.4473	18.4138
Q9UDX5	Mitochondrial fission process protein 1	MTFP1	0.00341797	0.0164967	+	Membrane	Fission;Mitochondrial dynamics and surveillance	17.3487	17.3952	17.2279	17.4217	17.2868	17.2736
Q8TCC3	Large ribosomal subunit protein uL30m	MRPL30	-0.00626945	0.0163319	+	Matrix	LSU;Mitochondrial central dogma;Mitochondrial ribosome;Translation	17.3215	17.2857	17.6046	17.2422	17.4765	17.4743
Q9BRJ2	Large ribosomal subunit protein mL45	MRPL45	-0.00200017	0.0162192	+	Matrix	LSU;Mitochondrial central dogma;Mitochondrial ribosome;Translation	20.0064	20.018	20.0233	19.9345	20.0392	20.0681
Q96A26	Protein FAM162A	FAM162A	0.00142797	0.0157846	+	MIM	0	19.8047	19.7936	19.806	19.8505	19.81	19.7482
Q5VUM1	Succinate dehydrogenase assembly factor 4, mitochondrial	SDHAF4	0.00319767	0.0149683	+	Matrix	CII assembly factors;Complex II;OXPHOS;OXPHOS assembly factors	15.6387	15.4548	15.6716	15.5944	15.5533	15.6271
Q7Z7H8	Large ribosomal subunit protein uL10m	MRPL10	0.00306956	0.0131648	+	Matrix	LSU;Mitochondrial central dogma;Mitochondrial ribosome;Translation	20.4785	20.5515	20.4972	20.6487	20.3949	20.4928
Q9HA92	Radical S-adenosyl methionine domain-containing protein 1, mitochondrial	RSAD1	-0.0022405	0.0128261	+	MIM	Fe-S-containing proteins;Metabolism;Metals and cofactors	15.8899	15.9981	16.075	15.9642	15.9642	16.0279
Q13509	Tubulin beta-3 chain	TUBB3	0.00234095	0.0124486	mito-interacting			18.0291	18.1895	18.0189	18.0989	18.026	18.1197
Q9NQ88	Fructose-2,6-bisphosphatase TIGAR	TIGAR	-0.00519768	0.0123061	mito-interacting			13.7156	NaN	13.5063	13.5677	13.7717	13.4778
P03915	NADH-ubiquinone oxidoreductase chain 5	MT-ND5	0.0100005	0.0117111	+	MIM	CI subunits;Complex I;OXPHOS;OXPHOS subunits	13.2696	13.2563	12.9028	13.6401	13.0396	12.7791
Q8WVC6	Dephospho-CoA kinase domain-containing protein	DCAKD	-0.00168101	0.0101279	+	Membrane	0	17.8453	17.6692	17.7099	17.7161	17.759	17.7442
Q9H4B0	tRNA N6-adenosine threonylcarbamoyltransferase, mitochondrial	OSGEPL1	0.00250689	0.00977237	+	Matrix	Mitochondrial central dogma;mtRNA metabolism;mt-tRNA modifications	14.7813	14.786	14.5636	14.7947	14.6876	14.6562
Q9BSK2	Solute carrier family 25 member 33	SLC25A33	-0.00361188	0.00866532	+	MIM	Metabolism;Nucleotide import;Nucleotide metabolism;SLC25A family;Small molecule transport	16.4223	16.2465	16.0309	16.36	16.2367	16.0922
Q9Y4U1	Cyanocobalamin reductase / alkylcobalamin dealkylase	MMACHC	0.00373618	0.00851236	mito-interacting			12.948	13.126	13.0883	12.8809	12.9724	13.3202
O43715	TP53-regulated inhibitor of apoptosis 1	TRIAP1	0.00167592	0.00824748	+	IMS	Cardiolipin synthesis;Lipid metabolism;Metabolism;Phospholipid metabolism	17.2977	17.3536	17.5153	17.4018	17.4079	17.362
Q9HD34	LYR motif-containing protein 4	LYRM4	-0.00199509	0.00814147	+	Matrix	Fe-S cluster biosynthesis;Metabolism;Metals and cofactors	18.0789	18.1339	18.256	18.0325	18.2031	18.2271
Q99807	5-demethoxyubiquinone hydroxylase, mitochondrial	COQ7	0.00138855	0.00805976	+	MIM	Coenzyme Q metabolism;Metabolism;Metals and cofactors	17.6842	17.7169	17.8023	17.8132	17.7349	17.6595
P22234	Bifunctional phosphoribosylaminoimidazole carboxylase/phosphoribosylaminoimidazole succinocarboxamide synthetase	PAICS	-0.00247955	0.00772815	+	Matrix	Metabolism;Nucleotide metabolism;Nucleotide synthesis and processing	19.8651	19.9644	19.905	19.7065	20.0208	19.9997
Q8NCN5	Pyruvate dehydrogenase phosphatase regulatory subunit, mitochondrial	PDPR	0.0012118	0.00671055	+	Matrix	Carbohydrate metabolism;Metabolism;Pyruvate metabolism	16.3275	16.3399	16.209	16.3775	16.2515	16.251
Q96HY7	2-oxoadipate dehydrogenase complex component E1	DHTKD1	0.00118383	0.00625698	+	Matrix	Amino acid metabolism;Lysine metabolism;Metabolism	17.6285	17.5662	17.4522	17.6176	17.5288	17.5041
P09622	Dihydrolipoyl dehydrogenase, mitochondrial	DLD	-0.000902812	0.00579364	+	Matrix	Amino acid metabolism;Branched-chain amino acid dehydrogenase complex;Branched-chain amino acid metabolism;Carbohydrate metabolism;Glycine cleavage system;Glycine metabolism;Lysine metabolism;Metabolism;Pyruvate metabolism;TCA cycle	21.6552	21.6709	21.7095	21.5807	21.727	21.7252
O14880	Glutathione S-transferase 3, mitochondrial	MGST3	-0.00288709	0.00573412	+	MOM	Eicosanoid metabolism;Lipid metabolism;Metabolism	16.5816	16.5878	16.1916	16.6515	16.3516	16.3492
Q13232	Nucleoside diphosphate kinase 3	NME3	0.000478745	0.00571151	+	MOM	Metabolism;Nucleotide metabolism;Nucleotide synthesis and processing	19.2161	19.1793	19.1721	19.2325	19.1499	19.1866
Q96EH3	Mitochondrial assembly of ribosomal large subunit protein 1	MALSU1	-0.00174141	0.00525506	+	Matrix	Mitochondrial central dogma;Mitochondrial ribosome assembly;Translation	17.1271	17.1311	17.0105	17.287	16.9577	17.0188
Q70CQ3	Ubiquitin carboxyl-terminal hydrolase 30	USP30	-0.000600179	0.00401521	+	MOM	Protein import, sorting and homeostasis;Autophagy;Mitochondrial dynamics and surveillance;Mitophagy;Proteases;Protein homeostasis	16.3243	16.3324	16.1936	16.3141	16.2866	16.2477
Q8IYU8	Calcium uptake protein 2, mitochondrial	MICU2	0.000261943	0.003256	+	MIM	Calcium cycle;Calcium homeostasis;Calcium uniporter;EF hand proteins;Signaling;Small molecule transport	17.6634	17.6681	17.6082	17.6809	17.62	17.6395
Q8N2F6	Armadillo repeat-containing protein 10	ARMC10	0.000474294	0.00234475	+	MOM	Fission;Mitochondrial dynamics and surveillance;Trafficking	17.3846	17.4586	17.3357	17.4718	17.286	17.4226
P39210	Protein Mpv17	MPV17	-0.000118256	0.00181999	+	MIM	Small molecule transport	15.9015	15.9361	NaN	15.9286	NaN	15.9087
P18859	ATP synthase-coupling factor 6, mitochondrial	ATP5PF	0.000409444	0.00127481	+	MIM	Complex V;CV subunits;OXPHOS;OXPHOS subunits	21.1675	21.3342	21.4323	21.1802	21.3325	21.4226
P19404	NADH dehydrogenase [ubiquinone] flavoprotein 2, mitochondrial	NDUFV2	-0.000156403	0.0010106	+	MIM	CI subunits;Complex I;Fe-S-containing proteins;Metabolism;Metals and cofactors;OXPHOS;OXPHOS subunits	21.6387	21.6712	21.7904	21.6616	21.7066	21.7317
Q8NE22	SET domain-containing protein 9	SETD9	-0.000499725	0.000897906	+	Matrix	0	12.5409	12.999	12.9896	13.042	12.7221	12.764
Q7Z4W1	L-xylulose reductase	DCXR	8.13802083357018E-05	0.000716495	+	Matrix	Carbohydrate metabolism;Metabolism	19.7594	19.7511	19.7234	19.8151	19.7161	19.7029
Q9Y2Q3	Glutathione S-transferase kappa 1	GSTK1	-7.24792e-05	0.000645032	+	Matrix	Detoxification;Metabolism;Xenobiotic metabolism	19.8538	19.8461	19.8695	19.788	19.9098	19.8715

## Sheet: Global_1625 vs RVxFdead
PG.ProteinAccessions	PG.ProteinDescriptions	PG.Genes	Log2 Difference	-Log p-value	MitoCarta3.0_List	MitoCarta3.0_SubMitoLocalization	MitoCarta3.0_MitoPathways	PG.Quantity_Lpg1625_1	PG.Quantity_Lpg1625_2	PG.Quantity_Lpg1625_3	PG.Quantity_RVxFdead_1	PG.Quantity_RVxFdead_2	PG.Quantity_RVxFdead_3
P33121	Long-chain-fatty-acid--CoA ligase 1	ACSL1	0.239796	3.75725	+	MOM	Fatty acid oxidation;Lipid metabolism;Metabolism	17.3771	17.3623	17.3353	17.1068	17.1442	17.1043
P82673	Small ribosomal subunit protein mS35	MRPS35	-0.075463	3.52724	+	Matrix	Mitochondrial central dogma;Mitochondrial ribosome;SSU;Translation	19.4387	19.4256	19.4182	19.5032	19.499	19.5068
Q8WVC6	Dephospho-CoA kinase domain-containing protein	DCAKD	0.252686	3.38914	+	Membrane	0	17.8976	17.8396	17.8381	17.5832	17.6266	17.6075
Q6IAN0	Dehydrogenase/reductase SDR family member 7B	DHRS7B	0.282296	3.30211	+	Membrane	0	18.3493	18.4219	18.412	18.1299	18.1246	18.0817
Q9NRZ5	1-acyl-sn-glycerol-3-phosphate acyltransferase delta	AGPAT4	0.350877	3.26384	+	MOM	Cardiolipin synthesis;Lipid metabolism;Metabolism;Phospholipid metabolism	16.7857	16.8353	16.8052	16.4018	16.5114	16.4603
O15270	Serine palmitoyltransferase 2	SPTLC2	0.270367	3.18903	+	Membrane	Lipid metabolism;Metabolism;Phospholipid metabolism	17.7924	17.7507	17.74	17.4463	17.502	17.5237
P36873	Serine/threonine-protein phosphatase PP1-gamma catalytic subunit	PPP1CC	0.371611	3.13298	mito-interacting			20.6866	20.6886	20.6415	20.3697	20.2444	20.2877
Q8IXI1	Mitochondrial Rho GTPase 2	RHOT2	-0.101604	3.10964	+	MOM	Calcium homeostasis;EF hand proteins;Mitochondrial dynamics and surveillance;Signaling;Trafficking	19.5842	19.569	19.586	19.6744	19.6692	19.7004
O60313	Dynamin-like 120 kDa protein, mitochondrial	OPA1	-0.0695966	2.99935	+	MIM	Cristae formation;Fusion;Mitochondrial dynamics and surveillance	18.4961	18.4771	18.4698	18.5475	18.5544	18.5499
Q9UQ90	Paraplegin	SPG7	0.15708	2.98417	+	MIM	Protein import, sorting and homeostasis;Proteases;Protein homeostasis	16.9	16.9495	16.9323	16.7839	16.779	16.7477
P52789	Hexokinase-2	HK2	0.308742	2.92111	mito-interacting			18.1638	18.2535	18.1629	17.9288	17.8539	17.8713
Q9NP58	ATP-binding cassette sub-family B member 6	ABCB6	0.218677	2.91234	+	MOM	ABC transporters;Heme synthesis and processing;Metabolism;Metals and cofactors;Small molecule transport	20.9648	20.9765	21.0005	20.8017	20.7672	20.7169
Q3SY69	Mitochondrial 10-formyltetrahydrofolate dehydrogenase	ALDH1L2	0.170526	2.78458	+	Matrix	Folate and 1-C metabolism;Metabolism;Vitamin metabolism	15.1687	15.2006	15.1837	14.9783	15.0496	15.0135
Q08426	Peroxisomal bifunctional enzyme	EHHADH	0.21477	2.73054	+	unknown	Lipid metabolism;Metabolism	17.2161	17.1559	17.2311	16.9498	17.0065	17.0025
P51649	Succinate-semialdehyde dehydrogenase, mitochondrial	ALDH5A1	-0.033844	2.68955	+	Matrix	Amino acid metabolism;GABA metabolism;Metabolism	19.522	19.5313	19.5366	19.5597	19.5662	19.5655
P27105	Stomatin	STOM	0.168398	2.58577	+	Membrane	0	17.3738	17.4062	17.4185	17.2225	17.2716	17.1992
P51648	Aldehyde dehydrogenase family 3 member A2	ALDH3A2	0.204821	2.57508	+	Membrane	Detoxification;Metabolism;ROS and glutathione metabolism	19.7299	19.7045	19.6978	19.539	19.4476	19.5311
Q567V2	Mpv17-like protein 2	MPV17L2	-0.119901	2.56928	+	MIM	Mitochondrial central dogma;Mitochondrial ribosome assembly;Translation	15.9677	15.9198	15.9497	16.0759	16.0783	16.0427
Q02252	Methylmalonate-semialdehyde dehydrogenase [acylating], mitochondrial	ALDH6A1	0.0769691	2.55635	+	MIM	Amino acid metabolism;Branched-chain amino acid metabolism;Metabolism	19.1158	19.148	19.1501	19.0641	19.0652	19.0535
P78537	Biogenesis of lysosome-related organelles complex 1 subunit 1	BLOC1S1	0.260798	2.5024	+	unknown	Signaling	17.1925	17.2123	17.2776	16.9683	17.0213	16.9104
Q14318	Peptidyl-prolyl cis-trans isomerase FKBP8	FKBP8	0.148752	2.49312	+	MOM	Autophagy;Mitochondrial dynamics and surveillance;Mitophagy;Organelle contact sites	20.875	20.8388	20.9201	20.727	20.7307	20.7299
Q9NP80	Calcium-independent phospholipase A2-gamma	PNPLA8	0.213868	2.48521	+	MIM	Cardiolipin synthesis;Lipid metabolism;Metabolism;Phospholipid metabolism	15.6324	15.5675	15.6635	15.3833	15.3939	15.4446
Q15286	Ras-related protein Rab-35	RAB35	0.149193	2.44038	mito-interacting			17.8827	17.8171	17.8954	17.7106	17.7199	17.7171
Q8N0X4	Citramalyl-CoA lyase, mitochondrial	CLYBL	-0.271064	2.43672	+	Matrix	Carbohydrate metabolism;Itaconate metabolism;Metabolism	16.1774	16.2385	16.1193	16.499	16.4016	16.4478
P36776	Lon protease homolog, mitochondrial	LONP1	0.111584	2.42568	+	Matrix	Protein import, sorting and homeostasis;Proteases;Protein homeostasis	21.2273	21.2174	21.264	21.105	21.1233	21.1457
Q9NRN9	rRNA N6-adenosine-methyltransferase METTL5	METTL5	0.503055	2.42239	+	Matrix	Mitochondrial central dogma;mtRNA metabolism;mt-rRNA modifications	14.2016	14.3219	NaN	13.7644	13.7001	13.8117
P53396	ATP-citrate synthase	ACLY	0.28143	2.4198	+	Matrix	Carbohydrate metabolism;Metabolism;TCA-associated	18.438	18.5002	18.5158	18.1488	18.2815	18.1794
P19367	Hexokinase-1	HK1	0.205227	2.38154	mito-interacting			20.3088	20.4268	20.3757	20.1781	20.1549	20.1626
Q709F0	Acyl-CoA dehydrogenase family member 11	ACAD11	0.302739	2.36992	+	MIM	Fatty acid oxidation;Lipid metabolism;Metabolism	17.7164	17.7009	17.8336	17.4514	17.3931	17.4982
O43865	S-adenosylhomocysteine hydrolase-like protein 1	AHCYL1	0.177988	2.35976	+	MOM	Mitochondrial dynamics and surveillance;Organelle contact sites	16.0674	16.0469	16.0622	15.8212	15.9163	15.905
Q8N5K1	CDGSH iron-sulfur domain-containing protein 2	CISD2	0.283614	2.3587	mito-interacting			19.2698	19.1952	19.2587	19.0435	18.914	18.9152
P00387	NADH-cytochrome b5 reductase 3	CYB5R3	0.134692	2.32578	+	MOM	Amidoxime reducing complex;Detoxification;Lipid metabolism;Metabolism;Xenobiotic metabolism	20.8524	20.7758	20.8235	20.698	20.6723	20.6773
Q9H3N1	Thioredoxin-related transmembrane protein 1	TMX1	0.251712	2.27399	mito-interacting			20.9919	21.0666	20.957	20.8171	20.7115	20.7317
Q9NVT9	Armadillo repeat-containing protein 1	ARMC1	-0.190697	2.26214	mito-interacting			17.8897	17.9581	17.8584	18.1272	18.0887	18.0625
P00505	Aspartate aminotransferase, mitochondrial	GOT2	-0.0383371	2.20576	+	MIM	Amino acid metabolism;Carbohydrate metabolism;Glutamate metabolism;Glyoxylate metabolism;Kynurenine metabolism;Malate-aspartate shuttle;Metabolism;Sulfur metabolism	23.576	23.57	23.5573	23.6016	23.6156	23.6012
P28288	ATP-binding cassette sub-family D member 3	ABCD3	0.304347	2.20556	+	Membrane	ABC transporters;Small molecule transport	20.8311	20.8569	20.7837	20.6254	20.4511	20.4822
Q7KZF4	Staphylococcal nuclease domain-containing protein 1	SND1	0.22148	2.20488	+	unknown	0	20.7472	20.7588	20.8379	20.4983	20.5963	20.5848
Q9Y2R9	Small ribosomal subunit protein uS7m	MRPS7	-0.0659612	2.20147	+	Matrix	Mitochondrial central dogma;Mitochondrial ribosome;mtRNA granules;mtRNA metabolism;SSU;Translation	19.5852	19.5831	19.5742	19.625	19.6668	19.6486
O75879	Glutamyl-tRNA(Gln) amidotransferase subunit B, mitochondrial	GATB	-0.0408649	2.18649	+	Matrix	Mitochondrial central dogma;mt-tRNA synthetases;Translation	18.0484	18.037	18.0582	18.087	18.0979	18.0812
Q9Y277	Voltage-dependent anion-selective channel protein 3	VDAC3	0.0994473	2.1746	+	MOM	Calcium homeostasis;Mitochondrial permeability transition pore;Signaling;Small molecule transport	21.5884	21.615	21.6537	21.516	21.5265	21.5163
Q7Z695	Uncharacterized aarF domain-containing protein kinase 2	ADCK2	-0.214779	2.17013	+	MIM	0	14.1921	14.1914	14.3127	14.4255	14.455	14.46
P51149	Ras-related protein Rab-7a	RAB7A	0.195855	2.16209	mito-interacting			22.1934	22.104	22.1067	21.9868	21.9062	21.9235
Q9NZ45	CDGSH iron-sulfur domain-containing protein 1	CISD1	0.265682	2.15618	+	MOM	Fe-S cluster biosynthesis;Fe-S-containing proteins;Metabolism;Metals and cofactors	17.7799	17.8941	17.7454	17.593	17.5083	17.521
Q9BW92	Threonine--tRNA ligase, mitochondrial	TARS2	-0.0669072	2.15557	+	Matrix	Mitochondrial central dogma;mt-tRNA synthetases;Translation	19.7658	19.7612	19.7711	19.8432	19.8481	19.8075
Q9BUT9	MAPK regulated corepressor interacting protein 2	MCRIP2	0.506475	2.12326	+	unknown	Signaling	13.7397	14.0006	14.063	13.3998	13.4125	13.4716
P51553	Isocitrate dehydrogenase [NAD] subunit gamma, mitochondrial	IDH3G	0.0876935	2.09874	+	Matrix	Carbohydrate metabolism;Metabolism;TCA cycle	19.1056	19.065	19.0581	18.9983	18.9686	18.9987
P27824	Calnexin	CANX	0.224815	2.08817	mito-interacting			23.1061	23.0469	23.1373	22.8007	22.8863	22.9289
P33176	Kinesin-1 heavy chain	KIF5B	0.282332	2.07463	mito-interacting			19.1115	19.0663	19.1636	18.7294	18.8892	18.8757
Q8IWA4	Mitofusin-1	MFN1	-0.311	2.07052	+	MOM	Fusion;Mitochondrial dynamics and surveillance;Organelle contact sites	17.3535	17.4468	17.2753	17.7361	17.6784	17.5941
Q9NX74	tRNA-dihydrouridine(20) synthase [NAD(P)+]-like	DUS2	-0.245055	2.07025	+	Matrix	Mitochondrial central dogma;mtRNA metabolism;mt-tRNA modifications	14.681	14.7948	14.7551	14.9974	14.9184	15.0503
Q96RP9	Elongation factor G, mitochondrial	GFM1	-0.0867799	2.06235	+	Matrix	Mitochondrial central dogma;Translation;Translation factors	19.4836	19.5038	19.4435	19.5707	19.5623	19.5582
Q8WWV3	Reticulon-4-interacting protein 1, mitochondrial	RTN4IP1	-0.126852	2.06046	+	Matrix	0	16.8215	16.8424	16.79	16.9103	16.9847	16.9395
Q6P4A7	Sideroflexin-4	SFXN4	0.0952498	2.05816	+	MIM	Sideroflexins;Small molecule transport	18.299	18.3446	18.3614	18.2495	18.2434	18.2263
P07954	Fumarate hydratase, mitochondrial	FH	0.0987282	2.05802	+	Matrix	Carbohydrate metabolism;Metabolism;TCA cycle	20.9369	20.954	20.9362	20.8245	20.8832	20.8232
Q9HBH5	Retinol dehydrogenase 14	RDH14	0.194499	2.05789	+	Membrane	Metabolism;Vitamin A metabolism;Vitamin metabolism	18.8144	18.7808	18.8852	18.5839	18.6375	18.6756
P51659	Peroxisomal multifunctional enzyme type 2	HSD17B4	0.299074	2.05736	+	unknown	Lipid metabolism;Metabolism	22.0532	21.9702	22.1217	21.6847	21.7282	21.8349
P99999	Cytochrome c	CYCS	-0.225072	2.02887	+	IMS	Apoptosis;Cytochrome C;Cytochromes;Electron carriers;Heme-containing proteins;Metabolism;Metals and cofactors;Mitochondrial dynamics and surveillance;OXPHOS;OXPHOS subunits	19.6131	19.6064	19.7039	19.7973	19.8815	19.9199
P17612	cAMP-dependent protein kinase catalytic subunit alpha	PRKACA	0.239525	2.02851	+	MIM	cAMP-PKA signaling;Signaling	16.1665	16.3069	16.3081	15.9879	16.0569	16.0182
P10620	Microsomal glutathione S-transferase 1	MGST1	0.241337	2.02067	+	Membrane	Detoxification;Metabolism;ROS and glutathione metabolism;Xenobiotic metabolism	16.8684	16.8945	16.8816	16.6866	16.538	16.6958
Q9BUP0	EF-hand domain-containing protein D1	EFHD1	0.173976	1.99138	+	MIM	Calcium homeostasis;EF hand proteins;Signaling	14.6414	14.5372	14.6434	14.4142	14.4238	14.462
Q8N0Z8	tRNA pseudouridine synthase-like 1	PUSL1	-0.164141	1.96714	+	Matrix	Mitochondrial central dogma;Translation	15.642	15.7302	15.6086	15.826	15.8297	15.8175
Q8IXI2	Mitochondrial Rho GTPase 1	RHOT1	0.0742009	1.96467	+	MOM	Calcium homeostasis;EF hand proteins;Mitochondrial dynamics and surveillance;Signaling;Trafficking	18.0209	18.0492	18.0119	17.9656	17.9289	17.9648
Q99747	Gamma-soluble NSF attachment protein	NAPG	0.194882	1.95686	mito-interacting			17.4525	17.4239	17.5507	17.2537	17.3212	17.2676
Q15907	Ras-related protein Rab-11B	RAB11B	0.214357	1.95461	mito-interacting			22.5178	22.4293	22.5643	22.3105	22.2357	22.3222
Q96D53	Atypical kinase COQ8B, mitochondrial	COQ8B	-0.136666	1.93525	+	MIM	Coenzyme Q metabolism;Metabolism;Metals and cofactors	17.2033	17.2737	17.2645	17.4267	17.3686	17.3562
Q969Q5	Ras-related protein Rab-24	RAB24	0.0864868	1.92799	+	MOM	Autophagy;Fission;Mitochondrial dynamics and surveillance	16.4908	16.5181	16.4594	16.4221	16.3986	16.3881
O95716	Ras-related protein Rab-3D	RAB3D	0.262024	1.92577	mito-interacting			15.4421	15.5812	15.6062	15.3432	15.2457	15.2545
P04040	Catalase	CAT	0.244431	1.91057	+	IMS	Detoxification;Metabolism;ROS and glutathione metabolism	19.7462	19.6454	19.8142	19.4437	19.489	19.5399
O60238	BCL2/adenovirus E1B 19 kDa protein-interacting protein 3-like	BNIP3L	0.200986	1.90333	+	MOM	Apoptosis;Mitochondrial dynamics and surveillance	16.0693	16.0376	16.1417	15.8464	15.9517	15.8475
P56962	Syntaxin-17	STX17	0.198533	1.89641	+	MOM	Autophagy;Fission;Mitochondrial dynamics and surveillance;Organelle contact sites	17.5379	17.4762	17.6126	17.3279	17.3121	17.3911
Q8TD30	Alanine aminotransferase 2	GPT2	-0.0997639	1.88428	+	Matrix	Amino acid metabolism;Glutamate metabolism;Metabolism	19.3518	19.3102	19.3109	19.3867	19.4482	19.4373
Q8NFV4	Protein ABHD11	ABHD11	0.0791524	1.88259	+	Matrix	Carbohydrate metabolism;Metabolism;TCA-associated	18.5708	18.5774	18.5777	18.5163	18.5129	18.4593
A6NFY7	Succinate dehydrogenase assembly factor 1, mitochondrial	SDHAF1	-0.118914	1.878	+	Matrix	CII assembly factors;Complex II;OXPHOS;OXPHOS assembly factors	16.3232	16.2806	16.3435	16.4147	16.4125	16.4767
O60282	Kinesin heavy chain isoform 5C	KIF5C	0.242922	1.87005	mito-interacting			18.6926	18.6841	18.7961	18.3915	18.5256	18.5269
P21953	2-oxoisovalerate dehydrogenase subunit beta, mitochondrial	BCKDHB	-0.0676562	1.8674	+	MIM	Amino acid metabolism;Branched-chain amino acid dehydrogenase complex;Branched-chain amino acid metabolism;Metabolism	18.8275	18.8046	18.8347	18.9157	18.8716	18.8825
O75616	GTPase Era, mitochondrial	ERAL1	-0.0786889	1.83432	+	Matrix	Mitochondrial central dogma;Mitochondrial ribosome assembly;mtRNA granules;mtRNA metabolism;Translation	17.9701	17.9634	17.9719	18.0111	18.0552	18.0752
Q92665	Small ribosomal subunit protein mS31	MRPS31	-0.0648104	1.82432	+	Matrix	Mitochondrial central dogma;Mitochondrial ribosome;SSU;Translation	19.7789	19.7318	19.7786	19.8234	19.8282	19.8321
Q9Y3B8	Oligoribonuclease, mitochondrial	REXO2	-0.0570017	1.80192	+	Matrix	Mitochondrial central dogma;mtRNA metabolism;mtRNA stability and decay	16.2836	16.2748	16.2517	16.3427	16.3313	16.3071
O96011	Peroxisomal membrane protein 11B	PEX11B	0.260249	1.79317	+	Membrane	0	15.6251	15.7246	15.6529	15.4545	15.2921	15.4752
O75438	NADH dehydrogenase [ubiquinone] 1 beta subcomplex subunit 1	NDUFB1	0.165119	1.78249	+	MIM	CI subunits;Complex I;OXPHOS;OXPHOS subunits	19.4779	19.3734	19.4504	19.2197	19.2721	19.3144
Q13509	Tubulin beta-3 chain	TUBB3	-0.153751	1.78089	mito-interacting			17.808	17.8324	17.7407	17.9659	17.8936	17.9829
Q9H4A6	Golgi phosphoprotein 3	GOLPH3	0.240875	1.77867	+	IMS	0	17.5512	17.448	17.6199	17.3638	17.2872	17.2454
P53597	Succinate--CoA ligase [ADP/GDP-forming] subunit alpha, mitochondrial	SUCLG1	-0.124044	1.7648	+	Matrix	Carbohydrate metabolism;Itaconate metabolism;Metabolism;Nucleotide metabolism;Nucleotide synthesis and processing;TCA cycle	20.2587	20.2199	20.2905	20.3322	20.4021	20.4069
P45954	Short/branched chain specific acyl-CoA dehydrogenase, mitochondrial	ACADSB	-0.106084	1.75075	+	Matrix	Amino acid metabolism;Branched-chain amino acid metabolism;Fatty acid oxidation;Lipid metabolism;Metabolism	19.3751	19.3193	19.3972	19.444	19.4722	19.4937
O43521	Bcl-2-like protein 11	BCL2L11	0.1689	1.74735	+	MOM	Apoptosis;Mitochondrial dynamics and surveillance	16.2193	16.0901	16.1624	16.0313	15.9777	15.956
P07108	Acyl-CoA-binding protein	DBI	0.233548	1.74355	+	unknown	Lipid metabolism;Metabolism	15.1819	15.1005	15.2704	14.9269	14.9052	15.0201
Q8TC12	Retinol dehydrogenase 11	RDH11	0.204925	1.73653	mito-interacting			20.1488	20.2585	20.107	20.0095	19.9133	19.9767
P22033	Methylmalonyl-CoA mutase, mitochondrial	MMUT	-0.0931447	1.73629	+	Matrix	Carbohydrate metabolism;Fatty acid oxidation;Lipid metabolism;Metabolism;Propanoate metabolism;Vitamin B12 metabolism;Vitamin metabolism	19.1543	19.1197	19.0834	19.2375	19.195	19.2042
P20336	Ras-related protein Rab-3A	RAB3A	0.211965	1.7264	mito-interacting			14.4547	14.5517	14.3883	14.2332	14.3097	14.2159
P07919	Cytochrome b-c1 complex subunit 6, mitochondrial	UQCRH	-0.115244	1.72471	+	MIM	CIII subunits;Complex III;OXPHOS;OXPHOS subunits	17.9685	17.9139	17.9919	18.0391	18.0745	18.1064
Q96AY3	Peptidyl-prolyl cis-trans isomerase FKBP10	FKBP10	0.380158	1.72182	+	IMS	Protein import, sorting and homeostasis;Chaperones;Protein homeostasis	20.2458	19.9422	20.0762	19.6236	19.7125	19.7877
P36969	Phospholipid hydroperoxide glutathione peroxidase	GPX4	0.156221	1.70978	+	MIM	Detoxification;Metabolism;ROS and glutathione metabolism;Selenoproteins	15.7754	15.6619	15.6601	15.5554	15.5111	15.5622
Q9BVL4	Protein adenylyltransferase SelO, mitochondrial	SELENOO	-0.0780427	1.70769	+	Matrix	Detoxification;Metabolism;Selenoproteins	15.4985	15.4687	15.5153	15.6012	15.5478	15.5677
P10415	Apoptosis regulator Bcl-2	BCL2	0.225669	1.70471	+	MOM	Apoptosis;Mitochondrial dynamics and surveillance	16.4141	16.391	16.4014	16.0731	16.1768	16.2796
P21964	Catechol O-methyltransferase	COMT	0.248913	1.68038	+	Membrane	Amino acid metabolism;Catechol metabolism;Metabolism	19.7765	19.6435	19.8644	19.5513	19.5034	19.483
Q8TB36	Ganglioside-induced differentiation-associated protein 1	GDAP1	0.131241	1.66757	+	MOM	0	16.1733	16.2312	16.2225	16.0756	16.0253	16.1325
P22307	Sterol carrier protein 2	SCP2	0.258119	1.66502	+	MIM	Metabolism;Cholesterol, bile acid, steroid synthesis;Lipid metabolism	20.59	20.4588	20.6338	20.2087	20.3476	20.3521
O14548	Cytochrome c oxidase subunit 7A-related protein, mitochondrial	COX7A2L	-0.0944436	1.66495	+	MIM	CIV subunits;Complex IV;OXPHOS;OXPHOS assembly factors;OXPHOS subunits;Respirasome assembly	18.0039	17.9615	17.9757	18.1179	18.0414	18.0651
O75828	Carbonyl reductase [NADPH] 3	CBR3	0.154575	1.66426	+	Matrix	Detoxification;Metabolism;Xenobiotic metabolism	17.5042	17.5356	17.6183	17.3606	17.4457	17.388
Q9H6R3	Acyl-CoA synthetase short-chain family member 3, mitochondrial	ACSS3	0.30669	1.64822	+	Matrix	Lipid metabolism;Metabolism	NaN	15.5007	15.6561	15.2192	15.3272	15.2686
Q8NE62	Choline dehydrogenase, mitochondrial	CHDH	-0.0990092	1.64296	+	MIM	Metabolism;Amino acid metabolism;Choline and betaine metabolism;Electron carriers;Folate and 1-C metabolism;Glycine metabolism;Metabolism;Q-linked reactions, other;Vitamin metabolism	17.0051	16.9937	16.9672	17.0955	17.1267	17.0408
P47985	Cytochrome b-c1 complex subunit Rieske, mitochondrial	UQCRFS1	-0.0579611	1.63994	+	MIM	CIII subunits;Complex III;Fe-S-containing proteins;Metabolism;Metals and cofactors;OXPHOS;OXPHOS subunits	21.3281	21.3123	21.2761	21.3542	21.3703	21.3658
Q969Z3	Mitochondrial amidoxime reducing component 2	MTARC2	0.168471	1.63476	+	MOM	Amidoxime reducing complex;Detoxification;Metabolism;Metals and cofactors;Molybdenum cofactor synthesis and proteins;Xenobiotic metabolism	16.7496	16.7723	16.8679	16.6751	16.5722	16.637
Q96RL7	Intermembrane lipid transfer protein VPS13A	VPS13A	0.18646	1.62403	mito-interacting			16.1747	16.2355	16.2432	16.0894	15.9365	16.0681
Q16881	Thioredoxin reductase 1, cytoplasmic	TXNRD1	0.165427	1.61251	+	unknown	Detoxification;Metabolism;ROS and glutathione metabolism;Selenoproteins	15.5639	15.6159	15.6386	15.5195	15.4239	15.3789
Q9Y3E5	Peptidyl-tRNA hydrolase 2, mitochondrial	PTRH2	0.206193	1.60846	+	MOM	0	18.7368	18.8342	18.7263	18.5495	18.4826	18.6466
Q9H078	Mitochondrial disaggregase	CLPB	-0.0655677	1.60792	+	IMS	Protein import, sorting and homeostasis;Proteases;Protein homeostasis	19.2962	19.2623	19.2618	19.3663	19.3153	19.3354
P60602	Reactive oxygen species modulator 1	ROMO1	-0.11017	1.60512	+	MIM	Protein import, sorting and homeostasis;Protein import and sorting;Small molecule transport;TIM23 presequence pathway	18.135	18.2433	18.1963	18.2966	18.3047	18.3039
Q6SZW1	NAD(+) hydrolase SARM1	SARM1	0.10087	1.58103	mito-interacting			18.4219	18.4678	18.4319	18.3909	18.3092	18.3189
Q9UHK6	Alpha-methylacyl-CoA racemase	AMACR	0.212134	1.58082	+	Matrix	Fatty acid oxidation;Lipid metabolism;Metabolism	16.3302	16.2351	16.4388	16.086	16.1438	16.1378
P09417	Dihydropteridine reductase	QDPR	0.0805152	1.57837	+	Matrix	Folate and 1-C metabolism;Metabolism;Metals and cofactors;Tetrahydobiopterin synthesis;Vitamin metabolism	16.1161	16.0409	16.0624	15.9799	16.0041	15.994
Q9H825	tRNA N(3)-methylcytidine methyltransferase METTL8, mitochondrial	METTL8	-0.138278	1.56063	+	Matrix	Mitochondrial central dogma;mtRNA metabolism	15.1274	15.0719	15.165	15.2069	15.3127	15.2594
Q9Y241	HIG1 domain family member 1A, mitochondrial	HIGD1A	-0.112149	1.55179	+	MIM	CIV assembly factors;Complex IV;OXPHOS;OXPHOS assembly factors;Respirasome assembly	19.0077	19.0983	19.1143	19.1801	19.1879	19.1888
O43615	Mitochondrial import inner membrane translocase subunit TIM44	TIMM44	0.0855986	1.55104	+	MIM	Protein import, sorting and homeostasis;Import motor;Protein import and sorting	21.0319	21.0284	20.993	20.9752	20.9199	20.9013
Q53H12	Acylglycerol kinase, mitochondrial	AGK	0.074297	1.54075	+	MIM	Protein import, sorting and homeostasis;Lipid metabolism;Metabolism;Phospholipid metabolism;Protein import and sorting;TIM22 carrier pathway	18.9707	18.965	19.0044	18.9307	18.8695	18.917
Q9BXW6	Oxysterol-binding protein-related protein 1	OSBPL1A	0.214626	1.52683	+	unknown	Metabolism;Cholesterol, bile acid, steroid synthesis;Lipid metabolism;Metabolism;Phospholipid metabolism	14.1224	13.9945	13.9505	13.8479	13.8466	13.729
O43715	TP53-regulated inhibitor of apoptosis 1	TRIAP1	-0.0746422	1.51391	+	IMS	Cardiolipin synthesis;Lipid metabolism;Metabolism;Phospholipid metabolism	17.2148	17.1662	17.1646	17.2688	17.2755	17.2252
Q9NSE4	Isoleucine--tRNA ligase, mitochondrial	IARS2	-0.0586383	1.50809	+	Matrix	Mitochondrial central dogma;mt-tRNA synthetases;Translation	19.2914	19.2834	19.2697	19.3724	19.3322	19.3158
Q9Y2C4	Nuclease EXOG, mitochondrial	EXOG	-0.0760784	1.50523	+	MIM	Mitochondrial central dogma;mtDNA maintenance;mtDNA repair;mtDNA replication;mtDNA stability and decay	16.9943	16.9419	16.9994	17.0767	17.0274	17.0598
P55061	Bax inhibitor 1	TMBIM6	0.275215	1.49493	mito-interacting			15.6596	15.6344	15.6793	15.5313	15.3766	15.2397
Q96BQ5	Coiled-coil domain-containing protein 127	CCDC127	-0.0995674	1.48506	+	Membrane	0	17.566	17.5622	17.604	17.6787	17.6275	17.7247
Q96KF7	Small integral membrane protein 8	SMIM8	-0.305415	1.47935	+	MOM	0	16.9288	17.0648	16.9386	17.2514	17.1536	17.4433
Q8IYU8	Calcium uptake protein 2, mitochondrial	MICU2	0.0888837	1.47348	+	MIM	Calcium cycle;Calcium homeostasis;Calcium uniporter;EF hand proteins;Signaling;Small molecule transport	17.5609	17.6328	17.6114	17.548	17.4877	17.5028
Q9UMS0	NFU1 iron-sulfur cluster scaffold homolog, mitochondrial	NFU1	-0.0865587	1.47292	+	Matrix	Fe-S cluster biosynthesis;Fe-S-containing proteins;Metabolism;Metals and cofactors	18.4125	18.3601	18.3226	18.4664	18.4392	18.4493
O14832	Phytanoyl-CoA dioxygenase, peroxisomal	PHYH	0.195426	1.47165	+	Matrix	Lipid metabolism;Metabolism	17.4724	17.3395	17.5301	17.2437	17.2139	17.2981
Q9BTZ2	Dehydrogenase/reductase SDR family member 4	DHRS4	0.171911	1.46731	+	Matrix	Metabolism;Vitamin A metabolism;Vitamin metabolism	19.5974	19.5315	19.7102	19.4222	19.4711	19.43
P22234	Bifunctional phosphoribosylaminoimidazole carboxylase/phosphoribosylaminoimidazole succinocarboxamide synthetase	PAICS	0.318797	1.46198	+	Matrix	Metabolism;Nucleotide metabolism;Nucleotide synthesis and processing	20.1081	20.087	20.0862	19.5736	19.8884	19.8629
O00154	Cytosolic acyl coenzyme A thioester hydrolase	ACOT7	0.237876	1.46045	+	Matrix	Lipid metabolism;Metabolism	16.8827	16.9917	16.8008	16.7538	16.6259	16.5818
Q9Y676	Small ribosomal subunit protein mS40	MRPS18B	-0.0830886	1.45943	+	Matrix	Mitochondrial central dogma;Mitochondrial ribosome;SSU;Translation	19.3894	19.3939	19.4112	19.4496	19.5319	19.4623
O75323	Protein NipSnap homolog 2	NIPSNAP2	-0.0598157	1.45422	+	Matrix	Autophagy;Mitochondrial dynamics and surveillance;Mitophagy	19.6752	19.6393	19.6515	19.6898	19.7446	19.711
Q13162	Peroxiredoxin-4	PRDX4	0.306372	1.43985	+	IMS	Detoxification;Metabolism;ROS and glutathione metabolism	22.448	22.1523	22.221	21.9387	21.9125	22.0509
Q9NUL7	Probable ATP-dependent RNA helicase DDX28	DDX28	-0.0662797	1.43526	+	Matrix	Mitochondrial central dogma;Mitochondrial ribosome assembly;mtRNA granules;mtRNA metabolism;Translation	18.6803	18.7543	18.7229	18.783	18.7875	18.7858
Q9NUT2	Mitochondrial potassium channel ATP-binding subunit	ABCB8	-0.179467	1.42878	+	MIM	ABC transporters;Small molecule transport	16.2095	16.0464	16.1824	16.3845	16.2968	16.2954
P25325	3-mercaptopyruvate sulfurtransferase	MPST	0.0436338	1.42804	+	MIM	Detoxification;Metabolism;Sulfur metabolism;Xenobiotic metabolism	19.3151	19.2845	19.3292	19.2561	19.2676	19.2743
Q05932	Folylpolyglutamate synthase, mitochondrial	FPGS	-0.169538	1.41932	+	Matrix	Folate and 1-C metabolism;Metabolism;Vitamin metabolism	16.1959	16.1097	16.0457	16.2208	16.3009	16.3382
Q96SZ6	Mitochondrial tRNA methylthiotransferase CDK5RAP1	CDK5RAP1	-0.0975285	1.41793	+	Matrix	Mitochondrial central dogma;mtRNA metabolism;mt-tRNA modifications	17.5044	17.5057	17.4837	17.6499	17.5946	17.5418
Q8BU85;Q8IXL7	Methionine-R-sulfoxide reductase B3, mitochondrial;Methionine-R-sulfoxide reductase B3	Msrb3;MSRB3	0.338642	1.41444	+	unknown	Detoxification;Metabolism;ROS and glutathione metabolism	16.1576	15.8841	16.0042	15.6497	15.5562	15.8241
Q9BQD7	Adenine nucleotide translocase lysine N-methyltransferase	ANTKMT	-0.187283	1.41303	+	MIM	Metabolism;Nucleotide metabolism	16.6418	16.5041	16.4421	16.7126	16.6873	16.75
O43847	Nardilysin	NRDC	0.268487	1.40848	+	Matrix	Protein import, sorting and homeostasis;Chaperones;Protein homeostasis;Protein import and sorting;Protein import, sorting and homeostasis	13.6923	13.9557	13.8525	13.6547	13.5176	13.5227
P82912	Small ribosomal subunit protein uS11m	MRPS11	-0.111519	1.40068	+	Matrix	Mitochondrial central dogma;Mitochondrial ribosome;SSU;Translation	20.0032	20.1271	20.0378	20.1654	20.162	20.1752
P11498	Pyruvate carboxylase, mitochondrial	PC	0.0370318	1.40022	+	Matrix	Biotin utilizing proteins;Carbohydrate metabolism;Gluconeogenesis;Metabolism;TCA-associated;Vitamin metabolism	18.4783	18.4759	18.4815	18.4644	18.4376	18.4226
Q9H649	tRNA (cytosine(34)-C(5))-methyltransferase, mitochondrial	NSUN3	-0.06891	1.39595	+	Matrix	Mitochondrial central dogma;mtRNA metabolism;mt-tRNA modifications	14.8074	14.7921	14.8057	14.9	14.8264	14.8855
Q07817	Bcl-2-like protein 1	BCL2L1	-0.202464	1.39375	+	MOM	Apoptosis;Mitochondrial dynamics and surveillance	15.4632	15.4986	15.467	15.7999	15.5694	15.667
P32119	Peroxiredoxin-2	PRDX2	0.219184	1.39186	+	unknown	Detoxification;Metabolism;ROS and glutathione metabolism	18.4607	18.3447	18.5894	18.2853	18.2307	18.2212
O75127	Pentatricopeptide repeat-containing protein 1, mitochondrial	PTCD1	-0.0506013	1.38631	+	Matrix	Mitochondrial central dogma;mtRNA granules;mtRNA metabolism	18.6516	18.6356	18.5956	18.6798	18.6714	18.6834
Q9UKK9	ADP-sugar pyrophosphatase	NUDT5	0.182711	1.38115	+	unknown	Metabolism;Nucleotide metabolism;Nucleotide synthesis and processing	15.3558	15.2869	15.4823	15.1942	15.1512	15.2314
Q9UI32	Glutaminase liver isoform, mitochondrial	GLS2	-0.0954262	1.38089	+	Matrix	Amino acid metabolism;Glutamate metabolism;Metabolism	14.993	15.0282	15.0392	15.1602	15.0609	15.1256
P52758	2-iminobutanoate/2-iminopropanoate deaminase	RIDA	-0.10626	1.37809	+	Matrix	0	19.4223	19.3093	19.3762	19.4515	19.4724	19.5026
Q6L8Q7	2',5'-phosphodiesterase 12	PDE12	-0.069472	1.36563	+	Matrix	Mitochondrial central dogma;mt-mRNA modifications;mtRNA metabolism;mtRNA stability and decay	19.2834	19.3244	19.2626	19.3632	19.3843	19.3314
Q9Y2Z2	Protein MTO1 homolog, mitochondrial	MTO1	-0.0808144	1.36397	+	Matrix	Folate and 1-C metabolism;Metabolism;Mitochondrial central dogma;mtRNA metabolism;mt-tRNA modifications;Vitamin metabolism	17.5248	17.6012	17.5841	17.6342	17.6812	17.6371
Q8NC60	Nitric oxide-associated protein 1	NOA1	-0.0718079	1.35519	+	MIM	Mitochondrial central dogma;Mitochondrial ribosome assembly;mtRNA granules;mtRNA metabolism;Translation	18.2339	18.2747	18.1923	18.2933	18.3174	18.3056
P83111	Serine beta-lactamase-like protein LACTB, mitochondrial	LACTB	0.10887	1.35464	+	IMS	Protein import, sorting and homeostasis;Lipid metabolism;Metabolism;Phospholipid metabolism;Proteases;Protein homeostasis	16.4214	16.5202	16.4584	16.3789	16.3097	16.3847
P27695	DNA-(apurinic or apyrimidinic site) endonuclease	APEX1	0.227542	1.35412	+	Matrix	Mitochondrial central dogma;mtDNA maintenance;mtDNA repair	21.168	21.1568	21.2809	20.8403	21.0241	21.0588
P49916	DNA ligase 3	LIG3	0.236469	1.34664	+	Matrix	Mitochondrial central dogma;mtDNA maintenance;mtDNA repair;mtDNA replication	20.0564	20.0863	20.163	19.7159	19.9611	19.9193
Q05655	Protein kinase C delta type	PRKCD	0.194231	1.34328	mito-interacting			15.8453	15.8419	15.9452	15.7155	15.7646	15.5697
Q8N465	D-2-hydroxyglutarate dehydrogenase, mitochondrial	D2HGDH	-0.230161	1.33874	+	Matrix	Carbohydrate metabolism;Metabolism;TCA-associated	15.7113	15.798	15.6499	16.0583	15.8247	15.9667
Q9NVH0	Exonuclease 3'-5' domain-containing protein 2	EXD2	0.068819	1.33351	+	Matrix	Mitochondrial central dogma;Translation	18.0452	18.0286	17.9706	17.9625	17.9407	17.9348
Q9NX95	Syntabulin	SYBU	0.193994	1.33339	mito-interacting			14.3039	14.4733	14.2558	14.1724	14.1172	14.1613
Q9NP81	Serine--tRNA ligase, mitochondrial	SARS2	-0.0591195	1.32916	+	Matrix	Mitochondrial central dogma;mt-tRNA synthetases;Translation	21.8564	21.8075	21.8669	21.9095	21.9154	21.8832
Q9HCC0	Methylcrotonoyl-CoA carboxylase beta chain, mitochondrial	MCCC2	-0.0221831	1.32726	+	Matrix	Amino acid metabolism;Branched-chain amino acid metabolism;Metabolism	20.7539	20.7432	20.7365	20.7671	20.7562	20.7769
Q9GZT3	SRA stem-loop-interacting RNA-binding protein, mitochondrial	SLIRP	-0.0542094	1.32628	+	Matrix	Mitochondrial central dogma;mtRNA metabolism;mtRNA stability and decay;Translation	21.6731	21.6257	21.6838	21.704	21.7279	21.7134
Q02218	2-oxoglutarate dehydrogenase complex component E1	OGDH	0.0777575	1.32377	+	Matrix	Carbohydrate metabolism;Metabolism;TCA cycle	20.472	20.5132	20.4879	20.4626	20.3859	20.3913
Q9NX47	E3 ubiquitin-protein ligase MARCHF5	MARCHF5	-0.130222	1.32343	+	MOM	Autophagy;Mitochondrial dynamics and surveillance;Mitophagy	17.7299	17.8392	17.7008	17.9202	17.8843	17.856
A6NJ78	12S rRNA N4-methylcytidine (m4C) methyltransferase	METTL15	-0.121899	1.32227	+	Matrix	Mitochondrial central dogma;mtRNA metabolism;mt-rRNA modifications	16.4361	16.4256	16.3916	16.5569	16.6005	16.4616
P78417	Glutathione S-transferase omega-1	GSTO1	0.207321	1.3209	mito-interacting			16.7822	16.766	16.6754	16.6626	16.4478	16.4913
P50336	Protoporphyrinogen oxidase	PPOX	0.0706704	1.32065	+	MIM	Heme synthesis and processing;Metabolism;Metals and cofactors	17.4131	17.4893	17.4329	17.395	17.3669	17.3615
Q5HYI7	Metaxin-3	MTX3	-0.128438	1.31967	+	MOM	Intramitochondrial membrane interactions;Mitochondrial dynamics and surveillance	16.5225	16.5283	16.4191	16.6757	16.5898	16.5898
O15235	Small ribosomal subunit protein uS12m	MRPS12	-0.0734857	1.31024	+	Matrix	Mitochondrial central dogma;Mitochondrial ribosome;SSU;Translation	18.887	18.8031	18.8358	18.9072	18.9347	18.9044
O60488	Long-chain-fatty-acid--CoA ligase 4	ACSL4	0.0843563	1.30703	mito-interacting			18.9147	18.9047	18.9523	18.7942	18.8383	18.8861
Q6P087	Mitochondrial mRNA pseudouridine synthase RPUSD3	RPUSD3	-0.072909	1.30684	+	Matrix	Mitochondrial central dogma;mtRNA granules;mtRNA metabolism;mt-rRNA modifications	18.0095	18.0685	18.0322	18.1427	18.0746	18.1117
Q9H0N5	Pterin-4-alpha-carbinolamine dehydratase 2	PCBD2	-0.104853	1.30683	+	unknown	Metabolism;Metals and cofactors;Tetrahydobiopterin synthesis	16.0518	16.1059	15.9918	16.1435	16.1901	16.1305
Q96ST8	Centrosomal protein of 89 kDa	CEP89	0.198361	1.30469	+	IMS	CIV assembly factors;Complex IV;OXPHOS;OXPHOS assembly factors	16.0599	15.9109	15.8699	15.7527	15.8187	15.6743
P50213	Isocitrate dehydrogenase [NAD] subunit alpha, mitochondrial	IDH3A	0.049111	1.30346	+	Matrix	Carbohydrate metabolism;Metabolism;TCA cycle	21.0713	21.0581	21.115	21.0283	21.0283	21.0406
Q9UKG9	Peroxisomal carnitine O-octanoyltransferase	CROT	0.202943	1.30328	+	unknown	Fatty acid oxidation;Lipid metabolism;Metabolism	15.6924	15.6168	15.6735	15.3471	15.4413	15.5855
O95292	Vesicle-associated membrane protein-associated protein B/C	VAPB	0.182494	1.29658	mito-interacting			20.5351	20.3959	20.5962	20.27	20.3445	20.3653
O75521	Enoyl-CoA delta isomerase 2	ECI2	0.191547	1.28387	+	Matrix	Fatty acid oxidation;Lipid metabolism;Metabolism	19.9481	19.8565	20.0648	19.6958	19.7849	19.814
Q15046	Lysine--tRNA ligase	KARS1	0.209754	1.2829	+	Matrix	Mitochondrial central dogma;mt-tRNA synthetases;Translation	17.9348	17.7739	17.7662	17.7177	17.5375	17.5905
P42765	3-ketoacyl-CoA thiolase, mitochondrial	ACAA2	-0.0807177	1.26714	+	Matrix	Amino acid metabolism;Carbohydrate metabolism;Fatty acid oxidation;Ketone metabolism;Lipid metabolism;Lysine metabolism;Metabolism	20.9425	20.8917	20.9575	20.9668	21.0366	21.0304
Q96CM3	Pseudouridylate synthase RPUSD4, mitochondrial	RPUSD4	-0.107259	1.2661	+	Matrix	Mitochondrial central dogma;mtRNA granules;mtRNA metabolism;mt-rRNA modifications;mt-tRNA modifications	15.7508	15.7679	15.7173	15.9259	15.8092	15.8226
Q8WWC4	m-AAA protease-interacting protein 1, mitochondrial	MAIP1	-0.12049	1.2653	+	Matrix	Protein import, sorting and homeostasis;Chaperones;Protein homeostasis	18.4105	18.3686	18.4183	18.4586	18.5003	18.6
Q9UJA2	Cardiolipin synthase (CMP-forming)	CRLS1	0.146469	1.24319	+	MIM	Cardiolipin synthesis;Lipid metabolism;Metabolism	16.4818	16.442	16.3529	16.2253	16.3575	16.2545
P49748	Very long-chain specific acyl-CoA dehydrogenase, mitochondrial	ACADVL	-0.053112	1.24084	+	MIM	Fatty acid oxidation;Lipid metabolism;Metabolism	18.4151	18.3985	18.4145	18.4932	18.4268	18.4673
P10909	Clusterin	CLU	0.225487	1.23924	mito-interacting			17.8275	17.5396	17.7233	17.4557	17.4573	17.5008
Q9UJ68	Mitochondrial peptide methionine sulfoxide reductase	MSRA	-0.0564912	1.23724	+	Matrix	Detoxification;Metabolism;ROS and glutathione metabolism;Sulfur metabolism	15.1205	15.1193	15.0892	15.141	15.203	15.1545
P53701	Holocytochrome c-type synthase	HCCS	-0.0693289	1.23678	+	IMS	Cytochrome C;Heme synthesis and processing;Metabolism;Metals and cofactors;OXPHOS;OXPHOS subunits	17.1356	17.1176	17.0905	17.2074	17.206	17.1382
Q6UWS5	Protein PET117 homolog, mitochondrial	PET117	-0.329248	1.23359	+	MIM	CIV assembly factors;Complex IV;OXPHOS;OXPHOS assembly factors	16.0033	15.9163	16.1912	16.1813	16.5005	16.4168
P60174	Triosephosphate isomerase	TPI1	0.0880617	1.22614	mito-interacting			19.1082	19.1676	19.224	19.0869	19.0709	19.0778
Q96A46	Mitoferrin-2	SLC25A28	-0.312716	1.22203	+	MIM	Iron homeostasis;Metabolism;Metals and cofactors;SLC25A family;Small molecule transport	14.2544	14.5666	14.3737	14.5581	14.8193	14.7554
Q13423	NAD(P) transhydrogenase, mitochondrial	NNT	0.0734577	1.21594	+	MIM	Metabolism;Metals and cofactors;NAD biosynthesis and metabolism	20.1116	20.1957	20.1164	20.0835	20.0613	20.0584
O95140	Mitofusin-2	MFN2	-0.183636	1.21563	+	MOM	Fusion;Mitochondrial dynamics and surveillance;Organelle contact sites	17.5978	17.6834	17.4995	17.8707	17.7209	17.7401
Q96AG3	Mitochondrial outer membrane protein SLC25A46	SLC25A46	-0.203615	1.21155	+	MOM	Fission;Intramitochondrial membrane interactions;Mitochondrial dynamics and surveillance;SLC25A family;Small molecule transport	16.0763	15.9972	16.1402	16.1506	16.2921	16.3818
O00165	HCLS1-associated protein X-1	HAX1	-0.0754045	1.21112	mito-interacting			18.8663	18.8496	18.9036	18.8998	18.9775	18.9684
Q53H82	Endoribonuclease LACTB2	LACTB2	0.0923475	1.21013	+	Matrix	Mitochondrial central dogma;mtRNA metabolism;mtRNA stability and decay	17.3162	17.2455	17.3554	17.233	17.1819	17.2251
Q9Y5J7	Mitochondrial import inner membrane translocase subunit Tim9	TIMM9	0.0537815	1.20969	+	MIM	Protein import, sorting and homeostasis;Chaperones;Protein homeostasis;Protein import and sorting;Protein import, sorting and homeostasis	18.7455	18.7102	18.7729	18.6889	18.6712	18.7072
Q96TC7	Regulator of microtubule dynamics protein 3	RMDN3	0.0395196	1.2022	+	MOM	Mitochondrial dynamics and surveillance;Organelle contact sites	19.6179	19.6539	19.6566	19.6213	19.592	19.5966
Q14249	Endonuclease G, mitochondrial	ENDOG	-0.13291	1.19802	+	IMS	Apoptosis;Mitochondrial central dogma;Mitochondrial dynamics and surveillance;mtDNA maintenance;mtDNA stability and decay;mtRNA metabolism;mtRNA stability and decay	19.1632	19.1791	19.2094	19.2253	19.3989	19.3262
Q8NCW5	NAD(P)H-hydrate epimerase	NAXE	0.108796	1.19035	+	Matrix	Metabolism;Metals and cofactors;NAD biosynthesis and metabolism	18.9451	18.8789	18.8257	18.8171	18.7775	18.7288
O96000	NADH dehydrogenase [ubiquinone] 1 beta subcomplex subunit 10	NDUFB10	-0.0737279	1.18823	+	MIM	CI subunits;Complex I;OXPHOS;OXPHOS subunits	20.5429	20.5335	20.4825	20.553	20.597	20.6301
P09110	3-ketoacyl-CoA thiolase, peroxisomal	ACAA1	0.213847	1.18521	+	unknown	Lipid metabolism;Metabolism	20.0538	19.9086	20.1391	19.7224	19.8392	19.8983
Q8IYQ7	Threonine synthase-like 1	THNSL1	0.0651302	1.18363	+	Matrix	0	17.7165	17.7174	17.717	17.6914	17.6609	17.6032
A6NNL5	Uncharacterized protein C15orf61	C15orf61	-0.0983992	1.18189	+	Matrix	0	15.1879	15.2615	15.3162	15.3752	15.3527	15.3328
Q96RR1	Twinkle mtDNA helicase	TWNK	-0.139221	1.17478	+	Matrix	Mitochondrial central dogma;mtDNA maintenance;mtDNA nucleoid;mtDNA replication	17.9228	17.9488	17.8076	18.1012	17.9876	18.0081
Q9C002	Normal mucosa of esophagus-specific gene 1 protein	NMES1	-0.204415	1.16391	+	Membrane	0	15.3056	15.2225	15.4249	15.5982	15.56	15.4081
O43824	Putative GTP-binding protein 6	GTPBP6	-0.0933978	1.15899	+	Matrix	0	16.0398	16.1406	16.0335	16.1774	16.1822	16.1345
Q5T440	Putative transferase CAF17, mitochondrial	IBA57	-0.0503794	1.15888	+	Matrix	Fe-S cluster biosynthesis;Metabolism;Metals and cofactors	19.679	19.6483	19.6215	19.7061	19.677	19.7169
P49590	Histidine--tRNA ligase, mitochondrial	HARS2	-0.0540587	1.15707	+	Matrix	Mitochondrial central dogma;mt-tRNA synthetases;Translation	17.7969	17.7737	17.7652	17.8632	17.8393	17.7955
Q9NVS2	Large ribosomal subunit protein mL66	MRPS18A	-0.0445048	1.15686	+	Matrix	LSU;Mitochondrial central dogma;Mitochondrial ribosome;Translation	18.9669	18.9524	18.9788	19.0372	19.0136	18.9807
Q32P41	tRNA (guanine(37)-N1)-methyltransferase	TRMT5	-0.149755	1.15455	+	Matrix	Mitochondrial central dogma;mtRNA metabolism;mt-tRNA modifications	15.4709	15.3455	15.351	15.5951	15.4494	15.5723
O00746	Nucleoside diphosphate kinase, mitochondrial	NME4	-0.0760288	1.15116	+	MIM	Metabolism;Nucleotide metabolism;Nucleotide synthesis and processing	17.9168	17.8841	17.8335	17.9886	17.9214	17.9525
Q9NS69	Mitochondrial import receptor subunit TOM22 homolog	TOMM22	-0.0760441	1.14931	+	MOM	Protein import, sorting and homeostasis;Protein import and sorting;TOM	21.4161	21.3339	21.3469	21.4608	21.4061	21.4581
Q02127	Dihydroorotate dehydrogenase (quinone), mitochondrial	DHODH	-0.0777651	1.14518	+	MIM	Metabolism;Electron carriers;Metabolism;Nucleotide metabolism;Nucleotide synthesis and processing;Q-linked reactions, other	17.6022	17.6337	17.6965	17.6952	17.7204	17.7501
Q6P444	Mitochondrial fission regulator 2	MTFR2	-0.129174	1.14287	+	Membrane	Fission;Mitochondrial dynamics and surveillance	15.9118	15.9252	15.8586	15.9521	16.1198	16.0112
P55789	FAD-linked sulfhydryl oxidase ALR	GFER	-0.0496432	1.13884	+	IMS	Protein import, sorting and homeostasis;MIA40;Protein import and sorting	16.9609	16.9312	16.9496	16.9685	17.0318	16.9902
Q9UIJ7	GTP:AMP phosphotransferase AK3, mitochondrial	AK3	-0.0231711	1.13796	+	Matrix	Metabolism;Nucleotide metabolism;Nucleotide synthesis and processing	19.0943	19.0807	19.0828	19.1054	19.0964	19.1255
P49773	Adenosine 5'-monophosphoramidase HINT1	HINT1	0.146835	1.13446	+	unknown	Metabolism;Nucleotide metabolism;Nucleotide synthesis and processing	16.8388	16.7486	16.9394	16.6729	16.747	16.6664
Q9NX40	OCIA domain-containing protein 1	OCIAD1	-0.0477098	1.12632	+	MOM	0	20.3219	20.349	20.3848	20.3866	20.4143	20.3979
P57105	Synaptojanin-2-binding protein	SYNJ2BP	0.105561	1.12581	+	MOM	Mitochondrial dynamics and surveillance;Organelle contact sites	19.0269	19.0056	18.913	18.9299	18.8532	18.8458
Q96E11	Ribosome-recycling factor, mitochondrial	MRRF	-0.0528272	1.12188	+	Matrix	Mitochondrial central dogma;Translation;Translation factors	18.9769	18.9137	18.923	18.9791	18.9822	19.0109
P06746	DNA polymerase beta	POLB	0.233875	1.10777	+	Matrix	Mitochondrial central dogma;mtDNA maintenance;mtDNA repair	16.2839	16.3336	16.4434	15.9547	16.2521	16.1525
Q7Z4W1	L-xylulose reductase	DCXR	0.0938085	1.10127	+	Matrix	Carbohydrate metabolism;Metabolism	19.6738	19.734	19.7056	19.6821	19.5837	19.5662
Q07820	Induced myeloid leukemia cell differentiation protein Mcl-1	MCL1	0.112943	1.09717	+	MOM	Apoptosis;Mitochondrial dynamics and surveillance	16.8647	16.8866	16.8313	16.7846	16.802	16.6572
P12235	ADP/ATP translocase 1	SLC25A4	0.0398331	1.09508	+	MIM	Calcium homeostasis;Metabolism;Mitochondrial permeability transition pore;Nucleotide import;Nucleotide metabolism;Signaling;SLC25A family;Small molecule transport	20.4642	20.4879	20.4603	20.4571	20.4298	20.406
O14874	[3-methyl-2-oxobutanoate dehydrogenase [lipoamide]] kinase, mitochondrial	BCKDK	0.0494359	1.08786	+	Matrix	Amino acid metabolism;Branched-chain amino acid dehydrogenase complex;Branched-chain amino acid metabolism;Metabolism	18.3849	18.3937	18.3479	18.3106	18.3093	18.3583
Q96AB3	Isochorismatase domain-containing protein 2	ISOC2	-0.0378208	1.07817	+	Matrix	0	19.2337	19.264	19.2122	19.2609	19.2806	19.282
P36957	Dihydrolipoyllysine-residue succinyltransferase component of 2-oxoglutarate dehydrogenase complex, mitochondrial	DLST	0.041378	1.07745	+	Matrix	Amino acid metabolism;Carbohydrate metabolism;Lysine metabolism;Metabolism;TCA cycle	21.4396	21.3924	21.4505	21.3913	21.3812	21.3858
P03928	ATP synthase protein 8	MT-ATP8	-0.104064	1.07531	+	MIM	Complex V;CV subunits;OXPHOS;OXPHOS subunits	18.527	18.6381	18.6764	18.7086	18.7113	18.7338
O60783	Small ribosomal subunit protein uS14m	MRPS14	-0.0709445	1.07494	+	Matrix	Mitochondrial central dogma;Mitochondrial ribosome;SSU;Translation	17.0876	17.1357	17.0935	17.1247	17.1889	17.2159
Q9P0J1	[Pyruvate dehydrogenase [acetyl-transferring]]-phosphatase 1, mitochondrial	PDP1	-0.121499	1.07346	+	MIM	Carbohydrate metabolism;Metabolism;Pyruvate metabolism	15.8354	15.8085	15.7222	15.894	15.9876	15.849
Q4G0N4	NAD kinase 2, mitochondrial	NADK2	0.0755685	1.07087	+	Matrix	Metabolism;Metals and cofactors;NAD biosynthesis and metabolism	19.0165	18.9929	18.9645	18.9638	18.8619	18.9215
Q6JQN1	Acyl-CoA dehydrogenase family member 10	ACAD10	0.180698	1.06924	+	Matrix	Fatty acid oxidation;Lipid metabolism;Metabolism	15.4434	15.4069	15.5994	15.2389	15.2606	15.4081
Q13232	Nucleoside diphosphate kinase 3	NME3	0.0632114	1.06632	+	MOM	Metabolism;Nucleotide metabolism;Nucleotide synthesis and processing	19.108	19.1011	19.1474	19.0995	19.0176	19.0498
Q9H2W6	Large ribosomal subunit protein mL46	MRPL46	-0.0536086	1.06374	+	Matrix	LSU;Mitochondrial central dogma;Mitochondrial ribosome;Translation	20.2322	20.248	20.1777	20.2885	20.2769	20.2532
Q5VT66	Mitochondrial amidoxime-reducing component 1	MTARC1	0.059576	1.054	+	MOM	Amidoxime reducing complex;Detoxification;Metabolism;Metals and cofactors;Molybdenum cofactor synthesis and proteins;Xenobiotic metabolism	18.9619	18.9823	19.0088	18.8829	18.9614	18.9299
Q96HY7	2-oxoadipate dehydrogenase complex component E1	DHTKD1	-0.116559	1.0502	+	Matrix	Amino acid metabolism;Lysine metabolism;Metabolism	17.3251	17.3496	17.2241	17.4847	17.3964	17.3674
Q96B49	Mitochondrial import receptor subunit TOM6 homolog	TOMM6	-0.0607243	1.04684	+	MOM	Protein import, sorting and homeostasis;Protein import and sorting;TOM	18.4835	18.4302	18.4923	18.5429	18.4917	18.5537
P02794	Ferritin heavy chain	FTH1	0.0849406	1.04621	+	unknown	Iron homeostasis;Metabolism;Metals and cofactors	17.4026	17.4242	17.4016	17.2789	17.3987	17.2961
Q9NNW7	Thioredoxin reductase 2, mitochondrial	TXNRD2	0.0453606	1.04549	+	Matrix	Detoxification;Metabolism;ROS and glutathione metabolism;Selenoproteins	19.4804	19.5505	19.5222	19.4703	19.4735	19.4732
Q99798	Aconitate hydratase, mitochondrial	ACO2	0.0388158	1.04211	+	Matrix	Carbohydrate metabolism;Fe-S-containing proteins;Metabolism;Metals and cofactors;TCA cycle	21.2798	21.2573	21.222	21.2052	21.216	21.2215
Q15120	[Pyruvate dehydrogenase (acetyl-transferring)] kinase isozyme 3, mitochondrial	PDK3	-0.0595271	1.04151	+	Matrix	Carbohydrate metabolism;Metabolism;Pyruvate metabolism	18.1808	18.2344	18.21	18.3116	18.2425	18.2497
P82933	Small ribosomal subunit protein uS9m	MRPS9	-0.0626405	1.02664	+	Matrix	Mitochondrial central dogma;Mitochondrial ribosome;mtRNA granules;mtRNA metabolism;SSU;Translation	20.3712	20.349	20.3224	20.3633	20.419	20.4482
P11182	Lipoamide acyltransferase component of branched-chain alpha-keto acid dehydrogenase complex, mitochondrial	DBT	0.0359739	1.02619	+	Matrix	Amino acid metabolism;Branched-chain amino acid dehydrogenase complex;Branched-chain amino acid metabolism;Metabolism	19.1062	19.0954	19.1183	19.096	19.0722	19.0438
P0C7P0	CDGSH iron-sulfur domain-containing protein 3, mitochondrial	CISD3	0.0590318	1.01798	+	Matrix	Fe-S cluster biosynthesis;Fe-S-containing proteins;Metabolism;Metals and cofactors	16.2785	16.2638	16.3276	16.223	16.2023	16.2675
P30084	Enoyl-CoA hydratase, mitochondrial	ECHS1	-0.0684853	1.01192	+	Matrix	Amino acid metabolism;Branched-chain amino acid metabolism;Fatty acid oxidation;Lipid metabolism;Lysine metabolism;Metabolism	23.2827	23.252	23.2877	23.3135	23.4021	23.3123
Q6PML9	Proton-coupled zinc antiporter SLC30A9, mitochondrial	SLC30A9	0.0288194	1.01129	+	MIM	Small molecule transport	17.5385	17.5669	17.5726	17.5159	17.5313	17.5444
Q8WV60	Pentatricopeptide repeat-containing protein 2, mitochondrial	PTCD2	-0.0839589	1.00939	+	Matrix	Mitochondrial central dogma;mtRNA granules;mtRNA metabolism;Polycistronic mtRNA processing	14.5427	14.497	14.44	14.5268	14.6061	14.5987
Q96GE9	Distal membrane-arm assembly complex protein 1	DMAC1	-0.195323	1.00854	+	MIM	CI assembly factors;Complex I;OXPHOS;OXPHOS assembly factors	17.8579	17.9626	17.7836	18.1659	18.1059	17.9183
Q15785	Mitochondrial import receptor subunit TOM34	TOMM34	0.150457	1.00814	+	MOM	Protein import, sorting and homeostasis;Protein import and sorting;TOM	18.8271	18.7543	18.9409	18.602	18.7367	18.7323
Q9BQE5	Apolipoprotein L2	APOL2	0.158454	1.00592	mito-interacting			17.0906	17.0138	17.1097	16.7792	17.0001	16.9594
P05166	Propionyl-CoA carboxylase beta chain, mitochondrial	PCCB	0.114979	1.00578	+	Matrix	Carbohydrate metabolism;Fatty acid oxidation;Lipid metabolism;Metabolism;Propanoate metabolism	18.4142	18.4309	18.3796	18.3782	18.3011	18.2004
O43325	LYR motif-containing protein 1	LYRM1	-0.104587	1.00536	+	unknown	0	16.7773	16.7675	16.7186	16.9478	16.7991	16.8303
Q9H5Q4	Dimethyladenosine transferase 2, mitochondrial	TFB2M	-0.0439434	1.00522	+	Matrix	Mitochondrial central dogma;mtDNA maintenance;mtDNA replication;mtRNA metabolism;Transcription	18.1493	18.1944	18.1345	18.2205	18.2028	18.1866
Q9Y6H1	Coiled-coil-helix-coiled-coil-helix domain-containing protein 2	CHCHD2	-0.0884806	1.00162	+	IMS	Apoptosis;Mitochondrial dynamics and surveillance	21.7351	21.6741	21.5994	21.7832	21.7381	21.7528
Q9H845	Complex I assembly factor ACAD9, mitochondrial	ACAD9	0.102646	1.00113	+	MIM	CI assembly factors;Complex I;OXPHOS;OXPHOS assembly factors	19.1707	19.275	19.165	19.152	19.0415	19.1093
P13196	5-aminolevulinate synthase, non-specific, mitochondrial	ALAS1	-0.108541	0.998773	+	Matrix	Heme synthesis and processing;Metabolism;Metals and cofactors	16.0999	16.1477	16.0855	16.3042	16.2142	16.1403
O43920	NADH dehydrogenase [ubiquinone] iron-sulfur protein 5	NDUFS5	0.0549164	0.997221	+	MIM	CI subunits;Complex I;OXPHOS;OXPHOS subunits	20.2386	20.1635	20.1637	20.1422	20.138	20.1209
P84085	ADP-ribosylation factor 5	ARF5	-0.167643	0.99718	+	unknown	0	14.9385	15.0035	14.9656	15.2831	15.103	15.0244
Q9H019	Mitochondrial fission regulator 1-like	MTFR1L	-0.138569	0.996561	+	unknown	0	17.2004	17.1796	17.3208	17.276	17.4173	17.4233
O95299	NADH dehydrogenase [ubiquinone] 1 alpha subcomplex subunit 10, mitochondrial	NDUFA10	0.0469481	0.990101	+	MIM	CI subunits;Complex I;OXPHOS;OXPHOS subunits	19.57	19.5062	19.5678	19.4883	19.5004	19.5145
Q92667	A-kinase anchor protein 1, mitochondrial	AKAP1	0.0790145	0.986184	+	MOM	cAMP-PKA signaling;Signaling	18.5742	18.601	18.5004	18.5177	18.4809	18.44
Q9UBX3	Mitochondrial dicarboxylate carrier	SLC25A10	0.106407	0.984463	+	MIM	Carbohydrate metabolism;Gluconeogenesis;Malate-aspartate shuttle;Metabolism;SLC25A family;Small molecule transport	18.8616	18.9305	18.7844	18.8079	18.7323	18.7172
Q96DB5	Regulator of microtubule dynamics protein 1	RMDN1	-0.103481	0.981755	+	MOM	0	18.2028	18.0419	18.0795	18.1995	18.2062	18.229
O43708	Maleylacetoacetate isomerase	GSTZ1	-0.136846	0.981587	+	Matrix	Detoxification;Metabolism;Xenobiotic metabolism	15.76	15.6267	15.5379	15.7619	15.7758	15.7974
Q08J23	RNA cytosine C(5)-methyltransferase NSUN2	NSUN2	0.088967	0.977926	+	Matrix	Mitochondrial central dogma;mtRNA metabolism;mt-tRNA modifications	18.8433	18.7588	18.7746	18.6374	18.7226	18.7497
Q96GW9	Methionine--tRNA ligase, mitochondrial	MARS2	-0.092116	0.975569	+	Matrix	Mitochondrial central dogma;mt-tRNA synthetases;Translation	17.9693	18.0101	17.8922	18.067	17.9951	18.0858
Q9NQH7	Xaa-Pro aminopeptidase 3	XPNPEP3	0.0557715	0.975222	+	Matrix	Protein import, sorting and homeostasis;Preprotein cleavage;Proteases;Protein homeostasis;Protein import and sorting;Protein import, sorting and homeostasis	19.2077	19.1707	19.2075	19.1619	19.1647	19.092
Q8N0V3	Putative ribosome-binding factor A, mitochondrial	RBFA	-0.136022	0.97411	+	Matrix	Mitochondrial central dogma;Mitochondrial ribosome assembly;Translation	17.1416	17.1403	17.2217	17.1869	17.3823	17.3425
Q13084	Large ribosomal subunit protein bL28m	MRPL28	-0.0375106	0.973806	+	Matrix	LSU;Mitochondrial central dogma;Mitochondrial ribosome;Translation	19.7912	19.7529	19.7925	19.7983	19.8405	19.8103
Q15118	[Pyruvate dehydrogenase (acetyl-transferring)] kinase isozyme 1, mitochondrial	PDK1	-0.158117	0.973356	+	Matrix	Carbohydrate metabolism;Metabolism;Pyruvate metabolism	17.9008	17.8827	17.756	18.1187	17.9848	17.9103
O43837	Isocitrate dehydrogenase [NAD] subunit beta, mitochondrial	IDH3B	0.0281041	0.973098	+	Matrix	Carbohydrate metabolism;Metabolism;TCA cycle	19.4728	19.481	19.4748	19.4746	19.4333	19.4364
O60333	Kinesin-like protein KIF1B	KIF1B	0.278001	0.971836	mito-interacting			13.5354	13.7733	13.8492	13.4102	13.2945	13.6192
Q6UXV4	MICOS complex subunit MIC27	APOOL	-0.108939	0.970206	+	MIM	Cristae formation;MICOS complex;Mitochondrial dynamics and surveillance	16.9901	17.0524	16.8751	17.0984	17.0741	17.0719
Q86Y07	Serine/threonine-protein kinase VRK2	VRK2	0.128017	0.96937	mito-interacting			18.9262	18.7949	18.797	18.6428	18.7936	18.6977
Q96LJ7	Dehydrogenase/reductase SDR family member 1	DHRS1	0.0862096	0.968215	+	MIM	Metabolism;Cholesterol, bile acid, steroid synthesis;Lipid metabolism	16.0266	15.9126	15.9743	15.9214	15.8356	15.8978
Q9BUP3	Oxidoreductase HTATIP2	HTATIP2	0.0886491	0.966517	+	Membrane	0	18.5073	18.3877	18.4994	18.3425	18.3784	18.4075
Q6UB35	Monofunctional C1-tetrahydrofolate synthase, mitochondrial	MTHFD1L	-0.0456543	0.961521	+	Matrix	Folate and 1-C metabolism;Metabolism;Vitamin metabolism	21.4981	21.4821	21.5371	21.5303	21.5807	21.5433
Q9P2J9	[Pyruvate dehydrogenase [acetyl-transferring]]-phosphatase 2, mitochondrial	PDP2	-0.106498	0.961287	+	Matrix	Carbohydrate metabolism;Metabolism;Pyruvate metabolism	16.3252	16.3652	16.2358	16.4378	16.4614	16.3465
P32322	Pyrroline-5-carboxylate reductase 1, mitochondrial	PYCR1	0.0586503	0.959165	+	Matrix	Amino acid metabolism;Metabolism;Proline metabolism	20.7599	20.7021	20.7618	20.7165	20.6445	20.6868
P28331	NADH-ubiquinone oxidoreductase 75 kDa subunit, mitochondrial	NDUFS1	0.0283642	0.959119	+	MIM	CI subunits;Complex I;Fe-S-containing proteins;Metabolism;Metals and cofactors;OXPHOS;OXPHOS subunits	20.3408	20.3474	20.3307	20.3359	20.292	20.3059
Q5T9A4	ATPase family AAA domain-containing protein 3B	ATAD3B	0.0595131	0.958727	+	MIM	Intramitochondrial membrane interactions;Mitochondrial central dogma;Mitochondrial dynamics and surveillance;mtDNA maintenance;mtDNA nucleoid;Organelle contact sites	19.8724	19.9194	19.9335	19.811	19.8887	19.847
Q9Y4W6	AFG3-like protein 2	AFG3L2	-0.0382137	0.955961	+	MIM	Protein import, sorting and homeostasis;Proteases;Protein homeostasis	20.0134	19.9657	19.987	20.0229	20.0073	20.0505
P31939	Bifunctional purine biosynthesis protein ATIC	ATIC	0.118437	0.951946	mito-interacting			17.4965	17.5141	17.6636	17.4611	17.4663	17.3915
Q13825	Methylglutaconyl-CoA hydratase, mitochondrial	AUH	0.0626939	0.94926	+	Matrix	Amino acid metabolism;Branched-chain amino acid metabolism;Carbohydrate metabolism;Itaconate metabolism;Metabolism	17.9846	18.0705	18.0796	17.9777	17.9945	17.9743
Q9NX14	NADH dehydrogenase [ubiquinone] 1 beta subcomplex subunit 11, mitochondrial	NDUFB11	-0.113164	0.942131	+	MIM	CI subunits;Complex I;OXPHOS;OXPHOS subunits	20.71	20.5661	20.6989	20.7159	20.7721	20.8265
P78549	Endonuclease III-like protein 1	NTHL1	0.362092	0.939167	+	unknown	Fe-S-containing proteins;Metabolism;Metals and cofactors	17.2046	17.165	17.2516	16.51	16.9052	17.1197
O00483	Cytochrome c oxidase subunit NDUFA4	NDUFA4	0.0844752	0.938992	+	MIM	CIV subunits;Complex IV;OXPHOS;OXPHOS subunits	20.68	20.6434	20.7516	20.6239	20.5534	20.6444
Q9NRP4	Succinate dehydrogenase assembly factor 3, mitochondrial	SDHAF3	-0.0828635	0.936917	+	Matrix	CII assembly factors;Complex II;OXPHOS;OXPHOS assembly factors	17.9305	18.0371	17.9303	18.0608	18.0078	18.078
Q9BYD3	Large ribosomal subunit protein uL4m	MRPL4	-0.0600599	0.928596	+	Matrix	LSU;Mitochondrial central dogma;Mitochondrial ribosome;Translation	19.8571	19.7591	19.7915	19.8764	19.8661	19.8455
Q9NR77	Peroxisomal membrane protein 2	PXMP2	0.284123	0.925486	+	MIM	0	16.1287	16.3818	16.2267	16.2068	15.8204	15.8575
O94826	Mitochondrial import receptor subunit TOM70	TOMM70	0.0929438	0.923949	+	MOM	Protein import, sorting and homeostasis;Protein import and sorting;TOM	20.6129	20.5177	20.6386	20.4484	20.4926	20.5494
Q16540	Large ribosomal subunit protein uL23m	MRPL23	-0.0575854	0.920425	+	Matrix	LSU;Mitochondrial central dogma;Mitochondrial ribosome;Translation	20.0175	20.0756	20.0964	20.1034	20.1551	20.1037
P34913	Bifunctional epoxide hydrolase 2	EPHX2	0.295508	0.912756	+	unknown	Detoxification;Lipid metabolism;Metabolism;Xenobiotic metabolism	14.2405	14.1909	14.5206	14.2352	13.968	13.8622
Q6YN16	Hydroxysteroid dehydrogenase-like protein 2	HSDL2	0.0761026	0.908679	+	Matrix	0	19.069	19.0542	19.0526	19.0096	18.9061	19.0318
P49419	Alpha-aminoadipic semialdehyde dehydrogenase	ALDH7A1	-0.0441659	0.903196	+	Matrix	Amino acid metabolism;Choline and betaine metabolism;Detoxification;Folate and 1-C metabolism;Glycine metabolism;Lysine metabolism;Metabolism;ROS and glutathione metabolism;Vitamin metabolism	19.922	19.8431	19.8816	19.9288	19.9248	19.9256
Q969Y2	tRNA modification GTPase GTPBP3, mitochondrial	GTPBP3	0.0772438	0.899248	+	Matrix	Folate and 1-C metabolism;Metabolism;Mitochondrial central dogma;mtRNA metabolism;mt-tRNA modifications;Vitamin metabolism	18.2211	18.2572	18.337	18.2361	18.1763	18.1712
P10515	Dihydrolipoyllysine-residue acetyltransferase component of pyruvate dehydrogenase complex, mitochondrial	DLAT	0.0507011	0.897076	+	Matrix	Carbohydrate metabolism;Metabolism;Pyruvate metabolism	20.5912	20.5932	20.6482	20.5804	20.5771	20.5231
Q9BQP7	Mitochondrial genome maintenance exonuclease 1	MGME1	0.0824038	0.892808	+	Matrix	Mitochondrial central dogma;mtDNA maintenance;mtDNA replication;mtDNA stability and decay	18.7424	18.7228	18.6907	18.7067	18.5671	18.6348
Q96GJ1	tRNA (uracil-5-)-methyltransferase homolog B	TRMT2B	-0.138526	0.888489	+	Matrix	Mitochondrial central dogma;mtRNA metabolism;mt-rRNA modifications;mt-tRNA modifications	NaN	14.8767	14.9924	15.0045	15.1408	15.074
Q14CZ7	FAST kinase domain-containing protein 3, mitochondrial	FASTKD3	-0.137348	0.885829	+	Matrix	Mitochondrial central dogma;mtRNA metabolism;mtRNA stability and decay;Polycistronic mtRNA processing	15.8101	15.9661	16.0236	16.0374	16.1384	16.0361
Q9UI09	NADH dehydrogenase [ubiquinone] 1 alpha subcomplex subunit 12	NDUFA12	0.0305169	0.882071	+	MIM	CI subunits;Complex I;OXPHOS;OXPHOS subunits	17.9152	17.9013	17.9082	17.904	17.8792	17.85
P40763	Signal transducer and activator of transcription 3	STAT3	0.0959705	0.878507	mito-interacting			15.2512	15.2609	15.2285	15.0572	15.1678	15.2278
O95202	Mitochondrial proton/calcium exchanger protein	LETM1	0.028759	0.878173	+	MIM	Calcium cycle;Calcium homeostasis;Signaling	20.7696	20.7421	20.7302	20.738	20.7113	20.7063
Q8WUD6	Cholinephosphotransferase 1	CHPT1	0.185866	0.87272	+	MIM	Lipid metabolism;Metabolism;Phospholipid metabolism	15.8713	15.9605	16.1471	15.694	15.8725	15.8547
Q8NBN7	Retinol dehydrogenase 13	RDH13	0.0744591	0.872649	+	MIM	Metabolism;Vitamin A metabolism;Vitamin metabolism	18.0902	18.1085	18.2062	18.0276	18.0826	18.0712
Q9BXF6	Rab11 family-interacting protein 5	RAB11FIP5	0.148013	0.871452	mito-interacting			17.3136	17.2796	17.4473	17.129	17.1487	17.3187
Q9Y375	Complex I intermediate-associated protein 30, mitochondrial	NDUFAF1	0.0549405	0.870019	+	MIM	CI assembly factors;Complex I;OXPHOS;OXPHOS assembly factors	17.0771	17.0536	17.0645	16.9811	17.0673	16.982
Q8WVM0	Dimethyladenosine transferase 1, mitochondrial	TFB1M	-0.0466156	0.868295	+	Matrix	Mitochondrial central dogma;Mitochondrial ribosome assembly;mtRNA granules;mtRNA metabolism;mt-rRNA modifications;Translation	17.8865	17.9224	17.8908	17.9872	17.9419	17.9105
Q96DP5	Methionyl-tRNA formyltransferase, mitochondrial	MTFMT	-0.178495	0.86753	+	Matrix	fMet processing;Folate and 1-C metabolism;Metabolism;Mitochondrial central dogma;Translation;Vitamin metabolism	15.6936	15.883	15.8813	16.1352	15.8906	15.9676
Q9Y2W6	Tudor and KH domain-containing protein	TDRKH	-0.0464516	0.860081	+	Membrane	0	18.8913	18.8589	18.8503	18.8734	18.9485	18.9179
O94903	Pyridoxal phosphate homeostasis protein	PLPBP	0.0739174	0.855404	+	Matrix	Metabolism;Vitamin B6 metabolism;Vitamin metabolism	17.5307	17.5901	17.6546	17.484	17.5467	17.5229
Q8NI37	Protein phosphatase PTC7 homolog	PPTC7	0.106714	0.855342	+	Matrix	Signaling	16.1713	16.2735	16.1075	16.0784	16.1323	16.0215
P00403	Cytochrome c oxidase subunit 2	MT-CO2	0.122149	0.853022	+	MIM	CIV subunits;Complex IV;OXPHOS;OXPHOS subunits	20.608	20.7521	20.6479	20.6132	20.5811	20.4473
Q15070	Mitochondrial inner membrane protein OXA1L	OXA1L	-0.102323	0.852507	+	MIM	Protein import, sorting and homeostasis;Mitochondrial central dogma;OXA;Protein import and sorting;Translation	18.0423	18.1839	18.1172	18.2916	18.1901	18.1687
P31930	Cytochrome b-c1 complex subunit 1, mitochondrial	UQCRC1	-0.0939045	0.852132	+	MIM	Protein import, sorting and homeostasis;CIII subunits;Complex III;OXPHOS;OXPHOS subunits;Preprotein cleavage;Protein import and sorting	21.4913	21.4197	21.5259	21.4918	21.6133	21.6135
Q9BQ95	Evolutionarily conserved signaling intermediate in Toll pathway, mitochondrial	ECSIT	0.0482941	0.844808	+	MIM	CI assembly factors;Complex I;OXPHOS;OXPHOS assembly factors	19.0677	19.0226	19.0008	19.0176	18.966	18.9626
Q9ULD0	2-oxoglutarate dehydrogenase-like, mitochondrial	OGDHL	-0.266629	0.842424	+	Matrix	Carbohydrate metabolism;Metabolism;TCA cycle	13.7934	13.7297	13.9376	13.8378	14.1284	14.2943
P49247	Ribose-5-phosphate isomerase	RPIA	0.0990321	0.838816	+	Matrix	Carbohydrate metabolism;Metabolism	17.6863	17.6106	17.7702	17.531	17.6152	17.6239
P12694	2-oxoisovalerate dehydrogenase subunit alpha, mitochondrial	BCKDHA	-0.0608362	0.832849	+	MIM	Amino acid metabolism;Branched-chain amino acid dehydrogenase complex;Branched-chain amino acid metabolism;Metabolism	18.6464	18.5578	18.6326	18.642	18.6676	18.7097
P11177	Pyruvate dehydrogenase E1 component subunit beta, mitochondrial	PDHB	-0.0535094	0.829173	+	Matrix	Carbohydrate metabolism;Metabolism;Pyruvate metabolism	20.6514	20.5658	20.6477	20.6617	20.6675	20.6962
O43169	Cytochrome b5 type B	CYB5B	0.121533	0.828472	+	MOM	Amidoxime reducing complex;Cytochromes;Detoxification;Electron carriers;Heme-containing proteins;Metabolism;Metals and cofactors;Xenobiotic metabolism	20.4621	20.5671	20.3816	20.342	20.2801	20.4241
Q8IXM3	Large ribosomal subunit protein mL41	MRPL41	-0.0901559	0.827061	+	Matrix	LSU;Mitochondrial central dogma;Mitochondrial ribosome;Translation	20.7531	20.6916	20.7637	20.7465	20.9032	20.8292
Q9Y6I8	Peroxisomal membrane protein 4	PXMP4	0.675449	0.826594	+	unknown	0	15.1508	14.6959	14.4398	14.6648	14.0214	13.5741
Q96EY8	Corrinoid adenosyltransferase MMAB	MMAB	-0.0820649	0.826296	+	Matrix	Metabolism;Vitamin B12 metabolism;Vitamin metabolism	20.0256	19.984	20.0728	20.0383	20.1211	20.1693
Q96TA2	ATP-dependent zinc metalloprotease YME1L1	YME1L1	-0.0139885	0.825725	+	MIM	Protein import, sorting and homeostasis;Proteases;Protein homeostasis	19.8793	19.8626	19.8676	19.8774	19.896	19.8781
Q96IX5	ATP synthase membrane subunit K, mitochondrial	ATP5MK	-0.18065	0.821855	+	MIM	Complex V;Cristae formation;CV subunits;Mitochondrial dynamics and surveillance;OXPHOS;OXPHOS subunits	18.6663	18.614	18.4405	18.9039	18.698	18.6609
Q9P0S2	Cytochrome c oxidase assembly protein COX16 homolog, mitochondrial	COX16	-0.0636279	0.81494	+	MIM	CIV assembly factors;Complex IV;OXPHOS;OXPHOS assembly factors	16.6314	16.6865	16.5996	16.7419	16.7122	16.6543
P36542	ATP synthase subunit gamma, mitochondrial	ATP5F1C	0.123693	0.8136	+	MIM	Complex V;CV subunits;OXPHOS;OXPHOS subunits	22.0198	22.1446	21.976	21.948	21.8286	21.9927
P22570	NADPH:adrenodoxin oxidoreductase, mitochondrial	FDXR	0.0552813	0.809449	+	Matrix	Metabolism;Cholesterol, bile acid, steroid synthesis;Fe-S cluster biosynthesis;Heme synthesis and processing;Lipid metabolism;Metabolism;Metals and cofactors;Vitamin D metabolism;Vitamin metabolism	20.5583	20.5321	20.5848	20.4478	20.5322	20.5295
Q9Y291	Small ribosomal subunit protein mS33	MRPS33	-0.0707493	0.805472	+	Matrix	Mitochondrial central dogma;Mitochondrial ribosome;SSU;Translation	17.6859	17.658	17.722	17.7015	17.8258	17.7508
O75439	Mitochondrial-processing peptidase subunit beta	PMPCB	-0.0403659	0.802502	+	Matrix	Protein import, sorting and homeostasis;Preprotein cleavage;Proteases;Protein homeostasis;Protein import and sorting;Protein import, sorting and homeostasis	20.9588	20.93	20.9895	21.0129	21.0179	20.9686
[truncated: 653 more rows]

## Sheet: Phos_1625 vs WT
PG.UniProtIds	PG.ProteinDescriptions	PG.Genes	Genes.CollapseKey	Log2 Difference	-Log p- value	Imputed	MitoCarta3.0_List	MitoCarta3.0_SubMitoLocalization	MitoCarta3.0_MitoPathways	PTM.Multiplicity	PTM.SiteAA	PTM.SiteLocation	PTM.ModificationTitle	PTM.FlankingRegion	Valid value_WT	Valid value_Lpg1625	PTM.SiteProbability_WT1	PTM.SiteProbability_WT2	PTM.SiteProbability_WT3	PTM.SiteProbability_WT4	PTM.SiteProbability_Lpg1625_1	PTM.SiteProbability_Lpg1625_2	PTM.SiteProbability_Lpg1625_3	PTM.SiteProbability_Lpg1625_4	PTM.Quantity_WT1	PTM.Quantity_WT2	PTM.Quantity_WT3	PTM.Quantity_WT4	PTM.Quantity_Lpg1625_1	PTM.Quantity_Lpg1625_2	PTM.Quantity_Lpg1625_3	PTM.Quantity_Lpg1625_4	Average_PTM.Quantity_WT	Average_PTM.Quantity_Lpg1625	Difference
[truncated: 227 more rows]

[truncated: 3 more sheets: Phos_RVxFdead vs WT, Phos_Lpg1625 vs RVxFdead, Fig 3D]
