# Supplementary material for: Legionella effector LpPIP recruits protein phosphatase 1 to the mitochondria to induce dephosphorylation of outer membrane proteins
Source: PLoS Biol. 2025 Jul 23;23(7):e3003261. doi: 10.1371/journal.pbio.3003261 (PMC12313075; doi:10.1371/journal.pbio.3003261)
Supplement: S6 Table — (XLSX) [file pbio.3003261.s010.xlsx]

## Sheet: Two t-tests
Protein IDs	Protein names	Gene names	Log2 Difference (Lpg1625/WT)	-Log p-value (Lpg1625/WT)	Log2 Difference (Lpg1625-CYB5A/WT)	-Log p-value (Lpg1625-CYB5A/WT)	Student's T-test Significant Lpg1625-CYB5A_WT	Student's T-test Significant Lpg1625_WT	Sequence coverage [%]	MitoCarta3.0_List	MitoCarta3.0_SubMitoLocalization	MitoCarta3.0_MitoPathways	HPA_Subcellular main location	Peptides	Score	Intensity	MS/MS count	Valid values	Valid values WT	Valid values Lpg1625-CYB5A	Valid values Lpg1625	LFQ intensity Lpg1625_1	LFQ intensity Lpg1625_2	LFQ intensity Lpg1625_3	LFQ intensity Lpg1625-CYB5A_1	LFQ intensity Lpg1625-CYB5A_2	LFQ intensity Lpg1625-CYB5A_3	LFQ intensity WT_1	LFQ intensity WT_2	LFQ intensity WT_3
O14818;O14818-2;Q8TAA3;Q8TAA3-2;Q8TAA3-5;O14818-4	Proteasome subunit alpha type-7;Proteasome subunit alpha type-7-like	PSMA7;PSMA8	NaN	0	NaN	0			28.6	-				5	17.493	84434000	8	2	2	0	0	NaN	NaN	NaN	NaN	NaN	NaN	21.8064	20.8452	22.5962
P12273	Prolactin-inducible protein	PIP	NaN	0	NaN	0			18.5	-				2	4.2232	60829000	7	3	3	0	0	NaN	NaN	NaN	NaN	NaN	NaN	22.7523	22.9786	22.5586
P20472	Parvalbumin alpha	PVALB	NaN	0	NaN	0			20.9	-				2	2.4308	210520000	6	2	2	0	0	NaN	NaN	NaN	NaN	NaN	NaN	21.1514	25.8279	25.9949
P31151;Q86SG5	Protein S100-A7;Protein S100-A7A	S100A7;S100A7A	NaN	0	NaN	0			54.5	-				5	18.194	78113000	7	2	2	0	0	NaN	NaN	NaN	NaN	NaN	NaN	22.4845	21.805	24.3602
P56537;P56537-2	Eukaryotic translation initiation factor 6	EIF6	NaN	0	NaN	0			17.1	-				2	6.6613	46766000	8	2	2	0	0	NaN	NaN	NaN	NaN	NaN	NaN	22.3704	19.7976	22.4461
P58107	Epiplakin	EPPK1	NaN	0	NaN	0			13.9	-				7	21.038	68459000	7	2	2	0	0	NaN	NaN	NaN	NaN	NaN	NaN	20.4698	20.1028	23.4183
P60900;P60900-2;P60900-3	Proteasome subunit alpha type-6	PSMA6	NaN	0	NaN	0			21.1	-				4	9.6348	60961000	13	2	2	0	0	NaN	NaN	NaN	NaN	NaN	NaN	20.9044	22.8008	22.3744
Q9BVA1;Q13885	Tubulin beta-2B chain;Tubulin beta-2A chain	TUBB2B;TUBB2A	NaN	0	NaN	0			52.6	-				19	6.4652	56912000	10	2	2	0	0	NaN	NaN	NaN	NaN	NaN	NaN	23.2167	20.9222	23.1715
Q6P158;Q6P158-3;Q6P158-2	Putative ATP-dependent RNA helicase DHX57	DHX57	NaN	0	NaN	0			4.7	-				5	9.915	48927000	7	2	2	0	0	NaN	NaN	NaN	NaN	NaN	NaN	21.9981	22.208	22.4362
Q9H6F5;Q9H6F5-2	Coiled-coil domain-containing protein 86	CCDC86	NaN	0	NaN	0			11.4	-				3	3.2793	73408000	3	2	2	0	0	NaN	NaN	NaN	NaN	NaN	NaN	21.5738	22.912	22.8302
Q9ULX6;Q9ULX6-2	A-kinase anchor protein 8-like	AKAP8L	NaN	0	NaN	0			5.9	-				2	4.2773	42530000	3	2	2	0	0	NaN	NaN	NaN	NaN	NaN	NaN	22.3779	20.6953	22.4976
Q9Y697;Q9Y697-2;Q9Y697-3	Cysteine desulfurase, mitochondrial	NFS1	NaN	0	NaN	0			15.5	+	Matrix	Fe-S cluster biosynthesis;Fe-S-containing proteins;Metabolism;Metals and cofactors		6	22.729	64995000	9	2	2	0	0	NaN	NaN	NaN	NaN	NaN	NaN	20.954	22.893	22.1733
Q16401;Q16401-2	26S proteasome non-ATPase regulatory subunit 5	PSMD5	NaN	0	1.9986	0.870013			9.1	-				4	6.9385	76911000	9	3	1	2	0	NaN	NaN	NaN	NaN	23.8929	22.8131	20.8197	20.5114	22.7321
Q8WW22;Q8WW22-2;Q8WW22-3	DnaJ homolog subfamily A member 4	DNAJA4	NaN	0	1.87185	0.778725			2.3	-				2	1.9658	118550000	5	3	1	2	0	NaN	NaN	NaN	24.019	23.2795	NaN	20.8608	21.1687	23.3028
Q7Z2K6;Q7Z2K6-2	Endoplasmic reticulum metallopeptidase 1	ERMP1	NaN	0	1.36147	1.6073			2.1	-				2	4.2983	30473000	6	3	1	2	0	NaN	NaN	NaN	NaN	22.3509	22.2572	21.0465	21.314	20.4672
Q13185;P83916	Chromobox protein homolog 3;Chromobox protein homolog 1	CBX3;CBX1	NaN	0	1.32038	0			16.4	-				2	4.6044	30807000	5	3	2	1	0	NaN	NaN	NaN	NaN	NaN	23.0172	21.006	22.0909	21.9937
Q15904	V-type proton ATPase subunit S1	ATP6AP1	NaN	0	1.31205	0.944229			9.1	-				3	8.889	33715000	3	3	1	2	0	NaN	NaN	NaN	NaN	21.6854	22.4764	21.2512	21.0767	19.9787
O43684;O43684-2	Mitotic checkpoint protein BUB3	BUB3	NaN	0	0.471888	0			7.3	-				2	5.3852	33769000	5	3	2	1	0	NaN	NaN	NaN	NaN	NaN	22.1473	20.9343	22.2045	21.8875
Q99584	Protein S100-A13	S100A13	NaN	0	0.318302	0			31.6	-				3	3.4879	66632000	6	3	2	1	0	NaN	NaN	NaN	NaN	22.5885	NaN	22.4021	22.568	21.8403
Q86TG7;Q86TG7-2	Retrotransposon-derived protein PEG10	PEG10	NaN	0	-0.495961	0.736599			4.4	-				2	3.5991	33424000	4	5	3	2	0	NaN	NaN	NaN	21.6591	NaN	21.7561	22.6452	21.9594	22.006
P22532;P35325	Small proline-rich protein 2D;Small proline-rich protein 2B	SPRR2D;SPRR2B	NaN	0	-1.51879	0			79.2	-				5	16.826	89095000	7	3	2	1	0	NaN	NaN	NaN	NaN	NaN	20.544	20.831	20.5222	24.8351
Q5ZV17	Lpg1625	Lpg1625	10.047	4.69942	10.204	6.13618	+	+	90					18	323.31	78458000000	294	8	2	3	3	32.0601	30.6911	31.4449	31.4144	31.5351	31.7177	21.0286	21.6	21.4266
P62140	Serine/threonine-protein phosphatase PP1-beta catalytic subunit	PPP1CB	7.93056	4.12982	8.41153	4.50918	+	+	75.5	-				23	323.31	4626700000	78	9	3	3	3	27.6562	27.1205	26.6539	27.334	27.8234	27.7161	19.397	18.493	19.7489
P62136;P62136-2;P62136-3	Serine/threonine-protein phosphatase PP1-alpha catalytic subunit	PPP1CA	6.53132	4.43041	7.03602	5.37746	+	+	80.3	-				27	323.31	23208000000	344	9	3	3	3	28.8775	28.2708	27.9501	28.6884	28.9813	28.9428	22.1955	21.6943	21.6146
P36873;P36873-2	Serine/threonine-protein phosphatase PP1-gamma catalytic subunit	PPP1CC	6.26545	4.36272	6.63527	5.81668	+	+	76.8	mito-interacting				24	323.31	1838400000	32	6	0	3	3	27.7612	27.5656	26.7839	27.6287	27.8683	27.7232	21.3346	21.1019	20.8779
P31930	Cytochrome b-c1 complex subunit 1, mitochondrial	UQCRC1	5.0808	2.74699	0.633853	0		+	50.8	+	MIM	Protein import, sorting and homeostasis;CIII subunits;Complex III;OXPHOS;OXPHOS subunits;Preprotein cleavage;Protein import and sorting		17	262.77	553450000	37	7	3	1	3	26.0694	23.775	24.9644	NaN	20.4893	NaN	20.0031	20.0755	19.4879
Q9BQE3	Tubulin alpha-1C chain	TUBA1C	4.64139	3.56579	0	NaN		+	62.6	-				25	162.3	312770000	18	2	0	0	2	25.3832	NaN	25.2775	NaN	NaN	NaN	20.9573	20.7543	20.3553
Q9UJZ1;Q9UJZ1-2	Stomatin-like protein 2, mitochondrial	STOML2	4.52228	2.5446	1.68615	1.53944	+	+	52	+	MIM	Protein import, sorting and homeostasis;Protein homeostasis		12	210.85	478560000	30	8	2	3	3	26.3671	25.9059	24.6263	22.9501	22.3757	23.0651	21.7919	20.2403	21.3003
Q9NVH1;Q9NVH1-3;Q9NVH1-2	DnaJ homolog subfamily C member 11	DNAJC11	4.33931	1.93903	3.41342	0		+	10.7	+	MOM	Protein import, sorting and homeostasis;Intramitochondrial membrane interactions;Mitochondrial dynamics and surveillance;Protein import and sorting		5	8.1655	174970000	5	3	0	1	2	25.7554	NaN	25.0684	NaN	24.486	NaN	20.4248	22.2124	20.5805
P02675	Fibrinogen beta chain;Fibrinopeptide B;Fibrinogen beta chain	FGB	4.03173	0	2.40134	2.1584	+		11	-			Endoplasmic reticulum	5	16.395	70741000	11	3	0	2	1	NaN	25.2097	NaN	23.6286	23.5301	NaN	21.0534	21.7103	20.7701
Q16891;Q16891-2;Q16891-3;Q16891-4	MICOS complex subunit MIC60	IMMT	3.8838	2.5626	2.23838	1.73331	+	+	42.3	+	MIM	Cristae formation;MICOS complex;Mitochondrial dynamics and surveillance		24	269.74	859580000	74	8	2	3	3	25.4126	24.7466	24.9549	23.0754	23.4086	23.6939	22.1037	20.1814	21.1777
P00403	Cytochrome c oxidase subunit 2	MT-CO2	3.65605	2.72034	0	NaN		+	16.3	+	MIM	CIV subunits;Complex IV;OXPHOS;OXPHOS subunits		3	5.2931	108620000	9	2	0	0	2	24.52	24.3521	NaN	NaN	NaN	NaN	21.1725	20.9005	20.2669
P22695	Cytochrome b-c1 complex subunit 2, mitochondrial	UQCRC2	3.54746	3.40184	-0.612445	0.590337		+	57	+	MIM	Protein import, sorting and homeostasis;CIII subunits;Complex III;OXPHOS;OXPHOS subunits;Preprotein cleavage;Protein import and sorting		18	323.31	820690000	63	9	3	3	3	25.8329	24.9575	25.1634	20.5107	21.9551	21.0083	22.1394	21.6481	21.524
P36542;P36542-2	ATP synthase subunit gamma, mitochondrial	ATP5C1	3.49498	1.85605	1.06719	0		+	35.9	+	MIM	Complex V;CV subunits;OXPHOS;OXPHOS subunits		8	91.669	382360000	29	6	2	1	3	25.8075	25.7681	25.3076	23.1999	NaN	NaN	20.4921	22.9059	23.0003
Q9H845	Acyl-CoA dehydrogenase family member 9, mitochondrial	ACAD9	3.40927	1.33878	2.50299	0.722444		+	21.1	+	MIM	CI assembly factors;Complex I;OXPHOS;OXPHOS assembly factors		10	28.981	308010000	14	6	1	2	3	25.6456	24.7613	25.8051	24.4322	24.5633	NaN	20.9376	24.2847	20.7619
P13073	Cytochrome c oxidase subunit 4 isoform 1, mitochondrial	COX4I1	3.31833	4.49685	0.194	0		+	30.8	+	MIM	CIV subunits;Complex IV;OXPHOS;OXPHOS subunits		5	46.67	285430000	18	6	2	1	3	25.1307	24.6658	24.6886	NaN	NaN	21.704	21.6109	21.4397	21.4795
P06576	ATP synthase subunit beta, mitochondrial	ATP5B	3.25545	4.589	0.255968	1.05986		+	73	+	MIM	Complex V;CV subunits;OXPHOS;OXPHOS subunits		27	323.31	5132600000	176	9	3	3	3	27.4595	27.3271	26.9825	24.203	24.1084	24.4592	23.9686	24.0872	23.9469
Q15646;Q15646-3;Q15646-2	2-5-oligoadenylate synthase-like protein	OASL	3.23987	3.59945	3.16535	3.40857	+	+	22	-				7	35.594	323300000	22	6	0	3	3	24.0195	23.8857	23.9062	24.0762	23.8642	23.6475	20.1959	20.8269	21.069
P47985;P0C7P4	Cytochrome b-c1 complex subunit Rieske, mitochondrial;Cytochrome b-c1 complex subunit 11;Putative cytochrome b-c1 complex subunit Rieske-like protein 1	UQCRFS1;UQCRFS1P1	3.21279	3.0843	1.08593	0		+	33.6	+	MIM	CIII subunits;Complex III;Fe-S-containing proteins;Metabolism;Metals and cofactors;OXPHOS;OXPHOS subunits		8	84.275	210770000	14	4	0	1	3	24.7438	23.9342	23.7283	22.0085	NaN	NaN	20.6911	21.26	20.8167
P25705;P25705-2;P25705-3	ATP synthase subunit alpha, mitochondrial	ATP5A1	3.0924	3.78058	0.0890643	0.173784		+	58.2	+	MIM	Complex V;CV subunits;OXPHOS;OXPHOS subunits		30	323.31	3842400000	147	9	3	3	3	27.3847	27.0178	26.6253	24.0671	23.6575	24.2931	23.9372	24.0013	23.8121
P41236;Q6NXS1	Protein phosphatase inhibitor 2;Protein phosphatase inhibitor 2-like protein 3	PPP1R2;PPP1R2P3	3.07735	2.74221	2.81872	2.53443	+	+	47.3	-				9	57.178	459280000	49	6	0	3	3	24.5684	24.0545	24.108	23.7287	23.8406	24.3857	21.7211	20.4273	21.3503
P0C0L4;P0C0L4-2;P0C0L5;CON__P01030;CON__ENSEMBL:ENSBTAP00000007350	Complement C4-A;Complement C4 beta chain;Complement C4-A alpha chain;C4a anaphylatoxin;C4b-A;C4d-A;Complement C4 gamma chain;Complement C4-B;Complement C4 beta chain;Complement C4-B alpha chain;C4a anaphylatoxin;C4b-B;C4d-B;Complement C4 gamma chain	C4A;C4B	3.01405	1.39115	2.68542	2.29329	+	+	3					4	35.902	237110000	12	5	0	3	2	23.4635	25.5832	NaN	24.9264	24.0602	23.5976	21.2896	21.1651	22.0732
Q15435;Q15435-2;Q15435-3;Q15435-5;Q15435-4	Protein phosphatase 1 regulatory subunit 7	PPP1R7	2.98637	3.08751	3.43498	4.22395	+	+	36.9	-				10	90.63	279560000	36	6	0	3	3	24.0829	23.5725	23.1428	23.9615	24.1532	24.0294	20.2838	20.6291	20.9263
P48047	ATP synthase subunit O, mitochondrial	ATP5O	2.87791	2.1048	NaN	0		+	49.8	+	MIM	Complex V;CV subunits;OXPHOS;OXPHOS subunits		7	56.871	131320000	12	4	2	0	2	24.1545	NaN	22.9436	NaN	NaN	NaN	20.6947	20.6942	20.6245
Q02413;Q02413-2	Desmoglein-1	DSG1	2.83068	0	-0.88275	0.493135			24.9	-				17	164.58	428190000	33	7	3	3	1	25.4443	NaN	NaN	21.0556	21.568	22.569	22.1283	21.8275	23.885
Q9Y6C9	Mitochondrial carrier homolog 2	MTCH2	2.82003	2.56192	3.36246	3.09879	+	+	54.5	+	MOM	Fusion;Mitochondrial dynamics and surveillance;SLC25A family;Small molecule transport		11	157.75	678440000	59	9	3	3	3	24.5031	23.6874	24.1599	24.7483	24.7533	24.4761	21.3027	20.6764	21.9112
Q9H0U4;P62820;Q92928;P62820-3;P62820-2	Ras-related protein Rab-1B;Ras-related protein Rab-1A;Putative Ras-related protein Rab-1C	RAB1B;RAB1A;RAB1C	2.81632	0.734677	3.34277	0			33.3	-			Endoplasmic reticulum, Cytosol;"Golgi apparatus"	4	15.166	234150000	13	4	1	1	2	24.3226	NaN	24.7768	NaN	NaN	25.0762	24.057	21.4284	19.7149
Q8NE86;Q8NE86-3;Q8NE86-2	Calcium uniporter protein, mitochondrial	MCU	2.81393	2.31644	0	NaN		+	21.4	+	MIM	Calcium cycle;Calcium homeostasis;Calcium uniporter;Signaling;Small molecule transport		5	9.8682	68470000	4	2	0	0	2	23.9036	NaN	23.5217	NaN	NaN	NaN	20.5672	21.427	20.702
Q9Y282;Q9Y282-3;Q9Y282-2	Endoplasmic reticulum-Golgi intermediate compartment protein 3	ERGIC3	2.79498	2.00579	0	NaN		+	8.6	-				3	18.714	64431000	13	2	0	0	2	23.2474	NaN	23.4203	NaN	NaN	NaN	21.0416	20.7471	19.8279
Q9NX63	MICOS complex subunit MIC19	CHCHD3	2.73979	3.50386	1.7044	2.86236	+	+	37.9	+	MIM	Cristae formation;Intramitochondrial membrane interactions;MICOS complex;Mitochondrial dynamics and surveillance		8	37.898	143480000	16	5	0	2	3	23.9476	23.137	23.6068	NaN	22.3343	22.7226	20.7919	20.8583	20.8219
O75477	Erlin-1	ERLIN1	2.69749	1.65913	2.75395	2.18504	+	+	25.9	-			Endoplasmic reticulum	8	16.436	114470000	16	5	0	3	2	23.1736	NaN	23.1195	22.9064	23.0399	23.6629	20.9626	19.4983	20.8864
P07919;A0A096LP55	Cytochrome b-c1 complex subunit 6, mitochondrial	UQCRH	2.66635	1.31392	1.12905	0.540437		+	38.5	-;+	MIM	CIII subunits;Complex III;OXPHOS;OXPHOS subunits		4	209.2	393920000	22	8	2	3	3	26.1057	25.3129	25.8387	24.2613	24.2552	24.129	24.1835	21.2553	23.8195
O95139;O95139-2	NADH dehydrogenase [ubiquinone] 1 beta subcomplex subunit 6	NDUFB6	2.66144	3.10672	0	NaN		+	29.7	+	MIM	CI subunits;Complex I;OXPHOS;OXPHOS subunits		3	24.565	45372000	5	3	0	0	3	23.8091	23.0252	23.1441	NaN	NaN	NaN	20.9661	20.5888	20.4393
P61803	Dolichyl-diphosphooligosaccharide--protein glycosyltransferase subunit DAD1	DAD1	2.54601	0.670055	3.36797	0			28.3	-			Cytosol	3	16.388	238700000	19	4	1	1	2	24.0252	NaN	24.814	NaN	NaN	25.2415	20.1398	24.2588	21.2221
Q9UII4	E3 ISG15--protein ligase HERC5	HERC5	2.54009	3.00653	2.69541	3.02635	+	+	13	-				10	27.861	206850000	21	6	0	3	3	23.2008	23.0632	23.3084	23.3276	23.557	23.1538	21.2189	20.3243	20.409
Q9Y3D7;P57737-3	Mitochondrial import inner membrane translocase subunit TIM16	PAM16	2.3542	0.920845	1.79806	0			27.2	-;+	MIM	Protein import, sorting and homeostasis;Import motor;Protein import and sorting		2	9.0518	92882000	5	4	1	1	2	23.7523	NaN	23.5846	23.1123	NaN	NaN	22.9034	20.0253	21.014
P49821;P49821-2	NADH dehydrogenase [ubiquinone] flavoprotein 1, mitochondrial	NDUFV1	2.35009	3.64542	0	NaN		+	18.3	+	MIM	CI subunits;Complex I;Fe-S-containing proteins;Metabolism;Metals and cofactors;OXPHOS;OXPHOS subunits		6	13.48	99728000	9	3	0	0	3	23.4952	23.5715	23.3798	NaN	NaN	NaN	21.4819	20.9044	21.01
Q00325;Q00325-2	Phosphate carrier protein, mitochondrial	SLC25A3	2.34962	0	1.9864	0.752116			10.8	+	MIM	Calcium cycle;Calcium homeostasis;Copper metabolism;Metabolism;Metals and cofactors;Signaling;SLC25A family;Small molecule transport		4	7.8722	141920000	18	4	1	2	1	NaN	NaN	23.4387	23.0522	23.0988	NaN	20.4147	22.8249	20.0278
Q08554;Q08554-2	Desmocollin-1	DSC1	2.3459	0	-0.133301	0.06438			15.2	-				10	65.863	277030000	24	7	3	3	1	24.7676	NaN	NaN	21.4041	21.9173	23.544	22.211	22.0019	23.0524
O96000;O96000-2	NADH dehydrogenase [ubiquinone] 1 beta subcomplex subunit 10	NDUFB10	2.3102	2.34349	0.320605	0.583129		+	27.9	+	MIM	CI subunits;Complex I;OXPHOS;OXPHOS subunits		4	11.588	106650000	10	6	1	2	3	24.2755	23.0869	24.2026	22.1033	NaN	21.6275	21.737	21.5613	21.336
P28331;P28331-3;P28331-4;P28331-5;P28331-2	NADH-ubiquinone oxidoreductase 75 kDa subunit, mitochondrial	NDUFS1	2.30987	1.87719	0.339171	0.337753		+	30.1	+	MIM	CI subunits;Complex I;Fe-S-containing proteins;Metabolism;Metals and cofactors;OXPHOS;OXPHOS subunits		14	141.37	312820000	32	7	2	2	3	24.2897	23.1464	24.6768	NaN	22.2447	21.8892	21.1527	22.112	21.9186
P51970	NADH dehydrogenase [ubiquinone] 1 alpha subcomplex subunit 8	NDUFA8	2.29615	2.00776	0.154652	0.487021		+	72.1	+	MIM	CI subunits;Complex I;OXPHOS;OXPHOS subunits		9	46.691	170630000	18	9	3	3	3	22.9673	23.5224	24.6218	21.5982	21.3807	21.7081	21.4977	21.2095	21.5159
Q5T9A4;Q5T9A4-3	ATPase family AAA domain-containing protein 3B	ATAD3B	2.26314	1.41517	1.26956	0.857453		+	38.1	+	MIM	Intramitochondrial membrane interactions;Mitochondrial central dogma;Mitochondrial dynamics and surveillance;mtDNA maintenance;mtDNA nucleoid;Organelle contact sites		23	70.563	56410000	10	4	0	2	2	23.0156	NaN	23.2686	NaN	22.1915	22.1055	20.3911	21.8593	20.3863
O43676	NADH dehydrogenase [ubiquinone] 1 beta subcomplex subunit 3	NDUFB3	2.25998	2.35127	NaN	0		+	28.6	+	MIM	CI subunits;Complex I;OXPHOS;OXPHOS subunits		3	6.1968	64891000	6	3	1	0	2	23.2801	NaN	23.2405	NaN	NaN	NaN	20.7158	21.4453	20.8398
Q96TC7;Q96TC7-2	Regulator of microtubule dynamics protein 3	RMDN3	2.22974	1.88122	1.8696	1.82032	+	+	31.5	+	MOM	Mitochondrial dynamics and surveillance;Organelle contact sites		11	54	207060000	23	8	2	3	3	23.8404	22.3834	22.9174	22.0073	22.9795	23.074	20.9895	21.2409	20.2216
O75306;O75306-2	NADH dehydrogenase [ubiquinone] iron-sulfur protein 2, mitochondrial	NDUFS2	2.22571	2.10476	0	NaN		+	27.2	+	MIM	CI subunits;Complex I;Fe-S-containing proteins;Metabolism;Metals and cofactors;OXPHOS;OXPHOS subunits		8	53.698	119080000	11	3	0	0	3	23.9544	22.9603	23.4103	NaN	NaN	NaN	21.9077	20.8064	20.9337
P31944	Caspase-14;Caspase-14 subunit p17, mature form;Caspase-14 subunit p10, mature form;Caspase-14 subunit p20, intermediate form;Caspase-14 subunit p8, intermediate form	CASP14	2.07759	0	NaN	0			40.1	-				9	40.847	119330000	12	3	2	0	1	23.9977	NaN	NaN	NaN	NaN	NaN	21.2225	22.1722	22.3657
Q7Z7H8;Q7Z7H8-2	39S ribosomal protein L10, mitochondrial	MRPL10	2.06872	1.60063	1.89916	0		+	18.8	+	Matrix	LSU;Mitochondrial central dogma;Mitochondrial ribosome;Translation		3	18.496	91656000	17	3	0	1	2	23.3329	NaN	23.1011	23.0475	NaN	NaN	21.9038	20.7356	20.8055
P08574	Cytochrome c1, heme protein, mitochondrial	CYC1	2.0231	3.37395	0.671998	1.68656		+	37.5	+	MIM	CIII subunits;Complex III;Cytochromes;Electron carriers;Heme-containing proteins;Metabolism;Metals and cofactors;OXPHOS;OXPHOS subunits		8	142.49	511640000	36	9	3	3	3	25.0337	24.9016	24.7894	23.4828	23.6491	23.5394	23.1754	22.573	22.907
P20674	Cytochrome c oxidase subunit 5A, mitochondrial	COX5A	1.96916	2.56949	0	NaN		+	51.3	+	MIM	CIV subunits;Complex IV;OXPHOS;OXPHOS subunits		5	21.213	89196000	12	3	0	0	3	23.6709	22.9203	22.7923	NaN	NaN	NaN	21.2574	21.2898	20.9288
P82921	28S ribosomal protein S21, mitochondrial	MRPS21	1.96514	0.653183	2.01748	0			29.9	+	Matrix	Mitochondrial central dogma;Mitochondrial ribosome;SSU;Translation		2	5.9659	137740000	16	4	1	1	2	23.4154	NaN	23.7825	NaN	23.6513	NaN	23.5959	20.8176	20.4879
Q9Y285;Q9Y285-2	Phenylalanine--tRNA ligase alpha subunit	FARSA	1.95793	1.21138	1.60355	0.989808			16.1	-				4	17.917	131060000	14	7	1	3	3	23.6043	23.7767	23.6203	23.4087	23.2133	23.3162	21.2744	20.6697	23.1834
O43169	Cytochrome b5 type B	CYB5B	1.95524	2.57507	3.50214	3.28034	+	+	49.3	+	MOM	Amidoxime reducing complex;Cytochromes;Detoxification;Electron carriers;Heme-containing proteins;Metabolism;Metals and cofactors;Xenobiotic metabolism	Endoplasmic reticulum	4	43.312	130110000	16	4	0	2	2	23.0758	NaN	23.0448	NaN	24.5323	24.6821	21.4303	20.967	20.9179
Q7L1Q6;Q7L1Q6-2;Q7L1Q6-4;Q7L1Q6-3	Basic leucine zipper and W2 domain-containing protein 1	BZW1	1.87144	1.22626	2.00858	1.69952	+		8.4	-				4	5.7673	104770000	15	5	0	3	2	23.4109	NaN	22.6911	22.6838	23.1536	23.727	22.0458	20.9068	20.5861
P21796	Voltage-dependent anion-selective channel protein 1	VDAC1	1.79983	3.50439	1.67517	3.57134	+	+	71.7	+	MOM	Calcium homeostasis;Mitochondrial dynamics and surveillance;Mitochondrial permeability transition pore;Organelle contact sites;Signaling;Small molecule transport		17	323.31	3157500000	148	9	3	3	3	26.3974	26.4336	26.0428	25.9606	26.2489	26.2905	24.6728	24.3754	24.4262
Q9Y277;Q9Y277-2	Voltage-dependent anion-selective channel protein 3	VDAC3	1.76971	3.18159	1.8814	2.75767	+	+	46.3	+	MOM	Calcium homeostasis;Mitochondrial permeability transition pore;Signaling;Small molecule transport		9	139.55	449450000	40	9	3	3	3	24.3167	24.4183	24.3049	24.1568	24.7698	24.4482	22.8724	22.6096	22.2486
O60568	Procollagen-lysine,2-oxoglutarate 5-dioxygenase 3	PLOD3	1.76497	0	1.53036	2.0675	+		8.8	-				6	10.248	111750000	9	3	0	2	1	22.9989	NaN	NaN	22.8555	22.673	NaN	20.8756	21.3355	21.4906
Q9BUF5	Tubulin beta-6 chain	TUBB6	1.74961	1.15616	1.83109	0			31.2	-				13	4.7236	92794000	10	5	1	1	3	23.4816	22.9319	23.1801	23.2794	NaN	NaN	20.3441	21.273	22.7278
P23258;Q9NRH3	Tubulin gamma-1 chain;Tubulin gamma-2 chain	TUBG1;TUBG2	1.69826	2.14104	0	NaN		+	5.3	-				2	4.0494	47198000	9	2	0	0	2	22.8505	NaN	22.5047	NaN	NaN	NaN	21.2928	20.691	20.9541
O94905;O94905-2;O94905-3	Erlin-2	ERLIN2	1.69607	3.89368	1.9431	2.87589	+	+	31	-			Endoplasmic reticulum	8	32.437	388950000	36	9	3	3	3	24.2647	24.2145	24.1749	24.1509	24.3671	24.8771	22.7251	22.5066	22.334
P14927;P14927-2	Cytochrome b-c1 complex subunit 7	UQCRB	1.69166	2.2492	0	NaN		+	49.5	+	MIM	CIII subunits;Complex III;OXPHOS;OXPHOS subunits		5	12.555	58390000	4	2	0	0	2	23.3766	23.4641	NaN	NaN	NaN	NaN	21.9684	21.3727	21.845
Q99623;Q99623-2	Prohibitin-2	PHB2	1.65667	3.32037	0.233266	1.82461		+	65.9	+	MIM	Protein import, sorting and homeostasis;Chaperones;Protein homeostasis		18	323.31	3561000000	130	9	3	3	3	27.6041	27.2128	27.1096	25.8344	25.9204	25.9014	25.7288	25.6713	25.5563
P23381;P23381-2	Tryptophan--tRNA ligase, cytoplasmic;T1-TrpRS;T2-TrpRS	WARS	1.64646	0.74146	1.99167	0.912684			13.4	-				4	13.56	149180000	15	8	2	3	3	24.1468	23.8948	23.5849	24.1328	23.9927	24.5365	23.0714	23.3896	20.226
Q9Y2S6	Translation machinery-associated protein 7	TMA7	1.64021	1.17467	1.34235	0			29.7	-				2	4.6549	92541000	8	3	0	1	2	22.9548	NaN	23.9688	23.1639	NaN	NaN	21.2745	22.4537	21.7366
Q9BVC6	Transmembrane protein 109	TMEM109	1.63837	1.14113	2.4227	1.14979	+		9.1	-				2	48.589	130900000	11	6	1	2	3	23.4893	23.4744	23.3203	24.0134	24.4113	NaN	23.1327	21.197	21.0393
Q9NX14;Q9NX14-2	NADH dehydrogenase [ubiquinone] 1 beta subcomplex subunit 11, mitochondrial	NDUFB11	1.63117	1.8502	0	NaN			26.1	+	MIM	CI subunits;Complex I;OXPHOS;OXPHOS subunits		2	5.5632	27508000	3	2	0	0	2	23.1272	NaN	22.4154	NaN	NaN	NaN	21.3989	21.0654	20.956
P35232;P35232-2	Prohibitin	PHB	1.63017	3.55729	0.153583	1.73711		+	85.7	+	MIM	Protein import, sorting and homeostasis;Chaperones;Protein homeostasis		18	323.31	4290300000	148	9	3	3	3	26.8252	26.7822	26.4073	25.1864	25.1534	25.2452	25.0235	25.099	25.0017
O00487	26S proteasome non-ATPase regulatory subunit 14	PSMD14	1.62746	0	1.59376	1.30653			11.3	-				2	7.8199	49838000	12	3	0	2	1	NaN	NaN	22.7625	NaN	22.8399	22.6177	21.8261	20.5134	21.0657
O00165;O00165-5;O00165-2;O00165-3;O00165-4;O00165-6	HCLS1-associated protein X-1	HAX1	1.62294	1.26199	0	NaN			29	mito-interacting				5	7.4974	35332000	4	2	0	0	2	22.4478	NaN	21.988	NaN	NaN	NaN	20.8427	21.1077	19.8345
Q13509;Q13509-2	Tubulin beta-3 chain	TUBB3	1.60924	1.08304	1.44658	1.43922			30	mito-interacting				13	4.2734	77806000	8	6	1	3	2	23.054	NaN	22.5986	22.6513	22.6863	22.6534	22.1473	20.8274	20.6765
O95299;O95299-2	NADH dehydrogenase [ubiquinone] 1 alpha subcomplex subunit 10, mitochondrial	NDUFA10	1.59948	2.06494	0	NaN		+	15.8	+	MIM	CI subunits;Complex I;OXPHOS;OXPHOS subunits		4	32.194	47273000	5	3	0	0	3	23.463	23.2346	22.9928	NaN	NaN	NaN	22.0339	21.0352	21.8228
Q5UCC4;Q5UCC4-2	ER membrane protein complex subunit 10	EMC10	1.59674	0.938837	1.31559	0			19.8	-				3	55.818	158590000	11	6	2	1	3	24.0706	24.2429	23.5655	NaN	NaN	23.6785	20.8283	23.0437	23.2168
Q9Y512	Sorting and assembly machinery component 50 homolog	SAMM50	1.58964	1.54389	0.928314	0			25.6	+	MOM	Protein import, sorting and homeostasis;Intramitochondrial membrane interactions;Mitochondrial dynamics and surveillance;Protein import and sorting;SAM		10	18.64	121630000	13	5	1	1	3	23.4373	23.246	23.1781	NaN	NaN	22.6258	22.6301	21.304	21.1584
P37802;P37802-2	Transgelin-2	TAGLN2	1.58242	0	NaN	0			16.6	-				2	5.9161	17257000	5	3	2	0	1	NaN	22.4355	NaN	NaN	NaN	NaN	20.3214	21.139	21.0988
Q9UH62	Armadillo repeat-containing X-linked protein 3	ARMCX3	1.57386	2.05054	0.998622	1.41303		+	17.4	+	MOM	Mitochondrial dynamics and surveillance;Trafficking		5	24.302	106280000	15	7	1	3	3	22.9513	22.5593	22.8773	22.0544	22.4445	22.1633	20.8193	21.02	21.827
P62987;P0CG48;P0CG47	Ubiquitin-60S ribosomal protein L40;Ubiquitin;60S ribosomal protein L40;Polyubiquitin-C;Ubiquitin;Polyubiquitin-B;Ubiquitin	UBA52;UBC;UBB	1.56566	0.51987	1.58882	0			42.2	-			Endoplasmic reticulum, Cytosol	6	32.931	382860000	11	6	2	1	3	25.7489	25.8708	25.6254	NaN	25.7716	NaN	25.6707	25.3291	21.5484
O96008;O96008-2	Mitochondrial import receptor subunit TOM40 homolog	TOMM40	1.5456	1.22538	1.88367	1.91476	+		31.3	+	MOM	Protein import, sorting and homeostasis;Protein import and sorting;TOM		6	34.452	210830000	19	6	1	3	2	NaN	23.8221	23.7773	24.0602	23.9152	24.4378	21.5773	22.2097	22.9753
Q8TED1	Probable glutathione peroxidase 8	GPX8	1.54026	1.07577	1.61328	1.12026			41.1	-				6	13.268	125890000	16	6	2	2	2	23.4788	NaN	23.2545	23.3231	NaN	23.5563	20.9627	21.9666	22.5498
O15173;O15173-2	Membrane-associated progesterone receptor component 2	PGRMC2	1.52032	1.28282	3.676	3.20794	+		35.4	-				6	41.239	175290000	15	5	0	3	2	22.4967	NaN	22.3398	24.4807	24.6487	24.5924	20.3955	21.6284	20.6698
P02452;CON__Q862S4	Collagen alpha-1(I) chain	COL1A1	1.49381	0.528373	0.866423	0.74311			2.9	-			Endoplasmic reticulum	4	10.604	74488000	12	5	0	3	2	NaN	24.2203	21.2991	22.6006	22.4501	21.3462	21.4354	21.7879	20.5744
P18859;P18859-2	ATP synthase-coupling factor 6, mitochondrial	ATP5J	1.48358	1.41686	0	NaN			44.4	+	MIM	Complex V;CV subunits;OXPHOS;OXPHOS subunits		3	15.011	33877000	4	2	0	0	2	22.9552	NaN	22.0505	NaN	NaN	NaN	20.8638	20.792	21.4019
P45880;P45880-2;P45880-1	Voltage-dependent anion-selective channel protein 2	VDAC2	1.47486	3.40265	1.50518	3.39677	+	+	64.3	+	MOM	Small molecule transport		14	218.55	1475700000	81	9	3	3	3	25.7695	25.6479	25.377	25.4159	25.639	25.8304	24.2601	24.0483	24.0613
Q9BUR5;Q9BUR5-2	Apolipoprotein O	APOO	1.46456	1.41775	0	NaN			13.1	+	MIM	Cristae formation;MICOS complex;Mitochondrial dynamics and surveillance		2	5.6922	24336000	2	2	0	0	2	22.7388	NaN	21.7778	NaN	NaN	NaN	20.4781	20.9912	20.912
P09429;B2RPK0	High mobility group protein B1;Putative high mobility group protein B1-like 1	HMGB1;HMGB1P1	1.46117	0	1.97969	1.66103	+		13.5	-				3	8.2145	80402000	11	3	0	2	1	22.4524	NaN	NaN	23.0673	NaN	22.8746	21.4712	20.3233	21.1792
P61221	ATP-binding cassette sub-family E member 1	ABCE1	1.45764	0	1.70177	1.41833	+		10	-				5	11.955	58957000	11	3	0	2	1	22.664	NaN	NaN	NaN	22.7615	23.0547	20.487	21.6343	21.4977
O75489;O75489-2	NADH dehydrogenase [ubiquinone] iron-sulfur protein 3, mitochondrial	NDUFS3	1.44332	1.20297	NaN	0			38.3	+	MIM	CI subunits;Complex I;OXPHOS;OXPHOS subunits		9	36.557	195780000	15	6	3	0	3	24.471	23.1658	23.0647	NaN	NaN	NaN	22.6289	21.4874	22.2553
P46087;P46087-2;P46087-4;P46087-3	Probable 28S rRNA (cytosine(4447)-C(5))-methyltransferase	NOP2	1.44185	2.36641	1.17026	2.28987			3.2	-				3	4.2587	59966000	12	7	1	3	3	22.164	22.9779	22.42	21.9787	22.1231	22.6453	20.9701	21.0991	21.1671
P19474;P19474-2	E3 ubiquitin-protein ligase TRIM21	TRIM21	1.42542	3.28578	1.32797	3.317	+	+	48.4	-				19	186.2	1606000000	112	9	3	3	3	25.6963	25.6624	25.9675	25.5967	25.6026	25.8345	24.2386	24.5512	24.2601
O75251;O75251-2	NADH dehydrogenase [ubiquinone] iron-sulfur protein 7, mitochondrial	NDUFS7	1.4238	1.93697	NaN	0			10.8	+	MIM	CI subunits;Complex I;Fe-S-containing proteins;Metabolism;Metals and cofactors;OXPHOS;OXPHOS subunits		2	5.6493	45454000	8	5	2	0	3	23.1893	22.113	22.4843	NaN	NaN	NaN	21.2495	21.2261	21.0397
Q8IY21	Probable ATP-dependent RNA helicase DDX60	DDX60	1.42244	0	1.31491	0.983848			3.4	-				5	7.496	58391000	6	3	0	2	1	NaN	NaN	22.3436	NaN	22.2394	22.2328	21.7239	20.834	20.2057
P46063	ATP-dependent DNA helicase Q1	RECQL	1.38643	0.89234	1.35769	0.868803			7.7	-				4	8.1109	99346000	15	8	2	3	3	22.2078	22.6576	22.8385	22.9129	22.2383	22.4665	21.9657	19.7859	21.793
O95470	Sphingosine-1-phosphate lyase 1	SGPL1	1.35342	0	0.867056	0.52657			11.1	-			Endoplasmic reticulum	5	8.436	105780000	9	4	1	2	1	NaN	22.9911	NaN	NaN	22.4609	22.5486	20.9204	22.6801	21.3125
P43304;P43304-2	Glycerol-3-phosphate dehydrogenase, mitochondrial	GPD2	1.34035	1.67753	0	NaN			3	+	MIM	Metabolism;Carbohydrate metabolism;Electron carriers;Glycerol phosphate shuttle;Metabolism;Q-linked reactions, other		2	4.7074	24037000	6	2	0	0	2	22.2154	21.8368	NaN	NaN	NaN	NaN	20.4104	21.0881	20.5588
Q15070;Q15070-2;Q15070-3	Mitochondrial inner membrane protein OXA1L	OXA1L	1.33765	1.05828	0.337656	0.373499			11.3	+	MIM	Protein import, sorting and homeostasis;Mitochondrial central dogma;OXA;Protein import and sorting;Translation		5	7.1578	112170000	9	8	2	3	3	23.4951	22.2305	22.0326	21.5758	21.5501	21.6323	21.6836	20.4953	21.5663
Q7Z2W4;Q7Z2W4-2;Q7Z2W4-3;Q7Z2W4-4;Q7Z2W4-5;Q9H0J9	Zinc finger CCCH-type antiviral protein 1	ZC3HAV1	1.32451	3.56027	1.23486	3.36741	+	+	42.4	-				27	243.44	1465300000	136	9	3	3	3	24.9055	24.9608	24.8884	24.8886	24.7531	24.8439	23.4768	23.8096	23.4947
O60828;O60828-5;O60828-4;O60828-2;O60828-3;O60828-10;O60828-9;O60828-8;O60828-7;O60828-6	Polyglutamine-binding protein 1	PQBP1	1.31673	0.843436	1.56052	1.40628			12.8	-				2	4.8483	74182000	9	6	1	3	2	22.2968	NaN	22.6336	22.7382	22.5334	22.8553	20.6872	22.1639	20.5943
Q13438;Q13438-6;Q13438-5;Q13438-3;Q13438-2;Q13438-7;Q13438-4;Q13438-8	Protein OS-9	OS9	1.28532	0.430191	NaN	0			11.1	-			Endoplasmic reticulum	5	13.459	117710000	13	4	2	0	2	23.4716	NaN	23.4234	NaN	NaN	NaN	20.2765	22.9134	23.2967
Q16270;Q16270-2	Insulin-like growth factor-binding protein 7	IGFBP7	1.26936	0.479407	1.38945	0.72793			14.9	-				3	7.4225	85336000	16	6	1	3	2	22.6678	NaN	22.4854	22.6897	23.0573	22.3431	22.9413	20.8919	20.0884
Q99873;Q99873-2;Q99873-3;Q9NR22;Q99873-5;Q9NR22-2	Protein arginine N-methyltransferase 1	PRMT1	1.25283	0.371815	1.94845	0			10.5	-				3	7.3986	70838000	8	4	1	1	2	22.0358	22.8814	NaN	NaN	23.1542	NaN	23.095	19.574	20.9484
Q9Y6M0;Q9Y6M0-3;Q9Y6M0-2;Q7RTY9	Testisin	PRSS21	1.25059	0	0.858244	0.87527			11.1	-				3	6.2788	69223000	8	5	2	2	1	23.0128	NaN	NaN	22.4875	NaN	22.7534	21.1312	22.0977	22.0577
P00387;P00387-2;P00387-3	NADH-cytochrome b5 reductase 3;NADH-cytochrome b5 reductase 3 membrane-bound form;NADH-cytochrome b5 reductase 3 soluble form	CYB5R3	1.2465	0	1.98022	1.52396	+		31.9	+	MOM	Amidoxime reducing complex;Detoxification;Lipid metabolism;Metabolism;Xenobiotic metabolism	Endoplasmic reticulum	6	16.562	153280000	11	6	2	3	1	NaN	NaN	22.8472	22.8815	23.4041	24.4571	20.8428	21.908	22.0512
O14880	Microsomal glutathione S-transferase 3	MGST3	1.22191	1.97438	2.23978	3.39806	+		50.7	+	MOM	Eicosanoid metabolism;Lipid metabolism;Metabolism		6	133.31	765530000	46	9	3	3	3	25.4428	24.8161	25.2245	26.0792	26.1915	26.2664	24.2815	23.5962	23.94
Q96CM3;Q96CM3-2	RNA pseudouridylate synthase domain-containing protein 4	RPUSD4	1.20126	0.292601	1.21478	0.213573			20.4	+	Matrix	Mitochondrial central dogma;mtRNA granules;mtRNA metabolism;mt-rRNA modifications;mt-tRNA modifications		7	13.77	528370000	16	7	2	2	3	25.7197	25.4925	25.4428	NaN	25.8009	25.3295	26.2254	25.7852	21.0407
O95202;O95202-2;O95202-3	LETM1 and EF-hand domain-containing protein 1, mitochondrial	LETM1	1.19247	2.36585	0.582203	1.07556			4.3	+	MIM	Calcium cycle;Calcium homeostasis;Signaling		3	7.1699	98820000	12	8	3	3	2	22.8835	NaN	23.1205	22.1453	22.1668	22.8631	22.0008	21.723	21.7049
Q96RT1;Q96RT1-8;Q96RT1-7;Q96RT1-6;Q96RT1-4;Q96RT1-5;Q96RT1-3;Q96RT1-9;Q96RT1-2	Protein LAP2	ERBB2IP	1.18268	2.1373	0	NaN			7	-				6	7.7322	40008000	6	2	0	0	2	22.6723	NaN	22.5716	NaN	NaN	NaN	21.5663	21.5864	21.1651
Q15006	ER membrane protein complex subunit 2	EMC2	1.17646	1.68316	1.31236	2.26663	+		17.5	-				4	10.826	49934000	8	5	0	3	2	NaN	22.0271	22.0755	22.0903	22.4398	22.0314	21.2318	20.5291	20.8635
P51572-2;P51572	B-cell receptor-associated protein 31	BCAP31	1.17321	0.690246	5.53317	4.20795	+		28.1	-			Endoplasmic reticulum	10	63.12	861700000	43	8	2	3	3	21.2986	20.446	22.89	25.6923	26.0948	25.9273	19.8039	20.7807	20.5303
O00217	NADH dehydrogenase [ubiquinone] iron-sulfur protein 8, mitochondrial	NDUFS8	1.17226	0.80152	0	NaN			12.4	+	MIM	CI subunits;Complex I;Fe-S-containing proteins;Metabolism;Metals and cofactors;OXPHOS;OXPHOS subunits		2	11.293	14975000	2	2	0	0	2	22.1182	NaN	22.1683	NaN	NaN	NaN	20.7754	20.2463	21.8913
Q9BTV4	Transmembrane protein 43	TMEM43	1.16178	0.845417	1.2591	1.18898			21	-				5	17.787	147610000	9	6	1	3	2	23.0913	NaN	22.8162	22.9517	23.4643	22.7373	21.1925	22.67	21.5135
P07814	Bifunctional glutamate/proline--tRNA ligase;Glutamate--tRNA ligase;Proline--tRNA ligase	EPRS	1.14452	0.75349	1.37372	0			3.4	-				3	10.344	63579000	13	4	1	1	2	22.3643	NaN	22.5345	NaN	22.6786	NaN	22.2409	20.5274	21.1464
P04792	Heat shock protein beta-1	HSPB1	1.13422	0.404758	0.545712	0.176524			25.9	-				4	93.155	247560000	20	8	2	3	3	24.2751	24.7447	23.7181	23.2353	23.709	24.028	21.207	22.9467	25.1815
O00264;O00264-2	Membrane-associated progesterone receptor component 1	PGRMC1	1.12681	2.21074	3.24383	3.34543	+		47.2	-			Endoplasmic reticulum	8	72.418	537490000	37	9	3	3	3	23.5197	23.0993	23.0074	24.8103	25.4395	25.7276	22.0543	21.8482	22.3434
Q96S52;Q96S52-2	GPI transamidase component PIG-S	PIGS	1.12056	0.937355	2.01098	1.86369	+		11.2	-				5	10.492	77549000	8	5	0	3	2	21.9446	NaN	21.6956	22.1512	22.988	22.9924	21.4752	20.2716	20.3519
Q96BW9;Q96BW9-2;Q96BW9-3	Phosphatidate cytidylyltransferase, mitochondrial	TAMM41	1.10948	1.24174	0	NaN			8	+	MIM	Cardiolipin synthesis;Lipid metabolism;Metabolism;Phospholipid metabolism		2	5.9233	31117000	4	2	0	0	2	22.1674	NaN	21.8565	NaN	NaN	NaN	20.3632	21.223	21.1214
P10606	Cytochrome c oxidase subunit 5B, mitochondrial	COX5B	1.10801	0.880893	NaN	0			18.6	+	MIM	CIV subunits;Complex IV;OXPHOS;OXPHOS subunits		3	8.0189	39997000	4	4	1	0	3	23.2886	21.6662	21.4699	NaN	NaN	NaN	21.0714	20.8351	21.1941
Q96DZ1;Q96DZ1-3;Q96DZ1-2	Endoplasmic reticulum lectin 1	ERLEC1	1.09716	2.95656	0.719646	1.14139			11.2	-				4	6.9998	74748000	9	8	3	3	2	22.7014	NaN	22.5624	22.1044	22.8171	21.8418	21.628	21.5386	21.4378
Q8IXM3	39S ribosomal protein L41, mitochondrial	MRPL41	1.0955	0.417185	0.940912	0.255376			31.4	+	Matrix	LSU;Mitochondrial central dogma;Mitochondrial ribosome;Translation		4	9.3709	142910000	11	7	2	2	3	23.7339	23.1213	23.6601	NaN	23.3732	23.3279	23.8003	20.2351	23.1935
Q15149;Q15149-4;Q15149-2;Q15149-6;Q15149-9;Q15149-7;Q15149-8;Q15149-5;Q15149-3	Plectin	PLEC	1.09276	1.32832	1.05175	1.25473			1.8	-				6	13.847	55508000	7	4	0	2	2	21.9301	NaN	21.8736	21.7432	21.9784	NaN	21.2838	20.3934	20.75
P33897;Q9UBJ2	ATP-binding cassette sub-family D member 1	ABCD1	1.07873	0.632881	0.661212	0.395157			13.6	+	Membrane	ABC transporters;Small molecule transport		7	10.534	77539000	10	6	2	2	2	22.87	NaN	22.2037	NaN	22.0977	22.141	21.9918	21.9776	20.405
P12236	ADP/ATP translocase 3;ADP/ATP translocase 3, N-terminally processed	SLC25A6	1.07402	2.17269	0.236551	0.769448			49.7	+	MIM	Calcium homeostasis;Metabolism;Mitochondrial permeability transition pore;Nucleotide import;Nucleotide metabolism;Signaling;SLC25A family;Small molecule transport		17	34.821	1026900000	46	9	3	3	3	25.7745	26.3939	25.9975	25.3759	25.0409	25.2367	24.7769	25.1049	25.0621
Q96CS3	FAS-associated factor 2	FAF2	1.07056	1.0118	1.35942	1.32579			16.9	-			Lipid droplets	5	15.58	209940000	12	8	2	3	3	23.7858	23.378	23.2539	23.578	23.9131	23.7932	23.002	22.7282	21.4757
O15260;O15260-2;O15260-3	Surfeit locus protein 4	SURF4	1.05887	0.716245	2.34333	1.79866	+		21.2	-			Nuclear membrane, Endoplasmic reticulum, Golgi apparatus	4	57.813	127560000	9	6	1	3	2	NaN	22.7878	22.2045	23.0616	24.1471	24.1333	21.0988	22.3461	20.8671
O76031	ATP-dependent Clp protease ATP-binding subunit clpX-like, mitochondrial	CLPX	1.04438	0	0.806185	0.459761			10.6	+	Matrix	Protein import, sorting and homeostasis;Proteases;Protein homeostasis		5	10.867	64144000	6	5	2	2	1	NaN	NaN	22.9714	22.5695	NaN	22.8969	20.8209	22.4938	22.4665
Q96TA2;Q96TA2-3;Q96TA2-2	ATP-dependent zinc metalloprotease YME1L1	YME1L1	1.044	1.52569	0.170727	0.249133			11.5	+	MIM	Protein import, sorting and homeostasis;Proteases;Protein homeostasis		6	47.93	160840000	12	9	3	3	3	24.0114	23.1164	23.6035	23.0434	22.3448	22.7234	22.5581	22.2073	22.834
P28288;P28288-2;P28288-3	ATP-binding cassette sub-family D member 3	ABCD3	1.04378	3.48744	1.22088	3.43381	+		28.8	+	Membrane	ABC transporters;Small molecule transport		15	104.46	717220000	80	9	3	3	3	23.9638	23.6995	23.8007	23.8423	23.9727	24.1804	22.8478	22.6859	22.7991
P46977;P46977-2	Dolichyl-diphosphooligosaccharide--protein glycosyltransferase subunit STT3A	STT3A	1.04273	3.98421	1.48401	3.25047	+		24.5	-				16	97.836	1011000000	81	9	3	3	3	24.4312	24.5026	24.3496	24.6191	24.8878	25.1004	23.418	23.4527	23.2845
P10620;P10620-2	Microsomal glutathione S-transferase 1	MGST1	1.04194	0.930481	2.44036	2.08332	+		27.1	+	Membrane	Detoxification;Metabolism;ROS and glutathione metabolism;Xenobiotic metabolism	Mitochondria	4	19.068	154170000	16	8	2	3	3	21.9784	22.5102	22.6827	23.4878	23.9423	23.9366	21.8772	21.7752	20.3932
Q96RQ1	Endoplasmic reticulum-Golgi intermediate compartment protein 2	ERGIC2	1.03765	1.42725	0.469627	0			11.4	-				3	30.102	72356000	9	5	1	1	3	22.8393	22.9482	23.5816	NaN	NaN	22.555	21.5925	22.3518	22.3119
Q9H3K2	Growth hormone-inducible transmembrane protein	GHITM	1.03299	1.64916	-0.176912	0.208965			15.1	+	MIM	Apoptosis;Mitochondrial dynamics and surveillance		5	9.5752	168410000	20	9	3	3	3	23.6931	23.9989	23.5925	22.2311	22.4988	22.9248	23.2393	22.5389	22.4073
Q15005	Signal peptidase complex subunit 2	SPCS2	1.03283	3.27657	1.18826	2.61898			36.7	-				6	39.559	445570000	29	9	3	3	3	24.4659	24.5226	24.5701	24.5156	24.5461	24.9632	23.6802	23.4042	23.3757
Q8NBU5;Q8NBU5-2	ATPase family AAA domain-containing protein 1	ATAD1	1.01843	3.3059	0.582167	2.38832			36	+	MOM	Protein import, sorting and homeostasis;Proteases;Protein homeostasis		9	45.07	319380000	36	9	3	3	3	23.6625	23.9054	23.6438	23.3019	23.4462	23.1549	22.6404	22.8148	22.7012
Q8IYB3;Q8IYB3-2	Serine/arginine repetitive matrix protein 1	SRRM1	0.980382	0.236334	0.919105	0.304466			5.9	-				4	10.357	131240000	11	7	2	3	2	23.397	NaN	23.4543	23.359	23.337	23.397	20.0013	23.8894	23.4451
A2NJV5;A0A0A0MRZ7;A0A075B6S2;P01614;A0A075B6S6;A0A075B6P5;A0A087WW87;P06310;P01615	Ig kappa chain V-II region Cum;Ig kappa chain V-II region RPMI 6410;Ig kappa chain V-II region FR	IGKV A18;IGKV2D-26;IGKV2D-29;IGKV2D-30;IGKV2D-28;IGKV2-40	0.977479	0.554694	1.25337	2.42023			19.2					4	100.9	597190000000	575	9	3	3	3	34.5754	37.172	35.4503	36.2408	35.8193	35.9652	35.0879	34.6107	34.5667
O95831;O95831-3;O95831-4;O95831-2;O95831-5	Apoptosis-inducing factor 1, mitochondrial	AIFM1	0.966684	0.33631	0.761152	0.257618			11.9	+	MIM	Protein import, sorting and homeostasis;Apoptosis;CI assembly factors;Complex I;MIA40;Mitochondrial dynamics and surveillance;OXPHOS;OXPHOS assembly factors;Protein import and sorting		6	13.034	150910000	15	8	2	3	3	22.7548	23.688	23.1335	22.5712	23.302	23.0864	23.5671	23.1836	19.9255
P12270	Nucleoprotein TPR	TPR	0.958766	0	NaN	0			2	-				2	62.819	167370000	12	3	2	0	1	24.5211	NaN	NaN	NaN	NaN	NaN	21.3047	24.8908	24.4914
Q9NX40;Q9NX40-3;Q9NX40-2;Q9NX40-4	OCIA domain-containing protein 1	OCIAD1	0.954141	2.86378	0.197472	0.980114			29.8	+	MOM	0		6	18.132	155430000	15	9	3	3	3	23.6534	23.301	23.5414	22.7039	22.6399	22.882	22.609	22.4234	22.6011
Q9Y4W6;Q01484;Q01484-2;Q01484-5	AFG3-like protein 2	AFG3L2	0.952955	1.4176	-0.327302	1.19143			21.2	-;+	MIM	Protein import, sorting and homeostasis;Proteases;Protein homeostasis		14	43.037	303820000	29	9	3	3	3	23.651	22.7411	23.6557	21.8626	22.2119	22.1325	22.2965	22.5413	22.3511
O43402	ER membrane protein complex subunit 8	EMC8	0.949289	0.494333	0.863654	0.449747			15.7	-			Endoplasmic reticulum	2	14.232	66785000	14	6	2	2	2	22.6662	NaN	22.2644	NaN	22.5156	22.2438	22.2002	22.0447	20.3032
P56181-2			0.948074	1.51021	0.0341625	0			10.8	+	MIM	CI subunits;Complex I;OXPHOS;OXPHOS subunits		3	12.769	44155000	4	6	2	1	3	23.4013	22.5311	22.5529	21.9145	NaN	NaN	21.7927	21.95	21.8984
Q969Q0	60S ribosomal protein L36a-like	RPL36AL	0.946719	0	0.659989	0.320763			45.3	-			Endoplasmic reticulum, Cytosol	7	3.5485	89293000	6	5	2	2	1	23.1445	NaN	NaN	NaN	22.8724	22.8432	22.7298	22.9248	20.9389
Q99470	Stromal cell-derived factor 2	SDF2	0.939322	0	1.31323	0.577115			17.5	-				2	4.6888	45372000	3	4	1	2	1	22.2561	NaN	NaN	22.5514	NaN	22.7087	21.4456	19.9717	22.5331
Q15021	Condensin complex subunit 1	NCAPD2	0.927381	0.606005	0.931644	0			6.4	-				5	7.8848	59027000	4	4	1	1	2	22.0613	NaN	21.9229	NaN	21.9964	NaN	20.0844	21.3815	21.7283
P05141;Q9H0C2	ADP/ATP translocase 2;ADP/ATP translocase 2, N-terminally processed	SLC25A5	0.91431	2.81921	0.230127	1.10526			53.4	+	MIM	Calcium homeostasis;Metabolism;Mitochondrial permeability transition pore;Nucleotide import;Nucleotide metabolism;Signaling;SLC25A family;Small molecule transport		18	117.1	7651700000	165	9	3	3	3	27.5301	27.6996	27.4032	26.8341	26.7822	26.964	26.6228	26.7748	26.4923
P39656;P39656-3;P39656-2	Dolichyl-diphosphooligosaccharide--protein glycosyltransferase 48 kDa subunit	DDOST	0.898601	4.89475	1.03967	3.94781			50	-			Endoplasmic reticulum	16	323.31	4187000000	174	9	3	3	3	26.0262	26.0801	26.0759	26.084	26.2954	26.2262	25.1322	25.1327	25.2216
P61009	Signal peptidase complex subunit 3	SPCS3	0.897678	2.31605	1.06375	2.51726			17.8	-				3	7.9728	251000000	24	9	3	3	3	23.8105	23.6483	23.7137	23.7566	23.9685	23.9456	23.0015	22.5243	22.9536
Q9Y6E2;Q9Y6E2-2	Basic leucine zipper and W2 domain-containing protein 2	BZW2	0.895582	2.53644	1.09308	3.56985			20.3	-				8	12.099	173780000	19	9	3	3	3	22.8486	22.5846	22.9959	22.9066	23.0005	23.1146	21.7932	22.0269	21.9224
O95292;O95292-2	Vesicle-associated membrane protein-associated protein B/C	VAPB	0.893565	0.918165	1.17843	1.38531			22.6	mito-interacting			Endoplasmic reticulum	4	9.7625	118410000	13	7	2	3	2	22.8636	NaN	22.8248	22.7313	23.1199	23.536	22.27	21.3071	22.2748
P00747	Plasminogen;Plasmin heavy chain A;Activation peptide;Angiostatin;Plasmin heavy chain A, short form;Plasmin light chain B	PLG	0.88677	0.512468	0.847069	1.3052			4	-				4	9.8189	249720000	20	9	3	3	3	22.9422	25.3587	23.416	23.6357	24.3699	23.5922	23.3167	22.7291	23.0107
Q9H078-2;Q9H078;Q9H078-5;Q9H078-3;Q9H078-4	Caseinolytic peptidase B protein homolog	CLPB	0.885523	2.8731	-0.687125	1.32279			32.2	+	IMS	Protein import, sorting and homeostasis;Proteases;Protein homeostasis		15	76.446	381270000	41	9	3	3	3	24.1514	23.8223	23.9044	22.6109	22.6381	21.9112	23.0408	23.173	23.0077
P02545;P02545-2;P02545-6;P02545-3;P02545-5;P02545-4	Prelamin-A/C;Lamin-A/C	LMNA	0.876204	0	1.04246	0			9.2	-				6	15.654	82472000	14	4	2	1	1	NaN	NaN	22.7994	22.9656	NaN	NaN	22.7338	20.4421	22.5937
Q14318;Q14318-2;Q14318-3	Peptidyl-prolyl cis-trans isomerase FKBP8	FKBP8	0.875906	2.25067	0.761384	3.34213			26.7	+	MOM	Autophagy;Mitochondrial dynamics and surveillance;Mitophagy;Organelle contact sites	Mitochondria	8	83.143	346240000	31	9	3	3	3	24.3882	24.2095	23.8803	24.0207	24.0001	24.1136	23.4003	23.2661	23.1838
Q8ND56;Q8ND56-3;Q8ND56-2	Protein LSM14 homolog A	LSM14A	0.871013	0.45019	0.303126	0			12.3	-				4	7.8261	90613000	6	5	2	1	2	22.3507	NaN	22.682	NaN	NaN	21.9485	20.425	22.2288	22.2822
Q96KA5;Q96KA5-2	Cleft lip and palate transmembrane protein 1-like protein	CLPTM1L	0.861603	1.62884	3.02047	5.05495	+		27.3	-			Endoplasmic reticulum	10	190.47	655800000	39	9	3	3	3	23.7986	23.0411	23.6802	25.5024	25.6833	25.8108	22.5486	22.7413	22.6451
P18124	60S ribosomal protein L7	RPL7	0.859856	2.26007	0.728626	2.27146			45.6	-			Endoplasmic reticulum, Cytosol	13	157.55	3116800000	97	9	3	3	3	26.6207	26.9614	26.6153	26.6362	26.455	26.7125	26.0891	25.7755	25.7532
P53007	Tricarboxylate transport protein, mitochondrial	SLC25A1	0.85978	4.27232	-0.0787907	1.91404			23.8	+	MIM	Carbohydrate metabolism;Gluconeogenesis;Lipid metabolism;Metabolism;SLC25A family;Small molecule transport;TCA-associated		7	16.083	196790000	21	9	3	3	3	23.5437	23.4234	23.5757	22.5467	22.601	22.5793	22.6473	22.6723	22.6439
P04844;P04844-2	Dolichyl-diphosphooligosaccharide--protein glycosyltransferase subunit 2	RPN2	0.8478	3.49111	0.891046	4.22917			56.1	-			Endoplasmic reticulum	24	323.31	5166500000	194	9	3	3	3	26.4072	26.3584	26.1767	26.2778	26.3604	26.4339	25.5019	25.4708	25.4262
P67812;P67812-4;P67812-3;P67812-2	Signal peptidase complex catalytic subunit SEC11A	SEC11A	0.846772	3.04391	1.09224	2.92872			16.2	-				4	10.177	239510000	25	9	3	3	3	23.7052	23.5531	23.7616	23.723	24.1059	23.9275	22.8912	22.6813	22.9072
P09038;P09038-2;P09038-3;P09038-1	Fibroblast growth factor 2	FGF2	0.844438	4.16578	0.781339	3.5461			16	-				5	8.1137	293460000	22	9	3	3	3	24.3608	24.3582	24.4024	24.3934	24.2362	24.3026	23.5219	23.4516	23.6146
P18077	60S ribosomal protein L35a	RPL35A	0.841757	2.31621	0.42726	1.32809			55.5	-				9	17.648	1666800000	47	9	3	3	3	26.1694	26.4379	26.3079	26.0456	25.8514	25.7747	25.3628	25.7159	25.3113
Q9H0U3;Q9H0U3-2	Magnesium transporter protein 1	MAGT1	0.840483	2.43809	0.535716	1.69054			18.5	-				6	13.305	383210000	29	9	3	3	3	24.1982	24.0794	24.1372	23.8206	23.7473	23.9326	23.5341	23.2867	23.0725
Q9UM00;Q9UM00-1;Q9UM00-2	Transmembrane and coiled-coil domain-containing protein 1	TMCO1	0.830536	2.43854	0.40792	0.708181			10.9	-			Endoplasmic reticulum	3	38.378	187610000	18	8	3	2	3	24.6565	24.3308	24.722	23.8353	NaN	24.4591	23.6883	23.6664	23.8631
P04843	Dolichyl-diphosphooligosaccharide--protein glycosyltransferase subunit 1	RPN1	0.827875	3.8075	0.993375	3.07707			62.9	-			Endoplasmic reticulum	34	323.31	9526300000	337	9	3	3	3	26.7331	26.5773	26.5442	26.603	26.7671	26.981	25.8122	25.7685	25.7903
Q9NSD9;Q9NSD9-2	Phenylalanine--tRNA ligase beta subunit	FARSB	0.812053	1.67909	0.74159	1.65892			22.1	-				11	38.001	394060000	43	9	3	3	3	23.2973	23.595	23.5124	23.3596	23.3721	23.4616	22.2765	22.9608	22.7313
O15258	Protein RER1	RER1	0.812024	1.1182	2.62227	1.98653	+		28.6	-				4	7.2382	83002000	5	4	0	2	2	21.5976	NaN	21.3952	NaN	22.8444	23.769	21.1017	20.6389	20.3127
O75396	Vesicle-trafficking protein SEC22b	SEC22B	0.809387	2.15475	1.72716	3.17535	+		34	-				6	66.412	210320000	29	9	3	3	3	22.8778	22.5166	22.5061	23.2532	23.6825	23.7181	21.9545	21.6242	21.8936
P22392-2;P22392;P15531;P15531-2;O60361	Nucleoside diphosphate kinase B;Nucleoside diphosphate kinase A;Putative nucleoside diphosphate kinase	NME2;NME1;NME2P1	0.806232	1.30522	0.652793	1.51302			45.7	-				7	10.543	292850000	32	9	3	3	3	23.56	24.3759	23.5609	23.7216	23.3602	23.9546	22.8806	22.9815	23.216
Q92616	Translational activator GCN1	GCN1L1	0.793886	2.2078	0.727038	2.56974			19.6	-				37	154.46	835430000	100	9	3	3	3	23.7144	23.8563	23.469	23.5198	23.6643	23.6551	22.6978	23.0352	22.9251
Q71U36;Q71U36-2;P0DPH8;P0DPH7;P0DPH7-2;Q6PEY2	Tubulin alpha-1A chain;Tubulin alpha-3E chain	TUBA1A;TUBA3E	0.787839	4.18229	0.616538	2.57344			67	-				26	18.513	400020000	22	9	3	3	3	25.5538	25.5698	25.5118	25.4928	25.4139	25.2148	24.7561	24.6849	24.8309
P68366;P68366-2	Tubulin alpha-4A chain	TUBA4A	0.787053	2.8443	0.89379	2.02898			61.6	-				24	17.01	817880000	22	9	3	3	3	25.1927	24.9973	25.2717	25.1624	25.0077	25.6119	24.4647	24.2621	24.3737
Q9Y679;Q9Y679-3	Ancient ubiquitous protein 1	AUP1	0.779776	1.13605	1.21083	2.3897			21.7	-				5	14.39	116000000	12	8	3	3	2	22.7066	NaN	22.3595	22.8717	22.9938	23.0268	21.9791	21.3565	21.9242
Q9Y2H6;Q9Y2H6-2	Fibronectin type-III domain-containing protein 3A	FNDC3A	0.779704	0	0.420006	0.5855			7.9	-				5	8.1993	104010000	4	5	2	2	1	NaN	NaN	23.0835	NaN	22.6065	22.8411	22.6592	21.8879	22.3642
P68363;P68363-2;Q9H853	Tubulin alpha-1B chain	TUBA1B	0.773046	2.9194	0.746917	2.92426			67	-				26	323.31	25166000000	386	9	3	3	3	28.5992	28.6822	28.7223	28.6865	28.5966	28.6422	28.0327	27.734	27.9179
Q16795	NADH dehydrogenase [ubiquinone] 1 alpha subcomplex subunit 9, mitochondrial	NDUFA9	0.766815	3.1867	-0.216185	1.04249			49.6	+	MIM	CI subunits;Complex I;OXPHOS;OXPHOS subunits		15	62.209	923250000	77	9	3	3	3	24.9839	24.9146	24.9406	23.9872	24.0526	23.8502	24.3147	24.0479	24.1759
Q9Y4Z0	U6 snRNA-associated Sm-like protein LSm4	LSM4	0.766566	0.601679	1.85633	1.11221			12.2	-				2	2.4827	61277000	6	5	1	2	2	21.8871	NaN	22.0536	NaN	23.6678	22.4524	20.6434	20.9541	22.0139
P49755	Transmembrane emp24 domain-containing protein 10	TMED10	0.764187	2.17475	1.30399	3.51742	+		14.6	-				3	10.817	142850000	17	9	3	3	3	22.9085	23.2431	23.0017	23.5757	23.6315	23.5657	22.4411	22.0753	22.3445
Q3ZCM7	Tubulin beta-8 chain	TUBB8	0.757383	2.15974	0.765788	2.3171			24.5	-				11	270.16	1594500000	26	9	3	3	3	27.3824	27.4352	27.5922	27.4907	27.4409	27.5033	26.9641	26.5064	26.6671
O00139;O00139-2;O00139-1;O00139-5;O00139-4	Kinesin-like protein KIF2A	KIF2A	0.750759	1.34798	0.685404	1.05114			4.1	-				3	3.8133	63372000	6	6	2	2	2	22.6853	NaN	22.5287	22.7682	22.3151	NaN	21.9514	22.0894	21.5279
Q5SWX8;Q5SWX8-4;Q5SWX8-3;Q5SWX8-2	Protein odr-4 homolog	ODR4	0.74924	0.76195	1.25235	0			15	-				5	12.272	41351000	11	5	2	1	2	22.5096	21.8608	NaN	NaN	NaN	22.6883	20.9056	21.7512	21.651
P68371	Tubulin beta-4B chain	TUBB4B	0.747693	2.99089	0.694696	2.92854			66.1	-				23	323.31	22004000000	435	9	3	3	3	28.4783	28.6302	28.5567	28.5735	28.4851	28.4476	27.9528	27.7701	27.6993
Q96HY6;Q96HY6-2	DDRGK domain-containing protein 1	DDRGK1	0.747213	2.04666	0.453709	1.23132			36.3	-			Endoplasmic reticulum	6	48.194	236430000	21	9	3	3	3	23.6191	23.2775	23.6287	22.9436	23.3701	23.331	22.9712	22.6908	22.6216
P49207	60S ribosomal protein L34	RPL34	0.747099	1.94117	0.479541	1.20667			35.9	-			Endoplasmic reticulum, Cytosol	5	13.138	1422700000	48	9	3	3	3	26.0457	26.5049	26.2338	25.8867	25.7947	26.3002	25.6849	25.5309	25.3273
Q9Y3D5	28S ribosomal protein S18c, mitochondrial	MRPS18C	0.744536	0.254947	0.975516	0.349933			31.7	+	Matrix	Mitochondrial central dogma;Mitochondrial ribosome;SSU;Translation		3	22.245	170580000	13	6	2	2	2	23.3825	NaN	23.7913	23.7704	NaN	23.8653	23.9022	21.1288	23.4961
Q00688	Peptidyl-prolyl cis-trans isomerase FKBP3	FKBP3	0.734534	1.40121	0.557947	1.09855			46.4	-				9	50.674	481250000	38	8	3	3	2	24.5758	NaN	24.5236	24.0308	24.4791	24.6095	23.4918	23.9543	23.9995
P62906	60S ribosomal protein L10a	RPL10A	0.730453	2.74335	0.630034	2.45542			49.8	-			Nucleoli, Endoplasmic reticulum, Cytosol	12	298.23	4106000000	138	9	3	3	3	26.4232	26.338	26.4084	26.3367	26.3129	26.2188	25.8413	25.5177	25.6193
Q00059;Q00059-2	Transcription factor A, mitochondrial	TFAM	0.729018	0.603098	0.915035	0.568213			14.2	+	Matrix	Mitochondrial central dogma;mtDNA maintenance;mtDNA nucleoid;mtDNA replication;mtRNA metabolism;Transcription		3	4.3922	71788000	5	7	2	2	3	21.9522	22.3344	22.7673	NaN	22.8773	22.1974	22.2445	20.6609	21.9615
P61353	60S ribosomal protein L27	RPL27	0.724986	2.03539	0.59963	1.70214			49.3	-				7	79.73	2597400000	65	9	3	3	3	26.8146	27.2532	27.0651	26.9942	26.6584	27.1042	26.3542	26.4489	26.1547
P62910	60S ribosomal protein L32	RPL32	0.721979	3.37132	0.570393	2.18075			54.1	-			Endoplasmic reticulum, Cytosol	11	185.93	2831700000	110	9	3	3	3	26.5761	26.7876	26.6921	26.5276	26.3524	26.721	26.018	25.9264	25.9454
P40429;Q6NVV1	60S ribosomal protein L13a	RPL13A	0.717159	2.04892	0.429187	2.15966			38.9	-				9	30.809	1823900000	94	9	3	3	3	26.0345	26.4511	26.1131	25.9484	25.8633	25.9231	25.4372	25.6381	25.3719
Q9UBV2;Q9UBV2-2	Protein sel-1 homolog 1	SEL1L	0.713095	2.16741	0.13239	0.45559			14.7	-				7	15.277	220610000	17	8	3	3	2	23.7526	NaN	23.7803	23.3284	23.0067	23.222	22.9896	22.9541	23.2163
Q8TCT9;Q8TCT9-5;Q8TCT9-2;Q8TCT9-4	Minor histocompatibility antigen H13	HM13	0.709649	0	2.20713	2.27144	+		14.6	-			Endoplasmic reticulum	4	37.053	113660000	14	5	1	3	1	22.0749	NaN	NaN	22.9876	23.6916	24.0379	21.4499	20.8841	21.7617
Q96SB4;Q96SB4-3;Q96SB4-4;Q9UPE1;Q9UPE1-2;Q9UPE1-3;Q9UPE1-4	SRSF protein kinase 1	SRPK1	0.7061	0.459757	0.620344	0.39763			9.8	-				5	9.8614	124610000	11	8	2	3	3	22.9506	22.9442	23.2465	23.0925	22.8358	22.9557	23.0816	22.9075	21.0338
P07437;A6NNZ2;Q9H4B7;CON__ENSEMBL:ENSBTAP00000025008	Tubulin beta chain	TUBB	0.705994	3.31447	0.577618	2.37681			61.5	-				21	323.31	7366800000	103	9	3	3	3	28.1672	28.1738	28.1441	28.0991	28.1108	27.8902	27.5568	27.3281	27.4823
Q14165	Malectin	MLEC	0.702703	2.71975	0.77324	2.67786			33.6	-				8	38.173	434170000	32	9	3	3	3	24.1183	24.351	24.1676	24.1827	24.2096	24.4563	23.5631	23.5871	23.3785
P46778	60S ribosomal protein L21	RPL21	0.699112	2.14844	0.511679	2.41597			35.6	-			Nucleoli fibrillar center, Endoplasmic reticulum, Cytosol	7	128.58	1892500000	61	9	3	3	3	25.8525	26.2318	25.887	25.8015	25.7103	25.8973	25.4178	25.2588	25.1975
P63208;P63208-2	S-phase kinase-associated protein 1	SKP1	0.681391	0	0.427308	1.02505			17.8	-				2	9.2627	61710000	11	7	3	3	1	NaN	22.7181	NaN	22.3856	22.6145	22.3919	22.397	21.8338	21.8791
Q8TCJ2	Dolichyl-diphosphooligosaccharide--protein glycosyltransferase subunit STT3B	STT3B	0.68052	3.60827	0.582621	2.35627			16.7	-			Endoplasmic reticulum	13	74.472	1254200000	80	9	3	3	3	25.1666	25.2297	25.0793	24.9069	25.0417	25.2333	24.4638	24.542	24.4282
P51149	Ras-related protein Rab-7a	RAB7A	0.678473	1.33791	1.00657	1.69393			35.3	mito-interacting				6	13.172	130740000	13	8	3	3	2	23.0356	22.8394	NaN	22.8269	23.4016	23.5684	22.1929	22.0402	22.544
P05388;P05388-2;Q8NHW5	60S acidic ribosomal protein P0;60S acidic ribosomal protein P0-like	RPLP0;RPLP0P6	0.6779	3.28886	0.51759	2.86938			46.1	-			Endoplasmic reticulum, Cytosol	11	323.31	4488800000	97	9	3	3	3	27.1458	27.2795	27.31	27.0356	27.1824	27.0363	26.6458	26.5579	26.4978
Q01813;Q01813-2	ATP-dependent 6-phosphofructokinase, platelet type	PFKP	0.676225	1.54588	0.9183	4.20184			35.5	-				20	167.85	879630000	66	9	3	3	3	23.4789	23.8413	24.1707	24.1605	24.0445	24.0121	23.1334	23.2077	23.1211
P14618;P14618-2;P14618-3;P30613;P30613-2	Pyruvate kinase PKM	PKM	0.675281	0.595274	0.139518	0.351294			53.3	-;mito-interacting				22	212.26	1272100000	105	9	3	3	3	23.568	25.0115	25.1253	24.2268	23.7484	24.1224	23.8032	23.8269	24.0489
P39748;P39748-2	Flap endonuclease 1	FEN1	0.674391	1.86983	0.920617	2.10719			35.3	-				8	48.091	519510000	31	9	3	3	3	24.4908	24.708	24.8228	24.9828	24.6586	25.1189	24.0413	24.1952	23.7619
Q02878	60S ribosomal protein L6	RPL6	0.672615	2.4996	0.508836	2.52449			53.8	-				19	250.28	4285700000	183	9	3	3	3	26.2981	26.5995	26.3848	26.3269	26.1542	26.3098	25.7334	25.8621	25.669
Q96N66;Q96N66-3;Q96N66-2	Lysophospholipid acyltransferase 7	MBOAT7	0.663416	1.56623	0.722679	1.93795			8.7	-				3	8.5643	32533000	8	4	0	2	2	22.1356	NaN	21.8516	22.1012	22.0045	NaN	21.2804	21.5173	21.1929
Q02543	60S ribosomal protein L18a	RPL18A	0.655645	2.47632	0.52076	2.61138			53.4	-				11	81.755	1732700000	103	9	3	3	3	25.3346	25.666	25.4681	25.3832	25.2318	25.4491	24.8424	24.9014	24.758
Q07020;Q07020-2	60S ribosomal protein L18	RPL18	0.653545	1.89628	0.414833	1.73881			52.1	-			Endoplasmic reticulum, Cytosol	10	201.48	2370400000	88	9	3	3	3	26.7854	27.1424	26.7634	26.6645	26.5528	26.7579	26.22	26.4096	26.101
Q9Y3U8	60S ribosomal protein L36	RPL36	0.651735	2.43503	0.515408	1.66955			30.5	-				4	113.58	1320400000	49	9	3	3	3	26.0914	26.1812	26.1195	25.9079	25.8915	26.1837	25.6627	25.3039	25.4704
P36578	60S ribosomal protein L4	RPL4	0.648297	2.20222	0.498659	2.233			50.6	-			Endoplasmic reticulum, Cytosol	22	279.82	6123300000	225	9	3	3	3	26.6224	26.963	26.7442	26.7362	26.5386	26.6058	26.1464	26.2442	25.9941
Q96P63;Q96P63-2	Serpin B12	SERPINB12	0.646537	0	-0.187598	0			22.7	-				7	12.025	83667000	12	4	2	1	1	23.3339	NaN	NaN	NaN	22.4997	NaN	22.1602	22.5804	23.3214
Q96FQ6	Protein S100-A16	S100A16	0.646203	1.34886	0.392825	1.43571			40.8	-				3	11.207	231170000	27	9	3	3	3	23.577	23.2961	23.9517	23.4278	23.271	23.366	22.7497	22.9761	23.1605
O75940	Survival of motor neuron-related-splicing factor 30	SMNDC1	0.645276	0	-0.0218004	0			20.6	-				3	9.4431	80823000	11	5	3	1	1	NaN	NaN	23.0787	22.4117	NaN	NaN	22.5739	22.4942	22.2322
Q9NVI7-2;Q9NVI7;Q9NVI7-3;Q5T9A4-2	ATPase family AAA domain-containing protein 3A	ATAD3A	0.638997	2.84851	0.193304	1.19185			54.9	+	MIM	Intramitochondrial membrane interactions;Mitochondrial central dogma;Mitochondrial dynamics and surveillance;mtDNA maintenance;mtDNA nucleoid;Organelle contact sites		29	323.31	2787200000	201	9	3	3	3	25.6339	25.7262	25.7141	25.2425	25.2371	25.2576	25.1812	24.9182	25.0579
P46779;P46779-2;P46779-3;P46779-4;P46779-5	60S ribosomal protein L28	RPL28	0.636998	2.20564	0.386032	1.34396			66.4	-			Endoplasmic reticulum, Cytosol	13	82.463	2791900000	95	9	3	3	3	26.1621	26.3815	26.2616	26.0721	25.8484	26.1317	25.8273	25.5885	25.4784
Q70UQ0;Q70UQ0-2;Q70UQ0-3	Inhibitor of nuclear factor kappa-B kinase-interacting protein	IKBIP	0.634348	0.630155	0.466351	0			22.6	-			Endoplasmic reticulum	8	6.2714	60193000	11	5	2	1	2	22.5775	NaN	23.0954	NaN	NaN	22.6685	22.5212	21.6121	22.473
P29401;P29401-2	Transketolase	TKT	0.631689	0.390075	0.584475	0.263189			5	mito-interacting				2	3.9328	63242000	3	7	2	2	3	22.4249	23.1539	22.604	22.4032	NaN	22.9576	22.9158	20.8196	22.5523
Q53GQ0	Very-long-chain 3-oxoacyl-CoA reductase	HSD17B12	0.627661	1.28541	0.712947	1.57016			26	-				6	23.077	316630000	33	9	3	3	3	23.7522	23.4085	23.5085	23.5633	23.669	23.6926	23.0393	22.5316	23.2152
P39023;Q92901	60S ribosomal protein L3	RPL3	0.627452	2.71808	0.48079	2.22358			49.4	-				22	323.31	5524900000	225	9	3	3	3	26.5938	26.8491	26.7451	26.565	26.4563	26.7266	26.0515	26.1906	26.0635
Q14204	Cytoplasmic dynein 1 heavy chain 1	DYNC1H1	0.62669	0.979169	0.439564	1.34058			5.3	-				18	29.344	198820000	21	9	3	3	3	23.1089	22.2757	23.0693	22.5484	22.8006	22.5436	22.2295	21.9534	22.3909
Q9NR30;Q9NR30-2;Q9BQ39	Nucleolar RNA helicase 2	DDX21	0.623881	1.83431	0.553468	2.35613			33.8	-				21	90.874	947730000	103	9	3	3	3	24.2987	24.6893	24.3514	24.4341	24.3175	24.3766	23.8568	23.9574	23.6536
P11142;P11142-2;P54652	Heat shock cognate 71 kDa protein	HSPA8	0.623352	3.89873	1.02201	2.88233			56.5	-				36	323.31	16941000000	425	9	3	3	3	27.2733	27.3848	27.3207	27.5175	27.7097	27.9476	26.7131	26.745	26.6508
Q15165;Q15165-3;Q15165-1	Serum paraoxonase/arylesterase 2	PON2	0.622646	3.12204	1.01835	3.30634			59.6	-				11	76.578	551410000	43	9	3	3	3	24.2116	24.1412	23.9891	24.3613	24.4745	24.6933	23.5054	23.5059	23.4626
Q9BVK6	Transmembrane emp24 domain-containing protein 9	TMED9	0.622487	2.37425	1.37411	3.18605	+		22.1	-				5	28.072	223920000	29	9	3	3	3	22.7185	22.746	22.6329	23.2714	23.4586	23.6222	22.2777	21.9709	21.9813
O60831	PRA1 family protein 2	PRAF2	0.618784	0	2.54641	2.66658	+		16.3	-			Endoplasmic reticulum	2	9.959	75043000	9	5	1	3	1	21.9615	NaN	NaN	23.6944	23.9414	24.0316	21.6147	21.7612	20.6523
P61313;P61313-2	60S ribosomal protein L15	RPL15	0.610762	1.82573	0.422665	1.37133			54.9	-				14	124.3	3628600000	147	9	3	3	3	25.9711	26.2158	26.0636	25.9741	25.7789	25.9332	25.4137	25.7235	25.2811
A0A075B6R9;A0A0C4DH68		IGKV2D-24	0.60453	0.393956	1.5304	1.71937	+		13.3					4	8.0044	576270000	31	9	3	3	3	23.8529	25.6119	25.6733	26.5451	25.9059	25.4647	24.9455	24.1639	24.215
P36957;P36957-2	Dihydrolipoyllysine-residue succinyltransferase component of 2-oxoglutarate dehydrogenase complex, mitochondrial	DLST	0.604389	1.28979	0.37663	0.950611			12.8	+	Matrix	Amino acid metabolism;Carbohydrate metabolism;Lysine metabolism;Metabolism;TCA cycle		5	9.8688	140660000	18	9	3	3	3	23.2431	22.6501	22.9852	22.9751	22.6585	22.5616	22.3312	22.1305	22.6035
O00231;O00231-2	26S proteasome non-ATPase regulatory subunit 11	PSMD11	0.598829	0.789102	NaN	0			10.7	-				3	5.6228	54350000	8	5	2	0	3	22.3924	22.3639	22.1516	NaN	NaN	NaN	22.128	21.9562	21.0272
P34897;P34897-3;P34897-2	Serine hydroxymethyltransferase, mitochondrial	SHMT2	0.597023	1.94752	0.453147	0.890216			30.8	+	Matrix	Amino acid metabolism;Folate and 1-C metabolism;Glycine metabolism;Metabolism;Serine metabolism;Vitamin metabolism		13	34.74	324450000	34	9	3	3	3	23.345	23.4244	23.7099	23.7974	23.0941	23.1563	22.7948	23.0447	22.8489
Q9NZ45	CDGSH iron-sulfur domain-containing protein 1	CISD1	0.591309	1.52579	0.536784	1.2726			25.9	+	MOM	Fe-S cluster biosynthesis;Fe-S-containing proteins;Metabolism;Metals and cofactors		2	5.7242	79167000	6	8	3	3	2	22.7557	NaN	22.4409	22.3128	22.4124	22.9062	21.9559	22.153	21.9121
P32969	60S ribosomal protein L9	RPL9	0.59083	2.66051	0.366804	2.46829			67.7	-			Endoplasmic reticulum, Cytosol	12	308.33	3327400000	113	9	3	3	3	26.6221	26.8895	26.7007	26.4355	26.6109	26.4938	26.1265	26.1102	26.203
Q9P0L0;Q9P0L0-2	Vesicle-associated membrane protein-associated protein A	VAPA	0.589302	3.14309	0.752945	3.05962			51.8	-			Endoplasmic reticulum	12	104.29	1278800000	95	9	3	3	3	25.0998	25.0266	24.9471	25.0854	25.1534	25.3258	24.3458	24.4796	24.4804
P51648;P51648-2;P30838;P43353;P48448;P43353-2	Fatty aldehyde dehydrogenase	ALDH3A2	0.584007	1.75027	2.06798	2.97476	+		19.4	-;+	Membrane	Detoxification;Metabolism;ROS and glutathione metabolism	Endoplasmic reticulum, Cytosol	7	19.806	233670000	21	9	3	3	3	22.6463	22.4344	22.5145	23.6166	24.1648	24.2659	21.6794	22.0334	22.1304
P62424	60S ribosomal protein L7a	RPL7A	0.582497	2.683	0.364805	2.01544			54.1	-				17	260.86	3650900000	141	9	3	3	3	26.3498	26.4589	26.44	26.1823	26.1683	26.2452	25.9467	25.8623	25.6924
P50914	60S ribosomal protein L14	RPL14	0.58102	2.30684	0.428488	1.67312			33	-			Endoplasmic reticulum, Cytosol	7	67.914	2675700000	75	9	3	3	3	26.4457	26.7772	26.5364	26.4152	26.2491	26.6374	26.0624	25.9944	25.9594
Q9Y2T2;P53677	AP-3 complex subunit mu-1	AP3M1	0.580581	0.537545	0.35534	0.219821			11.2	-				3	5.7249	76802000	5	7	2	2	3	22.2036	22.1104	22.3972	22.1406	NaN	21.8831	22.0323	20.7243	22.2128
P16615;P16615-5;P16615-2;P16615-3;P16615-4;Q93084;Q93084-4;Q93084-3;Q93084-7;Q93084-1;Q93084-6;Q93084-5	Sarcoplasmic/endoplasmic reticulum calcium ATPase 2	ATP2A2	0.569607	1.62159	1.43771	3.11099	+		24.8	-				20	172.61	821960000	83	9	3	3	3	23.7354	24.2008	23.7098	24.4792	24.7547	25.0164	23.3362	23.2751	23.3258
Q96AG4	Leucine-rich repeat-containing protein 59	LRRC59	0.568068	2.37132	0.357783	1.70852			39.4	-			Endoplasmic reticulum	12	280.45	5115100000	117	9	3	3	3	27.2291	27.3371	27.2447	27.1108	27.0208	27.0484	26.8146	26.522	26.7701
Q9Y2H1;Q9Y2H1-2	Serine/threonine-protein kinase 38-like	STK38L	0.566687	0.338277	0.677771	0.298308			16.6	-				6	8.4453	167300000	13	7	2	2	3	23.6031	23.3956	23.7719	23.8869	NaN	23.5157	23.5018	21.6753	23.8935
Q15287;Q15287-3;Q15287-2	RNA-binding protein with serine-rich domain 1	RNPS1	0.565889	0.571331	NaN	0			8.9	-				2	10.804	76236000	8	4	2	0	2	23.0703	NaN	23.0126	NaN	NaN	NaN	21.8305	22.8276	22.7687
P30050;P30050-2	60S ribosomal protein L12	RPL12	0.56201	2.18845	0.568139	2.08539			64.8	-				8	323.31	4650800000	99	9	3	3	3	26.8638	26.7526	26.9068	26.9727	26.8046	26.7643	26.4695	26.1462	26.2216
O94826	Mitochondrial import receptor subunit TOM70	TOMM70A	0.55734	1.55603	0.534832	1.64928			32.4	+	MOM	Protein import, sorting and homeostasis;Protein import and sorting;TOM		13	32.118	345730000	27	9	3	3	3	23.5206	23.4098	23.2178	23.2646	23.3831	23.433	23.101	22.6537	22.7214
Q9P035;Q9P035-2	Very-long-chain (3R)-3-hydroxyacyl-CoA dehydratase 3	HACD3	0.553584	2.13092	0.472802	0.846024			21	-			Endoplasmic reticulum	6	71.867	708460000	54	9	3	3	3	25.5061	25.2636	25.3273	24.7932	25.5285	25.5329	24.9693	24.687	24.7798
Q9NRX1	RNA-binding protein PNO1	PNO1	0.553167	0.285049	0.9293	0			22.6	-				4	10.667	92318000	11	4	1	1	2	21.6102	NaN	22.1311	NaN	NaN	22.2468	21.9685	21.7986	20.1853
Q96EH3	Mitochondrial assembly of ribosomal large subunit protein 1	MALSU1	0.552513	0.19484	0.161353	0			15	+	Matrix	Mitochondrial central dogma;Mitochondrial ribosome assembly;Translation		2	8.7294	66975000	10	5	2	1	2	22.1596	NaN	22.3364	NaN	21.8568	NaN	22.7289	20.0756	22.282
Q8WXI9	Transcriptional repressor p66-beta	GATAD2B	0.551057	0.340747	0.754699	0.483016			12.8	-				5	11.771	104270000	10	6	2	2	2	22.6224	NaN	22.591	22.7276	NaN	22.8931	22.8535	22.1795	21.1339
P62917	60S ribosomal protein L8	RPL8	0.532459	2.6322	0.391413	1.44263			59.1	-			Nucleoli, Endoplasmic reticulum, Cytosol	16	323.31	3167300000	120	9	3	3	3	26.1754	26.2953	26.2818	26.1484	25.9089	26.2721	25.7417	25.8217	25.5917
Q5BJF2	Transmembrane protein 97	TMEM97	0.527621	1.68642	0.50925	0.676005			14.2	-			Endoplasmic reticulum	2	6.213	53253000	8	8	3	3	2	21.9988	NaN	21.9972	21.6674	22.639	21.6325	21.4832	21.3068	21.6212
Q9BRJ6	Uncharacterized protein C7orf50	C7orf50	0.524708	1.53221	0.423944	1.25433			41.8	-				5	18.525	248140000	34	9	3	3	3	23.7477	23.6558	23.8347	23.7433	23.6336	23.5589	23.5015	22.9917	23.1708
Q70UQ0-4	Inhibitor of nuclear factor kappa-B kinase-interacting protein	IKBIP	0.523926	1.11524	0.560174	1.21074			39	-			Endoplasmic reticulum	12	84.153	670570000	60	9	3	3	3	23.8563	23.8715	24.0585	23.8624	24.0031	24.0296	23.7488	23.0207	23.4451
P11387;Q969P6;Q969P6-2	DNA topoisomerase 1	TOP1	0.52174	1.67568	0.38714	0.861846			12.3	-;+	Matrix	Mitochondrial central dogma;mtDNA maintenance;mtDNA replication;mtRNA metabolism;Transcription		8	23	375860000	35	9	3	3	3	23.621	24.0446	23.6954	23.4675	23.4345	24.0552	23.2765	23.1654	23.3538
P36776;P36776-2;P36776-3	Lon protease homolog, mitochondrial	LONP1	0.505812	1.18016	0.481829	1.59749			21.9	+	Matrix	Protein import, sorting and homeostasis;Proteases;Protein homeostasis		15	60.662	523490000	53	9	3	3	3	23.3166	23.615	23.8335	23.6034	23.5028	23.587	23.2698	22.8211	23.1568
P62306	Small nuclear ribonucleoprotein F	SNRPF	0.502982	0	NaN	0			24.4	-				2	13.011	76998000	10	3	2	0	1	NaN	NaN	23.0408	NaN	NaN	NaN	23.058	21.6458	22.9098
P46777	60S ribosomal protein L5	RPL5	0.501785	1.95765	0.265965	1.18695			41.4	-			Endoplasmic reticulum, Cytosol	14	205.19	3121900000	139	9	3	3	3	25.9927	26.2189	26.15	25.9226	25.7766	25.9549	25.6439	25.7604	25.4519
O60884	DnaJ homolog subfamily A member 2	DNAJA2	0.499493	0	0.562879	1.98262			20.1	-				9	12.48	126830000	9	7	3	3	1	22.8376	NaN	NaN	22.7298	22.9018	23.0714	22.469	22.2106	22.3347
P09874	Poly [ADP-ribose] polymerase 1	PARP1	0.499442	0.957856	0.381867	1.45242			17.5	-				12	35.503	348320000	28	9	3	3	3	23.2049	23.9994	23.3741	23.3446	23.2455	23.6356	22.9703	23.0903	23.0195
P07195;P07864;Q6ZMR3	L-lactate dehydrogenase B chain	LDHB	0.498899	0.313781	-0.035567	0.0447273			10.5	-;+	unknown	Amino acid metabolism;Glyoxylate metabolism;Metabolism		3	16.182	111040000	17	7	3	2	2	22.8547	24.541	NaN	22.8077	NaN	23.5191	23.2235	23.2091	23.1643
Q07065;Q96K21;Q96K21-3;Q96K21-4;Q96K21-2	Cytoskeleton-associated protein 4	CKAP4	0.497132	2.83032	0.329882	2.25293			65.6	-				34	323.31	5725600000	314	9	3	3	3	25.4926	25.6607	25.5907	25.339	25.4102	25.4929	25.1646	25.0267	25.0612
Q12907	Vesicular integral-membrane protein VIP36	LMAN2	0.495172	0.851709	0.975555	2.03382			28.9	-				7	21.367	231170000	26	8	3	3	2	23.3608	NaN	23.0012	23.4056	23.7648	23.8137	22.9727	22.4104	22.6744
P62495;P62495-2	Eukaryotic peptide chain release factor subunit 1	ETF1	0.489461	1.14352	0.571109	1.48014			17.2	-				6	26.373	226630000	16	9	3	3	3	23.4182	23.4605	23.9086	23.8409	23.4278	23.7635	22.8653	23.2914	23.1621
P50991;P50991-2	T-complex protein 1 subunit delta	CCT4	0.488632	1.5245	0.448439	1.58504			15.2	-				6	21.896	244180000	32	9	3	3	3	23.2156	23.507	23.1647	23.0992	23.3079	23.3597	22.6692	23.0078	22.7444
P35610;P35610-3;P35610-2	Sterol O-acyltransferase 1	SOAT1	0.488631	1.62624	0.599586	1.73487			16	-			Endoplasmic reticulum	6	90.991	667760000	47	9	3	3	3	25.2826	25.2519	25.1098	25.145	25.4366	25.3956	24.9793	24.5925	24.6067
P63241;P63241-2;Q9GZV4;Q6IS14	Eukaryotic translation initiation factor 5A-1;Eukaryotic translation initiation factor 5A-2;Eukaryotic translation initiation factor 5A-1-like	EIF5A;EIF5A2;EIF5AL1	0.487312	0.548205	-0.0362829	0.0389317			39.6	-				4	76.29	205040000	21	9	3	3	3	23.8251	24.8321	24.0716	23.4399	23.6277	24.0906	23.6232	24.2405	23.4033
P11586	C-1-tetrahydrofolate synthase, cytoplasmic;Methylenetetrahydrofolate dehydrogenase;Methenyltetrahydrofolate cyclohydrolase;Formyltetrahydrofolate synthetase;C-1-tetrahydrofolate synthase, cytoplasmic, N-terminally processed	MTHFD1	0.480376	1.49381	0.514348	1.92572			37.6	-				27	81.47	1312500000	114	9	3	3	3	24.1479	24.4409	24.4167	24.4063	24.3669	24.3341	23.7676	24.0837	23.713
P38646	Stress-70 protein, mitochondrial	HSPA9	0.479744	2.47245	0.165313	1.05144			60.4	+	Matrix	Fe-S cluster biosynthesis;Metabolism;Metals and cofactors		39	323.31	6352300000	309	9	3	3	3	26.8033	26.5878	26.6629	26.3321	26.2918	26.4867	26.2927	26.1639	26.1581
Q96CT7	Coiled-coil domain-containing protein 124	CCDC124	0.472956	2.68823	0.59205	1.59216			41.3	-				8	15.411	227620000	20	9	3	3	3	23.3058	23.3059	23.3821	23.1563	23.7032	23.4914	22.9725	22.8398	22.7625
P27695	DNA-(apurinic or apyrimidinic site) lyase;DNA-(apurinic or apyrimidinic site) lyase, mitochondrial	APEX1	0.471153	1.58668	0.410432	1.58139			56	+	Matrix	Mitochondrial central dogma;mtDNA maintenance;mtDNA repair		13	60.003	470510000	52	9	3	3	3	23.5695	23.2597	23.4842	23.4559	23.2491	23.4262	22.8539	23.1665	22.8795
Q14258	E3 ubiquitin/ISG15 ligase TRIM25	TRIM25	0.469636	2.54087	0.186548	0.610948			14.8	-				7	18.822	288780000	36	9	3	3	3	23.7238	23.6518	23.8593	23.6399	23.2055	23.5403	23.2112	23.3454	23.2694
Q14974;Q14974-2	Importin subunit beta-1	KPNB1	0.464327	0.68433	0.261683	1.46155			12.1	-				8	16.747	282770000	27	9	3	3	3	23.2921	24.1951	23.3131	23.3724	23.3973	23.4227	23.2991	23.0451	23.0631
Q99848	Probable rRNA-processing protein EBP2	EBNA1BP2	0.463462	1.38625	0.22455	1.10952			15.4	-				3	28.282	74864000	7	8	3	3	2	22.5536	NaN	22.2906	22.0952	22.1492	22.3051	21.8159	22.0324	22.0275
Q27J81;Q27J81-2;Q27J81-3	Inverted formin-2	INF2	0.462615	0.722012	NaN	0			5.4	-			Endoplasmic reticulum	4	7.2763	42356000	5	4	2	0	2	22.0537	NaN	22.1311	NaN	NaN	NaN	21.2083	21.8532	21.828
P69905;P02008	Hemoglobin subunit alpha	HBA1	0.460586	0.412821	0.238782	0.326162			25.4	-				4	10.748	688230000	35	9	3	3	3	24.0366	25.6406	24.5773	24.3709	24.1155	25.1027	24.3464	24.3452	24.1811
Q8TAE8	Growth arrest and DNA damage-inducible proteins-interacting protein 1	GADD45GIP1	0.455258	0.671908	0.316457	0.457693			50.5	+	Matrix	LSU;Mitochondrial central dogma;Mitochondrial ribosome;Translation		9	176.63	765230000	68	9	3	3	3	24.5719	24.8154	24.808	24.5599	24.6503	24.5688	24.7954	23.7669	24.2674
Q96E11;Q96E11-8;Q96E11-3;Q96E11-2;Q96E11-7;Q96E11-5;Q96E11-6;Q96E11-4	Ribosome-recycling factor, mitochondrial	MRRF	0.452916	1.20384	0.373903	0.941749			23.7	+	Matrix	Mitochondrial central dogma;Translation;Translation factors		5	42.967	209600000	32	9	3	3	3	23.2519	23.2067	23.3469	23.0522	23.2327	23.2836	23.0518	22.4811	22.914
O00767	Acyl-CoA desaturase	SCD	0.448564	0	2.74731	1.32459	+		13.9	-			Endoplasmic reticulum	3	59.881	252680000	22	6	2	3	1	NaN	NaN	23.1072	24.4778	26.3607	25.3795	23.5312	21.0519	23.3928
Q9NZ01;Q9NZ01-2	Very-long-chain enoyl-CoA reductase	TECR	0.44475	1.98481	0.603466	2.62793			33.4	-			Endoplasmic reticulum	13	94.618	2262900000	79	9	3	3	3	25.9847	26.058	25.8533	26.0459	26.191	26.1352	25.6068	25.3669	25.5881
P51571	Translocon-associated protein subunit delta	SSR4	0.443607	1.27401	0.359821	1.69671			36.4	-			Endoplasmic reticulum	5	77.557	1304000000	52	9	3	3	3	26.5988	26.6058	26.1243	26.2023	26.3639	26.5113	26.0616	25.9995	25.9371
Q8TC12;Q8TC12-3;Q8TC12-2	Retinol dehydrogenase 11	RDH11	0.442086	0	1.77747	1.91179	+		12.6	mito-interacting				3	6.8742	47274000	7	4	0	3	1	NaN	NaN	21.3927	22.1118	22.8914	23.1812	20.9954	20.4858	21.3707
P50579;P50579-2;P50579-3	Methionine aminopeptidase 2	METAP2	0.441057	1.16298	0.116385	0.27638			31.4	-				8	38.594	207030000	21	8	3	3	2	23.0762	NaN	23.2125	22.9612	22.5749	22.923	22.8971	22.7176	22.4953
Q9Y4P3	Transducin beta-like protein 2	TBL2	0.439885	1.03026	0.210211	0.627757			25.7	-				8	30.013	190870000	19	8	3	3	2	23.4191	NaN	23.1188	23.1728	22.8369	23.108	23.0052	22.6264	22.8555
Q99832;Q99832-3;Q99832-4;Q99832-2	T-complex protein 1 subunit eta	CCT7	0.439199	0.663737	0.354291	1.63195			26.5	-				11	60.929	382020000	29	9	3	3	3	23.1788	23.9988	23.048	23.5042	23.2047	23.262	22.9216	23.0435	22.9429
P11233;P11234;P11234-2;P11234-3	Ras-related protein Ral-A;Ras-related protein Ral-B	RALA;RALB	0.436595	2.75856	0.57389	1.32945			32.5	-				5	38.447	333320000	28	9	3	3	3	23.9009	23.738	23.7971	23.5598	24.0727	24.2155	23.4406	23.3244	23.3612
O95573	Long-chain-fatty-acid--CoA ligase 3	ACSL3	0.434908	2.79193	1.51465	3.08981	+		40.7	-				21	139.1	875090000	85	9	3	3	3	23.2905	23.1104	23.2456	23.9988	24.3155	24.5714	22.8073	22.7444	22.7901
Q9BSJ8;Q9BSJ8-2	Extended synaptotagmin-1	ESYT1	0.431611	1.06199	1.40571	2.78422	+		17.4	-			Endoplasmic reticulum	13	40.748	364000000	32	9	3	3	3	22.9137	22.4303	23.0144	23.4354	23.8096	24.0357	22.4372	22.2308	22.3956
Q14739	Lamin-B receptor	LBR	0.428592	1.75893	0.109242	0.212945			12	-				6	11.557	201290000	25	9	3	3	3	23.006	23.1546	23.227	22.4721	22.8788	23.0786	22.6621	22.8691	22.5706
P22694;P17612;P17612-2;P22694-2;P22694-10;P22694-4;P22694-3;P22694-5;P22694-7;P22694-6;P22694-9;P22612	cAMP-dependent protein kinase catalytic subunit beta;cAMP-dependent protein kinase catalytic subunit alpha;cAMP-dependent protein kinase catalytic subunit gamma	PRKACB;PRKACA;PRKACG	0.426118	0.619875	0.506222	0.734609			5.1	-;+	MIM	cAMP-PKA signaling;Signaling		2	2.6927	63877000	8	6	2	2	2	22.4119	NaN	22.441	22.5657	NaN	22.4474	22.2969	21.5575	22.1467
P13639	Elongation factor 2	EEF2	0.421373	0.549176	0.0902424	0.20325			33.4	-				22	119.82	865860000	87	9	3	3	3	23.6119	24.6518	24.5216	23.8463	23.7321	24.2135	23.6953	23.818	24.0079
Q9Y5M8	Signal recognition particle receptor subunit beta	SRPRB	0.419124	1.24765	0.504168	1.75965			40.6	-				9	30.557	228430000	31	9	3	3	3	23.4403	23.1538	23.0286	23.1389	23.4151	23.3237	22.9377	22.5982	22.8293
P07737	Profilin-1	PFN1	0.417061	0.302206	0.319218	0			37.1	-				4	16.353	192500000	17	7	3	1	3	23.8807	25.6859	24.2506	NaN	NaN	24.5079	23.9882	24.2159	24.362
P05387;P05386-2	60S acidic ribosomal protein P2	RPLP2	0.417058	1.45032	0.448395	1.57961			92.2	-				8	323.31	3599800000	98	9	3	3	3	27.1831	26.9788	27.0019	26.9747	27.1683	27.1149	26.8707	26.5365	26.5054
P61026	Ras-related protein Rab-10	RAB10	0.410244	0.344376	1.0269	0.738316			22	-				4	4.4525	62044000	8	6	2	2	2	NaN	22.8596	22.5088	22.7921	NaN	23.8096	21.5734	22.7228	22.5256
Q9NPA0	ER membrane protein complex subunit 7	EMC7	0.409175	1.14802	0.477981	1.54433			26.4	-				4	42.224	252670000	28	8	3	3	2	23.5591	NaN	23.7051	23.5853	23.8865	23.6309	23.435	23.086	23.1477
P27635;Q96L21	60S ribosomal protein L10	RPL10	0.406538	1.86046	0.132455	0.657842			47.2	-			Endoplasmic reticulum, Cytosol	11	287.03	4341300000	158	9	3	3	3	26.4897	26.6869	26.4943	26.38	26.1864	26.2822	26.0103	26.2493	26.1916
P09543;P09543-2	2,3-cyclic-nucleotide 3-phosphodiesterase	CNP	0.40209	1.25181	0.318825	2.12467			41.1	-				14	220.76	708960000	74	9	3	3	3	23.7645	24.1547	24.2153	23.9105	24.0309	23.9432	23.6157	23.568	23.7445
P19525;P19525-2	Interferon-induced, double-stranded RNA-activated protein kinase	EIF2AK2	0.401657	1.07943	0.520651	1.46766			29.2	-				14	84.62	861190000	76	9	3	3	3	24.1128	24.2272	24.4459	24.4977	24.4116	24.2337	23.6495	24.1384	23.793
P32119;P32119-2	Peroxiredoxin-2	PRDX2	0.40126	0.999515	0.201881	1.10228			32.3	+	unknown	Detoxification;Metabolism;ROS and glutathione metabolism		7	13.836	352810000	45	9	3	3	3	23.8225	24.241	23.6078	23.8241	23.5453	23.7038	23.4305	23.5075	23.5296
P62913;P62913-2	60S ribosomal protein L11	RPL11	0.399931	2.55629	0.318387	1.79896			65.2	-				14	265.06	3196400000	113	9	3	3	3	26.8837	26.989	26.9647	26.8753	26.7554	26.962	26.6246	26.5649	26.448
P0DMV8;P0DMV9;P0DMV8-2	Heat shock 70 kDa protein 1A;Heat shock 70 kDa protein 1B	HSPA1A;HSPA1B	0.39713	2.67275	0.556286	2.40455			54.8					28	301.88	3961400000	194	9	3	3	3	25.7323	25.919	25.8231	25.9026	25.8823	26.1669	25.4291	25.3989	25.4548
P08240;P08240-2	Signal recognition particle receptor subunit alpha	SRPR	0.397014	0.779594	0.497719	1.91073			31.2	-				17	77.699	708690000	59	9	3	3	3	23.7281	23.3584	24.0712	23.7986	23.8009	23.8602	23.5397	23.1604	23.2666
Q9HDC9;Q9HDC9-2	Adipocyte plasma membrane-associated protein	APMAP	0.396384	0.194644	1.3965	0.992884			13.5	-				5	8.851	102820000	11	5	0	3	2	22.0154	NaN	21.7719	22.3465	22.9421	23.3927	21.531	20.4661	22.4947
P62888	60S ribosomal protein L30	RPL30	0.394795	2.3732	0.240945	1.21246			67	-			Endoplasmic reticulum, Cytosol	8	110	2072200000	78	9	3	3	3	26.7675	26.6381	26.6891	26.6082	26.3953	26.6296	26.3477	26.3702	26.1924
O94874;O94874-2;O94874-3	E3 UFM1-protein ligase 1	UFL1	0.392026	1.28783	0.535348	2.0079			12.6	-			Endoplasmic reticulum	8	15.19	141000000	28	9	3	3	3	22.2952	22.3615	22.6379	22.4876	22.5388	22.6981	22.0818	21.8548	22.1819
P26373;P26373-2	60S ribosomal protein L13	RPL13	0.389536	1.41306	0.347298	1.39362			55	-			Nucleoli, Endoplasmic reticulum, Cytosol	15	306.61	5874500000	156	9	3	3	3	27.2023	26.9714	27.3129	27.1566	26.9587	27.2445	26.891	26.8061	26.6209
P31948;P31948-2;P31948-3	Stress-induced-phosphoprotein 1	STIP1	0.388358	1.15606	0.760255	1.79822			22.3	-				11	25.012	270560000	29	9	3	3	3	23.0132	22.9611	23.298	23.2653	23.3708	23.7519	22.5813	22.939	22.5869
P43307;P43307-2	Translocon-associated protein subunit alpha	SSR1	0.385684	2.56416	0.200678	1.32708			11.9	-			Endoplasmic reticulum	3	67.045	1443500000	34	9	3	3	3	26.3573	26.5098	26.4801	26.1896	26.2166	26.386	26.0671	26.0008	26.1222
Q92973;Q92973-2;Q92973-3;O14787-2;O14787	Transportin-1;Transportin-2	TNPO1;TNPO2	0.383787	0	0.239734	1.56579			6.1	-				5	6.5741	83001000	8	6	3	2	1	22.5976	NaN	NaN	NaN	22.3906	22.5165	22.2643	22.2095	22.1676
O60783	28S ribosomal protein S14, mitochondrial	MRPS14	0.383293	0	0.624155	0.247386			21.9	+	Matrix	Mitochondrial central dogma;Mitochondrial ribosome;SSU;Translation		2	14.917	120220000	14	5	2	2	1	NaN	NaN	23.3287	23.7687	23.3704	NaN	23.7153	21.4607	23.6601
P06748;P06748-2;P06748-3	Nucleophosmin	NPM1	0.380583	1.68107	0.281613	1.68407			75.5	-				18	323.31	15423000000	222	9	3	3	3	28.4756	28.751	28.5633	28.4971	28.4248	28.5712	28.1619	28.1444	28.3419
P82932	28S ribosomal protein S6, mitochondrial	MRPS6	0.379614	0.407194	-0.169987	0.219676			23.2	+	Matrix	Mitochondrial central dogma;Mitochondrial ribosome;SSU;Translation		3	6.2113	136420000	18	8	3	3	2	23.6589	NaN	23.3838	22.8056	23.159	22.9506	23.6232	22.6416	23.1604
O14975;O14975-2	Very long-chain acyl-CoA synthetase	SLC27A2	0.375939	1.47747	0.701937	2.00054			12.9	-				6	21.609	117050000	18	9	3	3	3	22.3659	22.5242	22.4039	22.583	22.7351	22.9539	21.8528	22.0924	22.2209
P50990;P50990-2;P50990-3	T-complex protein 1 subunit theta	CCT8	0.374233	1.71719	0.406098	1.8375			29	-				13	27.199	350960000	48	9	3	3	3	23.4925	23.409	23.5821	23.6072	23.4361	23.536	22.9729	23.1208	23.2673
P62633;P62633-2;P62633-4;P62633-7;P62633-3;P62633-8;P62633-5;P62633-6	Cellular nucleic acid-binding protein	CNBP	0.371678	0.51434	0.347635	1.79374			26	-				4	12.572	149700000	11	8	3	3	2	22.7224	NaN	23.5087	23.2234	23.0154	23.0357	22.6416	22.8352	22.7548
Q9UKY7;Q9UKY7-2;Q9UKY7-3	Protein CDV3 homolog	CDV3	0.371269	0.160537	0.715549	0.33248			43.4	-				4	16.062	178640000	14	8	2	3	3	22.7489	23.0048	23.3586	22.9952	23.2919	23.858	21.0601	23.9526	22.9858
Q8N183	Mimitin, mitochondrial	NDUFAF2	0.36914	1.33982	0.367689	2.75128			26	+	MIM	CI assembly factors;Complex I;OXPHOS;OXPHOS assembly factors		4	7.2294	261340000	14	9	3	3	3	24.7904	24.4538	24.8283	24.68	24.6918	24.6964	24.4179	24.254	24.2933
Q8N5K1	CDGSH iron-sulfur domain-containing protein 2	CISD2	0.36542	0.842677	0.971179	2.31881			36.3	mito-interacting			Endoplasmic reticulum	4	17.468	192230000	21	9	3	3	3	23.5262	23.1026	23.2219	23.7548	23.9862	23.9271	23.0779	22.6044	23.0722
P17987	T-complex protein 1 subunit alpha	TCP1	0.362055	1.90562	0.609119	2.79675			12.2	-				5	20.057	115990000	20	9	3	3	3	22.5011	22.3565	22.3786	22.5842	22.6952	22.6979	21.9112	22.0961	22.1427
O75915	PRA1 family protein 3	ARL6IP5	0.359099	0	2.9232	2.72449	+		9.6	-			Endoplasmic reticulum	2	4.349	119940000	8	6	2	3	1	NaN	NaN	21.8222	24.0273	24.546	24.5854	21.7581	21.8818	20.7494
Q5T750	Skin-specific protein 32	XP32	0.35491	0.151552	-0.531108	0.848146			12.4	-				4	9.2465	142140000	12	7	3	2	2	24.4862	NaN	22.3	NaN	22.6238	22.3904	22.7909	23.4261	22.8977
P31689;P31689-2	DnaJ homolog subfamily A member 1	DNAJA1	0.353073	1.55588	0.297646	1.98028			55.7	-				16	249.84	1382200000	115	9	3	3	3	25.4932	25.2314	25.4618	25.3536	25.3127	25.3537	25.1432	24.9235	25.0604
O95347;O95347-2	Structural maintenance of chromosomes protein 2	SMC2	0.35093	1.55373	0.348656	1.44595			10.7	-				11	17.283	174510000	26	9	3	3	3	22.7168	22.591	22.743	22.8059	22.632	22.6061	22.2602	22.5169	22.2208
Q9UG63;Q9UG63-2	ATP-binding cassette sub-family F member 2	ABCF2	0.348976	0.841287	0.121716	1.23237			24.1	-				13	22.161	264990000	32	8	3	2	3	22.6254	23.143	23.2474	NaN	22.7254	22.8306	22.6435	22.652	22.6733
Q9BQ48	39S ribosomal protein L34, mitochondrial	MRPL34	0.344833	0.284774	0.0317059	0.0277425			23.9	+	Matrix	LSU;Mitochondrial central dogma;Mitochondrial ribosome;Translation		2	5.112	129050000	16	8	3	3	2	23.6221	NaN	23.2794	23.0857	23.4198	22.9073	23.5929	22.4195	23.3054
Q9H3N1	Thioredoxin-related transmembrane protein 1	TMX1	0.344626	1.46087	1.2636	2.78152	+		20	mito-interacting			Endoplasmic reticulum	6	30.619	288980000	30	9	3	3	3	22.7722	22.8342	22.9978	23.6327	23.6547	24.0737	22.4036	22.4755	22.6912
O43396	Thioredoxin-like protein 1	TXNL1	0.3354	0	0.776287	0			10.4	-				2	8.2172	53995000	11	4	2	1	1	NaN	NaN	21.9936	NaN	22.4345	NaN	20.4621	22.355	22.1576
Q13724;Q13724-2	Mannosyl-oligosaccharide glucosidase	MOGS	0.334953	2.29049	0.263508	2.06505			24	-			Endoplasmic reticulum	13	74.649	615740000	83	9	3	3	3	23.6134	23.7389	23.6952	23.5986	23.6629	23.5717	23.2843	23.3173	23.441
Q9P258	Protein RCC2	RCC2	0.334644	1.13739	0.367807	1.85492			45	-				18	64.988	891390000	86	9	3	3	3	23.5392	23.9326	23.9264	23.9759	23.726	23.7958	23.4442	23.5546	23.3955
Q13895	Bystin	BYSL	0.329631	1.62307	0.310372	1.52731			23.1	-				8	23.316	206230000	32	9	3	3	3	22.716	22.6906	22.6174	22.6672	22.7047	22.5944	22.4499	22.1701	22.4151
O15013;O15013-7;O15013-4;O15013-5;O15013-6;Q9HCE6;Q9HCE6-5;Q9HCE6-3;Q9HCE6-2	Rho guanine nucleotide exchange factor 10	ARHGEF10	0.329366	0.200135	0.316252	0.473845			5.8	-				7	13.193	1292800000	10	9	3	3	3	26.4089	27.4008	28.5605	27.7975	27.6007	26.9327	27.3658	26.9523	27.064
P61513;A6NKH3	60S ribosomal protein L37a	RPL37A	0.322645	1.34429	0.187071	0.570184			58.7	-			Endoplasmic reticulum, Cytosol	6	246.15	1937100000	70	9	3	3	3	25.9467	25.7599	25.8535	25.8218	25.5025	25.8292	25.447	25.7269	25.4183
Q92522	Histone H1x	H1FX	0.322249	1.51064	0.540115	2.95032			31	-				5	27.369	477940000	27	9	3	3	3	24.9615	24.6331	24.8746	25.1169	24.9136	25.0923	24.5175	24.49	24.4949
P05455	Lupus La protein	SSB	0.316237	1.60713	0.0788587	0.240539			33.8	-				10	50.843	326420000	41	9	3	3	3	23.4306	23.6463	23.6626	23.5391	23.3604	23.1279	23.3396	23.2828	23.1684
Q9Y230;Q9Y230-2	RuvB-like 2	RUVBL2	0.315525	0.626664	0.349581	1.10068			33.5	-				12	47.083	362940000	56	9	3	3	3	23.5729	22.8738	23.3104	23.4682	23.3084	23.0825	22.8445	23.1345	22.8314
P40227;P40227-2;Q92526;Q92526-2;Q92526-3	T-complex protein 1 subunit zeta	CCT6A	0.312799	0.724283	0.317792	1.27764			15.4	-				5	40.712	214100000	27	9	3	3	3	22.8064	23.3683	22.827	22.9035	22.9249	23.1882	22.5513	22.7974	22.7146
P62273;P62273-2	40S ribosomal protein S29	RPS29	0.312711	0.535838	0.218827	0.400731			60.7	-			Endoplasmic reticulum, Cytosol	5	126.8	1637700000	42	9	3	3	3	26.6726	26.2579	26.3487	26.3493	26.4185	26.2298	26.4463	25.6862	26.2087
P55072	Transitional endoplasmic reticulum ATPase	VCP	0.311687	1.51792	0.234818	1.03587			73.1	-				46	323.31	8952300000	392	9	3	3	3	26.3822	26.3998	26.41	26.2269	26.3421	26.3924	25.9765	26.2739	26.0066
Q8N1G4	Leucine-rich repeat-containing protein 47	LRRC47	0.310984	0.340632	0.0820859	0.115559			14.6	-				6	11.019	195640000	10	8	3	3	2	23.2352	NaN	23.6574	23.1528	23.2054	23.294	22.7059	23.5876	23.1124
Q8NE71;Q8NE71-2	ATP-binding cassette sub-family F member 1	ABCF1	0.309134	0.572989	0.102698	0.264492			19.1	-				13	55.136	458690000	55	9	3	3	3	23.3465	23.9312	23.3972	23.4212	23.2943	23.34	23.2637	23.5023	22.9815
Q9Y295	Developmentally-regulated GTP-binding protein 1	DRG1	0.307596	1.10512	0.166698	0.959551			32.7	-				11	110.52	651140000	62	9	3	3	3	23.9198	23.9465	24.2608	23.9128	23.9616	23.8301	23.8207	23.5924	23.7912
Q9BYG3	MKI67 FHA domain-interacting nucleolar phosphoprotein	NIFK	0.303407	2.02136	0.145153	1.34442			27	-				5	8.3583	113530000	9	8	3	3	2	22.7211	NaN	22.7367	22.6341	22.5382	22.5396	22.359	22.4225	22.495
P55036;P55036-2	26S proteasome non-ATPase regulatory subunit 4	PSMD4	0.302423	0.23143	0.577053	0.514777			22.3	-				6	65.401	172220000	16	8	2	3	3	22.6807	22.607	23.076	23.0376	23.0874	23.0626	23.0378	22.9135	21.5052
Q15007;Q15007-2	Pre-mRNA-splicing regulator WTAP	WTAP	0.299665	1.31839	0.266316	1.22492			23	-				7	42.883	245630000	35	9	3	3	3	23.6061	23.4958	23.5018	23.479	23.5405	23.4842	23.4269	23.089	23.1889
Q15057	Arf-GAP with coiled-coil, ANK repeat and PH domain-containing protein 2	ACAP2	0.297115	0.974207	0.0675519	0.341131			37.4	-				20	147.79	750300000	64	9	3	3	3	23.9011	23.5885	24.0288	23.6932	23.4977	23.639	23.4695	23.656	23.5017
Q9UBM7	7-dehydrocholesterol reductase	DHCR7	0.296736	0.879641	0.823269	2.8805			13.9	-			Endoplasmic reticulum	7	10.284	155900000	21	9	3	3	3	22.8404	22.7169	22.4207	23.2299	23.112	23.2157	22.2099	22.3388	22.5391
P04406;P04406-2;O14556	Glyceraldehyde-3-phosphate dehydrogenase	GAPDH	0.293588	0.80326	0.183318	0.487036			79.7	-;mito-interacting				20	323.31	12008000000	280	9	3	3	3	27.4044	27.5452	27.8306	27.5503	27.253	27.6461	27.0741	27.4294	27.3959
Q01105;Q01105-2;Q01105-3;Q01105-4;P0DME0	Protein SET;Protein SETSIP	SET;SETSIP	0.292014	1.70126	0.689391	1.95514			32.8	-				7	190.65	1423900000	56	9	3	3	3	25.8589	25.967	25.9738	26.2296	26.1581	26.6041	25.5104	25.7409	25.6724
Q15392;Q15392-2	Delta(24)-sterol reductase	DHCR24	0.291697	2.4707	0.601517	2.3694			15.9	-				7	25.867	392820000	40	9	3	3	3	24.2131	24.1022	24.0849	24.2675	24.4482	24.614	23.8713	23.794	23.8598
P47914	60S ribosomal protein L29	RPL29	0.286371	0.602065	0.19337	0.36829			22.6	-			Nucleoli, Endoplasmic reticulum, Cytosol	3	54.958	1930000000	27	9	3	3	3	27.1174	26.6653	27.0754	27.0714	26.5607	26.947	26.6869	26.9271	26.3852
Q9BYN8	28S ribosomal protein S26, mitochondrial	MRPS26	0.285429	0.451002	0.302382	0.50167			33.7	+	Matrix	Mitochondrial central dogma;Mitochondrial ribosome;SSU;Translation		7	46.87	528090000	48	9	3	3	3	23.8575	24.2169	24.3021	24.0914	24.3659	23.97	24.2065	23.3992	23.9144
P63173	60S ribosomal protein L38	RPL38	0.284798	0.940982	0.24354	0.857317			50	-			Endoplasmic reticulum, Cytosol	6	119.01	1416600000	72	9	3	3	3	26.6421	26.2058	26.3577	26.5946	26.2305	26.2566	26.2347	26.0844	26.0321
P50416;P50416-2;Q92523;Q92523-4;Q92523-3	Carnitine O-palmitoyltransferase 1, liver isoform	CPT1A	0.281625	2.32209	0.327058	1.28258			34.7	+	MOM	Carnitine shuttle;Carnitine synthesis and transport;Fatty acid oxidation;Lipid metabolism;Metabolism;Metals and cofactors		24	128.21	1395400000	146	9	3	3	3	24.0813	24.1417	23.9989	23.894	24.2825	24.1818	23.7616	23.7684	23.8471
Q96HS1;Q96HS1-2	Serine/threonine-protein phosphatase PGAM5, mitochondrial	PGAM5	0.279863	0.984313	-0.151737	0.497588			35.6	+	MOM	Autophagy;Mitochondrial dynamics and surveillance;Mitophagy		12	29.566	852950000	66	9	3	3	3	24.299	24.0477	24.1238	23.7908	23.8075	23.5773	24.0835	23.7052	23.8421
Q8N766;Q8N766-2;Q8N766-4;Q8N766-3	ER membrane protein complex subunit 1	EMC1	0.275106	1.83631	0.368696	2.61646			34.5	-				23	98.078	833590000	78	9	3	3	3	23.9876	24.1242	23.9196	24.0561	24.0607	24.1955	23.6861	23.734	23.7861
Q9Y265;Q9Y265-2	RuvB-like 1	RUVBL1	0.267963	1.77642	0.305359	1.93967			42.5	-				13	78.32	875630000	75	9	3	3	3	24.0571	23.8848	24.0428	24.0068	24.1409	23.9492	23.8054	23.691	23.6844
Q9Y3E5	Peptidyl-tRNA hydrolase 2, mitochondrial	PTRH2	0.26742	0.933392	0.0377719	0.0794639			39.7	+	MOM	0		4	38.338	295160000	15	9	3	3	3	24.6583	24.3933	24.2113	23.8627	24.3516	24.3596	24.1272	24.2195	24.1139
P60953;P60953-1	Cell division control protein 42 homolog	CDC42	0.264683	0.679648	0.26681	0.615049			26.7	-				4	25.199	169350000	19	9	3	3	3	23.2963	23.633	23.5339	23.3671	23.355	23.7475	22.9477	23.4453	23.2761
O60825;O60825-2;P16118;Q16877;P16118-2;Q16877-2;Q16877-3	6-phosphofructo-2-kinase/fructose-2,6-bisphosphatase 2;6-phosphofructo-2-kinase;Fructose-2,6-bisphosphatase	PFKFB2	0.261163	0.478925	0.277275	0.784096			10.5	-				5	8.4572	145660000	17	8	3	3	2	22.5826	NaN	22.952	22.6604	22.7425	22.9472	22.2306	22.6767	22.611
P10809;P10809-2	60 kDa heat shock protein, mitochondrial	HSPD1	0.261117	0.664314	0.541871	2.35647			72.6	+	Matrix	Protein import, sorting and homeostasis;Chaperones;Protein homeostasis		31	323.31	4253600000	258	9	3	3	3	25.8113	26.2898	25.7898	26.2039	26.1664	26.3628	25.8396	25.669	25.5989
P49748;P49748-3;P49748-2	Very long-chain specific acyl-CoA dehydrogenase, mitochondrial	ACADVL	0.259656	1.98459	0.363719	4.01753			64	+	MIM	Fatty acid oxidation;Lipid metabolism;Metabolism		34	323.31	5447100000	277	9	3	3	3	26.3416	26.2601	26.4485	26.4414	26.4864	26.4346	26.1234	26.0747	26.0731
Q86U38;Q86U38-2	Nucleolar protein 9	NOP9	0.257179	0	NaN	0			7.7	-				4	6.7658	31169000	6	4	3	0	1	21.9432	NaN	NaN	NaN	NaN	NaN	21.3248	21.7171	22.0161
P04075;P04075-2;P05062	Fructose-bisphosphate aldolase A	ALDOA	0.253061	0.396544	0.511823	1.40009			63.2	-				18	123.87	1426400000	97	9	3	3	3	24.5299	25.0258	24.1365	24.7468	24.6097	25.1121	24.1638	24.3262	24.4431
Q6P2Q9	Pre-mRNA-processing-splicing factor 8	PRPF8	0.251698	0.837741	0.216391	1.0094			13	-				22	80.625	652560000	95	9	3	3	3	23.3695	23.7399	23.5619	23.4298	23.5736	23.5619	23.1345	23.3452	23.4364
P35998;P35998-2	26S protease regulatory subunit 7	PSMC2	0.251019	1.33654	0.531205	2.15156			27.5	-				9	28.604	347520000	39	9	3	3	3	23.5909	23.7115	23.6724	23.8813	24.0714	23.8626	23.4117	23.2659	23.5442
P10599;P10599-2	Thioredoxin	TXN	0.250641	0.371107	0.116341	0.138232			65.7	-				6	31.807	238960000	29	9	3	3	3	23.5412	23.4171	22.8413	22.7651	23.0179	23.6138	22.6986	23.0167	23.3324
P30101	Protein disulfide-isomerase A3	PDIA3	0.246871	0.504441	0.33808	1.27274			47.3	-			Endoplasmic reticulum	19	91.003	835340000	101	9	3	3	3	24.1812	24.8654	24.2779	24.3636	24.4599	24.7747	24.2131	24.1756	24.1952
P51858;P51858-3;P51858-2	Hepatoma-derived growth factor	HDGF	0.246483	0.243515	0.0107848	0.0179832			14.2	-				3	2.0165	46724000	4	6	2	2	2	21.6203	NaN	22.5694	22.0085	21.7098	NaN	22.0722	21.8302	21.6427
P25685;P25685-2;Q9UDY4	DnaJ homolog subfamily B member 1	DNAJB1	0.238988	0.947861	0.305999	1.14331			16.5	-				5	10.149	125570000	19	9	3	3	3	22.7513	22.6439	22.5521	22.5904	22.7167	22.8411	22.2955	22.6156	22.3192
Q12965;O00160	Unconventional myosin-Ie	MYO1E	0.236337	1.28697	0.190542	0.890024			7.9	-				7	21.027	147210000	22	8	3	3	2	22.6031	NaN	22.7651	22.4523	22.714	22.7486	22.3947	22.4352	22.5133
P29966	Myristoylated alanine-rich C-kinase substrate	MARCKS	0.235839	0.405919	0.250392	0.325409			20.5	-			Plasma membrane	5	42.399	211680000	27	9	3	3	3	23.9538	23.8175	23.9999	24.0691	23.5354	24.2104	23.2265	24.0349	23.8022
P27708	CAD protein;Glutamine-dependent carbamoyl-phosphate synthase;Aspartate carbamoyltransferase;Dihydroorotase	CAD	0.235764	0.792789	0.363244	1.06964			2.5	-				5	10.386	99638000	13	8	3	3	2	22.7463	NaN	22.7531	22.6464	23.0782	22.907	22.5538	22.3268	22.6613
Q9BZF1;Q9BZF1-3;Q9BZF1-2;Q9H0X9;Q9H0X9-3;Q9H0X9-2	Oxysterol-binding protein-related protein 8	OSBPL8	0.235493	0.582155	-0.00153287	0.00232959			19.3	-				11	25.78	336980000	26	9	3	3	3	23.5429	23.418	23.4945	23.2743	23.4457	23.0243	23.225	22.9567	23.5672
Q12797;Q12797-10;Q12797-6;Q12797-11;Q12797-2;Q12797-7;Q12797-9;Q12797-5;Q12797-8	Aspartyl/asparaginyl beta-hydroxylase	ASPH	0.234929	1.6873	-0.11493	1.63454			41.3	-			Endoplasmic reticulum	26	323.31	1958200000	165	9	3	3	3	25.2251	25.3156	25.1263	24.8637	24.8806	24.8731	24.9243	25.0253	25.0126
Q14320;Q9Y247	Protein FAM50A	FAM50A	0.234364	1.0923	0.350335	1.04632			27.1	-				7	24.655	387420000	46	9	3	3	3	23.4791	23.6721	23.5523	23.8636	23.4238	23.764	23.1792	23.4671	23.3541
P18621;P18621-3;P18621-2	60S ribosomal protein L17	RPL17	0.234219	1.73591	0.161154	1.50783			53.8	-			Endoplasmic reticulum, Cytosol	11	227.79	4644600000	122	9	3	3	3	27.4045	27.5962	27.4732	27.4363	27.3359	27.4826	27.219	27.3009	27.2514
Q7KZF4	Staphylococcal nuclease domain-containing protein 1	SND1	0.233018	0.864959	0.197031	0.694779			54.9	+	unknown	0		37	323.31	2521300000	219	9	3	3	3	24.4186	24.5685	24.5728	24.5199	24.3675	24.5645	24.239	24.505	24.1168
Q9BVP2;Q9BVP2-2	Guanine nucleotide-binding protein-like 3	GNL3	0.232205	1.59849	0.109798	0.849616			24.4	-				11	58.633	591550000	55	9	3	3	3	24.4422	24.3404	24.2358	24.2321	24.1202	24.2989	24.0876	24.1658	24.0683
P46776	60S ribosomal protein L27a	RPL27A	0.232161	1.70202	0.318815	1.68233			33.1	-			Endoplasmic reticulum, Cytosol	7	53.116	3476600000	57	9	3	3	3	27.2663	27.3976	27.3482	27.473	27.2839	27.5152	27.167	27.1392	27.0095
O00116	Alkyldihydroxyacetonephosphate synthase, peroxisomal	AGPS	0.230533	1.855	0.113359	1.21729			48.6	-				22	265	1876600000	137	9	3	3	3	24.8882	24.8012	24.979	24.7998	24.8213	24.6958	24.6885	24.62	24.6684
Q08379;Q08379-2	Golgin subfamily A member 2	GOLGA2	0.224735	0.648129	0.159388	0.590985			11.4	-				7	14.887	156620000	21	9	3	3	3	22.3941	22.4403	22.749	22.4599	22.548	22.3794	22.3958	22.0835	22.4298
Q15125	3-beta-hydroxysteroid-Delta(8),Delta(7)-isomerase	EBP	0.222424	0.87972	0.901693	2.6495			16.5	-			Nuclear membrane, Endoplasmic reticulum	3	13.979	323070000	20	7	3	2	2	24.5013	NaN	24.7095	NaN	25.355	25.2143	24.4983	24.3407	24.3099
A0FGR8;A0FGR8-2;A0FGR8-6;A0FGR8-4;A0FGR8-5	Extended synaptotagmin-2	ESYT2	0.221423	0.42113	1.37123	1.9633			9	-				5	9.9859	53150000	12	9	3	3	3	21.133	21.4461	20.8896	22.564	21.7813	22.5727	20.6386	20.9984	21.1673
P00338;P00338-3;P00338-2;P00338-5;P00338-4	L-lactate dehydrogenase A chain	LDHA	0.221285	0.124451	0.025795	0.0281557			20.8	-				6	30.79	196030000	21	9	3	3	3	22.7744	24.8643	23.3708	23.1452	23.335	23.9428	23.069	23.6882	23.5884
Q10471;Q10471-2;Q8N4A0;Q8N4A0-2	Polypeptide N-acetylgalactosaminyltransferase 2;Polypeptide N-acetylgalactosaminyltransferase 2 soluble form	GALNT2	0.21995	1.00941	-0.0889181	0.318469			41.9	-				17	128.84	543440000	63	9	3	3	3	24.0361	23.9112	24.0638	23.5667	23.7122	23.8056	23.6745	23.9641	23.7126
P78371;P78371-2	T-complex protein 1 subunit beta	CCT2	0.219544	1.5601	0.124987	0.607942			23	-				8	32.41	234340000	18	9	3	3	3	23.0687	23.1096	23.1725	23.11	23.0779	22.8791	22.9065	22.9918	22.7939
P62937;P62937-2;F5H284;Q9Y536;P0DN26;A0A0B4J2A2;A0A075B767;A0A075B759	Peptidyl-prolyl cis-trans isomerase A;Peptidyl-prolyl cis-trans isomerase A, N-terminally processed	PPIA	0.216749	0.178401	-0.189719	0.328608			44.2	-				7	79.715	968760000	65	9	3	3	3	25.2068	26.528	25.1227	25.1498	24.8591	25.6293	25.4008	25.269	25.5375
Q14257;Q14257-2	Reticulocalbin-2	RCN2	0.215836	0.472323	0.163034	0.569193			53.3	-			Endoplasmic reticulum	13	293.56	1845100000	96	9	3	3	3	26.0102	25.4401	25.5646	25.7455	25.6494	25.4616	25.6409	25.4089	25.3176
Q9NYU1	UDP-glucose:glycoprotein glucosyltransferase 2	UGGT2	0.215769	0.164358	0.287348	0.310072			8	-				9	14.097	100000000	16	7	2	3	2	21.9825	NaN	22.0253	22.0525	21.9846	22.1893	22.359	21.0858	21.9196
P22087	rRNA 2-O-methyltransferase fibrillarin	FBL	0.214672	0.986246	0.249597	0.748225			15.3	-				4	6.7435	127480000	20	7	3	2	2	22.6095	NaN	22.8471	22.9511	22.5752	NaN	22.5097	22.4793	22.5517
Q9UNF1;Q9UNF1-2;Q12816;Q12816-5;Q12816-2;Q12816-3;Q12816-4	Melanoma-associated antigen D2	MAGED2	0.21365	0.273369	0.169748	0.275974			19.5	-				7	11.829	172090000	17	8	3	3	2	23.0547	NaN	22.4457	22.973	22.3364	22.8095	22.3372	22.8458	22.4266
P62805	Histone H4	HIST1H4A	0.210222	0.162742	1.0241	2.73047			58.3					8	145.01	4805800000	132	9	3	3	3	26.7733	28.357	27.253	28.3175	28.1579	28.3495	27.3631	26.9977	27.3919
Q9UHQ9	NADH-cytochrome b5 reductase 1	CYB5R1	0.209689	0.966761	0.080754	0.395082			26.6	-				7	9.7807	109810000	15	9	3	3	3	22.8009	22.7731	22.4907	22.4431	22.5137	22.721	22.4895	22.5106	22.4354
P35268	60S ribosomal protein L22	RPL22	0.206032	1.58822	0.0316048	0.192303			52.3	-				5	296.13	2954500000	51	9	3	3	3	27.0631	27.0888	27.1098	26.9583	26.8737	26.9064	26.7693	26.9634	26.9109
Q02809;Q02809-2	Procollagen-lysine,2-oxoglutarate 5-dioxygenase 1	PLOD1	0.201183	1.21589	0.244415	1.35827			44.4	-				25	162.38	1373800000	154	9	3	3	3	24.309	24.2583	24.4109	24.4427	24.404	24.2613	24.0992	24.0301	24.2455
P62750	60S ribosomal protein L23a	RPL23A	0.200111	1.75291	0.326171	2.49097			54.5	-			Nucleoli fibrillar center, Endoplasmic reticulum, Cytosol	14	303.66	5774600000	172	9	3	3	3	27.7	27.6891	27.8396	27.8242	27.8163	27.9664	27.5733	27.5412	27.5138
P06732	Creatine kinase M-type;Creatine kinase M-type, N-terminally processed	CKM	0.199505	0.131311	-0.24673	0.22556			21	-				7	16.871	217200000	27	9	3	3	3	22.5304	24.2054	22.529	22.2688	22.1624	23.4947	22.8652	22.9084	22.8925
Q8IX12;Q8IX12-2	Cell division cycle and apoptosis regulator protein 1	CCAR1	0.198929	0.92097	0.0987956	0.364603			28.4	-				25	117.22	1053900000	100	9	3	3	3	24.6472	24.3101	24.5407	24.4955	24.5261	24.1761	24.2741	24.3314	24.2958
Q8IY67-2;Q8IY67	Ribonucleoprotein PTB-binding 1	RAVER1	0.195379	1.16014	0.31012	2.59224			12.4	-				5	9.0537	204330000	15	8	3	3	2	23.0538	NaN	22.9158	23.1297	23.0449	23.1241	22.7205	22.848	22.7997
Q9BYC9;Q9BYC9-2	39S ribosomal protein L20, mitochondrial	MRPL20	0.194618	0.391172	0.0118217	0.0188597			40.3	+	Matrix	LSU;Mitochondrial central dogma;Mitochondrial ribosome;Translation		5	61.065	264140000	28	9	3	3	3	23.7538	23.5334	23.457	23.4633	23.5036	23.2289	23.6677	23.0245	23.4681
P62826	GTP-binding nuclear protein Ran	RAN	0.193158	0.659327	0.0362206	0.156354			44.4	-				8	24.378	411990000	40	9	3	3	3	23.765	24.2107	23.9589	23.957	23.8302	23.6766	23.7235	23.8146	23.817
Q5JPE7;Q15155;P69849;Q5JPE7-2;Q5JPE7-3	Nodal modulator 2;Nodal modulator 1;Nodal modulator 3	NOMO2;NOMO1;NOMO3	0.192037	0.994015	0.199234	0.67074			15.3	-			Endoplasmic reticulum	15	51.469	523500000	67	9	3	3	3	23.3725	23.3215	23.2877	23.1518	23.3441	23.5075	23.2926	23.1215	22.9916
Q06830	Peroxiredoxin-1	PRDX1	0.191872	1.18518	0.250041	1.29484			76.4	-				14	104.17	2921500000	158	9	3	3	3	25.841	26.0448	26.0252	26.0883	25.8676	26.1296	25.8545	25.7202	25.7607
P51114;P51114-2;P51114-3	Fragile X mental retardation syndrome-related protein 1	FXR1	0.191859	0.50207	0.135349	0			11.1	-				5	12.805	125640000	21	6	3	1	2	23.2771	23.7035	NaN	23.4338	NaN	NaN	23.3155	23.2907	23.2891
Q9UGP8	Translocation protein SEC63 homolog	SEC63	0.191179	1.44596	0.132921	0.704091			34.3	-			Endoplasmic reticulum	23	212.07	1761000000	123	9	3	3	3	25.0525	24.9872	24.9887	24.8254	25.0353	24.993	24.9045	24.7091	24.8412
Q9HCN8	Stromal cell-derived factor 2-like protein 1	SDF2L1	0.190996	0.84272	0.166646	0.818189			24.9	-				3	9.7256	76320000	13	8	3	3	2	22.4202	NaN	22.4055	22.4917	22.3793	22.2944	22.1106	22.1901	22.3647
P68104;Q5VTE0	Elongation factor 1-alpha 1;Putative elongation factor 1-alpha-like 3	EEF1A1;EEF1A1P5	0.189803	0.704157	0.0780245	0.551487			78.1	-				34	323.31	89630000000	670	9	3	3	3	30.5739	30.5876	30.9315	30.6625	30.4924	30.6028	30.4451	30.5762	30.5023
Q5JTV8-3;Q5JTV8-2	Torsin-1A-interacting protein 1	TOR1AIP1	0.18891	0	0.764411	0			8.6	-				4	6.8139	106890000	13	5	3	1	1	23.2745	NaN	NaN	NaN	NaN	23.85	23.4366	22.6632	23.1572
Q13442	28 kDa heat- and acid-stable phosphoprotein	PDAP1	0.186944	0.434098	0.355986	1.01624			58.6	-				14	323.31	2569300000	106	9	3	3	3	26.008	25.8577	26.265	26.0732	26.1992	26.3654	25.7163	26.1385	25.715
Q9UQ80;Q9UQ80-2	Proliferation-associated protein 2G4	PA2G4	0.186867	0.692427	0.200805	0.714797			79.4	-				25	323.31	3807600000	260	9	3	3	3	25.7599	25.5646	25.7042	25.6987	25.5667	25.8051	25.3247	25.6935	25.4499
P46781	40S ribosomal protein S9	RPS9	0.186598	1.08069	0.206229	1.65981			55.2	-				18	210.77	16418000000	211	9	3	3	3	27.8692	28.1083	28.007	27.9449	28.0245	28.0741	27.8912	27.7808	27.7528
P04040	Catalase	CAT	0.186465	0.159707	-0.198755	0			14.8	+	IMS	Detoxification;Metabolism;ROS and glutathione metabolism		6	15.964	144080000	10	6	3	1	2	23.4046	NaN	22.2816	22.4579	NaN	NaN	22.5244	22.6937	22.7519
P16435	NADPH--cytochrome P450 reductase	POR	0.186108	0	2.9474	2.04835	+		24.5	-				12	39.978	161030000	24	5	1	3	1	20.6864	NaN	NaN	22.3825	24.0186	23.9419	19.9326	21.0273	20.5409
P63000;P63000-2;P60763;P15153	Ras-related C3 botulinum toxin substrate 1;Ras-related C3 botulinum toxin substrate 3	RAC1;RAC3	0.18578	0.393678	0.633973	1.28957			23.4	-				4	9.0879	158620000	23	9	3	3	3	22.8382	22.4119	22.6038	22.8256	22.9804	23.3924	22.7452	22.2721	22.2792
P83881	60S ribosomal protein L36a	RPL36A	0.185652	1.67404	0.0972525	0.865685			45.3	-			Endoplasmic reticulum, Cytosol	7	58.066	1824900000	58	9	3	3	3	26.335	26.309	26.2449	26.2447	26.1483	26.2306	26.1953	26.0583	26.0783
P80723;P80723-2	Brain acid soluble protein 1	BASP1	0.184544	0.190301	0.55147	1.26911			92.1	-				18	323.31	2736200000	159	9	3	3	3	25.1449	26.0236	26.2857	26.204	25.9148	26.4362	25.8722	25.3969	25.6315
P49411	Elongation factor Tu, mitochondrial	TUFM	0.181627	1.07968	-0.223677	1.17996			63.7	+	Matrix	Mitochondrial central dogma;Translation;Translation factors		25	323.31	4048200000	223	9	3	3	3	25.9757	25.9623	25.9771	25.6344	25.4916	25.5732	25.9125	25.8152	25.6425
P61163	Alpha-centractin	ACTR1A	0.18154	1.1753	0.124868	2.28413			46.3	-				11	113.63	1122700000	68	9	3	3	3	25.4261	25.2035	25.233	25.244	25.2102	25.2384	25.1361	25.0682	25.1137
O60869;O60869-2;O60869-3	Endothelial differentiation-related factor 1	EDF1	0.179975	1.68538	0.282909	0.892809			21.6	-				3	4.6495	232780000	18	9	3	3	3	23.208	23.264	23.3335	23.341	23.1384	23.635	23.0358	23.083	23.1468
Q8IY81	pre-rRNA processing protein FTSJ3	FTSJ3	0.179512	0.449078	-0.138957	0.860976			11.2	-				5	9.0524	81939000	9	8	3	3	2	22.8667	NaN	22.4388	22.3245	22.222	22.4563	22.4128	22.5223	22.4845
P55209;P55209-2;P55209-3;Q99733;Q99733-2	Nucleosome assembly protein 1-like 1	NAP1L1	0.178428	0.550102	0.313945	1.06814			22.8	-				6	61.036	727600000	45	9	3	3	3	24.87	24.7316	25.0528	24.9512	24.9215	25.1883	24.7228	24.8871	24.5094
Q9HD20;Q9HD20-2	Manganese-transporting ATPase 13A1	ATP13A1	0.177687	0.596082	0.417667	1.45436			9	-				8	14.188	147440000	18	9	3	3	3	22.5487	22.7742	22.9492	23.1362	22.767	23.0887	22.4994	22.7103	22.5293
Q92979	Ribosomal RNA small subunit methyltransferase NEP1	EMG1	0.176983	0.564786	0.30427	2.55084			37.3	-				7	24.038	222510000	34	9	3	3	3	23.0195	22.6304	23.0531	22.9647	23.0835	23.0366	22.7158	22.6747	22.7815
P47813;O14602	Eukaryotic translation initiation factor 1A, X-chromosomal;Eukaryotic translation initiation factor 1A, Y-chromosomal	EIF1AX;EIF1AY	0.176475	0.270835	0.233006	0.4296			34.7	-				5	45.901	496460000	37	9	3	3	3	23.8362	24.1859	24.4712	24.0587	24.1061	24.4981	23.6405	24.2742	24.0492
Q9UII2	ATPase inhibitor, mitochondrial	ATPIF1	0.175992	0.222839	0.000523885	0.000533043			17.9	+	Matrix	Complex V;CV subunits;OXPHOS;OXPHOS subunits		3	9.6185	691260000	29	9	3	3	3	25.1385	25.2828	25.5957	24.8431	25.3414	25.3061	25.5959	24.6466	25.2465
O75643;O75643-2	U5 small nuclear ribonucleoprotein 200 kDa helicase	SNRNP200	0.17201	2.04558	0.193123	2.02295			24.7	-				41	148.21	1153100000	144	9	3	3	3	24.1576	24.1688	24.1647	24.158	24.2241	24.1723	23.9196	24.0314	24.0241
P62829	60S ribosomal protein L23	RPL23	0.171487	1.0618	0.0426375	0.73276			73.6	-				12	323.31	4634300000	94	9	3	3	3	27.2065	27.4558	27.3559	27.2385	27.1979	27.1952	27.142	27.1486	27.2131
Q5F1R6;Q5F1R6-3;Q5F1R6-2	DnaJ homolog subfamily C member 21	DNAJC21	0.171396	0	0.445358	0			7.5	-				3	5.1913	62026000	4	4	2	1	1	22.1389	NaN	NaN	22.4129	NaN	NaN	23.0065	22.3081	20.588
P07099	Epoxide hydrolase 1	EPHX1	0.170546	0.150363	4.1327	5.29535	+		34.7	-				12	44.131	385320000	31	9	3	3	3	20.7975	19.646	20.9182	24.4871	24.3945	24.3666	20.4883	20.0725	20.2893
P46940;Q86VI3	Ras GTPase-activating-like protein IQGAP1	IQGAP1	0.169277	0.848767	0.163284	0.926202			45.3	-				54	323.31	9007500000	327	9	3	3	3	29.0238	29.2761	29.2979	29.3465	29.1318	29.1016	29.0167	29.0857	28.9876
P27824;P27824-2;P27824-3	Calnexin	CANX	0.168983	1.1199	0.607847	3.69991			46.8	mito-interacting			Endoplasmic reticulum	31	323.31	11240000000	314	9	3	3	3	27.5064	27.3285	27.3217	27.7701	27.8388	27.8644	27.1429	27.2454	27.2614
Q13838;Q13838-2;O00148;O00148-3;O00148-2	Spliceosome RNA helicase DDX39B;ATP-dependent RNA helicase DDX39A	DDX39B;DDX39A	0.16855	0.201401	0.173685	0.397576			12.1	-				5	10.418	260110000	34	9	3	3	3	22.9012	23.886	23.0732	23.1331	23.1524	23.5902	22.9069	23.179	23.2689
P61254	60S ribosomal protein L26	RPL26	0.16853	1.57237	0.0423813	0.209688			50.3	-			Endoplasmic reticulum, Cytosol	12	257.45	4325800000	109	9	3	3	3	26.9041	27.015	26.893	26.905	26.6691	26.8596	26.7604	26.8248	26.7213
Q9Y224	UPF0568 protein C14orf166	C14orf166	0.167174	0.210716	0.164433	0.22449			53.7	-				11	92.281	630190000	52	9	3	3	3	24.1399	23.7567	24.2158	24.165	24.0687	23.8704	24.2372	23.3373	24.0363
Q07021	Complement component 1 Q subcomponent-binding protein, mitochondrial	C1QBP	0.166522	1.0557	-0.0182819	0.0923097			31.6	+	Matrix	Immune response;Signaling		6	174.11	2054800000	58	9	3	3	3	26.7617	26.5376	26.6144	26.3705	26.4148	26.574	26.4549	26.5371	26.4221
P62244	40S ribosomal protein S15a	RPS15A	0.165996	0.913542	0.194393	1.06877			65.4	-				9	243.49	7009400000	120	9	3	3	3	27.6846	27.772	27.8838	27.8119	27.9083	27.7054	27.7249	27.6079	27.5095
Q6NZI2;Q6NZI2-2;Q6NZI2-3	Polymerase I and transcript release factor	PTRF	0.165584	0.622287	-0.0511386	0.165813			25.4	-				8	127.21	480590000	42	9	3	3	3	23.9774	24.2113	23.9787	23.7502	23.9824	23.7846	23.9722	23.7086	23.9898
Q9UMS4	Pre-mRNA-processing factor 19	PRPF19	0.163016	0.811915	0.132254	0.503538			41.9	-				11	76.552	456820000	45	9	3	3	3	23.7414	23.8516	23.9099	23.6363	23.8817	23.8926	23.665	23.5382	23.8106
Q9NTJ3;Q9NTJ3-2	Structural maintenance of chromosomes protein 4	SMC4	0.162682	0.555477	0.38367	0			5.6	-				6	9.6675	75100000	5	7	3	1	3	21.8222	22.1102	22.1019	NaN	22.2324	NaN	21.9068	21.6744	21.9651
Q00765;Q00765-2	Receptor expression-enhancing protein 5	REEP5	0.160892	0.157878	2.60109	2.3757	+		21.2	-			Endoplasmic reticulum	4	28.494	138270000	14	7	2	3	2	21.3563	NaN	21.3122	23.2423	23.6839	24.3972	21.553	21.36	20.6072
Q92688;Q92688-2	Acidic leucine-rich nuclear phosphoprotein 32 family member B	ANP32B	0.15965	0.616037	0.620339	3.16975			24.3	-				5	24.926	368590000	41	9	3	3	3	24.0956	24.1228	24.4258	24.6517	24.615	24.7596	23.9696	24.1374	24.0583
P84098	60S ribosomal protein L19	RPL19	0.156327	0.899213	-0.0170778	0.0874124			36.2	-				10	176.72	3138700000	110	9	3	3	3	26.5069	26.6079	26.4073	26.3046	26.2844	26.4129	26.4261	26.2398	26.3873
Q9NRX2	39S ribosomal protein L17, mitochondrial	MRPL17	0.156125	0.210731	0.108618	0.123218			44	+	Matrix	LSU;Mitochondrial central dogma;Mitochondrial ribosome;Translation		9	20.012	458580000	42	9	3	3	3	24.0866	23.5431	24.0686	23.8796	24.2365	23.4396	24.0838	23.3178	23.8282
P16403	Histone H1.2	HIST1H1C	0.155308	0.376662	0.260944	0.57952			42.3	-				12	132.24	5315200000	106	9	3	3	3	27.3613	27.452	26.9106	27.6861	27.0076	27.347	27.0378	27.0471	27.173
P59998;P59998-3;P59998-2;P59998-4	Actin-related protein 2/3 complex subunit 4	ARPC4	0.152467	0.106229	0.0180283	0			11.3	-				2	2.2766	36541000	3	6	2	1	3	21.8702	22.1792	21.5713	NaN	NaN	21.7391	20.9311	21.6226	22.6096
P84243	Histone H3.3	H3F3A	0.151567	0.137822	0.948339	2.6467			48.5					6	118.95	2417300000	43	9	3	3	3	26.1457	27.48	26.6346	27.5523	27.4218	27.6765	26.5745	26.4178	26.8134
P27816;P27816-6;P27816-2;P27816-4;P27816-5;P27816-7	Microtubule-associated protein 4	MAP4	0.150941	1.13372	0.19808	1.09068			14.8	-				14	61.618	884470000	72	9	3	3	3	24.275	24.207	24.4108	24.4317	24.178	24.4246	24.1107	24.1697	24.1596
Q86UP2;Q86UP2-2;Q86UP2-4;Q86UP2-3	Kinectin	KTN1	0.150892	1.21438	0.0863946	0.303035			19.5	-			Endoplasmic reticulum	20	57.19	520080000	54	9	3	3	3	23.6644	23.7204	23.6597	23.7304	23.7073	23.4133	23.4968	23.6382	23.4568
Q13428-3;Q13428-8;Q13428;Q13428-4;Q13428-2;Q13428-7;Q13428-6;Q13428-5	Treacle protein	TCOF1	0.150559	0.725337	0.0367088	0.207267			8.1	-				10	47.216	303050000	45	9	3	3	3	23.8338	23.7452	23.5754	23.6214	23.5323	23.6592	23.4534	23.6174	23.632
Q96A33;Q96A33-2	Coiled-coil domain-containing protein 47	CCDC47	0.149794	1.29762	0.32365	1.11814			42	-			Endoplasmic reticulum	15	169.03	829010000	72	9	3	3	3	24.5505	24.4074	24.5446	24.4493	24.6639	24.9109	24.3411	24.3097	24.4024
O75390	Citrate synthase, mitochondrial	CS	0.149621	0.199588	-0.0269063	0.0517707			13.1	+	Matrix	Carbohydrate metabolism;Metabolism;TCA cycle		5	13.296	83528000000	24	9	3	3	3	33.2577	33.8777	33.1302	33.2543	33.165	33.3168	33.0003	33.2223	33.5941
P48643;P48643-2	T-complex protein 1 subunit epsilon	CCT5	0.146736	0.724447	0.208055	1.02379			63.4	-				27	175.56	1206800000	114	9	3	3	3	24.1543	24.1902	24.0599	24.2244	24.2558	24.1081	23.8416	24.1332	23.9894
Q13200;Q13200-3;Q13200-2	26S proteasome non-ATPase regulatory subunit 2	PSMD2	0.14592	0.760581	0.287582	1.53057			25.8	-				18	52.412	619460000	78	9	3	3	3	23.5063	23.5048	23.6745	23.691	23.6171	23.8025	23.2918	23.4303	23.5258
P62195;P62195-2;Q8NB90;Q8NB90-3;Q8NB90-2	26S protease regulatory subunit 8	PSMC5	0.142539	0.851537	0.424153	2.14456			34	-				9	45.937	353360000	52	9	3	3	3	23.4763	23.2835	23.3176	23.6143	23.7679	23.54	23.1191	23.2448	23.2859
P50454	Serpin H1	SERPINH1	0.142314	0.267238	0.236338	0.755539			22.2	-			Endoplasmic reticulum	6	61.645	145210000	27	9	3	3	3	22.1345	22.7197	22.6782	22.486	22.5156	22.8129	22.562	22.3073	22.2362
P62891;Q59GN2	60S ribosomal protein L39;Putative 60S ribosomal protein L39-like 5	RPL39;RPL39P5	0.141059	0.228684	-0.0462341	0.0518693			19.6	-				1	15.366	676160000	18	9	3	3	3	25.76	25.6172	25.195	25.5672	25.6132	24.83	25.6985	25.3442	25.1064
Q9NQC3;Q9NQC3-2;Q9NQC3-5;Q9NQC3-3;Q9NQC3-4;Q9NQC3-6	Reticulon-4	RTN4	0.14101	0.570216	1.97061	3.89806	+		8.3	-			Endoplasmic reticulum	6	125.4	903030000	47	9	3	3	3	24.3146	24.4931	24.4955	26.0765	26.3083	26.4071	24.1625	24.2463	24.4713
Q9NZJ7;Q9NZJ7-2;Q9NZJ7-3	Mitochondrial carrier homolog 1	MTCH1	0.139575	0.417809	0.367397	0.399395			27.8	+	MOM	SLC25A family;Small molecule transport		8	15.068	157700000	29	9	3	3	3	23.1931	22.903	22.7137	22.5305	23.0932	23.8696	22.7432	22.8392	22.8086
P43686;P43686-2	26S protease regulatory subunit 6B	PSMC4	0.139387	0.254246	0.263568	0.665461			33.7	-				8	46.721	258110000	21	8	3	3	2	23.2471	NaN	22.9257	23.2633	23.3842	22.9843	22.712	22.9495	23.1795
P61619;P61619-3;Q9H9S3;Q9H9S3-3;Q9H9S3-2	Protein transport protein Sec61 subunit alpha isoform 1	SEC61A1	0.139217	0.448086	-0.146667	0.776777			25.4	-			Endoplasmic reticulum	9	91.557	1045700000	69	9	3	3	3	24.9955	25.3529	25.1522	24.8589	24.8625	24.9215	25.1235	24.8589	25.1005
P42766	60S ribosomal protein L35	RPL35	0.138908	0.510451	0.112968	0.569249			43.9	-			Endoplasmic reticulum, Cytosol	8	87.944	3739700000	78	9	3	3	3	27.1754	26.8591	26.9829	27.0701	26.9384	26.9311	27.0052	26.8516	26.7439
P50402	Emerin	EMD	0.136154	0.507785	0.484311	1.25982			32.3	-			Nuclear membrane	6	51.979	225120000	31	9	3	3	3	23.4573	23.1836	23.2694	23.3898	23.6259	23.939	23.0181	23.1707	23.313
P35241;P35241-5;P35241-4;P35241-2;P35241-3	Radixin	RDX	0.135045	0.249219	0.124653	0.258753			32.2	-				18	74.295	1078900000	83	9	3	3	3	24.604	24.9396	24.6728	24.7383	24.6644	24.7826	24.2294	24.8317	24.7502
P52292	Importin subunit alpha-1	KPNA2	0.134256	0.80675	0.123516	0.551643			28.4	-				10	153.43	776710000	69	9	3	3	3	24.4806	24.5959	24.6631	24.7171	24.557	24.4333	24.365	24.552	24.4198
P62269	40S ribosomal protein S18	RPS18	0.132838	0.578376	0.0782	0.280147			65.1	-				20	258.17	17298000000	228	9	3	3	3	28.4207	28.4569	28.4175	28.3966	28.2859	28.4487	28.4983	28.1659	28.2324
Q9NYL9;Q9NZR1	Tropomodulin-3	TMOD3	0.132816	0.218598	0.0977402	0.123008			50	-				12	90.004	647630000	68	9	3	3	3	24.211	23.9129	23.9817	23.9545	24.3513	23.6946	24.2545	23.5014	23.9512
P07237	Protein disulfide-isomerase	P4HB	0.132544	0.395892	0.149675	0.71184			33.3	-			Endoplasmic reticulum	16	92.405	892430000	98	9	3	3	3	24.1202	24.5598	24.2883	24.2204	24.3213	24.4779	24.072	24.2685	24.2302
Q13464;O75116	Rho-associated protein kinase 1	ROCK1	0.132397	0.343237	0.191491	0.71699			21	-				21	43.479	578260000	73	9	3	3	3	23.1523	23.0502	23.5422	23.3663	23.4595	23.0962	23.0285	23.1013	23.2177
Q71UI9;P0C0S5;Q71UI9-3;Q71UI9-4;Q71UI9-2	Histone H2A.V;Histone H2A.Z	H2AFV;H2AFZ	0.132331	0.148786	0.503688	0.943759			31.2	-				4	11.765	4419000000	42	9	3	3	3	27.7109	28.5441	27.5447	28.6557	27.9006	28.3576	27.7799	27.6065	28.0164
O60488;O60488-2	Long-chain-fatty-acid--CoA ligase 4	ACSL4	0.13216	1.11897	0.192774	1.96976			46.3	mito-interacting				24	271.41	2321500000	145	9	3	3	3	25.6481	25.7175	25.8142	25.7712	25.7406	25.8498	25.6389	25.6007	25.5436
P38159;P38159-2;Q96E39;P38159-3;O75526;Q8N7X1;Q8IZ40	RNA-binding motif protein, X chromosome;RNA-binding motif protein, X chromosome, N-terminally processed;RNA binding motif protein, X-linked-like-1	RBMX;RBMXL1	0.128829	2.12313	0.0129725	0.048232			43.7	-				17	134.05	2104400000	131	9	3	3	3	25.8198	25.7823	25.7921	25.5959	25.5902	25.8606	25.661	25.713	25.6337
Q32MZ4;Q32MZ4-3;Q32MZ4-2;Q32MZ4-4	Leucine-rich repeat flightless-interacting protein 1	LRRFIP1	0.127677	0.624677	0.16228	0.347746			14	-				8	30.676	186310000	27	9	3	3	3	22.8906	22.7366	23.0405	23.2044	22.5575	23.0096	22.7199	22.7512	22.8135
P23246;P23246-2	Splicing factor, proline- and glutamine-rich	SFPQ	0.126272	0.390857	-0.0421569	0.118904			29.3	-				18	163.77	1310500000	122	9	3	3	3	24.2994	24.6014	24.3801	24.3182	24.1017	24.3558	24.1965	24.5048	24.2008
P29692;P29692-2;P29692-4	Elongation factor 1-delta	EEF1D	0.124833	0.525363	0.229204	1.9156			66.9	-				16	323.31	4282400000	124	9	3	3	3	26.2971	26.1986	26.5079	26.4586	26.4445	26.4137	26.2464	26.2738	26.109
O14950;P19105;P24844;P24844-2	Myosin regulatory light chain 12B;Myosin regulatory light chain 12A;Myosin regulatory light polypeptide 9	MYL12B;MYL12A;MYL9	0.120319	0.293972	0.160061	0.34216			34.3	-				5	24.226	236220000	24	8	3	2	3	23.6571	23.8017	23.4964	23.6301	NaN	23.7529	23.7494	23.2691	23.5758
P31947;P31947-2	14-3-3 protein sigma	SFN	0.11979	0.0936836	0.0747093	0.0500811			41.9	-				8	30.901	350860000	22	8	3	2	3	24.34	25.3048	24.625	NaN	24.44	24.9831	24.3731	24.1966	25.3408
P53999	Activated RNA polymerase II transcriptional coactivator p15	SUB1	0.11699	0.389996	0.167619	2.76955			60.6	-				9	169.52	2546800000	83	9	3	3	3	26.4063	26.7204	26.8202	26.7016	26.6863	26.7108	26.5124	26.5743	26.5091
Q14244;Q14244-3;Q14244-2;Q14244-6;Q14244-7;Q14244-4;Q14244-5	Ensconsin	MAP7	0.114425	0.87363	0.26167	2.30181			12.6	-				8	19.442	341380000	36	8	3	3	2	23.3882	NaN	23.3131	23.4985	23.4496	23.5457	23.2281	23.3051	23.1756
P39019	40S ribosomal protein S19	RPS19	0.109968	0.225283	0.211007	0.488882			78.6	-				20	259.44	16004000000	233	9	3	3	3	28.0747	27.689	27.912	28.0661	28.1303	27.7824	28.0096	27.4868	27.8494
P06733;P06733-2;P13929;P09104;P13929-3;P09104-2;P13929-2	Alpha-enolase	ENO1	0.109614	0.0763055	-0.327926	0.515559			47.2	-				13	234.81	719220000	76	9	3	3	3	23.7128	25.2509	23.8113	23.5988	23.517	24.3466	24.0098	24.1176	24.3187
P52815	39S ribosomal protein L12, mitochondrial	MRPL12	0.108348	0.0599286	-0.0643171	0.0497326			16.2	+	Matrix	LSU;Mitochondrial central dogma;Mitochondrial ribosome;mtRNA metabolism;Transcription;Translation		4	56.576	761530000	32	8	3	3	2	25.8956	NaN	25.2257	25.2686	25.5689	25.3267	26.1462	24.6531	25.5578
P49368;P49368-2	T-complex protein 1 subunit gamma	CCT3	0.108124	0.113887	0.370175	0.573491			23.1	-				11	18.493	279520000	29	9	3	3	3	23.4677	22.8065	23.2794	23.3464	23.4969	23.4964	22.6596	23.6161	22.9536
P07900;P07900-2;Q14568;Q58FG0	Heat shock protein HSP 90-alpha	HSP90AA1	0.107457	0.16483	0.215111	0.399027			52.3	-				34	323.31	2061500000	163	9	3	3	3	24.9268	25.4282	25.039	25.1359	25.0993	25.4817	24.6872	25.355	25.0294
Q9BQ67	Glutamate-rich WD repeat-containing protein 1	GRWD1	0.105109	0.384856	0.180862	1.28397			14.1	-				4	13.108	141000000	11	8	3	3	2	22.7723	NaN	22.9977	22.8902	23.0009	22.9911	22.7899	22.6786	22.8711
P62266	40S ribosomal protein S23	RPS23	0.101068	0.382968	0.0766729	0.190991			49.7	-			Cytosol	9	117.4	5298900000	112	9	3	3	3	27.3971	27.3455	27.3611	27.2696	27.2056	27.5553	27.1792	27.4853	27.136
Q8N5N7;Q8N5N7-2	39S ribosomal protein L50, mitochondrial	MRPL50	0.10043	0.191368	0.0987962	0.14867			56.3	+	Matrix	LSU;Mitochondrial central dogma;Mitochondrial ribosome;Translation		6	37.617	316140000	39	9	3	3	3	23.7205	23.5464	23.5301	23.5908	23.8718	23.3294	23.8071	23.1475	23.5411
P60468	Protein transport protein Sec61 subunit beta	SEC61B	0.100076	1.00409	0.0609989	0.380601			37.5	-			Endoplasmic reticulum	3	19.072	523230000	29	9	3	3	3	25.0964	24.9936	25.0142	24.9213	24.9563	25.1094	24.883	24.9205	25.0005
Q14157;Q14157-1;Q14157-4;Q14157-3;Q14157-5	Ubiquitin-associated protein 2-like	UBAP2L	0.0980686	0.329189	-0.166903	0.711823			5.8	-				4	12.633	146160000	13	7	3	2	2	23.2807	NaN	23.4541	23.1196	NaN	23.0852	23.1222	23.3819	23.3038
O00159;O00159-3;O00159-2	Unconventional myosin-Ic	MYO1C	0.096468	0.214449	-0.0370871	0.0612449			16	-				13	36.598	241780000	33	9	3	3	3	22.6821	22.9107	23.2587	22.7833	23.1863	22.4813	22.9524	22.8131	22.7966
P52272;P52272-2	Heterogeneous nuclear ribonucleoprotein M	HNRNPM	0.0928675	0.558938	0.167807	1.5333			47	-				30	203.64	1730100000	170	9	3	3	3	24.7089	24.9081	24.8762	24.8483	24.9173	24.9524	24.7348	24.8094	24.6703
Q86UE4	Protein LYRIC	MTDH	0.0921586	0.941858	0.0147705	0.0738576			33.5	-			Endoplasmic reticulum	14	39.189	891980000	79	9	3	3	3	23.9526	23.9014	24.0489	23.7542	23.9434	23.9732	23.8609	23.9055	23.8601
Q9UNQ2	Probable dimethyladenosine transferase	DIMT1	0.0913239	0.332245	-0.0385405	0.0851449			33.5	-				8	12.789	212450000	34	9	3	3	3	23.049	22.7424	22.9637	22.5519	23.0544	22.7592	22.7063	22.8374	22.9375
Q9NPE2	Neugrin	NGRN	0.0891975	0.110109	0.300899	0.459833			23	+	Matrix	Mitochondrial central dogma;Mitochondrial ribosome assembly;mtRNA metabolism;mt-rRNA modifications;Translation		6	10.638	137780000	17	7	3	2	2	22.5648	NaN	22.8257	22.9325	NaN	22.8814	22.9156	22.2083	22.6944
P82914	28S ribosomal protein S15, mitochondrial	MRPS15	0.0889804	0.166657	0.237424	0.520085			31.9	+	Matrix	Mitochondrial central dogma;Mitochondrial ribosome;SSU;Translation		10	21.409	713530000	58	9	3	3	3	24.2458	24.3074	24.3248	24.4122	24.4679	24.4434	24.4942	23.8207	24.2963
Q9ULX3	RNA-binding protein NOB1	NOB1	0.0885477	0.199017	0.129036	0.575841			8	-				3	7.796	109460000	17	8	3	3	2	22.6302	NaN	22.927	22.8207	22.8605	22.7761	22.6087	22.8828	22.5786
O75381;O75381-2	Peroxisomal membrane protein PEX14	PEX14	0.0875327	0.239044	0.0712891	0.169062			39	-				10	79.689	636090000	57	9	3	3	3	24.1269	23.7928	23.975	23.7131	24.0617	24.0712	24.0575	23.6868	23.8879
Q15233;Q15233-2;Q8WXF1;Q8WXF1-2	Non-POU domain-containing octamer-binding protein	NONO	0.0872682	0.338078	0.0105356	0.0340776			48.6	-				20	152.58	1755800000	135	9	3	3	3	24.8912	25.0398	25.0042	24.886	24.8426	24.9763	24.8768	25.0655	24.7311
P20290-2;P20290	Transcription factor BTF3	BTF3	0.0868034	0.249056	0.129709	0.571521			69.1	-				7	275.12	1095200000	51	9	3	3	3	25.295	25.0663	25.4969	25.193	25.4742	25.3197	25.1891	25.3076	25.1011
Q96QR8	Transcriptional activator protein Pur-beta	PURB	0.0818157	0.158157	-0.173505	0.394675			20.5	-				4	11.3	131240000	19	9	3	3	3	22.8695	22.5828	22.5892	22.5257	22.2756	22.4742	22.8704	22.2878	22.6379
P05783;CON__H-INV:HIT000015463	Keratin, type I cytoskeletal 18	KRT18	0.0818094	0.317501	0.412427	0.870513			49.1	-				19	109.96	1176500000	93	9	3	3	3	24.386	24.6805	24.4539	25.2591	24.6801	24.5731	24.4097	24.3355	24.5298
P62277	40S ribosomal protein S13	RPS13	0.0803897	0.367969	0.110247	0.986079			60.9	-			Endoplasmic reticulum	11	163.27	11211000000	101	9	3	3	3	28.5684	28.4401	28.7109	28.6486	28.5786	28.5819	28.5862	28.4575	28.4346
Q16698;Q16698-2	2,4-dienoyl-CoA reductase, mitochondrial	DECR1	0.0803452	0.378218	-0.0984135	0.202185			37.6	+	Matrix	Fatty acid oxidation;Lipid metabolism;Metabolism		9	34.095	609790000	42	9	3	3	3	24.2463	24.0254	24.2597	24.1772	24.1831	23.6348	24.0816	24.1842	24.0245
Q9HD33;Q9HD33-2;Q9HD33-3	39S ribosomal protein L47, mitochondrial	MRPL47	0.0803248	0.149041	-0.0537777	0.0987608			30.4	+	Matrix	LSU;Mitochondrial central dogma;Mitochondrial ribosome;mtRNA granules;mtRNA metabolism;Translation		8	22.07	395740000	45	9	3	3	3	24.1048	23.8432	24.0328	23.8174	23.9823	23.7787	24.2411	23.6009	23.8977
P08238;Q58FF7;Q58FG1	Heat shock protein HSP 90-beta	HSP90AB1	0.0799561	0.161638	0.221196	0.521604			54.1	-				35	323.31	6829900000	305	9	3	3	3	26.2861	26.6944	26.4521	26.5222	26.4782	26.856	26.1415	26.6364	26.4149
Q8NBJ5	Procollagen galactosyltransferase 1	COLGALT1	0.0799332	0.335538	0.0143719	0.0699027			22.3	-				14	68.155	733500000	68	9	3	3	3	23.9779	23.754	24.0363	23.8056	23.8009	23.965	23.8249	23.7708	23.9326
Q14839;Q14839-2;Q8TDI0;Q12873;Q12873-3;Q12873-2	Chromodomain-helicase-DNA-binding protein 4	CHD4	0.0794455	0.165986	0.0269353	0.0662055			4.3	-				5	11.758	83086000	7	7	3	2	2	22.1284	NaN	22.4324	22.2733	NaN	22.1825	22.0069	22.2315	22.3644
E9PRG8	Uncharacterized protein C11orf98	C11orf98	0.0789175	0.333162	0.0361818	0.130388			26.8					3	14.56	278200000	21	8	3	3	2	24.3661	NaN	24.2764	24.3411	24.1279	24.3665	24.3751	24.204	24.1478
P83731	60S ribosomal protein L24	RPL24	0.0784232	0.427324	-0.0230427	0.125046			49.7	-			Endoplasmic reticulum, Cytosol	11	49.036	3760500000	97	9	3	3	3	27.0565	27.2221	27.1292	27.0672	27.054	26.9822	27.1465	27.088	26.9381
Q99442	Translocation protein SEC62	SEC62	0.0777105	0.405741	-0.0550912	0.185606			16.3	-			Endoplasmic reticulum	7	10.663	307230000	32	9	3	3	3	23.4761	23.5935	23.337	23.177	23.2883	23.543	23.4284	23.325	23.4201
Q96EY1;Q96EY1-2;Q96EY1-3	DnaJ homolog subfamily A member 3, mitochondrial	DNAJA3	0.0774682	0.384823	-0.0660642	0.182577			30.8	+	Matrix	Protein import, sorting and homeostasis;Chaperones;Protein homeostasis		11	108.93	966760000	78	9	3	3	3	24.6363	24.5905	24.5293	24.4867	24.6113	24.2274	24.6614	24.3998	24.4625
Q7L9L4;Q9H8S9;Q7L9L4-2;Q9H8S9-2	MOB kinase activator 1B;MOB kinase activator 1A	MOB1B;MOB1A	0.0758902	0.211979	-0.00821686	0.0155819			17.1	-				3	6.7013	154600000	15	9	3	3	3	23.6484	23.4738	23.6745	23.6543	23.6215	23.2687	23.5766	23.7056	23.287
O14617;O14617-2;O14617-5;O14617-3;O14617-4	AP-3 complex subunit delta-1	AP3D1	0.0746285	0.183423	0.0386912	0			4.9	-				4	7.0129	49123000	9	5	2	1	2	21.5997	NaN	21.868	21.698	NaN	NaN	21.8029	21.675	21.4998
P61927	60S ribosomal protein L37	RPL37	0.0745773	0.150834	0.16741	0.338709			24.7	-				3	3.9486	234910000	12	8	3	3	2	24.3365	NaN	24.2061	24.0673	24.5829	24.4422	23.9281	24.3286	24.3335
Q9Y2R9	28S ribosomal protein S7, mitochondrial	MRPS7	0.0724233	0.0975322	-0.0469971	0.0612139			52.1	+	Matrix	Mitochondrial central dogma;Mitochondrial ribosome;mtRNA granules;mtRNA metabolism;SSU;Translation		12	140.2	1553700000	106	9	3	3	3	24.878	24.7473	24.6777	24.6716	24.7396	24.5335	25.1563	24.2588	24.6707
Q13561;Q13561-3;Q13561-2	Dynactin subunit 2	DCTN2	0.0713978	0.34273	0.134312	0.466532			45.4	-				13	185.65	1163900000	104	9	3	3	3	24.7585	24.4621	24.6338	24.7968	24.8138	24.4326	24.5395	24.5613	24.5393
P46782	40S ribosomal protein S5;40S ribosomal protein S5, N-terminally processed	RPS5	0.0692399	0.172568	-0.0111039	0.0275802			72.5	-			Endoplasmic reticulum, Cytosol	15	323.31	7647500000	154	9	3	3	3	27.9096	27.5725	27.6672	27.7483	27.66	27.5	27.823	27.4337	27.6849
P42677	40S ribosomal protein S27	RPS27	0.0678418	0.506313	0.052063	0.219499			40.5	-			Endoplasmic reticulum, Cytosol	5	80.173	2661500000	64	9	3	3	3	26.8416	26.7759	26.9156	26.7761	26.7203	26.9895	26.8356	26.8001	26.6939
P35250;P35250-2	Replication factor C subunit 2	RFC2	0.0660445	0.160313	-0.00601896	0.0180015			13.3	-				3	9.2228	84589000	11	9	3	3	3	22.4673	22.0429	22.082	22.2859	22.0762	22.0139	22.0208	22.2736	22.0995
P07355;P07355-2;A6NMY6	Annexin A2;Putative annexin A2-like protein	ANXA2;ANXA2P2	0.0657883	0.159404	-0.176867	1.45522			69.6	-				24	323.31	2905400000	169	9	3	3	3	25.7881	26.2207	25.7312	25.6042	25.6266	25.7812	25.8415	25.8348	25.8663
Q9P2E9;Q9P2E9-3;Q8N4C6;Q8N4C6-7;REV__Q9P2M7;Q8N4C6-6;Q8N4C6-11;Q8N4C6-4;Q8N4C6-9;Q8N4C6-2;Q8N4C6-5;Q8N4C6-10	Ribosome-binding protein 1	RRBP1	0.0656974	0.288422	-0.031517	0.121119			35.4	-			Endoplasmic reticulum	40	321.61	1949700000	224	9	3	3	3	24.1813	24.2402	24.1937	24.0988	24.0619	24.1628	24.3156	24.0174	24.0851
Q9UKD2	mRNA turnover protein 4 homolog	MRTO4	0.0656017	0.421483	0.0415719	0.250773			37.2	-				7	12.289	195920000	15	8	3	3	2	23.1695	NaN	23.2686	23.2855	23.1054	23.1942	23.0851	23.2243	23.151
P00367;P00367-3;P00367-2;P49448	Glutamate dehydrogenase 1, mitochondrial;Glutamate dehydrogenase 2, mitochondrial	GLUD1;GLUD2	0.0647659	0.325647	0.0039959	0.0239978			51.6	+	Matrix	Amino acid metabolism;GABA metabolism;Glutamate metabolism;Metabolism		24	312.6	5496300000	189	9	3	3	3	27.0915	26.9055	27.0987	27.0075	26.9366	26.9693	27.0171	27.0207	26.8636
Q96PU8;Q96PU8-9;Q96PU8-8;Q96PU8-6;Q96PU8-3;Q96PU8-5	Protein quaking	QKI	0.0644347	0.121078	0.232094	0.40875			38.7	-				10	48.638	356720000	37	9	3	3	3	23.8298	23.4216	23.5189	23.6737	24.1181	23.4815	23.7351	23.2344	23.6075
P62854;Q5JNZ5	40S ribosomal protein S26;Putative 40S ribosomal protein S26-like 1	RPS26;RPS26P11	0.0641645	0.36346	0.0613283	0.12011			37.4	-			Endoplasmic reticulum, Cytosol	4	241.57	4433800000	62	9	3	3	3	27.76	27.7255	27.7478	27.703	27.4661	28.0557	27.7084	27.7903	27.5422
P09234	U1 small nuclear ribonucleoprotein C	SNRPC	0.0641549	0.0888179	-0.0297521	0.0426561			24.5	-				3	33.821	371500000	26	9	3	3	3	24.4097	23.8585	24.3066	24.2375	24.2349	23.8207	24.3138	23.7411	24.3275
P05386	60S acidic ribosomal protein P1	RPLP1	0.0640399	0.167696	0.271906	0.969927			66.7	-			Endoplasmic reticulum, Cytosol	3	61.454	973930000	20	9	3	3	3	26.6893	26.3278	26.3299	26.5377	26.5677	26.8651	26.268	26.5368	26.35
Q969X5;Q969X5-2	Endoplasmic reticulum-Golgi intermediate compartment protein 1	ERGIC1	0.0623585	0.211558	1.34774	3.5071	+		19.3	-				4	22.588	135620000	12	8	3	3	2	22.341	NaN	22.1109	23.3385	23.5042	23.6913	22.2569	22.1672	22.0667
Q9UNM6;Q9UNM6-2	26S proteasome non-ATPase regulatory subunit 13	PSMD13	0.0591002	0.126963	0.00203832	0.00374114			12	-				4	8.6681	65761000	14	8	3	3	2	NaN	22.2749	21.8736	22.3523	21.8136	21.8858	21.9394	21.9789	22.1272
P12268	Inosine-5-monophosphate dehydrogenase 2	IMPDH2	0.0590839	0.446073	0.0895424	0.419057			53.7	-				18	139.55	1365900000	117	9	3	3	3	24.3623	24.387	24.2612	24.5289	24.2846	24.2884	24.2059	24.3512	24.2761
P62191;P62191-2	26S protease regulatory subunit 4	PSMC1	0.0589937	0.484796	0.467913	1.76064			30.9	-				9	27.693	303200000	24	9	3	3	3	23.3331	23.3362	23.3302	23.7903	23.8989	23.5369	23.3641	23.181	23.2774
Q9H2W6	39S ribosomal protein L46, mitochondrial	MRPL46	0.0570469	0.0587377	-0.145663	0.154972			19.7	+	Matrix	LSU;Mitochondrial central dogma;Mitochondrial ribosome;Translation		4	22.725	128410000	19	7	3	2	2	23.2199	NaN	22.7676	23.0518	NaN	22.5303	23.2647	22.521	23.0245
Q05639	Elongation factor 1-alpha 2	EEF1A2	0.0546405	0.0741611	0.274151	0.545341			52.7	-				17	79.652	425890000	23	9	3	3	3	24.2611	24.6527	25.0537	24.9596	24.5182	25.1482	24.4551	24.8404	24.5081
Q8N983;Q8N983-4;Q8N983-3;Q8N983-2;Q8N983-6;Q8N983-7	39S ribosomal protein L43, mitochondrial	MRPL43	0.0535437	0.0475296	-0.373226	0.330635			22.3	+	Matrix	LSU;Mitochondrial central dogma;Mitochondrial ribosome;Translation		5	12.093	171910000	18	8	3	2	3	23.7816	23.6221	23.1274	NaN	23.2654	22.9017	24.0905	22.9694	23.3105
P08237;P08237-3;P08237-2	ATP-dependent 6-phosphofructokinase, muscle type	PFKM	0.0525328	0.201817	0.112143	0.545353			23.5	-			Endoplasmic reticulum	14	30.038	388620000	42	9	3	3	3	22.8116	23	23.0685	23.0937	22.8923	23.0729	22.9347	23.0033	22.7845
P62753	40S ribosomal protein S6	RPS6	0.0494372	0.378402	0.0442568	0.345036			56.6	-			Endoplasmic reticulum, Cytosol	17	323.31	11791000000	169	9	3	3	3	27.9294	27.8277	27.8611	27.8254	27.8604	27.9169	27.7485	27.907	27.8144
Q9P0M9	39S ribosomal protein L27, mitochondrial	MRPL27	0.04927	0.0639725	-0.351552	0.732867			40.5	+	Matrix	LSU;Mitochondrial central dogma;Mitochondrial ribosome;Translation		5	18.765	155170000	30	8	3	3	2	23.2158	NaN	22.7622	22.283	22.6897	22.7919	23.1137	22.6297	23.0759
P26038	Moesin	MSN	0.0477899	0.0688346	-0.142199	0.224336			31.5	-				18	21.102	198130000	46	9	3	3	3	22.6711	22.9231	22.5102	22.2929	22.4987	22.7429	22.2655	22.99	22.7055
Q07666;Q07666-2;Q07666-3;Q5VWX1;O75525;O75525-2	KH domain-containing, RNA-binding, signal transduction-associated protein 1	KHDRBS1	0.0475693	0.193496	0.0832062	0.362347			33.6	-				14	147.24	2397500000	96	9	3	3	3	26.3326	26.3895	26.5084	26.3557	26.544	26.4378	26.2466	26.513	26.3282
P15311	Ezrin	EZR	0.0471694	0.179761	-0.29011	1.23547			26.8	-				15	15.635	144660000	24	9	3	3	3	22.8172	23.0028	22.8165	22.6229	22.3861	22.6157	22.6759	22.8973	22.9219
P62333	26S protease regulatory subunit 10B	PSMC6	0.0463518	0.334616	0.231269	1.84307			44.5	-				12	36.59	404430000	30	9	3	3	3	23.194	23.1332	23.3113	23.2968	23.4377	23.4588	23.1215	23.198	23.1801
P53396;P53396-2;P53396-3	ATP-citrate synthase	ACLY	0.0457331	0.13564	0.0400448	0.258113			53.6	+	Matrix	Carbohydrate metabolism;Metabolism;TCA-associated		47	323.31	4334300000	322	9	3	3	3	25.0838	24.9169	25.3012	25.0613	25.0757	25.1478	25.1653	24.9878	25.0116
Q9HA77	Probable cysteine--tRNA ligase, mitochondrial	CARS2	0.0404046	0.119957	0.0293649	0.110902			5.5	+	Matrix	Mitochondrial central dogma;mt-tRNA synthetases;Translation		2	5.3213	72351000	11	7	3	2	2	22.5045	NaN	22.2266	NaN	22.4503	22.2588	22.416	22.3013	22.2581
E9PAV3;Q13765;E9PAV3-2;Q9BZK3	Nascent polypeptide-associated complex subunit alpha, muscle-specific form;Nascent polypeptide-associated complex subunit alpha	NACA	0.0389328	0.129126	0.0787563	0.454092			5.1	-				6	323.31	1923500000	72	9	3	3	3	25.993	25.8797	26.1623	26.0345	26.0625	26.0575	25.8264	26.0677	26.0241
Q14697;Q14697-2	Neutral alpha-glucosidase AB	GANAB	0.0370324	0.203007	0.257752	0.588018			11.3	-			Endoplasmic reticulum	7	27.748	216610000	23	8	3	3	2	23.3295	NaN	23.4613	23.8544	23.2358	23.7581	23.3472	23.3005	23.4274
P30048;P30048-2	Thioredoxin-dependent peroxide reductase, mitochondrial	PRDX3	0.0337753	0.0474954	-0.24188	0.627262			24.2	+	Matrix	Detoxification;Metabolism;ROS and glutathione metabolism		4	11.125	170750000	15	9	3	3	3	22.9485	23.5657	23.3819	23.078	22.8927	23.0985	23.5616	23.2239	23.0093
P62304	Small nuclear ribonucleoprotein E	SNRPE	0.0331008	0.0969991	0.190269	0.819269			52.2	-				3	18.058	363110000	13	9	3	3	3	24.5436	24.8159	24.6897	24.802	24.7733	24.9453	24.6141	24.8268	24.509
Q99460;Q99460-2	26S proteasome non-ATPase regulatory subunit 1	PSMD1	0.0330823	0.139597	0.351725	1.74245			19.6	-				14	31.581	418690000	36	9	3	3	3	23.5046	23.431	23.2669	23.607	23.8601	23.6912	23.2938	23.4691	23.3403
P08708	40S ribosomal protein S17	RPS17	0.032294	0.115517	0.000694911	0.00247241			74.8	-			Endoplasmic reticulum, Cytosol	15	323.31	11086000000	179	9	3	3	3	27.7781	27.6132	27.7813	27.7543	27.635	27.6885	27.861	27.6238	27.5909
Q4U2R6	39S ribosomal protein L51, mitochondrial	MRPL51	0.0300102	0	-0.0703735	0.112365			14.8	+	Matrix	LSU;Mitochondrial central dogma;Mitochondrial ribosome;Translation		2	2.7929	69550000	6	7	3	3	1	NaN	NaN	22.2663	22.1953	22.2164	22.086	22.6638	21.9102	22.1348
P98175;P98175-2;P98175-5;P98175-3;P98175-4	RNA-binding protein 10	RBM10	0.0275809	0.0779844	-0.0750224	0.240274			25.9	-				18	173.21	877490000	84	9	3	3	3	24.1249	24.1933	24.2224	24.088	24.1084	24.0363	23.933	24.3512	24.1736
P62851	40S ribosomal protein S25	RPS25	0.0260792	0.164584	0.0149511	0.0656656			52	-			Endoplasmic reticulum, Cytosol	8	121.37	14134000000	103	9	3	3	3	28.8683	28.7277	28.7833	28.7122	28.7191	28.9146	28.8093	28.8117	28.6801
P60228	Eukaryotic translation initiation factor 3 subunit E	EIF3E	0.0253576	0.0455073	0.00682767	0.0101804			52.4	-				22	253.96	2746400000	180	9	3	3	3	25.0781	24.7338	24.9172	25.0492	25.0326	24.5917	25.1372	24.5813	24.9345
P42285	Superkiller viralicidic activity 2-like 2	SKIV2L2	0.0249844	0.243499	-0.0419744	0.111341			14.4	-				10	43.134	256230000	39	9	3	3	3	23.0292	23.0119	23.1374	23.2514	22.9362	22.7899	23.0244	23.0246	23.0545
Q9Y383;Q96HJ9-2;Q9Y383-3;Q9Y383-2;Q9NQ29-3	Putative RNA-binding protein Luc7-like 2	LUC7L2	0.0242869	0.077896	0.175795	0.706465			36	-				11	96.651	860440000	82	9	3	3	3	23.9779	23.9669	23.869	24.118	24.001	24.1493	23.882	24.1079	23.751
Q6DD88	Atlastin-3	ATL3	0.0234356	0.0448671	2.87785	4.79958	+		25	-			Endoplasmic reticulum	9	47.137	271430000	29	8	3	3	2	21.4967	NaN	21.1054	24.0315	24.1062	24.3286	21.4176	21.1624	21.2529
Q9NX20	39S ribosomal protein L16, mitochondrial	MRPL16	0.0231571	0.0557086	0.205667	0.966852			33.1	+	Matrix	LSU;Mitochondrial central dogma;Mitochondrial ribosome;Translation		7	29.962	399560000	40	9	3	3	3	24.3986	24.2794	24.6377	24.6501	24.5809	24.6322	24.6018	24.3714	24.273
Q9Y2W2	WW domain-binding protein 11	WBP11	0.0219723	0.113477	0.184021	0.466992			14.7	-				5	7.7018	172860000	12	8	3	3	2	22.9905	NaN	23.1441	23.0647	23.5652	23.0581	22.9867	23.0699	23.0794
Q9Y6Y0	Influenza virus NS1A-binding protein	IVNS1ABP	0.0215785	0.0293286	0.155084	0.361671			27.9	-				11	42.292	297910000	26	9	3	3	3	23.5279	23.9258	23.2026	23.5124	23.9171	23.6273	23.2691	23.6258	23.6967
Q9H0S4;Q9H0S4-2	Probable ATP-dependent RNA helicase DDX47	DDX47	0.0214615	0.0778166	0.183333	1.41748			14.1	-				5	9.2971	99877000	13	9	3	3	3	22.2244	22.2814	22.4782	22.4791	22.51	22.4805	22.2459	22.2485	22.4253
Q9UNX3	60S ribosomal protein L26-like 1	RPL26L1	0.0210228	0.0491262	0.142427	0.694066			50.3	-			Endoplasmic reticulum, Cytosol	12	4.101	161790000	19	8	3	2	3	23.5186	23.3576	23.0554	23.4986	NaN	23.3652	23.2252	23.4007	23.2426
P35249;P35249-2	Replication factor C subunit 4	RFC4	0.0208092	0.0468016	NaN	0			22	-				5	8.1246	114340000	14	5	3	0	2	22.9145	NaN	22.5253	NaN	NaN	NaN	22.6481	22.7113	22.7379
Q9UBS4	DnaJ homolog subfamily B member 11	DNAJB11	0.020551	0.266492	0.123128	0.331998			28.8	-			Endoplasmic reticulum	8	29.8	380870000	41	9	3	3	3	23.474	23.375	23.4047	23.2555	23.5221	23.7839	23.4164	23.3863	23.3894
P23284	Peptidyl-prolyl cis-trans isomerase B	PPIB	0.0195821	0.0258178	0.116373	0.156044			51.9	-			Endoplasmic reticulum	13	194.37	7691400000	186	9	3	3	3	26.7007	26.6931	26.8288	26.7538	26.6783	27.0809	26.2452	27.0935	26.8252
O15091;O15091-4;O15091-2;O15091-3	Mitochondrial ribonuclease P protein 3	KIAA0391	0.019338	0.0349961	-0.139853	0.235714			14.6	+	Matrix	Mitochondrial central dogma;mtRNA granules;mtRNA metabolism;Polycistronic mtRNA processing		6	15.365	168780000	25	9	3	3	3	22.7858	22.5903	22.8074	22.5363	22.8531	22.3166	22.9695	22.3795	22.7765
Q8WVM0	Dimethyladenosine transferase 1, mitochondrial	TFB1M	0.0166222	0.0274854	-0.0109317	0.0234635			29.2	+	Matrix	Mitochondrial central dogma;Mitochondrial ribosome assembly;mtRNA granules;mtRNA metabolism;mt-rRNA modifications;Translation		8	28.819	285110000	31	8	3	3	2	23.5193	NaN	23.3746	23.3468	23.4029	23.5086	23.7069	23.1992	23.385
Q9BRP8;Q9BRP8-2	Partner of Y14 and mago	WIBG	0.013628	0.0226601	0.213319	0.479218			49	-				6	76.672	535170000	52	9	3	3	3	23.8304	23.6484	23.8419	24.0099	23.912	23.9979	24.1232	23.4769	23.6797
Q8WU90;Q8WU90-2	Zinc finger CCCH domain-containing protein 15	ZC3H15	0.00907199	0.0211251	-0.0652866	0.171603			23	-				8	40.446	375950000	28	9	3	3	3	23.7765	24.1101	24.1887	24.0772	23.6964	24.0787	24.1173	24.0423	23.8886
P62899;P62899-3;P62899-2	60S ribosomal protein L31	RPL31	0.00800896	0.024109	0.0422586	0.179114			56.8	-				11	93.459	6207500000	85	9	3	3	3	28.0926	27.7966	27.909	27.9672	27.8698	28.064	27.8487	28.0646	27.8609
P82930	28S ribosomal protein S34, mitochondrial	MRPS34	0.00724347	0.0192228	-0.0763238	0.201324			69.7	+	Matrix	Mitochondrial central dogma;Mitochondrial ribosome;SSU;Translation		13	80.863	1510800000	96	9	3	3	3	25.1761	25.1242	25.1759	25.0178	25.2276	24.9801	25.3181	24.9087	25.2277
P21333;P21333-2;Q14315;Q14315-2	Filamin-A	FLNA	0.00471115	0.01303	0.110615	0.415261			41.9	-				75	323.31	5161300000	453	9	3	3	3	25.2458	25.524	25.5056	25.6406	25.3719	25.5806	25.2733	25.543	25.4449
Q9Y3D9	28S ribosomal protein S23, mitochondrial	MRPS23	0.00406837	0.00573202	0.0561733	0.0780486			62.6	+	Matrix	Mitochondrial central dogma;Mitochondrial ribosome;SSU;Translation		11	62.503	1578000000	78	9	3	3	3	25.4203	25.037	25.3016	25.4423	25.4705	25.0024	25.5483	24.861	25.3374
P51398;P51398-2;P51398-3	28S ribosomal protein S29, mitochondrial	DAP3	0.00382296	0.00633151	-0.0252539	0.0382102			62.3	+	Matrix	T		20	294	3310100000	154	9	3	3	3	25.7841	25.6631	25.7125	25.7215	25.8658	25.4853	25.9593	25.3306	25.8584
P38919	Eukaryotic initiation factor 4A-III;Eukaryotic initiation factor 4A-III, N-terminally processed	EIF4A3	0.0011851	0.00175598	0.113612	0.290284			47.7	-				15	31.494	451830000	38	9	3	3	3	23.9519	23.7151	24.2961	23.981	24.2251	24.0943	23.8147	24.2676	23.8773
O75844	CAAX prenyl protease 1 homolog	ZMPSTE24	0	NaN	3.21864	3.43198	+		21.1	-				8	34.718	185560000	19	3	0	3	0	NaN	NaN	NaN	23.8162	23.8598	24.2737	20.2743	20.9289	21.0906
Q9NTJ5;Q9NTJ5-2	Phosphatidylinositide phosphatase SAC1	SACM1L	0	NaN	2.70721	2.93725	+		21.5	-				11	26.443	93758000	19	3	0	3	0	NaN	NaN	NaN	22.9206	23.4963	23.6195	20.909	20.1484	20.8574
P30044;P30044-2;P30044-3;P30044-4	Peroxiredoxin-5, mitochondrial	PRDX5	0	NaN	2.39845	2.02521	+		24.3	+	Matrix	Detoxification;Metabolism;ROS and glutathione metabolism		4	6.7765	89557000	12	2	0	2	0	NaN	NaN	NaN	23.4916	NaN	23.5967	21.7041	20.6329	21.1
Q15738	Sterol-4-alpha-carboxylate 3-dehydrogenase, decarboxylating	NSDHL	0	NaN	2.18309	2.55737	+		5.9	-			Endoplasmic reticulum	2	2.2092	27208000	2	2	0	2	0	NaN	NaN	NaN	22.9318	23.0545	NaN	20.9716	21.0111	20.4475
Q16850;Q16850-2	Lanosterol 14-alpha demethylase	CYP51A1	0	NaN	2.0956	2.26377	+		7.8	-			Endoplasmic reticulum	3	8.0399	31322000	9	2	0	2	0	NaN	NaN	NaN	NaN	23.0259	22.5778	20.9904	20.7649	20.3635
Q92643;Q92643-2	GPI-anchor transamidase	PIGK	0	NaN	1.99187	1.57939	+		17	-				5	11.333	38035000	7	2	0	2	0	NaN	NaN	NaN	NaN	22.2581	22.8266	21.1486	20.5287	19.9742
O96005;O96005-3;O96005-4	Cleft lip and palate transmembrane protein 1	CLPTM1	0	NaN	1.94283	3.32334	+		3.3	-			Endoplasmic reticulum	2	3.6862	28490000	7	2	0	2	0	NaN	NaN	NaN	NaN	22.7384	22.6816	20.5902	20.8738	20.8375
P57088	Transmembrane protein 33	TMEM33	0	NaN	1.61424	0.917251			8.5	-				2	2.7022	20191000	2	2	0	2	0	NaN	NaN	NaN	NaN	23.0938	22.6422	21.518	20.1657	22.0774
P62491;Q15907;P62491-2;Q15907-2	Ras-related protein Rab-11A;Ras-related protein Rab-11B	RAB11A;RAB11B	0	NaN	1.49324	1.91293	+		15.7	-;mito-interacting				3	4.3114	52222000	6	3	0	3	0	NaN	NaN	NaN	22.0519	22.2366	22.5739	20.6876	20.3222	21.3729
O60762	Dolichol-phosphate mannosyltransferase subunit 1	DPM1	0	NaN	1.43161	1.81131	+		8.5	-				2	2.7216	48615000	4	3	0	3	0	NaN	NaN	NaN	22.5076	23.3126	23.2706	21.5459	22.0336	21.2164
O43292;O43292-2	Glycosylphosphatidylinositol anchor attachment 1 protein	GPAA1	0	NaN	1.348	2.07059	+		5.5	-			Endoplasmic reticulum, Cytosol	3	5.0098	32394000	7	2	0	2	0	NaN	NaN	NaN	22.5008	22.6578	NaN	20.9632	21.5245	21.2063
Q7Z7F7;Q7Z7F7-2	39S ribosomal protein L55, mitochondrial	MRPL55	-0.00114886	0.00164894	0.0385011	0.0589689			37.5	+	Matrix	LSU;Mitochondrial central dogma;Mitochondrial ribosome;Translation		4	30.788	329640000	25	9	3	3	3	23.6772	23.4784	23.85	23.5012	23.7859	23.8376	24.0604	23.3969	23.5518
P41091;Q2VIR3;Q2VIR3-2	Eukaryotic translation initiation factor 2 subunit 3;Putative eukaryotic translation initiation factor 2 subunit 3-like protein	EIF2S3;EIF2S3L	-0.00463168	0.0225558	-0.0198568	0.0806827			54.4	-				22	323.31	3652700000	194	9	3	3	3	25.9937	26.0037	26.0225	25.953	25.923	26.0981	26.1124	26.0395	25.8818
P37108	Signal recognition particle 14 kDa protein	SRP14	-0.0064462	0.0274972	-0.070811	0.403738			68.4	-				9	323.31	2818100000	80	9	3	3	3	26.5986	26.5872	26.6741	26.55	26.5442	26.5727	26.6806	26.4804	26.7183
P14866;P14866-2	Heterogeneous nuclear ribonucleoprotein L	HNRNPL	-0.00882022	0.0414889	-0.0286643	0.117308			58.7	-				24	323.31	5603700000	275	9	3	3	3	26.1749	25.958	26.089	25.8956	26.1005	26.1663	26.1511	26.0319	26.0654
Q13084	39S ribosomal protein L28, mitochondrial	MRPL28	-0.00945727	0.0139873	-0.197731	0.289315			41.8	+	Matrix	LSU;Mitochondrial central dogma;Mitochondrial ribosome;Translation		7	16.681	260200000	22	9	3	3	3	23.7423	23.6724	23.8206	23.7684	23.6762	23.2259	24.148	23.3889	23.7267
P62841	40S ribosomal protein S15	RPS15	-0.0125103	0.0820501	-0.159842	1.48535			70.3	-			Endoplasmic reticulum, Cytosol	9	323.31	8684400000	161	9	3	3	3	28.7095	28.644	28.7781	28.5767	28.5008	28.6121	28.6608	28.7905	28.7179
P53618	Coatomer subunit beta	COPB1	-0.0144132	0.024021	0.267919	0.749721			12.4	-				9	21.961	244750000	30	8	3	3	2	22.8325	NaN	22.9598	23.3209	23.1141	23.1005	22.723	22.8064	23.2023
O00203;O00203-3;Q13367;Q13367-3;Q13367-4	AP-3 complex subunit beta-1	AP3B1	-0.0145664	0.0431252	0.0329774	0			4	-				4	6.3076	89527000	14	7	3	1	3	22.1124	22.4175	22.261	22.3112	NaN	NaN	22.2294	22.424	22.1811
O75521;O75521-2	Enoyl-CoA delta isomerase 2, mitochondrial	ECI2	-0.0157166	0.065941	-0.106408	0.95153			21.6	+	Matrix	Fatty acid oxidation;Lipid metabolism;Metabolism		7	79.441	406560000	59	9	3	3	3	23.8067	23.5867	23.5951	23.5176	23.6281	23.5707	23.6687	23.7548	23.6121
P62861	40S ribosomal protein S30	FAU	-0.0170511	0.0191671	0.128325	0.350883			32.2				Endoplasmic reticulum, Cytosol	4	12.169	3524800000	63	9	3	3	3	28.5262	27.611	28.4338	28.59	28.1004	28.3168	28.1001	28.2806	28.2415
P13010	X-ray repair cross-complementing protein 5	XRCC5	-0.0181338	0.144679	-0.018493	0.0996468			69.8	-				39	323.31	6284100000	340	9	3	3	3	25.7598	25.8489	25.892	25.9319	25.8474	25.7203	25.899	25.8115	25.8446
Q13011	Delta(3,5)-Delta(2,4)-dienoyl-CoA isomerase, mitochondrial	ECH1	-0.0189718	0.0453581	-0.00643667	0.0125802			31.4	+	Matrix	Lipid metabolism;Metabolism		7	62.906	223480000	27	9	3	3	3	23.3038	22.9584	23.0613	23.3495	23.1342	22.8774	22.9274	23.2316	23.2214
Q69YN4;Q69YN4-3;Q69YN4-2;Q69YN4-4	Protein virilizer homolog	KIAA1429	-0.0199623	0.0354754	0.196424	0.528784			7.4	-				11	20.22	170580000	29	9	3	3	3	22.1879	22.1168	22.4563	22.4274	22.4453	22.5374	22.0021	22.2629	22.5558
Q15029;Q15029-2;Q15029-3	116 kDa U5 small nuclear ribonucleoprotein component	EFTUD2	-0.0201753	0.0457926	0.0678914	0.164005			28.9	-				21	41.267	470020000	64	9	3	3	3	23.1963	23.0884	23.2024	23.1595	23.3473	23.2445	22.9386	23.4435	23.1656
P30419;P30419-2;O60551	Glycylpeptide N-tetradecanoyltransferase 1	NMT1	-0.0210864	0.0243628	0.191817	0.386324			16.5	-				6	14.376	222360000	18	9	3	3	3	22.9634	22.35	23.1071	23.2028	22.8012	23.0553	23.0361	22.9635	22.4843
P16401	Histone H1.5	HIST1H1B	-0.0211875	0.0362851	0.122508	0.147551			32.7	-				9	29.812	624290000	36	9	3	3	3	25.0975	25.0923	24.7105	25.6153	24.6934	25.0226	24.6916	25.0888	25.1834
P62081	40S ribosomal protein S7	RPS7	-0.021492	0.0643827	0.0308393	0.0915828			66.5	-			Endoplasmic reticulum, Cytosol	15	251.23	12371000000	154	9	3	3	3	28.1372	27.9906	28.2543	28.1499	28.0549	28.3343	28.072	28.3236	28.0509
P17980	26S protease regulatory subunit 6A	PSMC3	-0.0273596	0.131948	0.173395	0.334361			39	-				12	50.962	300560000	40	9	3	3	3	23.4391	23.4584	23.246	23.5054	23.9796	23.2607	23.3732	23.4784	23.374
Q7Z739;Q9BYJ9	YTH domain-containing family protein 3;YTH domain-containing family protein 1	YTHDF3;YTHDF1	-0.0282097	0.0332106	0.0874532	0.104584			11.5	-				6	10.591	97073000	15	9	3	3	3	22.3891	22.4913	23.2884	22.2436	23.1841	23.0881	22.6753	22.7961	22.782
O43809	Cleavage and polyadenylation specificity factor subunit 5	NUDT21	-0.0290731	0.111818	-0.0876408	0.165786			20.7	-				4	8.8778	188660000	19	8	3	3	2	23.4205	NaN	23.3806	23.4832	23.57	22.9727	23.554	23.3102	23.4246
Q08211;Q08211-2	ATP-dependent RNA helicase A	DHX9	-0.0291303	0.3733	-0.0980835	1.50807			49.8	-				50	323.31	4609400000	346	9	3	3	3	25.2791	25.361	25.3683	25.2265	25.2607	25.3143	25.3341	25.3861	25.3756
O94776;O94776-2	Metastasis-associated protein MTA2	MTA2	-0.0311267	0.0818191	-0.0200208	0.112024			42.2	-				22	157.49	1543700000	117	9	3	3	3	24.402	23.9889	24.25	24.174	24.2424	24.2577	24.1498	24.3541	24.2303
P42167;P42167-2;P42166;P42167-3	Lamina-associated polypeptide 2, isoforms beta/gamma;Thymopoietin;Thymopentin	TMPO	-0.0314356	0.073946	0.0486546	0.257619			24.2	-				7	36.033	224110000	26	9	3	3	3	22.8594	23.132	23.3415	23.298	23.1374	23.1378	23.0883	23.248	23.0909
Q8NF91;Q8NF91-4;Q8NF91-8;Q8NF91-2;Q8NF91-7	Nesprin-1	SYNE1	-0.032608	0.0418385	-0.038317	0.21674			0.3	-				2	2.8756	444810000	13	8	3	2	3	25.1761	25.8737	25.0256	25.3146	NaN	25.3909	25.443	25.4328	25.2974
Q15477	Helicase SKI2W	SKIV2L	-0.0328147	0	-0.298714	0.326843			3.2	-				3	5.1901	16841000	9	5	2	2	1	NaN	NaN	20.3834	19.9882	20.2469	NaN	20.0036	20.9276	20.3175
P08670;P17661;P41219;P41219-2;P14136;P14136-2;P14136-3;P07197;Q16352;P07197-2	Vimentin	VIM	-0.0332642	0.108002	0.0983346	0.147037			82.2	-				40	323.31	6766700000	379	9	3	3	3	25.9564	26.0651	25.8154	26.5422	25.8896	25.7998	26.0939	25.814	26.0287
P51665	26S proteasome non-ATPase regulatory subunit 7	PSMD7	-0.0347589	0.0422972	0.292877	0.800022			44.4	-				10	40.967	296810000	36	9	3	3	3	24.1303	23.4616	24.1376	24.2365	24.2743	24.2016	23.6383	23.9786	24.2169
P24534	Elongation factor 1-beta	EEF1B2	-0.034764	0.109985	0.103015	0.86691			68.9	-				12	317.78	5147100000	95	9	3	3	3	27.1128	26.9671	27.3411	27.3592	27.2612	27.2139	27.2451	27.1378	27.1424
Q9BY77;Q9BY77-2	Polymerase delta-interacting protein 3	POLDIP3	-0.0369094	0.337459	-0.101113	0.657116			10.2	-				3	9.5418	72667000	9	8	3	3	2	22.1033	NaN	22.178	21.9705	22.1935	22.0653	22.1978	22.2089	22.1259
A1L0T0	Acetolactate synthase-like protein	ILVBL	-0.0388616	0.0295451	2.11914	2.16061	+		8.5	-				4	11.452	68840000	11	8	2	3	3	20.3413	21.2909	20.9416	22.5603	23.1929	23.2946	21.5521	20.3834	20.7548
P12956;P12956-2	X-ray repair cross-complementing protein 6	XRCC6	-0.0402889	0.587805	-0.061786	0.753293			58.9	-				35	323.31	6304900000	323	9	3	3	3	25.9817	26.0074	25.9326	26.0143	25.9266	25.9164	25.9725	26.0426	26.0276
O75822;O75822-3;O75822-2	Eukaryotic translation initiation factor 3 subunit J	EIF3J	-0.0431245	0.103282	0.093317	0.288785			63.6	-				16	323.31	4876300000	150	9	3	3	3	26.2818	26.1773	26.6143	26.3993	26.3722	26.7112	26.3082	26.5432	26.3514
Q16531;Q16531-2	DNA damage-binding protein 1	DDB1	-0.044335	0.128378	0.264289	1.28249			31.1	-				27	135.43	1175800000	108	9	3	3	3	23.8925	23.5005	23.8166	23.8715	24.11	24.1538	23.7257	23.7569	23.8599
Q16630;Q16630-2;Q16630-3	Cleavage and polyadenylation specificity factor subunit 6	CPSF6	-0.044946	0.283939	-0.0543976	0.224511			19.8	-				7	214.63	368640000	34	9	3	3	3	23.6561	23.8186	23.6744	23.837	23.7414	23.5424	23.7204	23.8369	23.7267
P60866;P60866-2	40S ribosomal protein S20	RPS20	-0.0469189	0.20244	-0.0100231	0.0428016			48.7	-			Endoplasmic reticulum, Cytosol	7	197.37	10073000000	113	9	3	3	3	28.4399	28.4722	28.5961	28.5314	28.5002	28.5873	28.6959	28.5103	28.4428
Q9Y305;Q9Y305-2;Q9Y305-4;Q9Y305-3	Acyl-coenzyme A thioesterase 9, mitochondrial	ACOT9	-0.0471992	0.148149	-0.14694	0.84207			54.2	+	MIM	Lipid metabolism;Metabolism		23	156.11	1989900000	157	9	3	3	3	24.7362	24.4326	24.6683	24.5263	24.4535	24.5582	24.7561	24.5123	24.7105
O43242;O43242-2	26S proteasome non-ATPase regulatory subunit 3	PSMD3	-0.0473626	0.160477	0.130443	0.860119			25.3	-				11	41.001	328830000	51	9	3	3	3	23.0501	22.7979	23.0795	23.1813	23.1015	23.1781	22.9955	22.9261	23.1479
Q99459	Cell division cycle 5-like protein	CDC5L	-0.0493685	0.0657273	0.049071	0.0709948			16.1	-				9	17.393	268580000	17	9	3	3	3	23.4656	23.2846	22.9682	23.5126	23.1471	23.3541	23.2996	22.9066	23.6603
P51991	Heterogeneous nuclear ribonucleoprotein A3	HNRNPA3	-0.05001	0.208983	-0.0890058	0.43447			46	-				18	323.31	3286600000	163	9	3	3	3	26.2003	25.966	26.2027	25.9398	26.1409	26.1712	26.1756	26.2569	26.0865
Q2NL82	Pre-rRNA-processing protein TSR1 homolog	TSR1	-0.0522188	0.13434	0.135135	0.452907			23.8	-				14	70.777	473860000	57	9	3	3	3	23.4257	23.2591	23.4945	23.6219	23.5966	23.5229	23.2887	23.6925	23.3547
Q7L0Y3	Mitochondrial ribonuclease P protein 1	TRMT10C	-0.0522817	0.065031	-0.370076	0.828472			26.8	+	Matrix	Mitochondrial central dogma;mtRNA granules;mtRNA metabolism;mt-tRNA modifications;Polycistronic mtRNA processing		9	17.753	167140000	29	8	3	3	2	23.4816	NaN	23.2945	23.0562	23.1215	23.033	23.7392	23.0469	23.5348
Q13263;Q13263-2	Transcription intermediary factor 1-beta	TRIM28	-0.0548903	0.269258	-0.0445881	0.3102			33.2	-				18	113.44	1065300000	103	9	3	3	3	24.151	24.2135	24.4169	24.2243	24.2042	24.3838	24.3345	24.3249	24.2867
P14625;Q58FF3	Endoplasmin	HSP90B1	-0.0569057	0.120826	0.169573	0.462945			47.2	-			Endoplasmic reticulum	32	323.31	2991600000	222	9	3	3	3	24.794	25.2059	24.9643	25.1266	25.1048	25.4122	24.8509	25.2742	25.0098
P49321;P49321-2;P49321-3;P49321-4	Nuclear autoantigenic sperm protein	NASP	-0.0579173	0.0683123	0.488693	0.894325			20.6	-				10	41.182	333810000	34	9	3	3	3	22.399	22.8193	22.8869	23.2939	23.2328	23.2182	22.3041	23.181	22.7938
Q1KMD3	Heterogeneous nuclear ribonucleoprotein U-like protein 2	HNRNPUL2	-0.0618871	0.566349	-0.225466	1.86632			42.4	-				26	323.31	2023000000	162	9	3	3	3	25.1707	25.1221	25.1853	24.995	25.0475	24.9449	25.132	25.2676	25.2641
Q6UB35;Q6UB35-2	Monofunctional C1-tetrahydrofolate synthase, mitochondrial	MTHFD1L	-0.0633742	0.151238	-0.192672	0.659651			50.2	+	Matrix	Folate and 1-C metabolism;Metabolism;Vitamin metabolism		38	323.31	5175200000	277	9	3	3	3	26.0708	26.1348	26.4251	26.1608	26.1413	25.9408	26.4517	26.0668	26.3024
P23396;P23396-2	40S ribosomal protein S3	RPS3	-0.0635611	1.09602	-0.0793584	1.0515			86.4	-			Endoplasmic reticulum, Cytosol	27	323.31	29957000000	363	9	3	3	3	28.5829	28.5937	28.5813	28.6085	28.5731	28.529	28.6476	28.6972	28.6038
Q92626;Q92626-2	Peroxidasin homolog	PXDN	-0.063633	0.137005	-0.327028	0.76672			11.6	-				12	39.3	264560000	38	8	3	3	2	23.0319	NaN	23.0963	22.5038	22.9555	22.9427	23.3462	22.9014	23.1354
P06858	Lipoprotein lipase	LPL	-0.0671921	0	-0.000598907	0			11.2	-				3	19.931	85747000	4	5	3	1	1	NaN	NaN	22.9296	NaN	NaN	22.9962	23.1299	23.0069	22.8535
Q96CU9;Q96CU9-3;Q96CU9-2	FAD-dependent oxidoreductase domain-containing protein 1	FOXRED1	-0.0677872	0.1297	-0.340046	1.54388			31.1	+	MIM	CI assembly factors;Complex I;OXPHOS;OXPHOS assembly factors		11	107.3	586470000	58	9	3	3	3	24.1477	24.6155	23.997	24.1383	23.9791	23.826	24.4079	24.2479	24.3078
P49590;P49590-2;P12081;P12081-3;P12081-2;P12081-4	Probable histidine--tRNA ligase, mitochondrial;Histidine--tRNA ligase, cytoplasmic	HARS2;HARS	-0.0686979	0.143108	0.0503356	0.120071			19.4	-;+	Matrix	Mitochondrial central dogma;mt-tRNA synthetases;Translation		8	17.483	169730000	24	8	3	3	2	22.2531	NaN	22.4192	22.4233	22.6187	22.3236	22.5943	22.1665	22.4538
P39687;O95626;O43423	Acidic leucine-rich nuclear phosphoprotein 32 family member A	ANP32A	-0.0694908	0.0598588	1.12859	0			20.1	-				5	4.1901	90022000	12	6	3	1	2	22.2779	NaN	22.4338	NaN	NaN	23.5539	22.22	23.0197	22.0362
P35606;P35606-2	Coatomer subunit beta	COPB2	-0.0703328	0.188451	0.106735	0.290557			28.5	-			Endoplasmic reticulum	18	49.737	530330000	40	9	3	3	3	23.7965	23.5452	23.612	23.6682	23.9615	23.8553	23.565	23.6393	23.9604
O95983;O95983-2	Methyl-CpG-binding domain protein 3	MBD3	-0.0713908	0.143851	0.22616	0.974813			27.8	-				6	32.383	206350000	20	9	3	3	3	23.0162	22.6067	23.1091	23.2723	23.2216	23.1307	23.0991	22.782	23.0651
Q15084;Q15084-5;Q15084-3;Q15084-4;Q15084-2	Protein disulfide-isomerase A6	PDIA6	-0.0727984	0.329646	-0.0732568	0.36715			36.1	-			Endoplasmic reticulum, Cytosol	14	323.31	4206600000	163	9	3	3	3	26.4285	26.3249	26.4565	26.3866	26.4373	26.3848	26.5562	26.3129	26.5593
P52732	Kinesin-like protein KIF11	KIF11	-0.0733744	0.585046	0.00628026	0.0302176			36.5	-				30	304.54	1927000000	182	9	3	3	3	24.1176	24.2029	24.2189	24.2018	24.2124	24.3642	24.2232	24.344	24.1923
Q16186	Proteasomal ubiquitin receptor ADRM1	ADRM1	-0.0763003	0.264646	0.160252	0.734683			10.3	-				3	8.567	85198000	10	9	3	3	3	22.4261	22.1493	22.3277	22.4248	22.5743	22.6135	22.3293	22.2659	22.5367
Q8N684;Q8N684-2;Q8N684-3	Cleavage and polyadenylation specificity factor subunit 7	CPSF7	-0.0763404	0.36654	-0.0234375	0.0720475			9.3	-				3	36.015	89889000	15	9	3	3	3	22.1701	22.3263	22.2873	22.4491	22.3425	22.1508	22.2006	22.4513	22.3608
P29558;P29558-2;Q6XE24;Q6XE24-3;Q6XE24-4;Q6XE24-5;Q6XE24-2	RNA-binding motif, single-stranded-interacting protein 1;RNA-binding motif, single-stranded-interacting protein 3	RBMS1;RBMS3	-0.0764319	0.202762	-0.121092	0.672035			9.1	-				3	18.101	196620000	20	8	3	3	2	23.9562	NaN	23.6398	23.7256	23.6755	23.8588	23.9653	23.759	23.8989
Q9Y5A9;Q9Y5A9-2	YTH domain-containing family protein 2	YTHDF2	-0.077095	0.260146	-0.0404644	0.109545			12.3	-				7	10.865	209030000	22	9	3	3	3	23.0096	22.9855	23.1156	23.0878	23.1943	22.9385	22.9723	23.3331	23.0366
P26196	Probable ATP-dependent RNA helicase DDX6	DDX6	-0.0776844	0.19915	0.0735429	0.351838			29	-				10	26.871	372350000	47	9	3	3	3	23.9296	23.5139	23.9868	24.05	24.0423	23.7916	23.9016	23.8512	23.9105
P26641;P26641-2	Elongation factor 1-gamma	EEF1G	-0.0777194	0.238611	0.0057106	0.0188134			71.4	-				29	323.31	10286000000	299	9	3	3	3	26.6742	26.8159	26.9947	26.9317	26.8198	26.9837	26.7881	27.0796	26.8504
Q6PI48	Aspartate--tRNA ligase, mitochondrial	DARS2	-0.080946	0.353399	-0.107986	0.539088			42.2	+	Matrix	Mitochondrial central dogma;mt-tRNA synthetases;Translation		19	173.76	1444300000	130	9	3	3	3	24.7812	24.8732	24.7205	24.721	24.7593	24.8135	25.0351	24.7529	24.8298
Q5T749	Keratinocyte proline-rich protein	KPRP	-0.0817343	0.0395791	-0.474593	0.669587			49.1	-				21	234.94	1042800000	83	9	3	3	3	25.0659	23.3019	22.997	23.0783	23.4841	23.6238	23.5387	23.6514	24.4198
P14923;P35222	Junction plakoglobin	JUP	-0.0834332	0.0394119	-0.56182	0.347468			30.9	-				17	67.017	307190000	24	9	3	3	3	23.0596	22.1179	22.5673	22.2466	22.0903	21.9727	22.0396	21.9594	23.996
Q9BYD1	39S ribosomal protein L13, mitochondrial	MRPL13	-0.0846786	0.216677	-0.213998	0.377895			56.2	+	Matrix	LSU;Mitochondrial central dogma;Mitochondrial ribosome;Translation		9	22.866	651780000	56	9	3	3	3	24.3739	24.0693	24.2508	24.2453	24.3595	23.7013	24.4801	24.0738	24.3942
Q9H9J2	39S ribosomal protein L44, mitochondrial	MRPL44	-0.0858885	0.0938297	-0.0520471	0.0545588			31	+	Matrix	LSU;Mitochondrial central dogma;Mitochondrial ribosome;Translation		8	71.14	483730000	43	9	3	3	3	24.3892	23.9154	24.0396	24.2559	24.3312	23.8586	24.6459	23.6442	24.3118
Q96GA3	Protein LTV1 homolog	LTV1	-0.0865167	0.121495	-0.21681	1.14426			12	-				5	7.4063	117540000	10	8	3	3	2	22.8428	22.2318	NaN	22.435	22.4105	22.3755	22.6461	22.7629	22.4625
Q9Y262;Q9Y262-2	Eukaryotic translation initiation factor 3 subunit L	EIF3L	-0.0873954	0.268663	-0.0180346	0.0324053			52.7	-				28	323.31	10717000000	288	9	3	3	3	28.9222	28.6262	28.6134	28.9719	28.9453	28.4527	28.9496	28.6648	28.8097
P62249	40S ribosomal protein S16	RPS16	-0.0889683	0.293474	-0.114745	0.569543			81.5	-			Endoplasmic reticulum, Cytosol	20	226.84	19956000000	245	9	3	3	3	29.2707	28.9127	29.0935	29.1794	29.0469	28.9733	29.2258	29.2671	29.0509
Q9BPW8	Protein NipSnap homolog 1	NIPSNAP1	-0.0902131	0.21336	-0.172348	0.373758			33.1	+	Matrix	Autophagy;Mitochondrial dynamics and surveillance;Mitophagy		8	130.96	1144300000	71	9	3	3	3	25.0301	25.0231	24.8619	24.8765	25.0965	24.6958	25.3674	24.9514	24.867
P62701;Q8TD47;P22090	40S ribosomal protein S4, X isoform	RPS4X	-0.0923951	0.508535	-0.0545235	0.28723			68.1	-				24	323.31	27234000000	319	9	3	3	3	28.2088	28.0901	28.2158	28.1902	28.1612	28.2769	28.2168	28.3986	28.1765
Q6P161	39S ribosomal protein L54, mitochondrial	MRPL54	-0.0931638	0.0646161	-0.0305144	0.0281332			48.6	+	Matrix	LSU;Mitochondrial central dogma;Mitochondrial ribosome;Translation		3	24.877	329450000	21	8	3	3	2	24.4109	NaN	23.8627	24.2823	24.3408	23.9753	24.5692	23.5375	24.5831
O43143;O60231	Pre-mRNA-splicing factor ATP-dependent RNA helicase DHX15	DHX15	-0.0942949	0.493718	-0.114866	0.455684			33	-				20	59.316	525630000	73	9	3	3	3	23.6359	23.7219	23.7566	23.5949	23.8408	23.6171	23.6562	23.911	23.8302
Q13547	Histone deacetylase 1	HDAC1	-0.0944786	1.01101	-0.143208	0.951014			29.7	-				11	38.323	226210000	26	9	3	3	3	23.3273	23.2372	23.2523	23.342	23.1338	23.1948	23.3781	23.3033	23.4189
P62280	40S ribosomal protein S11	RPS11	-0.0949357	0.488337	-0.0848872	0.350879			65.8	-			Cytosol	15	273.45	10395000000	182	9	3	3	3	27.3548	27.3248	27.4321	27.4045	27.2618	27.4755	27.4138	27.6195	27.3632
Q6NUQ4;Q6NUQ4-2	Transmembrane protein 214	TMEM214	-0.0957915	1.25975	-0.344939	2.17555			31.1	-			Endoplasmic reticulum, Golgi apparatus, Cytosol	16	73.233	633990000	67	9	3	3	3	23.9295	24.0094	23.9095	23.6973	23.5907	23.8129	24.0675	24.0086	24.0597
Q96DV4;Q96DV4-2	39S ribosomal protein L38, mitochondrial	MRPL38	-0.0960642	0.205678	-0.191058	0.421329			36.3	+	Matrix	LSU;Mitochondrial central dogma;Mitochondrial ribosome;Translation		11	69.723	555170000	60	9	3	3	3	23.9419	23.762	24.008	23.7934	23.9913	23.6423	24.3283	23.8095	23.8623
Q96AQ6;Q96AQ6-2;Q96AQ6-3	Pre-B-cell leukemia transcription factor-interacting protein 1	PBXIP1	-0.0977147	0.29489	-0.273867	1.05576			13	-				8	22.21	131880000	21	9	3	3	3	22.7985	22.5751	22.3566	22.6228	22.242	22.337	22.6678	22.6053	22.7502
P62316;P62316-2	Small nuclear ribonucleoprotein Sm D2	SNRPD2	-0.0991675	0.225273	-0.163754	0.422617			61.9	-				8	323.31	3337900000	92	9	3	3	3	26.5703	26.2176	26.3737	26.2159	26.5018	26.2502	26.6613	26.2128	26.5851
Q92769;Q92769-3;O15379;O15379-2	Histone deacetylase 2	HDAC2	-0.0998065	0.489281	-0.0550594	0.721906			32.6	-				12	49.212	835930000	69	9	3	3	3	24.6431	24.3677	24.411	24.4743	24.5617	24.5201	24.6217	24.554	24.5455
P61604	10 kDa heat shock protein, mitochondrial	HSPE1	-0.100697	0.0734913	-0.255219	0.584092			52	+	Matrix	Protein import, sorting and homeostasis;Chaperones;Protein homeostasis		5	11.672	384540000	34	9	3	3	3	23.8028	25.2961	24.0074	24.1856	23.954	24.5032	24.2447	24.59	24.5737
Q16576;Q16576-2	Histone-binding protein RBBP7	RBBP7	-0.101152	0.117056	-0.016044	0.0416353			53.9	-				13	104.23	610560000	43	9	3	3	3	24.4679	23.4962	24.28	24.0025	24.2228	24.2741	24.2778	23.9799	24.2898
A4D1E9;A4D1E9-2;A4D1E9-3	GTP-binding protein 10	GTPBP10	-0.102226	0.218986	-0.143658	0.313188			34.1	+	Matrix	Mitochondrial central dogma;Mitochondrial ribosome assembly;Translation		9	28.046	435160000	33	9	3	3	3	23.9746	23.7435	23.9684	23.8347	24.0164	23.711	24.1982	23.6701	24.1248
Q14197	Peptidyl-tRNA hydrolase ICT1, mitochondrial	ICT1	-0.103164	0.237517	-0.227136	0.533344			36.4	+	Matrix	LSU;Mitochondrial central dogma;Mitochondrial ribosome;Translation;Translation factors		7	33.351	454470000	42	9	3	3	3	24.3151	24.2355	24.3531	24.1907	24.3171	24.0239	24.7113	24.1351	24.3668
Q09161	Nuclear cap-binding protein subunit 1	NCBP1	-0.103735	0.281632	-0.029644	0.125605			27.1	-				16	59.325	800280000	71	9	3	3	3	24.0716	23.7159	24.2104	24.2281	23.9366	24.0555	24.0822	24.1379	24.089
Q9BRS2	Serine/threonine-protein kinase RIO1	RIOK1	-0.104044	0.243964	0.0593166	0.11791			11.8	-				6	13.389	128050000	15	7	3	2	2	22.4157	NaN	22.6037	22.8084	22.5377	NaN	22.3849	22.7164	22.7398
O95782;O95782-2	AP-2 complex subunit alpha-1	AP2A1	-0.105552	0.514556	-0.135283	0.502767			18.8	-				16	41.654	1362100000	77	9	3	3	3	26.5055	26.5616	26.3597	26.3958	26.6328	26.309	26.4684	26.5752	26.6999
P22626;P22626-2	Heterogeneous nuclear ribonucleoproteins A2/B1	HNRNPA2B1	-0.108512	0.662246	-0.181355	1.17968			75.6	-				32	323.31	23175000000	438	9	3	3	3	28.3876	28.2322	28.2981	28.1588	28.2374	28.3031	28.437	28.5035	28.3028
O43390;O43390-2;O43390-3;O43390-4	Heterogeneous nuclear ribonucleoprotein R	HNRNPR	-0.108707	0.405633	-0.124968	1.16316			48.3	-				26	316.07	2602700000	192	9	3	3	3	25.8906	25.5142	25.7692	25.6205	25.7486	25.7561	25.8798	25.8254	25.7949
P43243;P43243-2	Matrin-3	MATR3	-0.109643	0.748065	-0.0641454	0.56707			43.7	-				27	323.31	3483400000	188	9	3	3	3	26.5018	26.341	26.4518	26.4916	26.4944	26.4452	26.5922	26.5855	26.446
Q92552;Q92552-2	28S ribosomal protein S27, mitochondrial	MRPS27	-0.114447	0.262497	-0.109557	0.252931			44.9	+	Matrix	Mitochondrial central dogma;Mitochondrial ribosome;SSU;Translation		15	151.37	1231400000	72	9	3	3	3	24.8794	24.5793	24.5885	24.8042	24.7585	24.4992	25.0493	24.5533	24.788
O43318;O43318-2;O43318-4;O43318-3	Mitogen-activated protein kinase kinase kinase 7	MAP3K7	-0.116659	0.206321	-0.346934	1.25977			14.4	-				6	23.015	141670000	12	9	3	3	3	22.8042	22.5643	23.1895	22.7128	22.5872	22.5672	23.211	22.8579	22.8391
Q14558;Q14558-2	Phosphoribosyl pyrophosphate synthase-associated protein 1	PRPSAP1	-0.117008	0.145191	0.168804	1.28407			37.9	-				9	71.381	375470000	40	9	3	3	3	23.6438	23.8569	22.89	23.7508	23.7743	23.723	23.4805	23.6874	23.5738
Q6P1L8	39S ribosomal protein L14, mitochondrial	MRPL14	-0.117441	0.246206	-0.10588	0.190432			42.8	+	Matrix	LSU;Mitochondrial central dogma;Mitochondrial ribosome;Translation		6	36.103	394820000	30	9	3	3	3	24.0983	23.8162	23.7019	23.9937	24.0772	23.5801	24.1455	23.6951	24.1281
Q96PK6;Q96PK6-2;Q96PK6-3;Q96PK6-4	RNA-binding protein 14	RBM14	-0.117446	1.40554	-0.298312	2.27601			25					11	30.775	388960000	40	9	3	3	3	23.2697	23.2134	23.2706	23.0694	22.9979	23.1438	23.4273	23.3693	23.3094
P15880	40S ribosomal protein S2	RPS2	-0.11919	1.46867	-0.0655664	0.838173			58	-			Endoplasmic reticulum, Cytosol	19	323.31	22682000000	320	9	3	3	3	28.1047	28.1617	28.1427	28.166	28.1915	28.2125	28.2484	28.3172	28.2011
P62241	40S ribosomal protein S8	RPS8	-0.124937	0.921805	-0.0575905	0.236724			64.4	-			Endoplasmic reticulum, Cytosol	17	323.31	11054000000	209	9	3	3	3	27.831	27.863	27.8952	27.8926	27.8252	28.0735	28.0052	28.0832	27.8756
Q8IXB1;Q8IXB1-2;Q8IXB1-3	DnaJ homolog subfamily C member 10	DNAJC10	-0.127688	0.757863	0.0351575	0.173237			20.3	-				12	26.646	342300000	49	9	3	3	3	22.8566	22.8306	22.8903	23.0477	23.0198	22.9985	22.8452	23.0124	23.103
Q9Y676	28S ribosomal protein S18b, mitochondrial	MRPS18B	-0.127958	0.321258	-0.0202281	0.0448075			49.2	+	Matrix	Mitochondrial central dogma;Mitochondrial ribosome;SSU;Translation		9	160.12	1159000000	64	9	3	3	3	25.3586	25.143	25.347	25.3363	25.4792	25.3564	25.659	25.1483	25.4253
Q8IVS2;Q8IVS2-2	Malonyl-CoA-acyl carrier protein transacylase, mitochondrial	MCAT	-0.128994	0.40421	-0.148343	0.318327			51	+	Matrix	Lipid metabolism;Metabolism;Type II fatty acid synthesis		14	189.16	643590000	68	9	3	3	3	24.037	23.714	23.7296	23.9622	23.9941	23.4663	24.1044	23.8097	23.9535
P17844;P17844-2	Probable ATP-dependent RNA helicase DDX5	DDX5	-0.130437	1.43264	-0.21538	1.88088			59.9	-				37	323.31	8706600000	309	9	3	3	3	27.0168	27.0079	27.0443	26.8882	26.9343	26.9916	27.0857	27.227	27.1475
Q9Y5S9;Q9Y5S9-2	RNA-binding protein 8A	RBM8A	-0.131248	0.36725	-0.209394	0.650604			32.2	-				3	9.6224	97558000	12	7	3	2	2	23.0881	NaN	22.916	22.8623	NaN	22.9855	22.9548	23.1449	23.3002
Q9Y6G3	39S ribosomal protein L42, mitochondrial	MRPL42	-0.131331	0.313665	0.0114002	0			26.8	+	Matrix	LSU;Mitochondrial central dogma;Mitochondrial ribosome;Translation		2	13.611	132060000	11	7	3	1	3	23.4098	23.147	23.1829	NaN	23.3893	NaN	23.6126	23.0985	23.4227
Q96C36	Pyrroline-5-carboxylate reductase 2	PYCR2	-0.133698	0.4047	-0.202578	0.763872			43.1	+	Matrix	Amino acid metabolism;Metabolism;Proline metabolism		12	150.18	923050000	82	9	3	3	3	24.8194	24.4587	24.3803	24.6026	24.598	24.251	24.7225	24.6135	24.7234
Q15717;Q15717-2	ELAV-like protein 1	ELAVL1	-0.135492	0.695333	-0.220915	0.827432			40.8	-				10	95.839	628120000	78	9	3	3	3	24.2403	24.0303	24.2136	23.8589	24.1896	24.1795	24.3035	24.3962	24.1909
Q9BY44;Q9BY44-3;Q9BY44-4;Q9BY44-2	Eukaryotic translation initiation factor 2A;Eukaryotic translation initiation factor 2A, N-terminally processed	EIF2A	-0.13806	0.481767	-0.0705115	0.321274			56.4	-				25	203.19	2068300000	183	9	3	3	3	25.6492	25.3884	25.7108	25.7122	25.5547	25.6841	25.8283	25.7598	25.5745
P20042	Eukaryotic translation initiation factor 2 subunit 2	EIF2S2	-0.138533	0.507518	-0.102254	0.360155			45	-			Endoplasmic reticulum	15	323.31	2145800000	116	9	3	3	3	25.2831	25.3347	25.5229	25.4725	25.2755	25.5015	25.5154	25.6845	25.3564
Q7Z2W9;Q7Z2W9-2	39S ribosomal protein L21, mitochondrial	MRPL21	-0.139793	0.737874	-0.31986	0.983072			48.8	+	Matrix	LSU;Mitochondrial central dogma;Mitochondrial ribosome;Translation		8	43.21	425750000	46	9	3	3	3	23.9069	23.719	23.8729	23.7109	23.8576	23.3901	24.0999	23.8871	23.9312
Q52LJ0;Q52LJ0-1	Protein FAM98B	FAM98B	-0.140785	0.51188	0.0408904	0.114144			29.8	-				10	46.466	1159700000	61	9	3	3	3	26.4926	26.1655	26.3988	26.555	26.711	26.3359	26.4049	26.6341	26.4402
O00461	Golgi integral membrane protein 4	GOLIM4	-0.141948	0.430459	-0.803605	1.71939			22.6	-				12	35.967	366430000	33	9	3	3	3	24.1426	23.9244	24.004	23.4603	23.5946	23.0312	24.3562	24.2126	23.928
P46783;Q9NQ39	40S ribosomal protein S10	RPS10	-0.143864	0.723912	-0.100879	0.880387			69.1	-				15	323.31	16365000000	251	9	3	3	3	28.411	28.1623	28.3703	28.3928	28.3154	28.3644	28.5541	28.4221	28.3989
Q86V81	THO complex subunit 4	ALYREF	-0.143987	0.49496	-0.310919	0.960827			44	-				12	323.31	2539200000	101	9	3	3	3	25.9254	25.5093	25.6208	25.6949	25.6386	25.2213	25.8732	25.7852	25.8291
P62979	Ubiquitin-40S ribosomal protein S27a;Ubiquitin;40S ribosomal protein S27a	RPS27A	-0.145001	0.48976	-0.101273	0.373902			56.4	-			Nucleoli, Endoplasmic reticulum, Cytosol	9	323.31	5733800000	118	9	3	3	3	27.961	28.0121	27.7375	27.9552	27.8431	28.0435	28.1296	28.1618	27.8542
O14744;O14744-2;O14744-5;O14744-3;O14744-4	Protein arginine N-methyltransferase 5;Protein arginine N-methyltransferase 5, N-terminally processed	PRMT5	-0.147404	0.650666	-0.0517737	0.27099			74.9	-				40	323.31	34253000000	542	9	3	3	3	28.2027	27.9396	28.2638	28.2323	28.3559	28.1047	28.3317	28.2604	28.2562
Q96E29;Q96E29-3;Q96E29-2	Transcription termination factor 3, mitochondrial	MTERF3	-0.147435	0.276894	-0.10738	0.240425			12.7	+	Matrix	Mitochondrial central dogma;Mitochondrial ribosome assembly;Translation		4	14.704	170310000	11	8	3	3	2	23.2804	NaN	23.3221	23.4235	23.4044	23.1959	23.7678	23.3148	23.2634
P25205;P25205-2	DNA replication licensing factor MCM3	MCM3	-0.148489	0.665179	-0.119278	0.552095			47.3	-				31	279.82	2042100000	185	9	3	3	3	24.4425	24.5569	24.5938	24.5449	24.5153	24.6206	24.5446	24.8511	24.643
O95197-3;O95197;O95197-5;O95197-6;O95197-4;O95197-7;O95197-2	Reticulon-3	RTN3	-0.149478	0.201234	2.30921	2.9074	+		14.4	-			Endoplasmic reticulum	3	9.155	184750000	16	9	3	3	3	21.6028	21.7931	21.7352	24.1015	24.1644	24.2413	21.4839	22.4089	21.6867
Q9NP92	28S ribosomal protein S30, mitochondrial	MRPS30	-0.15506	0.21827	-0.716292	0.976093			21.2	+	Matrix	LSU;Mitochondrial central dogma;Mitochondrial ribosome;Translation		7	33.188	249060000	21	8	3	2	3	23.5433	23.5042	24.0462	22.943	23.3303	NaN	24.2341	23.4916	23.8333
Q99714;Q99714-2	3-hydroxyacyl-CoA dehydrogenase type-2	HSD17B10	-0.15524	0.399224	-0.398298	1.47233			65.1	+	Matrix	Mitochondrial central dogma;Amino acid metabolism;Branched-chain amino acid metabolism;Cholesterol, bile acid, steroid synthesis;Fatty acid oxidation;Lipid metabolism;Metabolism;Mitochondrial central dogma;mtRNA granules;mtRNA metabolism;mt-tRNA modifications;Polycistronic mtRNA processing		10	115.82	656900000	61	9	3	3	3	23.7666	23.5135	23.9935	23.5862	23.62	23.3382	24.0681	23.7612	23.91
P78527;P78527-2	DNA-dependent protein kinase catalytic subunit	PRKDC	-0.155427	1.30756	-0.118451	0.658145			29.5	-				97	323.31	3445400000	417	9	3	3	3	23.9169	24.0566	23.9765	24.1598	23.9809	23.9202	24.0658	24.1952	24.1552
P60891;P60891-2;P21108	Ribose-phosphate pyrophosphokinase 1	PRPS1	-0.158251	0.522992	0.0621243	0.308515			54.7	-				14	208.33	1937800000	112	9	3	3	3	25.4736	25.1193	25.1783	25.4182	25.5306	25.4835	25.265	25.4998	25.4811
Q8NC51;Q8NC51-2;Q8NC51-3;Q8NC51-4	Plasminogen activator inhibitor 1 RNA-binding protein	SERBP1	-0.158876	0.711735	-0.104945	0.410765			70.6	-				33	323.31	9587500000	342	9	3	3	3	26.8952	26.6958	26.882	26.918	26.7343	26.9825	26.9522	27.133	26.8644
Q14956;Q14956-2	Transmembrane glycoprotein NMB	GPNMB	-0.160879	0	NaN	0			4.2	-				2	2.5922	452600000	4	4	3	0	1	25.3076	NaN	NaN	NaN	NaN	NaN	25.8351	24.8362	25.7341
P61247	40S ribosomal protein S3a	RPS3A	-0.163429	1.08884	-0.0643177	0.432634			78.8	-			Nucleoli, Endoplasmic reticulum, Cytosol	31	323.31	27798000000	380	9	3	3	3	28.6675	28.5783	28.7691	28.714	28.7367	28.8616	28.7735	28.9205	28.8112
P63244	Guanine nucleotide-binding protein subunit beta-2-like 1;Guanine nucleotide-binding protein subunit beta-2-like 1, N-terminally processed	GNB2L1	-0.164193	0.42839	-0.056455	0.0996776			83.3	-				22	323.31	9951800000	228	9	3	3	3	26.8124	26.734	26.7546	26.6574	26.8853	27.0814	26.7588	27.2552	26.7796
Q13162	Peroxiredoxin-4	PRDX4	-0.164256	0.567265	0.16201	0.56195			47.2	+	IMS	Detoxification;Metabolism;ROS and glutathione metabolism	Endoplasmic reticulum	9	38.547	445700000	49	9	3	3	3	23.62	23.7939	23.5621	23.9053	24.1209	23.9286	24.0363	23.6853	23.7471
P82664	28S ribosomal protein S10, mitochondrial	MRPS10	-0.164761	0.238556	-0.284046	0.340536			33.3	+	Matrix	Mitochondrial central dogma;Mitochondrial ribosome;SSU;Translation		5	37.106	403580000	29	9	3	3	3	24.5451	23.8225	24.357	24.2541	24.5687	23.5439	24.5468	24.078	24.5941
Q8N3C0;Q8N3C0-4	Activating signal cointegrator 1 complex subunit 3	ASCC3	-0.165082	0.339523	-0.241273	0.549789			4.3	-				8	13.105	87279000	7	9	3	3	3	21.7833	21.7087	21.5831	21.6679	21.601	21.5776	21.6539	22.2412	21.6752
Q9NR56;Q9NR56-3;Q9NR56-4;Q9NR56-7;Q9NR56-6;Q9NR56-2;Q9NR56-5;Q5VZF2;Q9NUK0;Q9NUK0-2;Q5VZF2-3;Q5VZF2-2;Q9NUK0-4;Q9NUK0-3	Muscleblind-like protein 1	MBNL1	-0.167231	0.293479	0.222867	0.279797			25.3	-				7	14.009	184630000	19	9	3	3	3	22.8255	22.5527	23.0129	23.5003	23.3888	22.6723	23.0575	23.2334	22.602
Q9Y3B7;Q9Y3B7-2;Q9Y3B7-3	39S ribosomal protein L11, mitochondrial	MRPL11	-0.167473	0.199973	-0.225138	0.303494			51	+	Matrix	LSU;Mitochondrial central dogma;Mitochondrial ribosome;Translation		8	71.225	753180000	44	9	3	3	3	25.1718	24.7577	25.2333	25.0651	25.1193	24.8054	25.6989	24.7104	25.256
P23528;Q9Y281;Q9Y281-3	Cofilin-1	CFL1	-0.167864	0.303855	-0.250464	0.647603			64.5	-				7	38.57	555770000	46	9	3	3	3	23.9838	24.621	24.1216	24.4195	23.9882	24.0709	24.5161	24.1815	24.5325
Q9NQ92	Coordinator of PRMT5 and differentiation stimulator	COPRS	-0.168533	0	0.0583344	0			20.7	-				3	18.779	86472000	13	5	3	1	1	22.7136	NaN	NaN	NaN	22.9405	NaN	22.7832	22.6887	23.1745
Q96CW1;Q96CW1-2	AP-2 complex subunit mu	AP2M1	-0.168928	1.04511	-0.271932	1.29774			36.6	-				12	42.127	334940000	39	9	3	3	3	23.4339	23.3063	23.2445	23.2253	23.37	23.0804	23.5515	23.3941	23.5459
Q7L8L6	FAST kinase domain-containing protein 5	FASTKD5	-0.170051	0.403394	-0.198123	0.535815			14.9	+	Matrix	Mitochondrial central dogma;mtRNA granules;mtRNA metabolism;mtRNA stability and decay;Polycistronic mtRNA processing		8	19.945	170020000	15	7	3	2	2	22.6923	NaN	22.8924	22.7786	NaN	22.7501	23.0243	22.731	23.132
P07910-2;P07910-4	Heterogeneous nuclear ribonucleoproteins C1/C2	HNRNPC	-0.170667	1.0469	-0.163383	1.00941			66.6	-				23	323.31	13054000000	260	9	3	3	3	27.7434	27.5988	27.8267	27.6763	27.6532	27.8612	27.9602	27.8915	27.8291
O14979-2;O14979-3;O14979	Heterogeneous nuclear ribonucleoprotein D-like	HNRNPDL	-0.17111	0.510972	-0.0582352	0.691376			35.2	-				11	161.75	1684600000	91	9	3	3	3	25.3361	24.8918	25.3145	25.2353	25.327	25.3188	25.3581	25.3063	25.3915
Q9UKM9;Q9UKM9-2	RNA-binding protein Raly	RALY	-0.172974	0.826146	-0.274983	1.49903			31.4	-				10	38.582	774910000	73	9	3	3	3	24.0249	23.865	23.9893	23.8423	23.8501	23.8807	24.1431	24.2728	23.9822
O75323;O75323-2	Protein NipSnap homolog 2	GBAS	-0.173239	0.435413	-0.323833	0.457553			29.4	+	Matrix	Autophagy;Mitochondrial dynamics and surveillance;Mitophagy		8	35.549	392610000	37	9	3	3	3	23.8685	23.4	23.6231	23.9061	23.6005	22.9333	24.0105	23.6867	23.7142
Q96GC5;Q96GC5-3	39S ribosomal protein L48, mitochondrial	MRPL48	-0.174307	0.713837	-0.34997	1.19261			25.5	+	Matrix	LSU;Mitochondrial central dogma;Mitochondrial ribosome;Translation		5	74.676	305680000	27	9	3	3	3	23.9741	23.7608	23.709	23.8681	23.5355	23.5134	24.1381	23.8841	23.9447
P68400;Q8NEV1;P68400-2	Casein kinase II subunit alpha;Casein kinase II subunit alpha 3	CSNK2A1;CSNK2A3	-0.175158	0.346377	0.129496	0.290053			32.5	-				10	36.237	538250000	44	9	3	3	3	23.6111	22.9628	23.4858	23.9483	23.6572	23.3681	23.6006	23.5907	23.3939
Q2TAY7;Q2TAY7-2	WD40 repeat-containing protein SMU1;WD40 repeat-containing protein SMU1, N-terminally processed	SMU1	-0.175682	0.258569	-0.0637531	0.110128			17.2	-				6	19.221	111080000	20	9	3	3	3	22.6592	22.1634	22.7971	22.6938	22.779	22.4827	22.8538	22.3399	22.9531
P49792;A6NKT7;P0DJD0;P0DJD1;Q7Z3J3;Q99666;O14715;Q99666-2	E3 SUMO-protein ligase RanBP2	RANBP2	-0.178548	0.395125	-0.0608966	0.225701			8.1	-				17	27.69	419140000	38	9	3	3	3	23.1833	23.1452	23.7235	23.6311	23.2932	23.4806	23.5608	23.5765	23.4504
P60660;P60660-2;P14649	Myosin light polypeptide 6	MYL6	-0.178588	0.384813	-0.144889	0.675435			55.6	-				8	51.55	902250000	72	9	3	3	3	24.3752	24.6984	24.0612	24.4768	24.2683	24.4908	24.4663	24.5197	24.6845
Q8WWY3;Q8WWY3-4;Q8WWY3-2;Q8WWY3-3	U4/U6 small nuclear ribonucleoprotein Prp31	PRPF31	-0.179182	1.04183	-0.231487	1.50244			46.5	-				19	304.4	1364700000	104	9	3	3	3	24.6497	24.8447	24.6721	24.7411	24.6912	24.5773	24.8027	24.9805	24.9208
P54105	Methylosome subunit pICln	CLNS1A	-0.180336	0.597573	-0.0294533	0.0859536			66.7	-				9	323.31	2999000000	109	9	3	3	3	26.7842	26.4016	26.7174	26.9152	26.8571	26.5835	26.7313	26.9442	26.7686
Q7L2H7;Q7L2H7-2	Eukaryotic translation initiation factor 3 subunit M	EIF3M	-0.182482	0.431653	-0.134884	0.369815			64.7	-				20	323.31	2602600000	152	9	3	3	3	25.2373	24.7393	24.7689	25.0243	25.1486	24.7153	25.1735	24.9341	25.1853
Q13595;Q13595-2;Q13595-4;Q13595-3	Transformer-2 protein homolog alpha	TRA2A	-0.183352	0	-0.417791	1.02892			11.3	-				3	9.2895	109890000	15	6	3	2	1	23.0271	NaN	NaN	NaN	22.7978	22.7874	22.9723	23.4333	23.2257
P78344;P78344-2	Eukaryotic translation initiation factor 4 gamma 2	EIF4G2	-0.184276	0.882031	-0.124078	1.03936			47.5	-				34	287.13	2163600000	194	9	3	3	3	24.2874	23.9877	24.2437	24.3065	24.2528	24.14	24.4089	24.3456	24.317
P51659;P51659-3;P51659-2	Peroxisomal multifunctional enzyme type 2;(3R)-hydroxyacyl-CoA dehydrogenase;Enoyl-CoA hydratase 2	HSD17B4	-0.184804	0.965524	-0.0776335	0.455344			27.3	+	unknown	Lipid metabolism;Metabolism		14	131.12	711160000	85	9	3	3	3	23.4003	23.6639	23.5758	23.539	23.7261	23.6965	23.7868	23.6422	23.7655
P08865	40S ribosomal protein SA	RPSA	-0.186851	0.662857	-0.0908934	0.380023			62.4	-				15	323.31	12334000000	187	9	3	3	3	27.8843	27.751	27.5013	27.7512	27.9659	27.7075	27.8223	28.0195	27.8555
P05198	Eukaryotic translation initiation factor 2 subunit 1	EIF2S1	-0.187122	1.20385	-0.0785211	0.722693			67.6	-				20	273.73	1622500000	144	9	3	3	3	24.8002	24.6237	24.6618	24.8037	24.8092	24.7986	24.9453	24.9173	24.7844
Q16643;Q16643-3;Q16643-2	Drebrin	DBN1	-0.191078	1.11835	-0.0956294	0			9.1	-				4	26.764	89415000	9	6	3	1	2	22.194	NaN	22.2792	22.3321	NaN	NaN	22.349	22.52	22.4141
Q14978;Q14978-3;Q14978-2	Nucleolar and coiled-body phosphoprotein 1	NOLC1	-0.191595	1.5601	-0.298197	1.73581			12.2	-				8	38.437	883560000	57	9	3	3	3	24.5869	24.5572	24.565	24.5333	24.3573	24.4987	24.7226	24.6899	24.8713
P49458;P49458-2	Signal recognition particle 9 kDa protein	SRP9	-0.191606	1.02297	-0.170853	1.73012			53.5	-				5	96.685	797680000	45	9	3	3	3	24.9149	25.0011	24.7339	24.877	24.889	24.9462	25.0722	25.1441	25.0085
Q13405	39S ribosomal protein L49, mitochondrial	MRPL49	-0.192559	0.685376	-0.20247	0.78869			39.8	+	Matrix	LSU;Mitochondrial central dogma;Mitochondrial ribosome;Translation		6	125.76	538130000	52	9	3	3	3	24.1829	24.0291	24.2524	24.1592	24.2153	24.0601	24.406	24.1354	24.5007
O60506;O60506-2;O60506-3;O60506-4;O60506-5	Heterogeneous nuclear ribonucleoprotein Q	SYNCRIP	-0.193619	1.41595	-0.183627	2.40732			55.1	-				29	323.31	11529000000	328	9	3	3	3	26.7686	26.5792	26.7103	26.706	26.6907	26.6914	26.8223	26.925	26.8917
P33992	DNA replication licensing factor MCM5	MCM5	-0.194524	0.408869	-0.0705477	0.506249			40.7	-				22	64.042	1164100000	103	9	3	3	3	24.032	23.4907	24.1187	24.0361	24.0504	23.9268	23.9853	24.1433	24.0964
P09651;P09651-3;P09651-2;Q32P51	Heterogeneous nuclear ribonucleoprotein A1;Heterogeneous nuclear ribonucleoprotein A1, N-terminally processed;Heterogeneous nuclear ribonucleoprotein A1-like 2	HNRNPA1;HNRNPA1L2	-0.195607	1.21258	-0.18624	0.996597			53	-				24	323.31	21094000000	340	9	3	3	3	28.2412	28.0964	28.2054	28.0667	28.2571	28.2473	28.3201	28.5005	28.3092
Q6PKG0;Q6PKG0-3;Q659C4;Q659C4-2;Q659C4-7;Q659C4-6;Q659C4-5;Q659C4-9	La-related protein 1	LARP1	-0.197231	2.02758	-0.271423	2.0811			45.2	-			Nucleoplasm, Endoplasmic reticulum, Cytosol	32	184.23	1849600000	153	9	3	3	3	24.4922	24.4516	24.5858	24.5439	24.3776	24.3856	24.7069	24.7312	24.6832
Q9NVS2;Q9NVS2-2;Q9NVS2-3	28S ribosomal protein S18a, mitochondrial	MRPS18A	-0.200008	0.40303	-0.174005	0.519666			41.3	+	Matrix	LSU;Mitochondrial central dogma;Mitochondrial ribosome;Translation		8	15.1	384190000	35	9	3	3	3	23.5129	22.8923	23.416	23.2031	23.5397	23.1564	23.5406	23.3069	23.5737
Q9UNZ5	Leydig cell tumor 10 kDa protein homolog	C19orf53	-0.200541	0.962038	-0.0640608	0.1897			38.4	-				6	6.4192	455920000	17	9	3	3	3	24.6762	24.4648	24.546	24.9077	24.5814	24.6073	24.7997	24.8717	24.6172
P26599;P26599-2;P26599-3;O95758;O95758-2;O95758-4;O95758-1;O95758-6;O95758-5;O95758-7	Polypyrimidine tract-binding protein 1	PTBP1	-0.200804	1.39097	-0.155469	1.49901			72.5	-				24	323.31	11484000000	263	9	3	3	3	27.2938	27.1254	27.1785	27.2325	27.226	27.2752	27.3151	27.4705	27.4146
Q8WVX9	Fatty acyl-CoA reductase 1	FAR1	-0.201012	0.791263	-0.0910556	0.378235			13.2	-				5	10.966	135240000	13	9	3	3	3	22.6213	22.47	22.3197	22.4888	22.7024	22.5495	22.7966	22.5265	22.6909
Q5T653	39S ribosomal protein L2, mitochondrial	MRPL2	-0.202278	0.668808	-0.258078	1.13595			21.6	+	Matrix	LSU;Mitochondrial central dogma;Mitochondrial ribosome;Translation		4	132.73	248750000	32	9	3	3	3	23.7852	23.4706	23.5321	23.5297	23.6195	23.4712	23.8989	23.6027	23.893
Q9Y2Q9	28S ribosomal protein S28, mitochondrial	MRPS28	-0.203004	0.71654	-0.159458	0.528078			33.7	+	Matrix	Mitochondrial central dogma;Mitochondrial ribosome;SSU;Translation		6	48.629	1096200000	52	9	3	3	3	25.1138	24.8594	25.1797	25.0023	25.2985	24.9827	25.3999	25.1053	25.2566
P63010;P63010-2;P63010-3;Q10567;Q10567-4;Q10567-3;Q10567-2	AP-2 complex subunit beta	AP2B1	-0.205725	1.46878	-0.177483	1.07577			29.5	-				22	68.81	851490000	108	9	3	3	3	23.3495	23.3111	23.2499	23.4086	23.3522	23.2344	23.4057	23.6069	23.515
O75616;O75616-2	GTPase Era, mitochondrial	ERAL1	-0.211255	0.827672	-0.135724	0.519427			45.1	+	Matrix	Mitochondrial central dogma;Mitochondrial ribosome assembly;mtRNA granules;mtRNA metabolism;Translation		15	230.57	1306400000	92	9	3	3	3	24.8892	24.6441	24.8721	24.9001	24.9918	24.74	25.1607	24.8561	25.0222
P62847;P62847-2;P62847-3;P62847-4	40S ribosomal protein S24	RPS24	-0.212332	0.996004	-0.0848611	0.544636			42.1	-			Endoplasmic reticulum, Cytosol	8	279.33	7689600000	115	9	3	3	3	28.2141	27.9693	28.1477	28.2258	28.2566	28.2311	28.2891	28.454	28.225
Q9BZE1	39S ribosomal protein L37, mitochondrial	MRPL37	-0.216437	1.25518	-0.267261	1.46532			44.2	+	Matrix	LSU;Mitochondrial central dogma;Mitochondrial ribosome;Translation		15	101.83	686400000	69	9	3	3	3	23.7396	23.7879	23.5904	23.7821	23.5729	23.6104	23.998	23.8156	23.9536
Q9BYD3;Q9BYD3-2	39S ribosomal protein L4, mitochondrial	MRPL4	-0.218186	0.38561	-0.239889	0.386168			53.7	+	Matrix	LSU;Mitochondrial central dogma;Mitochondrial ribosome;Translation		11	122.38	1170600000	61	9	3	3	3	24.8698	24.278	24.7999	24.8013	24.8826	24.1987	25.0602	24.5766	24.9654
Q8NC60	Nitric oxide-associated protein 1	NOA1	-0.220017	0.695793	-0.128558	0.229803			25.2	+	MIM	Mitochondrial central dogma;Mitochondrial ribosome assembly;mtRNA granules;mtRNA metabolism;Translation		13	66.23	3307100000	59	9	3	3	3	28.5116	28.3563	28.4608	28.6961	28.7154	28.1916	28.8769	28.4087	28.7032
P11021	78 kDa glucose-regulated protein	HSPA5	-0.220278	1.29376	-0.0962779	0.391067			62.7	-				50	323.31	44225000000	707	9	3	3	3	28.2293	28.1031	28.1991	28.174	28.2908	28.4387	28.5243	28.282	28.386
Q13242	Serine/arginine-rich splicing factor 9	SRSF9	-0.224705	2.03462	-0.458454	3.15303			33	-				7	9.2618	200620000	13	9	3	3	3	23.1043	23.098	23.0155	22.8656	22.8721	22.7788	23.2676	23.3731	23.2513
P82663;P82663-2;P82663-3	28S ribosomal protein S25, mitochondrial	MRPS25	-0.230183	1.09687	-0.270679	0.983111			68.8	+	Matrix	Mitochondrial central dogma;Mitochondrial ribosome;SSU;Translation		10	191.23	806470000	73	9	3	3	3	24.549	24.456	24.4487	24.4715	24.583	24.2776	24.8851	24.5639	24.6952
O43172;O43172-2	U4/U6 small nuclear ribonucleoprotein Prp4	PRPF4	-0.230473	0	0.293486	0			10	-				4	6.6501	89853000	6	5	3	1	1	22.6096	NaN	NaN	23.1335	NaN	NaN	23.0173	23.2171	22.2858
P63167;Q96FJ2	Dynein light chain 1, cytoplasmic;Dynein light chain 2, cytoplasmic	DYNLL1;DYNLL2	-0.231452	0.553486	-0.0310911	0.0522638			49.4	-				3	54.325	165600000	13	9	3	3	3	23.1698	23.2614	23.3669	23.6493	23.4609	23.289	23.4145	23.2423	23.8357
O15372	Eukaryotic translation initiation factor 3 subunit H	EIF3H	-0.231645	1.23438	-0.161394	1.13576			80.7	-				23	323.31	6795600000	233	9	3	3	3	26.761	26.543	26.7317	26.693	26.7349	26.8186	26.9591	26.9725	26.7991
P52597	Heterogeneous nuclear ribonucleoprotein F;Heterogeneous nuclear ribonucleoprotein F, N-terminally processed	HNRNPF	-0.231862	0.619831	-0.292348	1.99994			46.7	-				12	121	849440000	67	9	3	3	3	24.3393	24.2077	24.7564	24.4593	24.2689	24.3939	24.6213	24.7237	24.6541
P82673;P82673-2	28S ribosomal protein S35, mitochondrial	MRPS35	-0.23342	0.638336	-0.25452	0.843089			54.2	+	Matrix	Mitochondrial central dogma;Mitochondrial ribosome;SSU;Translation		16	290.1	1875300000	132	9	3	3	3	25.5635	25.0644	25.3046	25.3194	25.4722	25.0775	25.6006	25.386	25.6462
Q9H2U1;Q9H2U1-2;Q9H2U1-3	ATP-dependent RNA helicase DHX36	DHX36	-0.235718	1.03019	-0.0835533	0.631831			25.7	-				19	76.388	627510000	74	9	3	3	3	23.2437	22.9487	23.2307	23.364	23.2641	23.2514	23.3612	23.4661	23.3028
Q12905	Interleukin enhancer-binding factor 2	ILF2	-0.235927	1.06016	-0.281104	1.70585			47.4	-				17	185.33	3563600000	151	9	3	3	3	26.3529	25.9916	26.1852	26.1027	26.2722	26.0194	26.4136	26.4231	26.4009
P25398	40S ribosomal protein S12	RPS12	-0.236848	0.473812	-0.13519	0.710499			71.2	-				10	323.31	11124000000	173	9	3	3	3	28.0091	27.7002	27.2669	27.6881	27.9263	27.6668	27.8978	27.938	27.851
Q9NWU5;Q9NWU5-2;Q9NWU5-3	39S ribosomal protein L22, mitochondrial	MRPL22	-0.236958	1.09722	-0.273756	1.58302			43.7	+	Matrix	LSU;Mitochondrial central dogma;Mitochondrial ribosome;Translation		9	62.415	614320000	66	9	3	3	3	23.9869	23.7382	23.9497	23.9138	23.8832	23.7673	24.2563	24.0911	24.0382
Q15208	Serine/threonine-protein kinase 38	STK38	-0.238266	1.06551	-0.152765	0.788694			54.2	-				20	188.95	2002800000	134	9	3	3	3	25.2433	24.9865	25.1745	25.2336	25.1221	25.3051	25.3153	25.288	25.5158
Q9NYY8;Q9NYY8-2	FAST kinase domain-containing protein 2	FASTKD2	-0.239935	0.662259	-0.152163	0.460807			28	+	Matrix	Mitochondrial central dogma;Mitochondrial ribosome assembly;mtRNA granules;mtRNA metabolism;mtRNA stability and decay;Polycistronic mtRNA processing;Translation		15	74.167	823560000	68	9	3	3	3	24.3152	24.1847	24.513	24.3689	24.5251	24.3821	24.4915	24.4016	24.8396
Q09666;Q09666-2	Neuroblast differentiation-associated protein AHNAK	AHNAK	-0.241055	0.732631	-0.247278	1.08036			21.4	-				48	323.31	2803200000	223	9	3	3	3	24.8651	24.7389	25.1174	24.9573	24.8366	24.9088	25.3516	25.0431	25.0499
Q14498;Q14498-3;Q14498-2;Q86U06;Q86U06-2;Q86U06-4;Q86U06-3;Q86U06-5	RNA-binding protein 39	RBM39	-0.242147	0.980053	-0.321384	1.23482			38.9	-				14	278.55	1261400000	82	9	3	3	3	24.7483	24.8232	24.8434	24.6975	24.8206	24.6592	24.8289	25.1115	25.201
Q8NCA5	Protein FAM98A	FAM98A	-0.252085	0.763966	-0.1932	0.76024			23.2	-				9	74.322	298230000	36	9	3	3	3	23.9014	23.672	23.5101	23.666	23.866	23.7282	24.0788	24.0124	23.7486
Q9Y399	28S ribosomal protein S2, mitochondrial	MRPS2	-0.253589	0.622232	-0.257284	0.839109			46.6	+	Matrix	Mitochondrial central dogma;Mitochondrial ribosome;SSU;Translation		14	55.428	1130400000	78	9	3	3	3	24.8683	24.5311	24.4342	24.6134	24.7135	24.4955	25.0301	24.6138	24.9503
O15235	28S ribosomal protein S12, mitochondrial	MRPS12	-0.256577	0.940146	-0.374014	1.90852			47.1	+	Matrix	Mitochondrial central dogma;Mitochondrial ribosome;SSU;Translation		7	33.826	388670000	27	9	3	3	3	23.8265	23.5049	23.7185	23.5772	23.5737	23.5467	23.9456	23.7885	24.0856
P09001	39S ribosomal protein L3, mitochondrial	MRPL3	-0.25768	1.28291	-0.164068	0.639259			41.7	+	Matrix	LSU;Mitochondrial central dogma;Mitochondrial ribosome;Translation		10	88.555	1261600000	82	9	3	3	3	24.734	24.7283	24.8137	24.7544	24.9945	24.8079	25.1566	24.8483	25.0441
Q6P087;Q6P087-2;Q6P087-3	RNA pseudouridylate synthase domain-containing protein 3	RPUSD3	-0.257992	0.995549	-0.209461	0.816576			25.6	+	Matrix	Mitochondrial central dogma;mtRNA granules;mtRNA metabolism;mt-rRNA modifications		7	24.19	269690000	29	9	3	3	3	23.8502	23.4615	23.6211	23.8774	23.7037	23.4974	23.9647	23.8144	23.9277
Q9NZI8;Q9NZI8-2	Insulin-like growth factor 2 mRNA-binding protein 1	IGF2BP1	-0.259333	1.77455	-0.330242	1.72791			31.4	-				14	106.75	510460000	49	9	3	3	3	23.6599	23.8378	23.82	23.6153	23.6289	23.8608	24.0772	23.9669	24.0515
P29144	Tripeptidyl-peptidase 2	TPP2	-0.259643	0.598099	-0.109408	0.479735			38.2	-				37	323.31	2052800000	219	9	3	3	3	24.1995	23.6757	24.2095	24.0733	24.1969	24.2652	24.3833	24.1255	24.3548
Q9BXP5;Q9BXP5-4;Q9BXP5-2;Q9BXP5-3;Q9BXP5-5	Serrate RNA effector molecule homolog	SRRT	-0.261626	1.22801	-0.276512	1.62605			30	-				22	105.58	1551400000	133	9	3	3	3	24.5355	24.3147	24.4997	24.4878	24.4155	24.402	24.5774	24.8287	24.7287
Q9NZB2;Q9NZB2-6;Q9NZB2-4;Q9NZB2-2;Q9NZB2-5	Constitutive coactivator of PPAR-gamma-like protein 1	FAM120A	-0.261806	1.23292	-0.331532	1.41407			19.2	-				15	99.187	498200000	53	9	3	3	3	23.4085	23.1933	23.3785	23.2654	23.1134	23.3923	23.7313	23.5486	23.4858
P35579;P35579-2;P35749;P35749-4;P35749-3;P35749-2;REV__Q9UKV3-5;REV__Q9UKV3	Myosin-9	MYH9	-0.263177	1.36211	-0.205833	1.03858			38.7	-				61	323.31	3232800000	320	9	3	3	3	24.7552	24.9482	24.8793	24.8276	24.8931	25.0339	25.2393	24.9963	25.1365
P98179	RNA-binding protein 3	RBM3	-0.264098	1.07587	-0.151307	0.589955			52.2	-				6	145.18	1502300000	51	9	3	3	3	26.0989	26.246	26.4147	26.2017	26.3837	26.5125	26.6017	26.5732	26.3769
Q9BYC8	39S ribosomal protein L32, mitochondrial	MRPL32	-0.265947	0.6475	-0.258264	0.576245			24.5	+	Matrix	LSU;Mitochondrial central dogma;Mitochondrial ribosome;Translation		4	110.42	273250000	26	9	3	3	3	24.3518	24.1294	24.2812	24.1116	24.2267	24.4471	24.7775	24.1896	24.5932
Q14103;Q14103-3	Heterogeneous nuclear ribonucleoprotein D0	HNRNPD	-0.269135	2.12997	-0.175077	1.89597			45.4	-				20	323.31	11739000000	221	9	3	3	3	28.2409	28.0935	28.2544	28.3469	28.2184	28.3057	28.4389	28.4663	28.4909
P26640;P26640-2	Valine--tRNA ligase	VARS	-0.270924	0.853634	-0.206079	1.43229			24.5	-				21	75.505	633420000	65	9	3	3	3	23.3281	23.2644	23.6976	23.5532	23.4471	23.4844	23.6353	23.8193	23.6483
Q01130;Q01130-2;Q9BRL6;Q9BRL6-2	Serine/arginine-rich splicing factor 2	SRSF2	-0.272692	1.31891	-0.294197	1.2787			34.4	-				9	323.31	4431100000	91	9	3	3	3	26.8558	26.9198	26.8425	26.9431	26.852	26.7585	27.0238	27.33	27.0824
Q9BWF3;Q9BQ04;Q9BWF3-4;Q9BWF3-3;Q9BWF3-2	RNA-binding protein 4;RNA-binding protein 4B	RBM4;RBM4B	-0.273792	2.79718	-0.440766	2.73923			22.3	-				6	18.582	157980000	27	9	3	3	3	22.8716	22.8163	22.8907	22.6037	22.6873	22.7867	23.1415	23.1776	23.0809
Q9NYK5;Q9NYK5-2	39S ribosomal protein L39, mitochondrial	MRPL39	-0.27465	0.894773	-0.272395	1.15559			58.3	+	Matrix	LSU;Mitochondrial central dogma;Mitochondrial ribosome;Translation		16	144.89	1772000000	95	9	3	3	3	25.6485	25.2849	25.615	25.5166	25.645	25.3936	25.9322	25.6422	25.7979
P62263	40S ribosomal protein S14	RPS14	-0.275107	0.892074	-0.226653	1.59402			70.2	-			Endoplasmic reticulum, Cytosol	13	323.31	13541000000	205	9	3	3	3	28.5625	28.1042	28.3855	28.4704	28.3445	28.3827	28.6352	28.7136	28.5288
P27797	Calreticulin	CALR	-0.276806	0.681439	0.135636	0.297569			55.4	-			Endoplasmic reticulum	17	282.2	3305000000	178	9	3	3	3	25.063	25.4622	25.3267	25.69	25.4959	25.9034	25.3099	25.804	25.5685
P62314	Small nuclear ribonucleoprotein Sm D1	SNRPD1	-0.277772	1.66118	-0.340947	2.01878			54.6	-				5	198.23	2721700000	51	9	3	3	3	26.5614	26.4371	26.6914	26.5081	26.6176	26.3746	26.8464	26.8731	26.8037
O75127	Pentatricopeptide repeat-containing protein 1, mitochondrial	PTCD1	-0.280692	1.57288	-0.164787	0.691304			34.1	+	Matrix	Mitochondrial central dogma;mtRNA granules;mtRNA metabolism		17	71.39	807780000	85	9	3	3	3	24.0191	23.9302	24.0657	24.1666	24.2334	23.9627	24.392	24.149	24.3161
P52907	F-actin-capping protein subunit alpha-1	CAPZA1	-0.283909	1.52	-0.335187	1.36578			52.4	-				9	100.13	614810000	63	9	3	3	3	23.8293	23.7229	23.7442	23.7018	23.8623	23.5784	24.1766	23.902	24.0695
Q15365;P57723;P57723-2	Poly(rC)-binding protein 1	PCBP1	-0.28395	1.2811	-0.335384	1.69277			62.4	-				14	150.33	928380000	56	9	3	3	3	24.7705	25.0214	24.9241	24.752	24.8979	24.9119	25.1774	25.3229	25.0676
Q9BQA1;Q9BQA1-2	Methylosome protein 50	WDR77	-0.283978	1.52337	-0.336898	2.36125			59.1	-				16	323.31	16741000000	226	9	3	3	3	28.3614	28.1674	28.4044	28.1874	28.2879	28.2991	28.5601	28.6858	28.5393
Q9NP81;Q9NP81-2	Serine--tRNA ligase, mitochondrial	SARS2	-0.284315	1.09194	-0.279643	0.767522			32.4	+	Matrix	Mitochondrial central dogma;mt-tRNA synthetases;Translation		12	46.097	418730000	60	9	3	3	3	22.7907	22.4896	22.7567	22.9198	22.7231	22.4081	23.1161	22.903	22.8708
Q9Y3I0	tRNA-splicing ligase RtcB homolog	RTCB	-0.285235	1.47906	-0.26671	2.22422			54.3	-				21	207.92	2454000000	176	9	3	3	3	25.3002	25.0755	25.3411	25.3101	25.2748	25.1873	25.4709	25.588	25.5135
P31943	Heterogeneous nuclear ribonucleoprotein H;Heterogeneous nuclear ribonucleoprotein H, N-terminally processed	HNRNPH1	-0.285756	1.80361	-0.304529	2.69869			55.7	-				20	323.31	8603700000	258	9	3	3	3	27.1055	27.184	27.3154	27.1822	27.2229	27.1435	27.4682	27.5566	27.4374
Q9NUL7	Probable ATP-dependent RNA helicase DDX28	DDX28	-0.288157	0.762116	-0.228634	0.987979			45.9	+	Matrix	Mitochondrial central dogma;Mitochondrial ribosome assembly;mtRNA granules;mtRNA metabolism;Translation		20	73.613	999760000	94	9	3	3	3	23.819	23.271	23.5997	23.5889	23.7803	23.4991	23.9863	23.8161	23.7517
Q9BYD6	39S ribosomal protein L1, mitochondrial	MRPL1	-0.289413	0.509845	-0.218651	0.632035			44.3	+	Matrix	LSU;Mitochondrial central dogma;Mitochondrial ribosome;Translation		12	100.75	843700000	61	9	3	3	3	23.8281	23.3903	24.1128	23.815	24.0023	23.7263	24.3086	23.8501	24.0408
Q92499;Q92499-2;Q92499-3	ATP-dependent RNA helicase DDX1	DDX1	-0.289672	1.94117	-0.269514	1.64474			57.8	-				34	310.43	2735900000	229	9	3	3	3	24.7619	24.8248	24.9069	24.9573	24.8263	24.7704	25.0268	25.1983	25.1375
P19338	Nucleolin	NCL	-0.289748	2.03629	-0.268455	1.99524			46.6	-				47	323.31	28596000000	440	9	3	3	3	28.2026	28.2576	28.2962	28.2873	28.2348	28.2982	28.4756	28.6513	28.4987
Q16778;P06899;P33778;P23527;Q8N257;Q6DRA6;Q6DN03	Histone H2B type 2-E;Histone H2B type 1-J;Histone H2B type 1-B;Histone H2B type 1-O;Histone H2B type 3-B	HIST2H2BE;HIST1H2BJ;HIST1H2BB;HIST1H2BO;HIST3H2BB	-0.290251	0.371574	0.338755	0.45735			50	-				7	185.71	7931900000	119	9	3	3	3	28.1533	28.9347	28.0258	29.5339	28.8513	28.6155	28.6813	28.3713	28.9319
P84090	Enhancer of rudimentary homolog	ERH	-0.290903	0.440078	-0.225822	0.726313			37.5	-				3	114.34	277340000	25	9	3	3	3	24.4598	24.3153	23.6414	24.1852	24.1133	24.3133	24.1749	24.5995	24.5148
Q09028;Q09028-3;Q09028-2;Q09028-4	Histone-binding protein RBBP4	RBBP4	-0.293471	0.754507	-0.208325	0.8804			64.2	-				15	305.97	3132600000	144	9	3	3	3	26.1256	25.6166	25.9269	25.883	26.0293	26.0122	25.9851	26.3072	26.2572
Q9BTD8;Q9BTD8-4;Q9BTD8-2;Q9BTD8-3	RNA-binding protein 42	RBM42	-0.294359	0.692823	-0.266171	0.557534			13.1	-				5	8.253	253140000	14	8	3	3	2	23.5676	NaN	23.3697	23.8233	23.4052	23.262	24.0193	23.6251	23.6446
P11908;P11908-2	Ribose-phosphate pyrophosphokinase 2	PRPS2	-0.295449	0.804287	-0.230874	0.410573			52.2	-				13	31.429	369410000	32	9	3	3	3	23.5834	23.3491	23.3928	23.6699	23.7076	23.1415	23.45	23.9765	23.7852
Q8IWS0;Q8IWS0-5;Q8IWS0-3;Q8IWS0-2;Q8IWS0-4	PHD finger protein 6	PHF6	-0.295582	1.6853	-0.270272	1.04459			27.4	-				9	27.539	366950000	39	9	3	3	3	23.1078	23.2044	23.0912	23.3533	23.0937	23.0324	23.2954	23.5387	23.456
Q9NXV2	BTB/POZ domain-containing protein KCTD5	KCTD5	-0.296622	0.925036	-0.344024	0.768657			55.6	-				8	140.31	577190000	49	8	3	3	2	23.8846	NaN	23.7132	23.4493	23.7223	24.0829	24.0159	23.9883	24.2825
O00469;O00469-2;O00469-3	Procollagen-lysine,2-oxoglutarate 5-dioxygenase 2	PLOD2	-0.296935	0	NaN	0			4.7	-				3	5.9157	28129000	6	3	2	0	1	NaN	NaN	21.5347	NaN	NaN	NaN	21.0976	22.0847	22.3126
P54886;P54886-2	Delta-1-pyrroline-5-carboxylate synthase;Glutamate 5-kinase;Gamma-glutamyl phosphate reductase	ALDH18A1	-0.296989	0.394728	-0.651695	1.3445			23.9	+	Matrix	Amino acid metabolism;Metabolism;Proline metabolism		15	42.682	493670000	48	9	3	3	3	24.344	24.0969	24.9557	24.2199	23.8623	24.2503	24.4125	24.8121	25.0629
Q7Z417;Q7Z417-2	Nuclear fragile X mental retardation-interacting protein 2	NUFIP2	-0.297899	1.22943	-0.385338	1.96441			17.4	-				9	15.123	192770000	19	8	3	3	2	22.6296	NaN	22.702	22.6023	22.6359	22.4969	22.883	23.1131	22.8951
P48444;P48444-2	Coatomer subunit delta	ARCN1	-0.298635	1.02118	-0.0378615	0.0764901			27.2	-				11	29.686	288850000	29	8	3	2	3	23.3137	23.2341	23.1125	23.5586	NaN	23.4031	23.2704	23.6488	23.637
Q8TCS8	Polyribonucleotide nucleotidyltransferase 1, mitochondrial	PNPT1	-0.299409	1.53701	-0.175463	1.69334			55.4	+	Matrix|IMS	Mitochondrial central dogma;mtRNA metabolism;mtRNA stability and decay		39	323.31	3465700000	274	9	3	3	3	24.8998	24.7192	24.988	24.9785	25.0323	24.968	25.2405	25.0931	25.1716
Q9Y291	28S ribosomal protein S33, mitochondrial	MRPS33	-0.300164	0.573386	-0.272469	0.568132			19.8	+	Matrix	Mitochondrial central dogma;Mitochondrial ribosome;SSU;Translation		2	4.3198	172670000	13	9	3	3	3	23.3729	23.1099	23.4284	23.3062	23.3885	23.2996	23.9593	23.2284	23.624
Q9BUA3	Uncharacterized protein C11orf84	C11orf84	-0.300779	0	NaN	0			16	-				4	15.398	51240000	6	4	3	0	1	NaN	NaN	22.0541	NaN	NaN	NaN	22.2948	22.4773	22.2926
Q9P015	39S ribosomal protein L15, mitochondrial	MRPL15	-0.307468	0.779828	-0.153341	0.345619			61.5	+	Matrix	LSU;Mitochondrial central dogma;Mitochondrial ribosome;Translation		14	100.76	1086500000	82	9	3	3	3	24.6345	24.3389	24.6375	24.6919	24.8688	24.5126	25.1407	24.634	24.7586
Q00341;Q00341-2	Vigilin	HDLBP	-0.308888	1.72556	-0.266116	1.67287			54.7	-			Endoplasmic reticulum	54	323.31	5244100000	406	9	3	3	3	25.1429	25.1046	25.2334	25.1885	25.1936	25.2271	25.3476	25.5946	25.4653
Q9Y2Z4	Tyrosine--tRNA ligase, mitochondrial	YARS2	-0.311579	1.46177	-0.252851	1.38368			35.4	+	Matrix	Mitochondrial central dogma;mt-tRNA synthetases;Translation		11	89.864	770630000	62	9	3	3	3	24.2215	23.9465	23.9399	24.2177	24.1164	23.95	24.2952	24.4124	24.3351
Q96A35	39S ribosomal protein L24, mitochondrial	MRPL24	-0.312645	0.754179	-0.385188	1.49937			36.6	+	Matrix	LSU;Mitochondrial central dogma;Mitochondrial ribosome;Translation		7	16.62	331050000	26	9	3	3	3	23.3551	22.7468	23.1645	23.1179	23.1158	22.8151	23.4527	23.2754	23.4762
O43852;O43852-3;O43852-6;O43852-5;O43852-10;O43852-15;O43852-9;O43852-13;O43852-14;O43852-11;O43852-12	Calumenin	CALU	-0.315391	1.15197	0.0257416	0.0414232			55.9	-			Endoplasmic reticulum	14	103.97	1300900000	81	9	3	3	3	25.7704	25.5671	25.6317	25.7468	25.9033	26.3424	25.7901	26.1817	25.9436
Q9NQ50	39S ribosomal protein L40, mitochondrial	MRPL40	-0.318916	0.516765	-0.161245	0.30741			37.4	+	Matrix	LSU;Mitochondrial central dogma;Mitochondrial ribosome;Translation		8	86.963	526470000	30	9	3	3	3	24.2489	23.7292	24.2274	24.1774	24.2924	24.2086	24.8077	24.1439	24.2106
Q04637;Q04637-3;Q04637-5;Q04637-4;Q04637-9;Q04637-6;REV__Q8NEG2-2;REV__Q8NEG2	Eukaryotic translation initiation factor 4 gamma 1	EIF4G1	-0.319033	1.91191	-0.204081	1.62827			41.4	-				57	323.31	6557600000	410	9	3	3	3	25.9003	25.7679	25.9727	26.0003	25.9264	26.059	26.1606	26.2843	26.1531
Q6YN16;Q6YN16-2	Hydroxysteroid dehydrogenase-like protein 2	HSDL2	-0.320192	0.742261	-0.193798	0.992208			45.7	+	Matrix	0		15	68.733	939450000	86	9	3	3	3	24.2707	23.8104	23.625	23.9781	24.1812	23.926	24.1348	24.3015	24.2304
Q9H0U6	39S ribosomal protein L18, mitochondrial	MRPL18	-0.320704	0.601662	-0.389603	0.760605			17.8	+	Matrix	LSU;Mitochondrial central dogma;Mitochondrial ribosome;Translation		3	9.578	156150000	18	9	3	3	3	23.6607	23.2393	22.88	23.4427	23.3828	22.7478	23.7344	23.4811	23.5266
Q9Y678;Q9UBF2;Q9UBF2-2	Coatomer subunit gamma-1	COPG1	-0.321287	0.56272	-0.0154552	0.0231834			21.9	-				13	41.532	261330000	39	9	3	3	3	22.8021	22.2425	22.6815	22.6506	22.9421	23.051	22.5667	23.2177	22.9056
Q08170	Serine/arginine-rich splicing factor 4	SRSF4	-0.322442	1.18121	-0.535402	2.01228			18.2	-				9	14.008	449550000	24	9	3	3	3	24.4547	24.3901	24.1544	24.0248	24.0747	24.2608	24.8019	24.6737	24.4909
Q9Y3D3;Q9Y3D3-2	28S ribosomal protein S16, mitochondrial	MRPS16	-0.322592	0.692196	-0.268672	0.586688			33.6	+	Matrix	Mitochondrial central dogma;Mitochondrial ribosome;SSU;Translation		4	21.244	509520000	33	9	3	3	3	24.378	24.0633	24.4126	24.3138	24.5147	24.1873	24.8998	24.2768	24.6452
Q12906-4;Q12906-6;Q12906-7;Q12906;Q12906-5;Q12906-2;Q12906-3	Interleukin enhancer-binding factor 3	ILF3	-0.323397	1.58113	-0.285497	1.92781			63	-				33	323.31	5274900000	297	9	3	3	3	25.4908	25.258	25.4134	25.4224	25.4437	25.4098	25.6779	25.8349	25.6196
Q6P1J9	Parafibromin	CDC73	-0.323445	1.01402	-0.439376	2.04591			25	-				12	23.264	336140000	45	9	3	3	3	22.7438	23.1901	23.0726	22.9202	22.9747	22.7638	23.1931	23.4153	23.3684
Q6PD62	RNA polymerase-associated protein CTR9 homolog	CTR9	-0.32393	0.939885	-0.336297	1.24833			8.5	-				7	27.74	173890000	31	7	3	2	2	22.1803	NaN	22.4579	22.2561	22.3573	NaN	22.6283	22.5108	22.7901
P32322;P32322-3;P32322-2	Pyrroline-5-carboxylate reductase 1, mitochondrial	PYCR1	-0.325054	0.78142	-0.425863	2.21558			49.8	+	Matrix	Amino acid metabolism;Metabolism;Proline metabolism		12	127.92	589150000	74	9	3	3	3	24.068	23.5126	23.4909	23.6659	23.6594	23.4438	24.079	23.9644	24.0033
Q9BRJ2	39S ribosomal protein L45, mitochondrial	MRPL45	-0.325116	1.14958	-0.321721	1.54599			69.9	+	Matrix	LSU;Mitochondrial central dogma;Mitochondrial ribosome;Translation		18	69.171	1446700000	77	9	3	3	3	25.1314	24.7252	25.0362	24.884	25.1296	24.8894	25.392	25.2333	25.2427
Q5JSZ5;Q5JSZ5-5	Protein PRRC2B	PRRC2B	-0.325383	0	-0.185712	0.825068			4	-				6	25.111	110980000	10	7	3	3	1	22.6414	NaN	NaN	22.7981	22.8562	22.6889	22.7872	23.092	23.0211
O00571;O00571-2;O15523;O15523-2;O15523-3;Q9NQI0;Q9NQI0-3;Q9NQI0-2;Q9NQI0-4	ATP-dependent RNA helicase DDX3X;ATP-dependent RNA helicase DDX3Y	DDX3X;DDX3Y	-0.327493	2.69681	-0.298418	2.46304			66.8	-				37	323.31	8767700000	363	9	3	3	3	26.3792	26.4045	26.4678	26.494	26.3899	26.4549	26.7294	26.8157	26.689
P08621;P08621-2;P08621-3;P08621-4	U1 small nuclear ribonucleoprotein 70 kDa	SNRNP70	-0.327943	1.72179	-0.467958	2.36842			38.2	-				18	163.82	1652700000	113	9	3	3	3	25.4806	25.4267	25.5405	25.3247	25.3517	25.3512	25.7258	25.9696	25.7361
P55795	Heterogeneous nuclear ribonucleoprotein H2	HNRNPH2	-0.329812	0.865429	-0.380494	1.40201			41.6	-				14	193.26	861850000	54	9	3	3	3	24.0812	24.36	24.6536	24.3196	24.5003	24.1227	24.5795	24.7037	24.801
P55010	Eukaryotic translation initiation factor 5	EIF5	-0.330311	0.49421	-0.282208	0.634466			18.8	-				6	22.803	251880000	23	9	3	3	3	22.9574	23.3576	23.7618	23.2383	23.5695	23.4133	23.5787	24.0343	23.4548
O60256;O60256-4;O60256-3;O60256-2	Phosphoribosyl pyrophosphate synthase-associated protein 2	PRPSAP2	-0.333678	0.510842	0.0719992	0.224666			37.9	-				10	55.967	417220000	41	9	3	3	3	23.6872	22.8412	22.9551	23.6015	23.6553	23.4437	23.2863	23.6474	23.5509
Q9H5Q4	Dimethyladenosine transferase 2, mitochondrial	TFB2M	-0.334925	0	-0.308374	0			15.7	+	Matrix	Mitochondrial central dogma;mtDNA maintenance;mtDNA replication;mtRNA metabolism;Transcription		6	23.578	112120000	11	5	3	1	1	22.7321	NaN	NaN	NaN	22.7587	NaN	23.2926	22.9241	22.9845
O75494;O75494-3;O75494-4;O75494-5;O75494-6;O75494-2;Q8WXF0	Serine/arginine-rich splicing factor 10	SRSF10	-0.335613	0.965952	-0.220654	1.48426			23.7	-				6	21.636	271630000	24	8	3	3	2	23.7764	NaN	23.449	23.6989	23.7733	23.7106	23.8194	24.0258	23.9996
Q15366-2	Poly(rC)-binding protein 2	PCBP2	-0.336098	1.47639	-0.260795	1.84216			73.8	-				18	323.31	10538000000	231	9	3	3	3	27.7098	27.404	27.6786	27.7262	27.7142	27.5777	27.8789	28.0144	27.9074
Q00577	Transcriptional activator protein Pur-alpha	PURA	-0.337217	0	-0.44708	0			18	-				3	20.635	151070000	7	5	3	1	1	NaN	NaN	23.1633	NaN	NaN	23.0534	23.6091	23.4514	23.4411
P82933	28S ribosomal protein S9, mitochondrial	MRPS9	-0.337835	1.39843	-0.347596	1.74534			48.2	+	Matrix	Mitochondrial central dogma;Mitochondrial ribosome;mtRNA granules;mtRNA metabolism;SSU;Translation		17	274.25	2340800000	124	9	3	3	3	25.5069	25.2217	25.4762	25.2805	25.4842	25.4109	25.8704	25.6478	25.7001
P14678;P63162;P14678-2;P14678-3;P63162-2	Small nuclear ribonucleoprotein-associated proteins B and B;Small nuclear ribonucleoprotein-associated protein N	SNRPB;SNRPN	-0.337844	1.14455	-0.345774	1.58478			25	-				7	44.027	2086400000	83	9	3	3	3	26.2072	25.8121	25.7994	25.9876	26.0576	25.7498	26.2971	26.2061	26.329
Q7Z4V5;Q7Z4V5-2;Q7Z4V5-4;Q7Z4V5-3;Q9Y3E1	Hepatoma-derived growth factor-related protein 2	HDGFRP2	-0.33832	1.28858	-0.257849	0.634449			9.1	-				6	11.702	274660000	16	9	3	3	3	23.0652	23.287	23.0456	23.4744	22.9342	23.2306	23.4725	23.6359	23.3044
Q9GZS3	WD repeat-containing protein 61;WD repeat-containing protein 61, N-terminally processed	WDR61	-0.338817	0.742401	-0.224974	0.81302			36.1	-				8	43.992	436690000	38	9	3	3	3	23.9605	23.3914	23.9032	23.9835	23.733	23.8801	23.8912	24.1307	24.2497
P60842;P60842-2	Eukaryotic initiation factor 4A-I	EIF4A1	-0.341183	1.39202	-0.248014	0.971709			65	-				23	323.31	3357600000	209	9	3	3	3	25.1134	25.1566	25.06	25.1168	25.2674	25.2253	25.2564	25.6402	25.457
P35555;P35556	Fibrillin-1	FBN1	-0.341621	0	NaN	0			3.2	-				6	11.397	128360000	12	4	3	0	1	NaN	22.6369	NaN	NaN	NaN	NaN	23.0818	22.8623	22.9914
Q9Y2W1	Thyroid hormone receptor-associated protein 3	THRAP3	-0.342087	0.620741	-0.336226	0.74891			26.5	-				23	176.26	1401900000	139	9	3	3	3	24.5031	23.9745	24.0085	24.0323	24.1047	24.3667	24.1549	24.7503	24.6071
P49406	39S ribosomal protein L19, mitochondrial	MRPL19	-0.343172	1.48903	-0.313371	1.24465			47.9	+	Matrix	LSU;Mitochondrial central dogma;Mitochondrial ribosome;Translation		14	76.203	1683200000	115	9	3	3	3	24.6227	24.4028	24.7389	24.6553	24.7885	24.4099	24.9476	24.8535	24.9927
Q92615	La-related protein 4B	LARP4B	-0.343361	0	0.090374	0.356215			5	-				3	4.7141	79982000	7	6	3	2	1	21.9732	NaN	NaN	22.4874	22.3265	NaN	22.2205	22.2919	22.4374
P60709;Q6S8J3;P63267-2;A5A3E0;Q562R1;P0CG38;P0CG39;Q9BYX7	Actin, cytoplasmic 1;Actin, cytoplasmic 1, N-terminally processed	ACTB	-0.346768	1.01642	-0.281804	0.716948			77.9	-				28	323.31	49207000000	539	9	3	3	3	29.3019	29.1645	28.9611	29.3165	29.3541	28.9519	29.7146	29.2794	29.4739
Q13148;Q13148-4	TAR DNA-binding protein 43	TARDBP	-0.347217	1.30323	-0.0817553	0.220425			19.6	-				5	58.456	288010000	28	9	3	3	3	23.7958	23.5657	23.6501	23.9985	23.7417	24.0678	23.996	24.2099	23.8474
O60841	Eukaryotic translation initiation factor 5B	EIF5B	-0.347883	1.37802	-0.261673	1.24796			31.8	-				27	187.39	1339800000	129	9	3	3	3	24.1736	24.2656	24.4002	24.3437	24.3717	24.3825	24.5401	24.8228	24.52
P67809;Q9Y2T7	Nuclease-sensitive element-binding protein 1	YBX1	-0.349141	1.5966	-0.394336	2.14603			59	-			Cytosol	20	323.31	7919400000	204	9	3	3	3	27.7808	27.5001	27.6258	27.6708	27.4963	27.604	27.94	28.1014	27.9126
P55084;P55084-2	Trifunctional enzyme subunit beta, mitochondrial;3-ketoacyl-CoA thiolase	HADHB	-0.351043	1.58648	-0.327845	1.76464			69	+	MIM	Amino acid metabolism;Carbohydrate metabolism;Fatty acid oxidation;Ketone metabolism;Lipid metabolism;Lysine metabolism;Metabolism		28	323.31	9025700000	317	9	3	3	3	26.3325	26.1271	26.3633	26.3336	26.3537	26.2053	26.7632	26.542	26.5708
Q9UN86;Q9UN86-2	Ras GTPase-activating protein-binding protein 2	G3BP2	-0.351281	2.25054	-0.445189	2.07153			44.4	-				15	124.15	1094000000	94	9	3	3	3	24.9418	24.8015	24.8661	24.8999	24.6344	24.7934	25.2473	25.2926	25.1234
Q8WWI1-3;Q8WWI1;Q8WWI1-2;Q8WWI1-4;Q8WWI1-5	LIM domain only protein 7	LMO7	-0.351369	1.87798	-0.355212	1.86927			37.5	-				37	286.39	1833600000	197	9	3	3	3	24.055	23.9568	23.9806	24.0599	23.9552	23.9657	24.2733	24.5035	24.2696
Q9BYD2	39S ribosomal protein L9, mitochondrial	MRPL9	-0.351653	0.859746	-0.226983	0.578925			36.7	+	Matrix	LSU;Mitochondrial central dogma;Mitochondrial ribosome;Translation		10	57.341	527770000	37	9	3	3	3	23.6733	23.5012	23.7998	23.8235	23.6969	23.8278	24.3002	23.7137	24.0153
P40939	Trifunctional enzyme subunit alpha, mitochondrial;Long-chain enoyl-CoA hydratase;Long chain 3-hydroxyacyl-CoA dehydrogenase	HADHA	-0.355738	1.67218	-0.348733	1.961			65.8	+	MIM	Amino acid metabolism;Branched-chain amino acid metabolism;Cardiolipin synthesis;Fatty acid oxidation;Lipid metabolism;Metabolism		41	323.31	12891000000	422	9	3	3	3	26.5846	26.3522	26.5796	26.5374	26.5849	26.4151	26.9788	26.7933	26.8115
Q13243;Q13243-3;Q13243-2	Serine/arginine-rich splicing factor 5	SRSF5	-0.361356	3.20719	-0.189034	1.60507			29.4	-				10	54.818	698260000	57	9	3	3	3	24.5072	24.4498	24.3965	24.5265	24.6469	24.6971	24.8355	24.8268	24.7754
Q9UBQ5;Q9UBQ5-2	Eukaryotic translation initiation factor 3 subunit K	EIF3K	-0.36304	1.18155	-0.237624	1.94706			68.8	-				11	293.2	1977700000	75	9	3	3	3	26.1129	25.7563	25.6355	26.061	25.9121	25.9079	26.213	26.1621	26.2188
Q9UKV8;Q9UL18;Q9UKV8-2;Q9H9G7;Q9H9G7-2;Q9HCK5	Protein argonaute-2;Protein argonaute-1;Protein argonaute-3;Protein argonaute-4	AGO2;AGO1;AGO3;AGO4	-0.367548	0.561456	-0.305005	0.599828			5.5	-				4	7.3391	75375000	7	8	3	3	2	21.9798	NaN	21.975	22.186	22.0193	21.9146	22.0629	22.2084	22.7635
P63261	Actin, cytoplasmic 2;Actin, cytoplasmic 2, N-terminally processed	ACTG1	-0.375347	0.643546	-0.534943	0.668586			77.9	-				28	201.64	585950000	22	8	3	2	3	25.8635	25.6719	25.4469	25.712	25.2903	NaN	26.3015	25.5691	26.2377
P68133;P68032;P62736;P63267	Actin, alpha skeletal muscle;Actin, alpha cardiac muscle 1;Actin, aortic smooth muscle;Actin, gamma-enteric smooth muscle	ACTA1;ACTC1;ACTA2;ACTG2	-0.377686	1.30432	-0.352146	0.764672			32.6	-				17	41.622	5333300000	53	9	3	3	3	28.5872	28.4433	28.5249	28.7419	28.6804	28.2098	29.1381	28.6971	28.8533
P53621;P53621-2	Coatomer subunit alpha;Xenin;Proxenin	COPA	-0.377925	0.564069	0.0436033	0.189809			33.8	-				28	84.808	781260000	86	9	3	3	3	23.5761	22.6707	23.5367	23.5504	23.6691	23.8286	23.5941	23.7083	23.6149
O15371;O15371-3;O15371-2	Eukaryotic translation initiation factor 3 subunit D	EIF3D	-0.37847	1.65789	-0.281079	1.90837			64.1	-				25	323.31	10008000000	297	9	3	3	3	27.1157	26.8617	27.1098	27.0955	27.1638	27.12	27.3743	27.5272	27.3211
Q9H0D6;Q9H0D6-2	5-3 exoribonuclease 2	XRN2	-0.37993	1.22445	-0.344831	1.54194			13.2	-				10	34.865	269130000	39	9	3	3	3	22.8897	22.4892	22.9387	23.0024	22.6874	22.7332	23.151	23.0991	23.2073
Q08257;Q08257-3;Q08257-2	Quinone oxidoreductase	CRYZ	-0.382182	1.75462	-0.339815	1.68012			71.7	+	Matrix	0		17	122.35	1427500000	92	9	3	3	3	24.9342	24.6866	24.7591	24.8053	24.9604	24.7414	25.2889	25.1736	25.0639
Q13283;Q13283-2	Ras GTPase-activating protein-binding protein 1	G3BP1	-0.383522	1.94924	-0.432859	3.12372			53.2	-				19	323.31	5134400000	219	9	3	3	3	26.2728	26.026	26.2878	26.1233	26.0836	26.2317	26.597	26.5905	26.5496
Q99729-3;Q99729-2;Q99729-4;Q99729	Heterogeneous nuclear ribonucleoprotein A/B	HNRNPAB	-0.384865	1.65694	-0.358435	2.23163			47.7	-				16	235.38	5693200000	135	9	3	3	3	27.1394	26.8484	27.0512	27.0135	27.0124	27.0923	27.2875	27.5001	27.406
Q9BUJ2;Q9BUJ2-4;Q9BUJ2-2;Q9BUJ2-3;Q9BUJ2-5	Heterogeneous nuclear ribonucleoprotein U-like protein 1	HNRNPUL1	-0.385541	2.62103	-0.287365	2.42251			31.1	-				22	187.2	1790500000	133	9	3	3	3	24.2799	24.1655	24.1788	24.3407	24.3056	24.2725	24.5862	24.672	24.5226
Q96EY7;Q96EY7-2	Pentatricopeptide repeat domain-containing protein 3, mitochondrial	PTCD3	-0.389118	1.64297	-0.38881	1.35832			41.4	+	Matrix	Mitochondrial central dogma;Mitochondrial ribosome;Mitochondrial ribosome assembly;SSU;Translation		23	187.92	2242800000	141	9	3	3	3	25.1819	24.9957	25.1557	25.1144	25.2796	24.9402	25.5756	25.3189	25.6061
Q01085;Q01085-2;P31483-2;P31483;P31483-3	Nucleolysin TIAR;Nucleolysin TIA-1 isoform p40	TIAL1;TIA1	-0.389548	1.04481	-0.339703	1.00006			22.4	-				6	13.98	212070000	16	8	3	3	2	23.4319	NaN	23.2659	23.5235	23.4992	23.1734	23.6246	23.9633	23.6273
P82650;P82650-2	28S ribosomal protein S22, mitochondrial	MRPS22	-0.389905	1.62098	-0.290723	1.00664			57.8	+	Matrix	Mitochondrial central dogma;Mitochondrial ribosome;SSU;Translation		21	192.08	2657500000	170	9	3	3	3	25.1024	24.913	25.1211	25.1045	25.3403	24.9893	25.5516	25.2636	25.491
Q14247;Q14247-3;Q14247-2	Src substrate cortactin	CTTN	-0.391676	0.58276	-0.54696	1.35913			23.6	-				9	33.388	213670000	29	8	3	3	2	22.4391	NaN	23.093	22.5416	22.8992	22.3914	22.9459	23.3299	23.1973
Q99613;B5ME19;Q99613-2	Eukaryotic translation initiation factor 3 subunit C;Eukaryotic translation initiation factor 3 subunit C-like protein	EIF3C;EIF3CL	-0.391682	2.14455	-0.251107	1.70265			47	-				39	323.31	14154000000	410	9	3	3	3	26.897	26.8696	27.0141	27.0382	27.0558	27.1085	27.3163	27.4296	27.2099
Q14CZ7	FAST kinase domain-containing protein 3	FASTKD3	-0.392177	0.782836	-0.265003	0.542915			52.1	+	Matrix	Mitochondrial central dogma;mtRNA metabolism;mtRNA stability and decay;Polycistronic mtRNA processing		27	263.84	1660100000	134	9	3	3	3	24.7831	24.2736	24.7165	24.7697	24.925	24.46	25.1984	24.6549	25.0964
P55884;P55884-2	Eukaryotic translation initiation factor 3 subunit B	EIF3B	-0.393969	1.66	-0.271672	1.52213			64.3	-				46	323.31	18245000000	529	9	3	3	3	27.1839	27.1402	27.3887	27.3014	27.3702	27.4081	27.5843	27.7808	27.5295
Q14152;Q14152-2	Eukaryotic translation initiation factor 3 subunit A	EIF3A	-0.398485	2.2466	-0.270496	2.02492			68.2	-				116	323.31	37896000000	1198	9	3	3	3	27.5144	27.3713	27.5175	27.5733	27.589	27.6248	27.8711	27.9602	27.7673
O00425;O00425-2;Q9Y6M1;Q9Y6M1-5;Q9Y6M1-6;Q9Y6M1-3;Q9Y6M1-4;Q9Y6M1-1	Insulin-like growth factor 2 mRNA-binding protein 3	IGF2BP3	-0.398923	2.48628	-0.352496	1.79512			37.5	-				17	116.54	914410000	83	9	3	3	3	24.6591	24.5769	24.7056	24.7553	24.7747	24.5508	25.0328	25.1404	24.9651
Q96EL2	28S ribosomal protein S24, mitochondrial	MRPS24	-0.403875	0.382825	-0.351097	0.769144			28.7	+	Matrix	Mitochondrial central dogma;Mitochondrial ribosome;SSU;Translation		4	20.742	204990000	27	9	3	3	3	24.1488	22.7926	23.5187	23.5967	23.5224	23.4992	24.0386	23.4796	24.1534
O00411	DNA-directed RNA polymerase, mitochondrial	POLRMT	-0.404021	1.73435	-0.389176	1.89133			48.6	+	Matrix	Mitochondrial central dogma;mtDNA maintenance;mtDNA nucleoid;mtDNA replication;mtRNA metabolism;Transcription		41	286.81	2257900000	228	9	3	3	3	24.4585	24.2034	24.3101	24.383	24.3977	24.2358	24.8395	24.5859	24.7587
Q9Y520;Q9Y520-3;Q9Y520-6;Q9Y520-4;Q9Y520-5;Q9Y520-7;Q9Y520-2	Protein PRRC2C	PRRC2C	-0.407993	1.47673	-0.320609	0.936821			8.3	-				19	40.288	1830900000	67	9	3	3	3	27.074	27.0421	27.2187	27.2843	26.9802	27.3324	27.4329	27.7493	27.3766
Q92841;Q92841-3;Q92841-1;Q92841-2	Probable ATP-dependent RNA helicase DDX17	DDX17	-0.408534	2.83518	-0.429096	2.78157			48.7	-				31	320.05	2781300000	163	9	3	3	3	25.1507	25.0755	25.01	25.1506	25.014	25.0098	25.4215	25.5269	25.5134
Q4G176	Acyl-CoA synthetase family member 3, mitochondrial	ACSF3	-0.410737	0.766645	-0.245665	0.406248			6.1	+	Matrix	Lipid metabolism;Metabolism;Type II fatty acid synthesis		3	5.1457	69337000	9	7	3	2	2	22.0614	NaN	22.0611	22.3478	NaN	22.1049	22.8269	22.2826	22.3064
Q05519;Q05519-2	Serine/arginine-rich splicing factor 11	SRSF11	-0.410763	0	-0.298806	1.31233			10.7	-				3	25.286	167460000	16	6	3	2	1	23.2744	NaN	NaN	23.4488	NaN	23.3239	23.8036	23.5926	23.6593
P23588;P23588-2;REV__P23588-2;REV__P23588	Eukaryotic translation initiation factor 4B	EIF4B	-0.410934	2.46866	-0.380702	1.88213			66.9	-				45	323.31	15622000000	428	9	3	3	3	27.603	27.6447	27.6802	27.6733	27.5611	27.7841	28.0061	28.1768	27.9778
P40926;P40926-2	Malate dehydrogenase, mitochondrial	MDH2	-0.411722	2.00956	-0.379973	2.38118			65.4	+	Matrix	Carbohydrate metabolism;Gluconeogenesis;Malate-aspartate shuttle;Metabolism;TCA cycle		18	323.31	4721300000	193	9	3	3	3	26.4381	26.2126	26.3561	26.3771	26.4045	26.3206	26.8389	26.6355	26.7676
Q9H074;Q9H074-2;Q9H074-3	Polyadenylate-binding protein-interacting protein 1	PAIP1	-0.412084	2.14348	-0.206172	0.765085			29.4	-				11	30.164	417030000	54	9	3	3	3	23.3101	23.0949	23.2925	23.5334	23.5746	23.2072	23.6494	23.5672	23.7171
Q9HC36	rRNA methyltransferase 3, mitochondrial	RNMTL1	-0.415541	1.33573	-0.231591	1.03142			41.4	+	Matrix	Mitochondrial central dogma;Mitochondrial ribosome assembly;mtRNA metabolism;mt-rRNA modifications;Translation		14	92.088	609630000	59	9	3	3	3	23.3846	23.0644	23.3797	23.5267	23.4382	23.4156	23.8884	23.5633	23.6237
P31942;P31942-2;P31942-3;P31942-4;P31942-6;P31942-5	Heterogeneous nuclear ribonucleoprotein H3	HNRNPH3	-0.418674	1.5603	-0.218799	0.942481			37.6	-				9	141.42	736070000	66	9	3	3	3	24.2253	24.4276	24.4828	24.4778	24.6491	24.6085	24.7422	24.9832	24.6663
O75821	Eukaryotic translation initiation factor 3 subunit G	EIF3G	-0.42047	1.45475	-0.330476	1.52061			79.4	-				28	323.31	9393100000	264	9	3	3	3	27.3818	27.1766	27.4972	27.4133	27.4122	27.5001	27.6396	27.959	27.7184
P82912;P82912-2;P82912-3	28S ribosomal protein S11, mitochondrial	MRPS11	-0.421162	1.73714	-0.376483	1.62685			43.8	+	Matrix	Mitochondrial central dogma;Mitochondrial ribosome;SSU;Translation		6	80.276	612840000	51	9	3	3	3	24.5	24.2072	24.2912	24.4135	24.4987	24.2201	24.8754	24.647	24.7394
P06454;P06454-2	Prothymosin alpha;Prothymosin alpha, N-terminally processed;Thymosin alpha-1	PTMA	-0.423035	0.539013	0.560263	0.769536			12.6	-				1	4.7218	42916000	9	8	3	2	3	20.6363	21.3719	21.4163	22.043	NaN	22.2066	21.188	22.0012	21.5043
Q8TCC3;Q8TCC3-2;Q8TCC3-3	39S ribosomal protein L30, mitochondrial	MRPL30	-0.426371	1.12928	-0.448078	2.24225			39.1	+	Matrix	LSU;Mitochondrial central dogma;Mitochondrial ribosome;Translation		5	25.316	475330000	36	9	3	3	3	24.9984	24.4379	24.8064	24.6782	24.8244	24.6751	25.2707	25.2056	25.0455
O14874;O14874-2;O14874-3	[3-methyl-2-oxobutanoate dehydrogenase [lipoamide]] kinase, mitochondrial	BCKDK	-0.427092	1.06351	-0.340966	0.80947			22.1	+	Matrix	Amino acid metabolism;Branched-chain amino acid dehydrogenase complex;Branched-chain amino acid metabolism;Metabolism		6	24.056	235730000	31	9	3	3	3	23.0485	23.0891	22.9374	23.1736	23.1814	22.9784	23.8091	23.2022	23.3449
O95071;O95071-2	E3 ubiquitin-protein ligase UBR5	UBR5	-0.428782	2.94821	-0.232015	1.56959			40.1	-				79	323.31	5863000000	517	9	3	3	3	24.6988	24.6339	24.7096	24.9051	24.9477	24.7798	25.1774	25.0228	25.1284
Q92620;Q92620-2	Pre-mRNA-splicing factor ATP-dependent RNA helicase PRP16	DHX38	-0.435903	0.391421	-0.403578	0			2.8	-				3	5.2056	30754000	7	5	2	1	2	NaN	21.2524	20.9753	21.1462	NaN	NaN	22.1444	21.5413	20.9636
P06730;P06730-2;P06730-3	Eukaryotic translation initiation factor 4E	EIF4E	-0.436354	2.04809	-0.302169	0.919567			42.9	-				7	49.423	581880000	45	9	3	3	3	24.0962	23.9948	24.0144	24.3531	24.2289	23.926	24.3898	24.6442	24.3805
P82675;P82675-2	28S ribosomal protein S5, mitochondrial	MRPS5	-0.438285	1.87481	-0.354954	1.74747			40.2	+	Matrix	Mitochondrial central dogma;Mitochondrial ribosome;SSU;Translation		20	134.52	1531200000	124	9	3	3	3	24.4817	24.3022	24.5811	24.5949	24.6127	24.4073	25.0124	24.7944	24.873
P16989;P16989-3	Y-box-binding protein 3	YBX3	-0.443593	2.07688	-0.445464	2.61656			57.3	-				15	225.79	1000500000	66	9	3	3	3	24.9362	24.6692	24.726	24.8416	24.6779	24.8063	25.1697	25.3048	25.1877
P63220	40S ribosomal protein S21	RPS21	-0.443855	0.507404	-0.242344	0.515011			65.1	-			Endoplasmic reticulum, Cytosol	7	323.31	2431700000	92	9	3	3	3	26.1834	26.195	25.1741	26.0012	25.9061	26.2497	25.9364	26.4792	26.4684
P48634;P48634-3;P48634-2;P48634-4	Protein PRRC2A	PRRC2A	-0.445858	0.842355	-0.424534	0.885591			6.7	-				10	13.713	195310000	17	8	3	3	2	22.3891	NaN	22.5557	22.3079	22.3908	22.7823	23.0313	23.1372	22.5863
Q14444;Q14444-2	Caprin-1	CAPRIN1	-0.449502	2.44714	-0.540196	2.43463			30.7	-				18	323.31	2786700000	125	9	3	3	3	25.7129	25.6864	25.5758	25.6916	25.5415	25.4699	26.185	26.1489	25.9897
O95218;O95218-2	Zinc finger Ran-binding domain-containing protein 2	ZRANB2	-0.453692	1.58208	-0.434583	2.29499			46.7	-				20	323.31	5453100000	204	9	3	3	3	26.6264	26.5472	26.2676	26.5153	26.4525	26.5308	26.7943	27.0469	26.9612
Q13151	Heterogeneous nuclear ribonucleoprotein A0	HNRNPA0	-0.456313	1.96909	-0.469568	2.25974			57.7	-				15	323.31	7302100000	159	9	3	3	3	27.4098	27.1788	27.1878	27.1907	27.353	27.1929	27.6668	27.8481	27.6306
P05204;Q15651;Q15651-2;O00479	Non-histone chromosomal protein HMG-17;High mobility group nucleosome-binding domain-containing protein 3	HMGN2;HMGN3	-0.456427	0.655454	-0.0249043	0.0257621			25.6	-				4	6.1872	243120000	21	8	3	3	2	23.0082	NaN	23.1738	23.9889	23.3105	23.2681	23.1381	23.5925	23.9117
Q01844;Q01844-6;Q01844-3;Q01844-5;Q01844-2;Q01844-4	RNA-binding protein EWS	EWSR1	-0.460861	1.52667	-0.345743	2.08804			16	-				8	226.64	1320600000	74	9	3	3	3	25.3929	24.9751	25.2613	25.3689	25.3341	25.2717	25.6313	25.7975	25.5832
P78347;P78347-2;P78347-4;P78347-3;P78347-5	General transcription factor II-I	GTF2I	-0.462397	1.50934	-0.41451	1.64219			16.7	-				12	62.369	590860000	71	9	3	3	3	24.3231	24.0592	24.3902	24.2037	24.3065	24.4061	24.9009	24.5588	24.7
P09012	U1 small nuclear ribonucleoprotein A	SNRPA	-0.464305	1.46945	-0.490587	1.70038			40.1	-				9	81.903	832810000	57	9	3	3	3	24.7881	24.2938	24.5171	24.6733	24.5889	24.258	25.0162	25.0416	24.934
P46060	Ran GTPase-activating protein 1	RANGAP1	-0.465281	1.06425	-0.347081	1.10494			27.9	-				13	69.096	300260000	52	9	3	3	3	23.103	22.7444	23.2829	23.1996	23.0292	23.2561	23.6639	23.6139	23.2483
Q8WVV9;Q8WVV9-4;Q8WVV9-5;Q8WVV9-3;Q8WVV9-2	Heterogeneous nuclear ribonucleoprotein L-like	HNRNPLL	-0.468709	1.71342	-0.27204	1.56345			46.1	-				18	76.724	942980000	106	9	3	3	3	23.7397	23.4082	23.3531	23.7212	23.8135	23.5564	23.9469	24.0236	23.9367
Q01081;P0DN76;Q01081-2;Q01081-4;Q8WU68;Q8WU68-3;Q01081-3;Q8WU68-2	Splicing factor U2AF 35 kDa subunit	U2AF1	-0.468989	1.61228	-0.372705	4.97529			48.8	-				11	192.68	1296900000	78	9	3	3	3	25.1488	25.5624	25.179	25.378	25.4187	25.3824	25.7607	25.7621	25.7745
Q86U42;Q86U42-2;Q92843-2;A6NDY0;A6NDY0-2;A6NDY0-4	Polyadenylate-binding protein 2	PABPN1	-0.469826	1.99492	-0.528023	1.69568			35	-;+	MOM	Apoptosis;Mitochondrial dynamics and surveillance		9	104.58	686860000	57	9	3	3	3	24.5867	24.2968	24.4817	24.3523	24.6393	24.199	24.8763	25.0393	24.859
Q96AE4-2	Far upstream element-binding protein 1	FUBP1	-0.475229	1.92943	-0.198656	1.61586			40.6	-				27	323.31	3029700000	218	9	3	3	3	24.8901	24.6611	24.9755	25.1104	25.0956	25.1505	25.246	25.4229	25.2836
Q7L2E3-2;Q7L2E3;Q7L2E3-3	Putative ATP-dependent RNA helicase DHX30	DHX30	-0.47551	2.31401	-0.418658	2.24614			70.2	+	Matrix	Mitochondrial central dogma;Mitochondrial ribosome assembly;mtRNA granules;mtRNA metabolism;Translation		72	323.31	20240000000	724	9	3	3	3	26.7577	26.4863	26.6751	26.8153	26.7112	26.5631	27.1653	27.0828	27.0975
Q15637;Q15637-6;Q15637-4;Q15637-2;Q15637-3;Q15637-5;Q15637-7	Splicing factor 1	SF1	-0.475603	1.46006	-0.340812	1.84109			26.8	-				14	103.11	1021300000	82	9	3	3	3	24.4953	24.505	24.9185	24.8786	24.6777	24.7669	25.2246	25.0251	25.0959
P62308;A8MWD9	Small nuclear ribonucleoprotein G;Putative small nuclear ribonucleoprotein G-like protein 15	SNRPG;SNRPGP15	-0.476795	1.28835	-0.262575	0.502884			34.2	-				3	11.676	541620000	30	9	3	3	3	24.5742	24.3124	24.4164	24.3369	24.7016	24.9071	24.6512	25.1903	24.8918
Q96I51;Q96I51-3;Q96I51-2	Williams-Beuren syndrome chromosomal region 16 protein	WBSCR16	-0.476966	1.48221	-0.508478	2.12961			23.5	+	Matrix	Mitochondrial central dogma;mtRNA metabolism;mt-rRNA modifications		7	77.567	275690000	29	9	3	3	3	23.6996	23.2315	23.5132	23.6065	23.4078	23.3355	24.0155	23.8364	24.0233
O00303	Eukaryotic translation initiation factor 3 subunit F	EIF3F	-0.47889	1.80568	-0.273627	1.71193			59.7	-				16	323.31	5175800000	189	9	3	3	3	26.4587	26.1645	26.1037	26.4312	26.5523	26.359	26.6644	26.8108	26.6883
Q969Z0;Q969Z0-2	Protein TBRG4	TBRG4	-0.479527	0.901727	-0.405938	0.600069			60.4	+	Matrix	Mitochondrial central dogma;mtRNA metabolism;mtRNA stability and decay;Polycistronic mtRNA processing		31	323.31	16220000000	397	9	3	3	3	27.2644	26.7925	27.1175	27.3101	27.396	26.6891	27.8471	27.1495	27.6164
Q16629;Q16629-3;Q16629-2;Q16629-4	Serine/arginine-rich splicing factor 7	SRSF7	-0.480203	1.9959	-0.450291	2.27642			35.3	-				11	69.57	2775400000	86	9	3	3	3	26.6498	26.4546	26.4508	26.5364	26.5465	26.5621	26.8776	27.1533	26.9649
Q9Y657;Q5JUX0;Q9BPZ2;Q99865	Spindlin-1	SPIN1	-0.48099	1.80723	-0.364859	1.65003			49.6	-				10	131.02	1355900000	91	9	3	3	3	24.9198	24.6433	24.7483	24.796	24.9683	24.8955	25.0812	25.3723	25.3009
Q71RC2;Q71RC2-3;Q71RC2-4;Q71RC2-5;Q71RC2-2;Q71RC2-6;Q71RC2-7	La-related protein 4	LARP4	-0.486237	1.15516	-0.697533	2.7472			16.7	-				8	25.027	329000000	33	9	3	3	3	23.6474	22.9699	23.3624	22.9587	23.2743	23.1128	23.8313	23.7638	23.8433
P33991	DNA replication licensing factor MCM4	MCM4	-0.487356	1.96354	-0.488977	1.78121			11.2	-				7	18.248	155400000	15	9	3	3	3	22.5178	22.39	22.4498	22.5867	22.4056	22.3605	22.8518	23.1433	22.8246
Q8WV60;Q8WV60-3;Q8WV60-2	Pentatricopeptide repeat-containing protein 2, mitochondrial	PTCD2	-0.496644	1.27499	-0.283019	0.721457			43.3	+	Matrix	Mitochondrial central dogma;mtRNA granules;mtRNA metabolism;Polycistronic mtRNA processing		18	70.604	1356200000	97	9	3	3	3	24.4756	23.9715	24.0362	24.4399	24.6039	24.0804	24.8144	24.4987	24.6602
P82970	High mobility group nucleosome-binding domain-containing protein 5	HMGN5	-0.498107	0	-0.15383	0.149915			25.9	-				5	34.444	218050000	11	6	3	2	1	23.8694	NaN	NaN	NaN	24.4999	23.9274	24.3347	24.7942	23.9736
Q9Y2R5	28S ribosomal protein S17, mitochondrial	MRPS17	-0.49871	1.38279	-0.413792	1.54668			51.5	+	Matrix	Mitochondrial central dogma;Mitochondrial ribosome;SSU;Translation		4	90.652	666270000	28	9	3	3	3	25.1671	24.6707	24.8348	25.0894	25.0411	24.7968	25.4708	25.2223	25.4757
Q14203;Q14203-6;Q14203-3;Q14203-4;Q14203-5;Q14203-2	Dynactin subunit 1	DCTN1	-0.501035	0.36624	-0.0476805	0.129234			26.8	-				25	137.55	1013700000	80	9	3	3	3	24.8623	23.1501	24.7917	24.6738	24.8521	24.6383	24.8769	24.8974	24.5329
P62318;P62318-2	Small nuclear ribonucleoprotein Sm D3	SNRPD3	-0.502393	1.14657	-0.471985	1.5932			53.2	-				5	323.31	2810100000	60	9	3	3	3	26.8307	26.559	26.271	26.6444	26.614	26.4936	26.882	27.3053	26.9807
Q96EL3	39S ribosomal protein L53, mitochondrial	MRPL53	-0.502934	0.738098	-0.117856	0.444996			65.2	+	Matrix	LSU;Mitochondrial central dogma;Mitochondrial ribosome;Translation		5	40.598	285140000	31	7	3	2	2	23.9093	NaN	23.175	23.8688	23.9856	NaN	24.1951	23.9368	24.0033
Q13347	Eukaryotic translation initiation factor 3 subunit I	EIF3I	-0.503777	1.77518	-0.383312	1.63271			81.5	-				19	323.31	11226000000	293	9	3	3	3	26.9345	26.7229	26.9629	26.931	27.0215	27.0292	27.3083	27.5789	27.2444
Q07955;Q07955-3;Q07955-2	Serine/arginine-rich splicing factor 1	SRSF1	-0.507746	2.45464	-0.544105	2.59717			50	-				15	171.68	4579000000	152	9	3	3	3	26.3966	26.3272	26.2466	26.3675	26.2504	26.2434	26.7069	26.9492	26.8376
Q08945	FACT complex subunit SSRP1	SSRP1	-0.509152	2.63879	-0.433119	2.93136			53.9	-				34	323.31	13996000000	346	9	3	3	3	27.136	27.3838	27.2934	27.4344	27.3478	27.2591	27.7558	27.7821	27.8029
Q92665	28S ribosomal protein S31, mitochondrial	MRPS31	-0.510296	1.91944	-0.383102	2.91435			42	+	Matrix	Mitochondrial central dogma;Mitochondrial ribosome;SSU;Translation		13	287.5	1698000000	106	9	3	3	3	25.0015	24.6272	24.8561	24.9697	24.9799	24.9168	25.4079	25.2611	25.3467
Q12874	Splicing factor 3A subunit 3	SF3A3	-0.515345	2.64227	-0.485556	2.61091			53.5	-				22	233.31	2106300000	142	9	3	3	3	25.7968	25.7169	25.7159	25.7561	25.7558	25.8071	26.1212	26.3447	26.3097
Q13247;Q13247-3;Q13247-2	Serine/arginine-rich splicing factor 6	SRSF6	-0.516958	3.42799	-0.575876	3.72982			34.6	-				15	155.88	3569200000	150	9	3	3	3	26.3948	26.3864	26.2605	26.365	26.2702	26.2298	26.844	26.8972	26.8514
P49736	DNA replication licensing factor MCM2	MCM2	-0.519975	0.890597	-0.10694	0.134558			9.5	-				7	12.524	153050000	18	7	3	2	2	22.5732	NaN	22.7679	22.8719	NaN	23.2953	22.8309	23.4457	23.295
Q00839;Q00839-2	Heterogeneous nuclear ribonucleoprotein U	HNRNPU	-0.521701	2.58665	-0.579629	3.32115			54.4	-				51	323.31	46968000000	614	9	3	3	3	29.1464	28.9468	28.9925	28.9984	28.9942	28.9193	29.4662	29.6369	29.5477
P61978-3	Heterogeneous nuclear ribonucleoprotein K	HNRNPK	-0.525843	2.41907	-0.467032	2.5333			68.4	-				31	323.31	33461000000	476	9	3	3	3	28.6933	28.4804	28.6621	28.6746	28.5913	28.7463	29.0555	29.246	29.1117
Q9UHX1;Q9UHX1-6;Q9UHX1-5;Q9UHX1-4;Q9UHX1-3;Q9UHX1-2	Poly(U)-binding-splicing factor PUF60	PUF60	-0.527946	2.00989	-0.459826	1.92696			32	-				14	88.891	523090000	60	9	3	3	3	23.2624	23.5913	23.328	23.355	23.6411	23.3899	23.8916	24.0261	23.8478
Q8WWM7;Q8WWM7-6;Q8WWM7-8;Q8WWM7-5;Q8WWM7-4;Q8WWM7-9;Q8WWM7-2;Q8WWM7-3;Q8WWM7-7	Ataxin-2-like protein	ATXN2L	-0.529162	0.640936	-0.79438	3.18511			10.4	-				7	10.244	132430000	10	8	3	3	2	21.7588	NaN	22.696	21.9585	21.8279	22.1001	22.7778	22.7061	22.7858
Q14566	DNA replication licensing factor MCM6	MCM6	-0.5308	1.15302	-0.246467	0.38471			15.2	-				9	17.557	108650000	16	9	3	3	3	21.5452	21.707	21.8943	21.6353	22.0909	22.2734	21.9761	22.6167	22.1462
O95900;O95900-2	Probable tRNA pseudouridine synthase 2	TRUB2	-0.532998	1.60269	-0.432377	1.35558			23.6	+	Matrix	Mitochondrial central dogma;mtRNA granules;mtRNA metabolism;mt-rRNA modifications		7	14.653	245430000	35	8	3	3	2	22.8819	NaN	22.5589	22.6519	23.1106	22.7006	23.2777	23.1887	23.2939
P08579	U2 small nuclear ribonucleoprotein B	SNRPB2	-0.53514	1.72673	-0.466623	2.71034			51.6	-				10	98.445	1142700000	74	9	3	3	3	25.2924	24.8946	24.9161	25.1133	25.1582	25.0372	25.6621	25.4748	25.5716
Q92804;Q92804-2	TATA-binding protein-associated factor 2N	TAF15	-0.535755	0.842347	-0.642005	1.03362			10.3	-				7	22.988	269960000	45	9	3	3	3	23.317	23.0567	23.0972	23.1037	23.1304	22.9181	23.1599	24.1294	23.7889
Q96DH6;Q96DH6-2;Q96DH6-3;O43347	RNA-binding protein Musashi homolog 2	MSI2	-0.536331	1.68927	-0.426572	1.83481			26.8	-				7	51.713	340150000	30	9	3	3	3	23.8177	23.3939	23.5524	23.5558	23.7441	23.7934	24.2148	24.1806	23.9775
P23368;P23368-2	NAD-dependent malic enzyme, mitochondrial	ME2	-0.538451	3.58867	-0.437586	4.78972			20.9	+	Matrix	Carbohydrate metabolism;Metabolism;TCA-associated		8	45.359	232930000	20	9	3	3	3	22.6765	22.6065	22.5339	22.711	22.7179	22.6906	23.1511	23.1139	23.1672
P84103;P84103-2	Serine/arginine-rich splicing factor 3	SRSF3	-0.541931	2.62935	-0.418355	2.62956			46.3	-				12	230	9577700000	146	9	3	3	3	28.5474	28.3904	28.3375	28.6198	28.4889	28.5373	28.9865	28.877	29.0376
Q6IN84;Q6IN84-2	rRNA methyltransferase 1, mitochondrial	MRM1	-0.54489	1.63424	-0.287665	0.844655			26.3	+	Matrix	Mitochondrial central dogma;mtRNA granules;mtRNA metabolism;mt-rRNA modifications		7	35.627	388380000	27	9	3	3	3	23.999	23.7569	23.8082	24.2632	24.1037	23.969	24.6637	24.2996	24.2356
P35637;P35637-2	RNA-binding protein FUS	FUS	-0.545837	1.69165	-0.543984	2.24007			22.1	-				10	323.31	6584600000	120	9	3	3	3	27.4998	27.1247	27.2577	27.3162	27.332	27.2395	27.663	27.9969	27.8599
Q53R41;Q53R41-2	FAST kinase domain-containing protein 1	FASTKD1	-0.547571	2.13212	-0.446584	1.68			46	+	Matrix	Mitochondrial central dogma;mtRNA granules;mtRNA metabolism;mtRNA stability and decay;Polycistronic mtRNA processing		32	323.31	3584200000	218	9	3	3	3	25.1705	24.886	25.196	25.2593	25.3314	24.9648	25.67	25.5422	25.683
Q9Y5B9	FACT complex subunit SPT16	SUPT16H	-0.548139	3.29557	-0.416026	2.45465			64.6	-				62	323.31	19825000000	646	9	3	3	3	27.0556	27.1712	27.156	27.2961	27.3313	27.1517	27.6826	27.6048	27.7398
P62857	40S ribosomal protein S28	RPS28	-0.556922	1.04308	-0.322609	0.863067			65.2	-				5	128.43	3510700000	48	9	3	3	3	28.1546	27.9977	27.4093	27.8675	28.0578	28.3392	28.1982	28.4959	28.5383
Q04726-3;Q04726-7;Q04726-5;Q04726;Q04726-2;Q04726-6;Q04726-4;Q04727;Q04724;Q04727-2;Q04727-4;Q04727-3;Q04725;Q04725-2;Q04725-3	Transducin-like enhancer protein 3	TLE3	-0.559682	1.02366	-0.364016	0.680959			17	-				8	25.462	217070000	22	9	3	3	3	22.8318	22.3748	22.7095	22.8824	22.9939	22.6267	22.7923	23.5356	23.2671
Q15428	Splicing factor 3A subunit 2	SF3A2	-0.565898	2.16062	-0.404942	2.49875			31.9	-				12	69.587	759890000	69	9	3	3	3	23.9998	23.6723	23.8673	23.96	24.0625	23.9998	24.3939	24.3251	24.5181
Q8N163;Q8N163-2	Cell cycle and apoptosis regulator protein 2	CCAR2	-0.569227	2.8997	-0.484297	3.44948			44.1	-				30	229	2226300000	189	9	3	3	3	24.492	24.2684	24.3703	24.3998	24.513	24.4727	24.9234	25.0008	24.9142
P61158;Q9P1U1;Q9P1U1-2;Q9C0K3;Q9P1U1-3	Actin-related protein 3	ACTR3	-0.578316	1.49047	-0.574509	1.17079			17.7	-				6	33.065	125460000	17	9	3	3	3	22.5039	22.7066	22.6333	22.929	22.4953	22.4309	23.0493	22.9985	23.5309
P62995;P62995-3	Transformer-2 protein homolog beta	TRA2B	-0.581688	2.56026	-0.481573	2.13233			30.9	-				8	75.961	891730000	49	9	3	3	3	24.8581	24.7443	24.8924	25.0083	24.9696	24.8173	25.2789	25.5425	25.4185
O95881	Thioredoxin domain-containing protein 12	TXNDC12	-0.582342	0.39142	-0.503116	0.856582			58.7	-				6	43.047	439490000	30	9	3	3	3	24.5784	23.6562	22.56	23.4415	23.94	23.6508	24.4422	23.7187	24.3807
Q15750;Q15750-2	TGF-beta-activated kinase 1 and MAP3K7-binding protein 1	TAB1	-0.584173	0.397259	-0.320921	2.27302			58.9	-				18	240.22	903450000	102	9	3	3	3	24.4209	22.6131	24.5247	24.2053	24.0798	24.0633	24.4063	24.5114	24.3935
Q13310-2;Q13310-3;Q13310;P0CB38	Polyadenylate-binding protein 4	PABPC4	-0.588125	2.22021	-0.50376	2.33273			43.6	-				32	123.01	2065400000	137	9	3	3	3	25.0109	24.7541	24.821	24.992	24.9765	24.8707	25.4476	25.5892	25.3137
Q96I24;Q96I24-2	Far upstream element-binding protein 3	FUBP3	-0.597964	2.50275	-0.406841	3.25751			50.9	-				21	253.49	1438100000	119	9	3	3	3	24.2601	23.9621	24.2028	24.3954	24.3224	24.2807	24.7834	24.7286	24.707
Q9NVV4	Poly(A) RNA polymerase, mitochondrial	MTPAP	-0.60318	1.73463	-0.461672	1.40684			51	+	Matrix	Mitochondrial central dogma;mt-mRNA modifications;mtRNA granules;mtRNA metabolism;mtRNA stability and decay;mt-rRNA modifications		22	323.31	3658300000	193	9	3	3	3	26.0602	25.8829	26.1402	26.2321	26.2407	26.035	26.869	26.3932	26.6306
Q92945	Far upstream element-binding protein 2	KHSRP	-0.607076	2.43685	-0.480177	3.02485			44.3	-				26	245.45	1724400000	162	9	3	3	3	23.7811	23.8303	24.0708	24.0772	23.9614	24.0242	24.4895	24.5817	24.4322
Q9Y3F4;Q9Y3F4-2	Serine-threonine kinase receptor-associated protein	STRAP	-0.609775	1.78251	-0.47188	2.00938			56.6	-				16	87.698	1012200000	95	9	3	3	3	24.32	23.9232	24.064	24.2748	24.2255	24.2205	24.715	24.8846	24.5369
Q9UHR5;Q9UHR5-2	SAP30-binding protein	SAP30BP	-0.617261	1.59679	-0.520005	1.32766			19.5	-				5	8.2657	123180000	10	7	3	2	2	22.2557	NaN	22.5457	22.3334	22.6625	NaN	22.9007	23.1679	22.9853
Q14011;Q14011-2	Cold-inducible RNA-binding protein	CIRBP	-0.632345	2.71381	-0.448125	2.43317			38.4	-				5	145.37	607860000	38	9	3	3	3	24.1152	23.9973	24.1793	24.2726	24.2431	24.3288	24.7089	24.6214	24.8585
P47756-2;P47756	F-actin-capping protein subunit beta	CAPZB	-0.643944	0.689946	-0.513545	2.1342			41.2	-				12	37.066	536830000	50	9	3	3	3	23.957	22.8642	24.2078	23.7905	23.8164	23.8133	24.4613	24.1226	24.377
P11940;P11940-2;Q9H361;Q4VXU2;Q4VXU2-2;Q96DU9;Q96DU9-2	Polyadenylate-binding protein 1	PABPC1	-0.649168	2.93334	-0.581443	3.38067			59	-;+	Matrix	0		36	323.31	20379000000	448	9	3	3	3	27.379	27.1616	27.2377	27.271	27.3573	27.3532	27.8661	28.0003	27.8594
Q15427	Splicing factor 3B subunit 4	SF3B4	-0.654655	2.12765	-0.62598	2.38899			25.7	-				6	323.31	1112800000	54	9	3	3	3	25.0889	25.3368	25.0184	25.1389	25.2915	25.0998	25.6449	25.9496	25.8136
Q8IYB8	ATP-dependent RNA helicase SUPV3L1, mitochondrial	SUPV3L1	-0.655149	3.09024	-0.456554	1.70915			11.2	+	Matrix	Mitochondrial central dogma;mtRNA granules;mtRNA metabolism;mtRNA stability and decay		6	23.428	259460000	24	9	3	3	3	22.7889	22.598	22.6843	22.9205	23.0649	22.6817	23.4354	23.2808	23.3204
Q96EP5;Q96EP5-2	DAZ-associated protein 1	DAZAP1	-0.676725	2.74063	-0.523017	1.42363			25.8	-				6	51.246	445700000	26	9	3	3	3	23.7779	23.7914	23.5807	23.9654	24.0864	23.5593	24.3396	24.5167	24.3239
Q53EL6;Q53EL6-2	Programmed cell death protein 4	PDCD4	-0.678566	1.95148	-0.160116	0.262125			32.2	-				10	39.089	339920000	26	9	3	3	3	23.6301	23.5368	23.4613	24.3191	23.6758	24.1887	24.075	24.5097	24.0793
P09661	U2 small nuclear ribonucleoprotein A	SNRPA1	-0.681358	1.77204	-0.569903	2.03341			47.8	-				14	261.86	1399900000	95	9	3	3	3	24.8015	24.4216	24.2542	24.7004	24.7172	24.3941	25.2554	25.0563	25.2098
Q7L014	Probable ATP-dependent RNA helicase DDX46	DDX46	-0.687447	3.51901	-0.651169	3.4312			43.6	-				44	260.8	2237100000	214	9	3	3	3	24.304	24.2476	24.1939	24.2633	24.2442	24.3469	24.8389	24.9995	24.9694
Q9UQ35;Q9UQ35-2;Q9UQ35-3	Serine/arginine repetitive matrix protein 2	SRRM2	-0.691829	1.36142	-0.448562	1.71583			12.9	-				22	291.94	1063300000	93	9	3	3	3	24.4264	23.7019	24.1066	24.4005	24.2891	24.2751	24.601	24.9805	24.7289
Q7RTV0	PHD finger-like domain-containing protein 5A	PHF5A	-0.693054	3.5891	-0.625741	2.69449			70	-				8	57.364	827290000	52	9	3	3	3	24.2976	24.2549	24.153	24.2662	24.4542	24.1871	24.8908	24.8914	25.0024
Q13435	Splicing factor 3B subunit 2	SF3B2	-0.696042	3.28341	-0.575902	3.44582			50.4	-				42	323.31	5420500000	291	9	3	3	3	25.4627	25.2885	25.2994	25.5151	25.4919	25.4039	25.9747	26.0571	26.1068
Q15459;Q15459-2	Splicing factor 3A subunit 1	SF3A1	-0.698828	2.50548	-0.653507	2.82993			44.5	-				30	323.31	2922600000	188	9	3	3	3	24.9962	24.6776	24.8087	24.7616	24.9663	24.8905	25.4748	25.6444	25.4598
P61160;P61160-2	Actin-related protein 2	ACTR2	-0.700199	1.66835	-0.227707	0.314733			13.5	-				4	7.2579	69181000	8	7	3	2	2	21.6248	NaN	21.3253	21.5943	22.3009	NaN	22.1094	22.0689	22.3476
Q15393;Q15393-3;Q15393-2	Splicing factor 3B subunit 3	SF3B3	-0.701664	4.02723	-0.621483	3.91285			51.1	-				48	323.31	5530100000	330	9	3	3	3	25.0457	24.9663	24.9482	25.0165	25.1052	25.079	25.6984	25.6272	25.7396
P33993;P33993-3;P33993-2	DNA replication licensing factor MCM7	MCM7	-0.701996	1.66897	-0.565802	1.55276			23.5	-				12	30.397	266660000	25	9	3	3	3	22.9188	22.4871	22.8221	22.9874	22.9553	22.6939	23.1705	23.6287	23.5348
P21127;P21127-8;P21127-9;P21127-2;P21127-10;P21127-6;P21127-3;P21127-5;Q9UQ88-4;Q9UQ88-3;Q9UQ88;P21127-12;Q9UQ88-2;P21127-4;Q9UQ88-5;Q9UQ88-10;Q9UQ88-9;Q9UQ88-8	Cyclin-dependent kinase 11B;Cyclin-dependent kinase 11A	CDK11B;CDK11A	-0.705023	2.10133	-0.70929	2.70164			12.6	-				9	13.414	221950000	18	8	3	3	2	22.5299	NaN	22.4553	22.3834	22.553	22.5286	23.0702	23.3543	23.1684
P67870	Casein kinase II subunit beta	CSNK2B	-0.716317	2.12054	-0.31758	1.26659			31.2	-				5	11.807	105610000	17	7	3	2	2	22.1059	NaN	22.3797	22.7666	22.5165	NaN	22.9003	22.9584	23.0187
P63104;P63104-2	14-3-3 protein zeta/delta	YWHAZ	-0.717368	0.563898	-0.812187	0.628263			38	-				7	75.856	139190000	12	9	3	3	3	22.5083	22.6029	22.1117	22.0741	22.1422	22.7222	22.516	22.6477	24.2113
O14646;O14646-2;Q9HCK8;Q3L8U1;Q9P2D1;Q8TD26;O14647;Q9HCK8-2;O14647-2;Q3L8U1-2;Q3L8U1-3	Chromodomain-helicase-DNA-binding protein 1	CHD1	-0.722907	1.58808	-0.691723	1.8142			2.4	-				4	5.8269	72155000	11	8	3	3	2	21.1374	NaN	21.3768	21.0776	21.5069	21.2804	22.1361	21.7514	22.0526
P42704;Q9NP80;Q9NP80-3;Q9NP80-2	Leucine-rich PPR motif-containing protein, mitochondrial	LRPPRC	-0.722952	2.46368	-0.597236	1.93297			85.7	+	Matrix;MIM	Cardiolipin synthesis;Lipid metabolism;Metabolism;Mitochondrial central dogma;mtRNA metabolism;mtRNA stability and decay;Phospholipid metabolism;Translation		139	323.31	679260000000	3468	9	3	3	3	30.7857	30.4864	30.5195	30.7856	30.8876	30.4956	31.3894	31.1842	31.3869
Q9ULV4;Q9ULV4-2;Q9ULV4-3;Q6QEF8;Q6QEF8-3;Q6QEF8-4;Q6QEF8-2;Q6QEF8-5	Coronin-1C	CORO1C	-0.736094	1.89875	-0.777484	1.77507			34.4	-				13	119.86	921250000	70	9	3	3	3	24.1472	24.3039	24.1116	24.2389	24.2795	23.9202	25.1917	24.6364	24.9428
Q92900;Q92900-2	Regulator of nonsense transcripts 1	UPF1	-0.745761	1.01568	-0.676977	3.0254			31.4	-				25	96.912	759230000	87	9	3	3	3	23.5718	22.5014	23.4644	23.3104	23.1376	23.296	23.962	23.9946	23.8183
Q04837	Single-stranded DNA-binding protein, mitochondrial	SSBP1	-0.755826	1.80867	-0.658845	2.99132			58.1	+	Matrix	Mitochondrial central dogma;mtDNA maintenance;mtDNA nucleoid;mtDNA replication		8	291.82	1113100000	53	9	3	3	3	24.9672	24.4172	24.9032	24.8538	24.9213	24.8035	25.3959	25.6344	25.5249
Q9NYF8;Q9NYF8-2;Q9NYF8-4	Bcl-2-associated transcription factor 1	BCLAF1	-0.756227	1.19574	-0.461465	1.80561			24.6	-				19	105.45	1022900000	72	9	3	3	3	24.2411	23.2852	23.8949	23.9967	24.1477	24.161	24.3701	24.7137	24.606
Q9GZT3;Q9GZT3-2	SRA stem-loop-interacting RNA-binding protein, mitochondrial	SLIRP	-0.759702	1.51597	-0.659098	1.69348			96.3	+	Matrix	Mitochondrial central dogma;mtRNA metabolism;mtRNA stability and decay;Translation		20	323.31	59430000000	384	9	3	3	3	30.3499	29.7222	29.7517	30.1763	30.1859	29.7635	30.7978	30.4841	30.821
O75533;O75533-2	Splicing factor 3B subunit 1	SF3B1	-0.761159	3.64414	-0.672476	3.37074			59	-				57	323.31	6113100000	416	9	3	3	3	25.2575	25.1391	25.1851	25.2637	25.3564	25.2277	25.8584	25.985	26.0218
O75534;O75534-2;O75534-3;O75534-4	Cold shock domain-containing protein E1	CSDE1	-0.761193	2.21534	-0.584331	2.44763			33.5	-				24	142.4	1179100000	110	9	3	3	3	23.4795	23.1479	23.1069	23.428	23.3348	23.502	23.9516	24.1671	23.8992
Q9H000;Q9H000-2;Q9UHC7;Q9UHC7-2	Probable E3 ubiquitin-protein ligase makorin-2	MKRN2	-0.762147	1.35305	-0.754773	1.33655			13.2	-				4	5.7721	83951000	9	9	3	3	3	21.5939	21.9072	21.6972	21.7721	21.8858	21.5625	22.6381	22.8321	22.0145
Q8WVC0;Q8WVC0-2	RNA polymerase-associated protein LEO1	LEO1	-0.765753	1.89489	-0.528289	1.42284			13.8	-				7	61.208	387260000	28	9	3	3	3	23.8105	23.5324	23.6852	23.8049	23.9	24.0356	24.1592	24.7106	24.4556
P26368;P26368-2	Splicing factor U2AF 65 kDa subunit	U2AF2	-0.797123	4.14005	-0.634829	3.01795			47.6	-				17	323.31	3141800000	122	9	3	3	3	25.4893	25.5536	25.4165	25.6591	25.7613	25.5257	26.237	26.3261	26.2875
Q8N7H5;Q8N7H5-3;Q8N7H5-2	RNA polymerase II-associated factor 1 homolog	PAF1	-0.813737	1.59699	-0.636109	2.19913			41.2	-				16	76.329	625170000	58	9	3	3	3	23.8453	23.1965	23.7391	23.7734	23.8082	23.7321	24.1785	24.4634	24.5801
Q9NY27;Q9NY27-2;Q9NY27-3	Serine/threonine-protein phosphatase 4 regulatory subunit 2	PPP4R2	-0.823844	2.29002	-0.676683	0			15.8	-				5	12.633	85896000	12	6	3	1	2	22.0961	NaN	22.2881	NaN	22.3392	NaN	23.0766	22.8836	23.0876
Q9Y3B4	Splicing factor 3B subunit 6	SF3B6	-0.825496	3.78727	-0.584617	1.64304			40.8	-				4	19.306	335620000	17	9	3	3	3	24.0089	23.8515	24.0463	24.3799	24.3639	23.8855	24.7949	24.8069	24.7813
Q96MU7;Q96MU7-2	YTH domain-containing protein 1	YTHDC1	-0.856052	2.86514	-0.667383	1.92417			7.4	-				5	10.123	105180000	13	9	3	3	3	21.6756	21.7005	21.9325	22.0935	22.0936	21.6875	22.7275	22.6585	22.4908
P81605;P81605-2	Dermcidin;Survival-promoting peptide;DCD-1	DCD	-0.866743	1.15145	-0.570512	0.318387			22.7	-				3	36.302	457890000	21	8	3	3	2	24.911	NaN	24.4432	24.081	24.4733	26.3658	25.312	25.9486	25.3711
O95232;O95232-2	Luc7-like protein 3	LUC7L3	-0.874143	1.27391	-0.582666	1.68817			15.3	-				5	29.101	144620000	14	7	3	2	2	22.2788	NaN	22.9708	22.9997	NaN	22.8328	23.656	23.3516	23.4891
Q9UHB6;Q9UHB6-4;Q9UHB6-2;Q9UHB6-5;Q9UHB6-3	LIM domain and actin-binding protein 1	LIMA1	-0.87862	0.987135	-0.774078	1.52888			33.6	-				19	65.039	664010000	66	9	3	3	3	23.8864	22.4995	23.2581	23.6101	22.9282	23.4193	24.1784	23.8646	24.237
O43719	HIV Tat-specific factor 1	HTATSF1	-0.891603	4.71964	-0.758028	4.30777			50.2	-				33	323.31	3589600000	220	9	3	3	3	25.1639	25.2316	25.2638	25.3102	25.4187	25.3312	26.0791	26.1574	26.0976
Q12849;Q12849-5	G-rich sequence factor 1	GRSF1	-0.957695	0.949705	-0.536497	2.63713			43.1	+	Matrix	Mitochondrial central dogma;Mitochondrial ribosome assembly;mtRNA granules;mtRNA metabolism;mtRNA stability and decay;Polycistronic mtRNA processing;Translation		13	187.01	876010000	71	9	3	3	3	24.2013	22.8264	24.2736	24.2782	24.238	24.0487	24.7661	24.6616	24.7466
Q6IN85;Q6IN85-2;Q6IN85-4;Q6IN85-5;Q5MIZ7;Q5MIZ7-3;Q5MIZ7-2;Q5MIZ7-4	Serine/threonine-protein phosphatase 4 regulatory subunit 3A	SMEK1	-1.04157	3.54014	-0.981146	4.49121			17.2	-				10	43.612	218160000	19	8	3	3	2	22.4923	NaN	22.4705	22.5906	22.5222	22.5127	23.4467	23.5369	23.5852
Q9BZK7;O60907;O60907-2	F-box-like/WD repeat-containing protein TBL1XR1;F-box-like/WD repeat-containing protein TBL1X	TBL1XR1;TBL1X	-1.10783	0	NaN	0			6.6	-				2	8.4544	43736000	5	4	3	0	1	21.409	NaN	NaN	NaN	NaN	NaN	22.5573	22.5107	22.4825
Q9BWU0	Kanadaptin	SLC4A1AP	-1.21188	2.79133	-0.920895	2.77137			36.6	-				22	111.94	1007600000	73	9	3	3	3	23.304	22.914	23.4083	23.6624	23.548	23.2888	24.4731	24.3135	24.4754
O43854;O43854-2	EGF-like repeat and discoidin I-like domain-containing protein 3	EDIL3	-1.30245	2.0274	-1.82987	2.49694	+		35	-				12	87.486	507920000	25	9	3	3	3	24.0147	23.7413	23.856	23.1185	23.4564	23.4549	25.6972	24.8291	24.9931
Q9BWJ5	Splicing factor 3B subunit 5	SF3B5	-1.52084	2.35919	-1.2545	2.6863	+	+	45.3	-				3	16.211	132440000	18	9	3	3	3	22.2505	22.2633	21.5459	22.2454	22.0727	22.5406	23.3331	23.5748	23.7143
P15924;P15924-3;P15924-2	Desmoplakin	DSP	-2.04668	0.726584	-1.03542	0.324459			14.3	-				32	86.808	394410000	44	9	3	3	3	22.3597	20.5289	20.5296	21.1842	21.8715	23.3962	21.7885	22.3333	25.4363
P06702	Protein S100-A9	S100A9	-3.27236	0	-4.88618	0			81.6	-				8	323.31	1249800000	29	5	3	1	1	20.2938	NaN	NaN	NaN	NaN	18.68	20.3786	22.7773	27.5425
P05109	Protein S100-A8;Protein S100-A8, N-terminally processed	S100A8	-3.53833	0	-3.85148	0			49.5	-				7	90.453	819650000	15	5	3	1	1	20.6102	NaN	NaN	NaN	NaN	20.297	20.9447	23.9127	27.5881

## Sheet: 1625-CYB5A vs WT
Protein IDs	Protein names	Gene names	Log2 Difference	-Log p-value	Sequence coverage [%]	MitoCarta3.0_List	MitoCarta3.0_SubMitoLocalization	MitoCarta3.0_MitoPathways	HPA_Subcellular main location	Peptides	Score	Intensity	MS/MS count	Valid values Lpg1625-CYB5A	Valid values WT	LFQ intensity CYB5A_1	LFQ intensity CYB5A_2	LFQ intensity CYB5A_3	LFQ intensity WT_1	LFQ intensity WT_2	LFQ intensity WT_3
Q5ZV17	Lpg1625-CYB5A	Lpg1625	10.3336	5.32527	90					18	323.31	78458000000	294	3	2	31.4144	31.5351	31.7177	20.6397	21.6	21.4266
P62140	Serine/threonine-protein phosphatase PP1-beta catalytic subunit	PPP1CB	8.41153	4.50918	75.5	-				23	323.31	4626700000	78	3	3	27.334	27.8234	27.7161	19.397	18.493	19.7489
P62136;P62136-2;P62136-3	Serine/threonine-protein phosphatase PP1-alpha catalytic subunit	PPP1CA	7.03602	5.37746	80.3	-				27	323.31	23208000000	344	3	3	28.6884	28.9813	28.9428	22.1955	21.6943	21.6146
P36873;P36873-2	Serine/threonine-protein phosphatase PP1-gamma catalytic subunit	PPP1CC	6.3683	5.35017	76.8	mito-interacting				24	323.31	1838400000	32	3	0	27.6287	27.8683	27.7232	21.7149	21.249	21.1514
P51572-2;P51572	B-cell receptor-associated protein 31	BCAP31	5.22987	3.13045	28.1	-			Endoplasmic reticulum	10	63.12	861700000	43	3	2	25.6923	26.0948	25.9273	19.8039	21.6906	20.5303
P07099	Epoxide hydrolase 1	EPHX1	4.1327	5.29535	34.7	-				12	44.131	385320000	31	3	3	24.4871	24.3945	24.3666	20.4883	20.0725	20.2893
O15173;O15173-2	Membrane-associated progesterone receptor component 2	PGRMC2	3.76367	4.13213	35.4	-				6	41.239	175290000	15	3	0	24.4807	24.6487	24.5924	20.9204	20.3886	21.1217
O43169	Cytochrome b5 type B	CYB5B	3.39886	2.05691	49.3	+	MOM	Amidoxime reducing complex;Cytochromes;Detoxification;Electron carriers;Heme-containing proteins;Metabolism;Metals and cofactors;Xenobiotic metabolism	Endoplasmic reticulum	4	43.312	130110000	16	2	0	NaN	24.5323	24.6821	20.544	21.073	22.0081
Q9Y6C9	Mitochondrial carrier homolog 2	MTCH2	3.36246	3.09879	54.5	+	MOM	Fusion;Mitochondrial dynamics and surveillance;SLC25A family;Small molecule transport		11	157.75	678440000	59	3	3	24.7483	24.7533	24.4761	21.3027	20.6764	21.9112
O00264;O00264-2	Membrane-associated progesterone receptor component 1	PGRMC1	3.24383	3.34543	47.2	-			Endoplasmic reticulum	8	72.418	537490000	37	3	3	24.8103	25.4395	25.7276	22.0543	21.8482	22.3434
P41236;Q6NXS1	Protein phosphatase inhibitor 2;Protein phosphatase inhibitor 2-like protein 3	PPP1R2;PPP1R2P3	3.15626	3.50185	47.3	-				9	57.178	459280000	49	3	0	23.7287	23.8406	24.3857	20.9871	20.4676	21.0314
Q96KA5;Q96KA5-2	Cleft lip and palate transmembrane protein 1-like protein	CLPTM1L	3.02047	5.05495	27.3	-			Endoplasmic reticulum	10	190.47	655800000	39	3	3	25.5024	25.6833	25.8108	22.5486	22.7413	22.6451
O75844	CAAX prenyl protease 1 homolog	ZMPSTE24	2.94305	2.95013	21.1	-				8	34.718	185560000	19	3	0	23.8162	23.8598	24.2737	21.0196	20.4954	21.6056
Q15435;Q15435-2;Q15435-3;Q15435-5;Q15435-4	Protein phosphatase 1 regulatory subunit 7	PPP1R7	2.91181	5.13468	36.9	-				10	90.63	279560000	36	3	0	23.9615	24.1532	24.0294	21.2929	21.0391	21.0767
Q6DD88	Atlastin-3	ATL3	2.87785	4.79958	25	-			Endoplasmic reticulum	9	47.137	271430000	29	3	3	24.0315	24.1062	24.3286	21.4176	21.1624	21.2529
P0C0L4;P0C0L4-2;P0C0L5;CON__P01030;CON__ENSEMBL:ENSBTAP00000007350	Complement C4-A;Complement C4 beta chain;Complement C4-A alpha chain;C4a anaphylatoxin;C4b-A;C4d-A;Complement C4 gamma chain;Complement C4-B;Complement C4 beta chain;Complement C4-B alpha chain;C4a anaphylatoxin;C4b-B;C4d-B;Complement C4 gamma chain	C4A;C4B	2.84832	2.01481	3					4	35.902	237110000	12	3	0	24.9264	24.0602	23.5976	22.1673	20.5291	21.3429
P16435	NADPH--cytochrome P450 reductase	POR	2.80344	1.86112	24.5	-				12	39.978	161030000	24	3	1	22.3825	24.0186	23.9419	19.9326	20.6706	21.3295
O75915	PRA1 family protein 3	ARL6IP5	2.74946	3.35005	9.6	-			Endoplasmic reticulum	2	4.349	119940000	8	3	2	24.0273	24.546	24.5854	21.7581	21.8818	21.2706
Q15646;Q15646-3;Q15646-2	2-5-oligoadenylate synthase-like protein	OASL	2.6702	4.04612	22	-				7	35.594	323300000	22	3	0	24.0762	23.8642	23.6475	21.398	21.0106	21.1686
Q00765;Q00765-2	Receptor expression-enhancing protein 5	REEP5	2.63714	2.44946	21.2	-			Endoplasmic reticulum	4	28.494	138270000	14	3	2	23.2423	23.6839	24.3972	21.4448	21.36	20.6072
O60831	PRA1 family protein 2	PRAF2	2.63069	2.75289	16.3	-			Endoplasmic reticulum	2	9.959	75043000	9	3	1	23.6944	23.9414	24.0316	20.6099	21.7612	21.4042
P30044;P30044-2;P30044-3;P30044-4	Peroxiredoxin-5, mitochondrial	PRDX5	2.53089	2.79094	24.3	+	Matrix	Detoxification;Metabolism;ROS and glutathione metabolism		4	6.7765	89557000	12	2	0	23.4916	NaN	23.5967	20.7369	20.9627	21.3402
Q9NTJ5;Q9NTJ5-2	Phosphatidylinositide phosphatase SAC1	SACM1L	2.49039	2.46573	21.5	-				11	26.443	93758000	19	3	0	22.9206	23.4963	23.6195	20.2906	20.8143	21.4603
Q8TCT9;Q8TCT9-5;Q8TCT9-2;Q8TCT9-4	Minor histocompatibility antigen H13	HM13	2.48052	2.60452	14.6	-			Endoplasmic reticulum	4	37.053	113660000	14	3	1	22.9876	23.6916	24.0379	21.4499	21.0555	20.7702
P02675	Fibrinogen beta chain;Fibrinopeptide B;Fibrinogen beta chain	FGB	2.47518	1.57851	11	-			Endoplasmic reticulum	5	16.395	70741000	11	2	0	23.6286	23.5301	NaN	20.4239	22.0004	20.8881
O00767	Acyl-CoA desaturase	SCD	2.45547	1.51755	13.9	-			Endoplasmic reticulum	3	59.881	252680000	22	3	2	24.4778	26.3607	25.3795	23.5312	21.9275	23.3928
Q9BVC6	Transmembrane protein 109	TMEM109	2.45152	1.1421	9.1	-				2	48.589	130900000	11	2	1	24.0134	24.4113	NaN	23.1327	21.0182	21.1317
P10620;P10620-2	Microsomal glutathione S-transferase 1	MGST1	2.34184	2.33665	27.1	+	Membrane	Detoxification;Metabolism;ROS and glutathione metabolism;Xenobiotic metabolism	Mitochondria	4	19.068	154170000	16	3	2	23.4878	23.9423	23.9366	21.8772	21.7752	20.6887
O95197-3;O95197;O95197-5;O95197-6;O95197-4;O95197-7;O95197-2	Reticulon-3	RTN3	2.30921	2.9074	14.4	-			Endoplasmic reticulum	3	9.155	184750000	16	3	3	24.1015	24.1644	24.2413	21.4839	22.4089	21.6867
O14880	Microsomal glutathione S-transferase 3	MGST3	2.23978	3.39806	50.7	+	MOM	Eicosanoid metabolism;Lipid metabolism;Metabolism		6	133.31	765530000	46	3	3	26.0792	26.1915	26.2664	24.2815	23.5962	23.94
Q15738	Sterol-4-alpha-carboxylate 3-dehydrogenase, decarboxylating	NSDHL	2.22923	2.99433	5.9	-			Endoplasmic reticulum	2	2.2092	27208000	2	2	0	22.9318	23.0545	NaN	20.9755	20.5289	20.7874
Q96S52;Q96S52-2	GPI transamidase component PIG-S	PIGS	2.1072	2.74853	11.2	-				5	10.492	77549000	8	3	0	22.1512	22.988	22.9924	20.6176	20.6902	20.5023
A1L0T0	Acetolactate synthase-like protein	ILVBL	2.0732	1.99601	8.5	-				4	11.452	68840000	11	3	2	22.5603	23.1929	23.2946	21.69	20.3834	20.7548
P51648;P51648-2;P30838;P43353;P48448;P43353-2	Fatty aldehyde dehydrogenase	ALDH3A2	2.06798	2.97476	19.4	-;+	Membrane	Detoxification;Metabolism;ROS and glutathione metabolism	Endoplasmic reticulum, Cytosol	7	19.806	233670000	21	3	3	23.6166	24.1648	24.2659	21.6794	22.0334	22.1304
P23381;P23381-2	Tryptophan--tRNA ligase, cytoplasmic;T1-TrpRS;T2-TrpRS	WARS	2.04479	0.889817	13.4	-				4	13.56	149180000	15	3	2	24.1328	23.9927	24.5365	23.0714	23.3896	20.0667
Q9H845	Acyl-CoA dehydrogenase family member 9, mitochondrial	ACAD9	2.02991	0.735947	21.1	+	MIM	CI assembly factors;Complex I;OXPHOS;OXPHOS assembly factors		10	28.981	308010000	14	2	1	24.4322	24.5633	NaN	21.711	24.2847	21.4076
O15258	Protein RER1	RER1	1.98734	0.980898	28.6	-				4	7.2382	83002000	5	2	0	NaN	22.8444	23.769	21.2396	20.3012	22.4172
Q9NQC3;Q9NQC3-2;Q9NQC3-5;Q9NQC3-3;Q9NQC3-4;Q9NQC3-6	Reticulon-4	RTN4	1.97061	3.89806	8.3	-			Endoplasmic reticulum	6	125.4	903030000	47	3	3	26.0765	26.3083	26.4071	24.1625	24.2463	24.4713
O96008;O96008-2	Mitochondrial import receptor subunit TOM40 homolog	TOMM40	1.96875	1.81796	31.3	+	MOM	Protein import, sorting and homeostasis;Protein import and sorting;TOM		6	34.452	210830000	19	3	1	24.0602	23.9152	24.4378	21.3901	22.1416	22.9753
O15260;O15260-2;O15260-3	Surfeit locus protein 4	SURF4	1.96228	1.75327	21.2	-			Nuclear membrane, Endoplasmic reticulum, Golgi apparatus	4	57.813	127560000	9	3	1	23.0616	24.1471	24.1333	21.9614	22.3461	21.1476
O75477	Erlin-1	ERLIN1	1.95118	2.46699	25.9	-			Endoplasmic reticulum	8	16.436	114470000	16	3	0	22.9064	23.0399	23.6629	21.0778	21.0073	21.6705
O94905;O94905-2;O94905-3	Erlin-2	ERLIN2	1.9431	2.87589	31	-			Endoplasmic reticulum	8	32.437	388950000	36	3	3	24.1509	24.3671	24.8771	22.7251	22.5066	22.334
Q7L1Q6;Q7L1Q6-2;Q7L1Q6-4;Q7L1Q6-3	Basic leucine zipper and W2 domain-containing protein 1	BZW1	1.92453	2.41643	8.4	-				4	5.7673	104770000	15	3	0	22.6838	23.1536	23.727	21.4744	21.1426	21.1739
P09429;B2RPK0	High mobility group protein B1;Putative high mobility group protein B1-like 1	HMGB1;HMGB1P1	1.89039	1.10673	13.5	-				3	8.2145	80402000	11	2	0	23.0673	NaN	22.8746	21.1093	20.1076	22.0247
Q9Y277;Q9Y277-2	Voltage-dependent anion-selective channel protein 3	VDAC3	1.8814	2.75767	46.3	+	MOM	Calcium homeostasis;Mitochondrial permeability transition pore;Signaling;Small molecule transport		9	139.55	449450000	40	3	3	24.1568	24.7698	24.4482	22.8724	22.6096	22.2486
Q16891;Q16891-2;Q16891-3;Q16891-4	MICOS complex subunit MIC60	IMMT	1.85918	2.26917	42.3	+	MIM	Cristae formation;MICOS complex;Mitochondrial dynamics and surveillance		24	269.74	859580000	74	3	2	23.0754	23.4086	23.6939	22.1037	21.319	21.1777
Q9HDC9;Q9HDC9-2	Adipocyte plasma membrane-associated protein	APMAP	1.82252	1.73892	13.5	-				5	8.851	102820000	11	3	0	22.3465	22.9421	23.3927	20.6346	21.7921	20.7871
O60568	Procollagen-lysine,2-oxoglutarate 5-dioxygenase 3	PLOD3	1.78145	2.61101	8.8	-				6	10.248	111750000	9	2	0	22.8555	22.673	NaN	21.2408	20.9218	20.7858
P57088	Transmembrane protein 33	TMEM33	1.76948	1.43313	8.5	-				2	2.7022	20191000	2	2	0	NaN	23.0938	22.6422	21.1959	21.6646	20.435
Q9NX63	MICOS complex subunit MIC19	CHCHD3	1.75525	1.88426	37.9	+	MIM	Cristae formation;Intramitochondrial membrane interactions;MICOS complex;Mitochondrial dynamics and surveillance		8	37.898	143480000	16	2	0	NaN	22.3343	22.7226	20.8333	21.1386	20.3476
P61221	ATP-binding cassette sub-family E member 1	ABCE1	1.74724	1.26665	10	-				5	11.955	58957000	11	2	0	NaN	22.7615	23.0547	21.6098	21.574	20.2988
Q8TC12;Q8TC12-3;Q8TC12-2	Retinol dehydrogenase 11	RDH11	1.72846	2.13483	12.6	mito-interacting				3	6.8742	47274000	7	3	0	22.1118	22.8914	23.1812	21.1133	20.7464	21.1392
O75396	Vesicle-trafficking protein SEC22b	SEC22B	1.72716	3.17535	34	-				6	66.412	210320000	29	3	3	23.2532	23.6825	23.7181	21.9545	21.6242	21.8936
Q16401;Q16401-2	26S proteasome non-ATPase regulatory subunit 5	PSMD5	1.71285	0.88759	9.1	-				4	6.9385	76911000	9	2	1	NaN	23.8929	22.8131	21.2942	20.8941	22.7321
Q9UII4	E3 ISG15--protein ligase HERC5	HERC5	1.6997	3.60247	13	-				10	27.861	206850000	21	3	0	23.3276	23.557	23.1538	21.6908	21.5026	21.7458
P21796	Voltage-dependent anion-selective channel protein 1	VDAC1	1.67517	3.57134	71.7	+	MOM	Calcium homeostasis;Mitochondrial dynamics and surveillance;Mitochondrial permeability transition pore;Organelle contact sites;Signaling;Small molecule transport		17	323.31	3157500000	148	3	3	25.9606	26.2489	26.2905	24.6728	24.3754	24.4262
Q16850;Q16850-2	Lanosterol 14-alpha demethylase	CYP51A1	1.6626	1.36412	7.8	-			Endoplasmic reticulum	3	8.0399	31322000	9	2	0	NaN	23.0259	22.5778	21.8406	20.9214	20.6558
Q8TED1	Probable glutathione peroxidase 8	GPX8	1.65523	1.06742	41.1	-				6	13.268	125890000	16	2	2	23.3231	NaN	23.5563	20.8368	21.9666	22.5498
O60762	Dolichol-phosphate mannosyltransferase subunit 1	DPM1	1.64605	2.2668	8.5	-				2	2.7216	48615000	4	3	0	22.5076	23.3126	23.2706	21.5692	21.0917	21.4917
Q8WW22;Q8WW22-2;Q8WW22-3	DnaJ homolog subfamily A member 4	DNAJA4	1.59763	0.790188	2.3	-				2	1.9658	118550000	5	2	1	24.019	23.2795	NaN	21.6204	21.2317	23.3028
P00387;P00387-2;P00387-3	NADH-cytochrome b5 reductase 3;NADH-cytochrome b5 reductase 3 membrane-bound form;NADH-cytochrome b5 reductase 3 soluble form	CYB5R3	1.58039	1.5617	31.9	+	MOM	Amidoxime reducing complex;Detoxification;Lipid metabolism;Metabolism;Xenobiotic metabolism	Endoplasmic reticulum	6	16.562	153280000	11	3	2	22.8815	23.4041	24.4571	22.0423	21.908	22.0512
Q9Y285;Q9Y285-2	Phenylalanine--tRNA ligase alpha subunit	FARSA	1.56743	0.914645	16.1	-				4	17.917	131060000	14	3	1	23.4087	23.2133	23.3162	20.4261	21.6264	23.1834
Q9BTV4	Transmembrane protein 43	TMEM43	1.56323	1.15725	21	-				5	17.787	147610000	9	3	1	22.9517	23.4643	22.7373	21.0481	22.67	20.7454
A0A075B6R9;A0A0C4DH68		IGKV2D-24	1.5304	1.71937	13.3					4	8.0044	576270000	31	3	3	26.5451	25.9059	25.4647	24.9455	24.1639	24.215
O95573	Long-chain-fatty-acid--CoA ligase 3	ACSL3	1.51465	3.08981	40.7	-				21	139.1	875090000	85	3	3	23.9988	24.3155	24.5714	22.8073	22.7444	22.7901
P45880;P45880-2;P45880-1	Voltage-dependent anion-selective channel protein 2	VDAC2	1.50518	3.39677	64.3	+	MOM	Small molecule transport		14	218.55	1475700000	81	3	3	25.4159	25.639	25.8304	24.2601	24.0483	24.0613
P46977;P46977-2	Dolichyl-diphosphooligosaccharide--protein glycosyltransferase subunit STT3A	STT3A	1.48401	3.25047	24.5	-				16	97.836	1011000000	81	3	3	24.6191	24.8878	25.1004	23.418	23.4527	23.2845
O43292;O43292-2	Glycosylphosphatidylinositol anchor attachment 1 protein	GPAA1	1.48006	1.94385	5.5	-			Endoplasmic reticulum, Cytosol	3	5.0098	32394000	7	2	0	22.5008	22.6578	NaN	21.2436	21.3511	20.7031
Q96CS3	FAS-associated factor 2	FAF2	1.46675	1.18041	16.9	-			Lipid droplets	5	15.58	209940000	12	3	2	23.578	23.9131	23.7932	23.002	22.7282	21.1537
Q9Y4Z0	U6 snRNA-associated Sm-like protein LSm4	LSM4	1.43975	1.15573	12.2	-				2	2.4827	61277000	6	2	1	NaN	23.6678	22.4524	21.3726	21.4746	22.0139
P16615;P16615-5;P16615-2;P16615-3;P16615-4;Q93084;Q93084-4;Q93084-3;Q93084-7;Q93084-1;Q93084-6;Q93084-5	Sarcoplasmic/endoplasmic reticulum calcium ATPase 2	ATP2A2	1.43771	3.11099	24.8	-				20	172.61	821960000	83	3	3	24.4792	24.7547	25.0164	23.3362	23.2751	23.3258
O60828;O60828-5;O60828-4;O60828-2;O60828-3;O60828-10;O60828-9;O60828-8;O60828-7;O60828-6	Polyglutamine-binding protein 1	PQBP1	1.42291	1.40159	12.8	-				2	4.8483	74182000	9	3	1	22.7382	22.5334	22.8553	21.1064	22.1639	20.5879
Q9BSJ8;Q9BSJ8-2	Extended synaptotagmin-1	ESYT1	1.40571	2.78422	17.4	-			Endoplasmic reticulum	13	40.748	364000000	32	3	3	23.4354	23.8096	24.0357	22.4372	22.2308	22.3956
Q96TC7;Q96TC7-2	Regulator of microtubule dynamics protein 3	RMDN3	1.39073	1.62004	31.5	+	MOM	Mitochondrial dynamics and surveillance;Organelle contact sites		11	54	207060000	23	3	2	22.0073	22.9795	23.074	20.9895	21.2409	21.6582
Q9BVK6	Transmembrane emp24 domain-containing protein 9	TMED9	1.37411	3.18605	22.1	-				5	28.072	223920000	29	3	3	23.2714	23.4586	23.6222	22.2777	21.9709	21.9813
A0FGR8;A0FGR8-2;A0FGR8-6;A0FGR8-4;A0FGR8-5	Extended synaptotagmin-2	ESYT2	1.37123	1.9633	9	-				5	9.9859	53150000	12	3	3	22.564	21.7813	22.5727	20.6386	20.9984	21.1673
Q7Z2K6;Q7Z2K6-2	Endoplasmic reticulum metallopeptidase 1	ERMP1	1.35046	1.59261	2.1	-				2	4.2983	30473000	6	2	1	NaN	22.3509	22.2572	20.4706	21.314	21.0763
Q969X5;Q969X5-2	Endoplasmic reticulum-Golgi intermediate compartment protein 1	ERGIC1	1.34774	3.5071	19.3	-				4	22.588	135620000	12	3	3	23.3385	23.5042	23.6913	22.2569	22.1672	22.0667
O00487	26S proteasome non-ATPase regulatory subunit 14	PSMD14	1.34248	1.64402	11.3	-				2	7.8199	49838000	12	2	0	NaN	22.8399	22.6177	20.987	21.3836	21.7885
P19474;P19474-2	E3 ubiquitin-protein ligase TRIM21	TRIM21	1.32797	3.317	48.4	-				19	186.2	1606000000	112	3	3	25.5967	25.6026	25.8345	24.2386	24.5512	24.2601
Q13509;Q13509-2	Tubulin beta-3 chain	TUBB3	1.32141	1.3675	30	mito-interacting				13	4.2734	77806000	8	3	1	22.6513	22.6863	22.6534	22.1473	21.2927	20.5867
O95292;O95292-2	Vesicle-associated membrane protein-associated protein B/C	VAPB	1.30401	1.21547	22.6	mito-interacting			Endoplasmic reticulum	4	9.7625	118410000	13	3	2	22.7313	23.1199	23.536	22.27	20.9303	22.2748
P49755	Transmembrane emp24 domain-containing protein 10	TMED10	1.30399	3.51742	14.6	-				3	10.817	142850000	17	3	3	23.5757	23.6315	23.5657	22.4411	22.0753	22.3445
Q9H3N1	Thioredoxin-related transmembrane protein 1	TMX1	1.2636	2.78152	20	mito-interacting			Endoplasmic reticulum	6	30.619	288980000	30	3	3	23.6327	23.6547	24.0737	22.4036	22.4755	22.6912
A2NJV5;A0A0A0MRZ7;A0A075B6S2;P01614;A0A075B6S6;A0A075B6P5;A0A087WW87;P06310;P01615	Ig kappa chain V-II region Cum;Ig kappa chain V-II region RPMI 6410;Ig kappa chain V-II region FR	IGKV A18;IGKV2D-26;IGKV2D-29;IGKV2D-30;IGKV2D-28;IGKV2-40	1.25337	2.42023	19.2					4	100.9	597190000000	575	3	3	36.2408	35.8193	35.9652	35.0879	34.6107	34.5667
Q7Z2W4;Q7Z2W4-2;Q7Z2W4-3;Q7Z2W4-4;Q7Z2W4-5;Q9H0J9	Zinc finger CCCH-type antiviral protein 1	ZC3HAV1	1.23486	3.36741	42.4	-				27	243.44	1465300000	136	3	3	24.8886	24.7531	24.8439	23.4768	23.8096	23.4947
Q92643;Q92643-2	GPI-anchor transamidase	PIGK	1.23138	0.766077	17	-				5	11.333	38035000	7	2	0	NaN	22.2581	22.8266	22.2053	21.2775	20.4502
P28288;P28288-2;P28288-3	ATP-binding cassette sub-family D member 3	ABCD3	1.22088	3.43381	28.8	+	Membrane	ABC transporters;Small molecule transport		15	104.46	717220000	80	3	3	23.8423	23.9727	24.1804	22.8478	22.6859	22.7991
Q9Y679;Q9Y679-3	Ancient ubiquitous protein 1	AUP1	1.21083	2.3897	21.7	-				5	14.39	116000000	12	3	3	22.8717	22.9938	23.0268	21.9791	21.3565	21.9242
Q15005	Signal peptidase complex subunit 2	SPCS2	1.18826	2.61898	36.7	-				6	39.559	445570000	29	3	3	24.5156	24.5461	24.9632	23.6802	23.4042	23.3757
Q9Y6M0;Q9Y6M0-3;Q9Y6M0-2;Q7RTY9	Testisin	PRSS21	1.15674	0.613492	11.1	-				3	6.2788	69223000	8	2	2	22.4875	NaN	22.7534	20.2357	22.0977	22.0577
Q9Y2H6;Q9Y2H6-2	Fibronectin type-III domain-containing protein 3A	FNDC3A	1.15359	0.381598	7.9	-				5	8.1993	104010000	4	2	2	NaN	22.6065	22.8411	22.6592	19.6872	22.3642
O96005;O96005-3;O96005-4	Cleft lip and palate transmembrane protein 1	CLPTM1	1.11318	1.06721	3.3	-			Endoplasmic reticulum	2	3.6862	28490000	7	2	0	NaN	22.7384	22.6816	21.752	22.0942	20.9444
Q00325;Q00325-2	Phosphate carrier protein, mitochondrial	SLC25A3	1.10588	0.783621	10.8	+	MIM	Calcium cycle;Calcium homeostasis;Copper metabolism;Metabolism;Metals and cofactors;Signaling;SLC25A family;Small molecule transport		4	7.8722	141920000	18	2	1	23.0522	23.0988	NaN	21.2137	22.8249	21.8703
P61026	Ras-related protein Rab-10	RAB10	1.10203	0.700559	22	-				4	4.4525	62044000	8	2	2	22.7921	NaN	23.8096	21.348	22.7228	22.5256
Q9Y3D5	28S ribosomal protein S18c, mitochondrial	MRPS18C	1.09686	0.34483	31.7	+	Matrix	Mitochondrial central dogma;Mitochondrial ribosome;SSU;Translation		3	22.245	170580000	13	2	2	23.7704	NaN	23.8653	23.9022	20.7647	23.4961
Q9Y6E2;Q9Y6E2-2	Basic leucine zipper and W2 domain-containing protein 2	BZW2	1.09308	3.56985	20.3	-				8	12.099	173780000	19	3	3	22.9066	23.0005	23.1146	21.7932	22.0269	21.9224
P67812;P67812-4;P67812-3;P67812-2	Signal peptidase complex catalytic subunit SEC11A	SEC11A	1.09224	2.92872	16.2	-				4	10.177	239510000	25	3	3	23.723	24.1059	23.9275	22.8912	22.6813	22.9072
P61009	Signal peptidase complex subunit 3	SPCS3	1.06375	2.51726	17.8	-				3	7.9728	251000000	24	3	3	23.7566	23.9685	23.9456	23.0015	22.5243	22.9536
P55036;P55036-2	26S proteasome non-ATPase regulatory subunit 4	PSMD4	1.05277	0.471943	22.3	-				6	65.401	172220000	16	3	2	23.0376	23.0874	23.0626	23.0378	22.9135	20.078
P39656;P39656-3;P39656-2	Dolichyl-diphosphooligosaccharide--protein glycosyltransferase 48 kDa subunit	DDOST	1.03967	3.94781	50	-			Endoplasmic reticulum	16	323.31	4187000000	174	3	3	26.084	26.2954	26.2262	25.1322	25.1327	25.2216
Q9UJZ1;Q9UJZ1-2	Stomatin-like protein 2, mitochondrial	STOML2	1.03541	1.43817	52	+	MIM	Protein import, sorting and homeostasis;Protein homeostasis		12	210.85	478560000	30	3	2	22.9501	22.3757	23.0651	21.7919	22.1925	21.3003
Q96N66;Q96N66-3;Q96N66-2	Lysophospholipid acyltransferase 7	MBOAT7	1.0295	0.953386	8.7	-				3	8.5643	32533000	8	2	0	22.1012	22.0045	NaN	21.6561	20.4263	20.9877
P02452;CON__Q862S4	Collagen alpha-1(I) chain	COL1A1	1.02479	1.21575	2.9	-			Endoplasmic reticulum	4	10.604	74488000	12	3	0	22.6006	22.4501	21.3462	21.1058	21.1475	21.0692
P62805	Histone H4	HIST1H4A	1.0241	2.73047	58.3					8	145.01	4805800000	132	3	3	28.3175	28.1579	28.3495	27.3631	26.9977	27.3919
P11142;P11142-2;P54652	Heat shock cognate 71 kDa protein	HSPA8	1.02201	2.88233	56.5	-				36	323.31	16941000000	425	3	3	27.5175	27.7097	27.9476	26.7131	26.745	26.6508
Q99470	Stromal cell-derived factor 2	SDF2	1.01998	0.72501	17.5	-				2	4.6888	45372000	3	2	1	22.5514	NaN	22.7087	21.0746	21.2225	22.5331
Q15165;Q15165-3;Q15165-1	Serum paraoxonase/arylesterase 2	PON2	1.01835	3.30634	59.6	-				11	76.578	551410000	43	3	3	24.3613	24.4745	24.6933	23.5054	23.5059	23.4626
Q5T9A4;Q5T9A4-3	ATPase family AAA domain-containing protein 3B	ATAD3B	1.01224	1.94003	38.1	+	MIM	Intramitochondrial membrane interactions;Mitochondrial central dogma;Mitochondrial dynamics and surveillance;mtDNA maintenance;mtDNA nucleoid;Organelle contact sites		23	70.563	56410000	10	2	0	NaN	22.1915	22.1055	21.3634	21.161	20.8843
P51149	Ras-related protein Rab-7a	RAB7A	1.00657	1.69393	35.3	mito-interacting				6	13.172	130740000	13	3	3	22.8269	23.4016	23.5684	22.1929	22.0402	22.544
P04843	Dolichyl-diphosphooligosaccharide--protein glycosyltransferase subunit 1	RPN1	0.993375	3.07707	62.9	-			Endoplasmic reticulum	34	323.31	9526300000	337	3	3	26.603	26.7671	26.981	25.8122	25.7685	25.7903
Q15006	ER membrane protein complex subunit 2	EMC2	0.981048	0.918264	17.5	-				4	10.826	49934000	8	3	0	22.0903	22.4398	22.0314	22.1024	20.4486	21.0672
Q12907	Vesicular integral-membrane protein VIP36	LMAN2	0.975555	2.03382	28.9	-				7	21.367	231170000	26	3	3	23.4056	23.7648	23.8137	22.9727	22.4104	22.6744
Q8N5K1	CDGSH iron-sulfur domain-containing protein 2	CISD2	0.971179	2.31881	36.3	mito-interacting			Endoplasmic reticulum	4	17.468	192230000	21	3	3	23.7548	23.9862	23.9271	23.0779	22.6044	23.0722
Q16270;Q16270-2	Insulin-like growth factor-binding protein 7	IGFBP7	0.965323	0.64689	14.9	-				3	7.4225	85336000	16	3	1	22.6897	23.0573	22.3431	22.9413	21.4981	20.7546
Q96CM3;Q96CM3-2	RNA pseudouridylate synthase domain-containing protein 4	RPUSD4	0.949112	0.196402	20.4	+	Matrix	Mitochondrial central dogma;mtRNA granules;mtRNA metabolism;mt-rRNA modifications;mt-tRNA modifications		7	13.77	528370000	16	2	2	NaN	25.8009	25.3295	26.2254	25.7852	21.8377
P84243	Histone H3.3	H3F3A	0.948339	2.6467	48.5					6	118.95	2417300000	43	3	3	27.5523	27.4218	27.6765	26.5745	26.4178	26.8134
P07919;A0A096LP55	Cytochrome b-c1 complex subunit 6, mitochondrial	UQCRH	0.940353	0.568278	38.5	-;+	MIM	CIII subunits;Complex III;OXPHOS;OXPHOS subunits		4	209.2	393920000	22	3	2	24.2613	24.2552	24.129	24.1835	21.8214	23.8195
P39748;P39748-2	Flap endonuclease 1	FEN1	0.920617	2.10719	35.3	-				8	48.091	519510000	31	3	3	24.9828	24.6586	25.1189	24.0413	24.1952	23.7619
Q01813;Q01813-2	ATP-dependent 6-phosphofructokinase, platelet type	PFKP	0.9183	4.20184	35.5	-				20	167.85	879630000	66	3	3	24.1605	24.0445	24.0121	23.1334	23.2077	23.1211
Q9Y2H1;Q9Y2H1-2	Serine/threonine-protein kinase 38-like	STK38L	0.909582	0.301737	16.6	-				6	8.4453	167300000	13	2	2	23.8869	NaN	23.5157	23.5018	20.9799	23.8935
Q15125	3-beta-hydroxysteroid-Delta(8),Delta(7)-isomerase	EBP	0.901693	2.6495	16.5	-			Nuclear membrane, Endoplasmic reticulum	3	13.979	323070000	20	2	3	NaN	25.355	25.2143	24.4983	24.3407	24.3099
P68366;P68366-2	Tubulin alpha-4A chain	TUBA4A	0.89379	2.02898	61.6	-				24	17.01	817880000	22	3	3	25.1624	25.0077	25.6119	24.4647	24.2621	24.3737
P04844;P04844-2	Dolichyl-diphosphooligosaccharide--protein glycosyltransferase subunit 2	RPN2	0.891046	4.22917	56.1	-			Endoplasmic reticulum	24	323.31	5166500000	194	3	3	26.2778	26.3604	26.4339	25.5019	25.4708	25.4262
Q9UH62	Armadillo repeat-containing X-linked protein 3	ARMCX3	0.887032	1.02236	17.4	+	MOM	Mitochondrial dynamics and surveillance;Trafficking		5	24.302	106280000	15	3	1	22.0544	22.4445	22.1633	20.5629	21.6111	21.827
P00747	Plasminogen;Plasmin heavy chain A;Activation peptide;Angiostatin;Plasmin heavy chain A, short form;Plasmin light chain B	PLG	0.847069	1.3052	4	-				4	9.8189	249720000	20	3	3	23.6357	24.3699	23.5922	23.3167	22.7291	23.0107
P46063	ATP-dependent DNA helicase Q1	RECQL	0.826272	1.45603	7.7	-				4	8.1109	99346000	15	3	2	22.9129	22.2383	22.4665	21.9657	21.3801	21.793
Q9UBM7	7-dehydrocholesterol reductase	DHCR7	0.823269	2.8805	13.9	-			Endoplasmic reticulum	7	10.284	155900000	21	3	3	23.2299	23.112	23.2157	22.2099	22.3388	22.5391
Q8WXI9	Transcriptional repressor p66-beta	GATAD2B	0.793976	0.472966	12.8	-				5	11.771	104270000	10	2	2	22.7276	NaN	22.8931	22.8535	22.1795	21.0161
Q00059;Q00059-2	Transcription factor A, mitochondrial	TFAM	0.78244	0.630797	14.2	+	Matrix	Mitochondrial central dogma;mtDNA maintenance;mtDNA nucleoid;mtDNA replication;mtRNA metabolism;Transcription		3	4.3922	71788000	5	2	2	NaN	22.8773	22.1974	22.2445	21.0587	21.9615
P09038;P09038-2;P09038-3;P09038-1	Fibroblast growth factor 2	FGF2	0.781339	3.5461	16	-				5	8.1137	293460000	22	3	3	24.3934	24.2362	24.3026	23.5219	23.4516	23.6146
Q14165	Malectin	MLEC	0.77324	2.67786	33.6	-				8	38.173	434170000	32	3	3	24.1827	24.2096	24.4563	23.5631	23.5871	23.3785
O00139;O00139-2;O00139-1;O00139-5;O00139-4	Kinesin-like protein KIF2A	KIF2A	0.768616	0.90027	4.1	-				3	3.8133	63372000	6	2	2	22.7682	22.3151	NaN	21.9514	22.0894	21.2783
Q3ZCM7	Tubulin beta-8 chain	TUBB8	0.765788	2.3171	24.5	-				11	270.16	1594500000	26	3	3	27.4907	27.4409	27.5033	26.9641	26.5064	26.6671
Q14318;Q14318-2;Q14318-3	Peptidyl-prolyl cis-trans isomerase FKBP8	FKBP8	0.761384	3.34213	26.7	+	MOM	Autophagy;Mitochondrial dynamics and surveillance;Mitophagy;Organelle contact sites	Mitochondria	8	83.143	346240000	31	3	3	24.0207	24.0001	24.1136	23.4003	23.2661	23.1838
P31948;P31948-2;P31948-3	Stress-induced-phosphoprotein 1	STIP1	0.760255	1.79822	22.3	-				11	25.012	270560000	29	3	3	23.2653	23.3708	23.7519	22.5813	22.939	22.5869
Q9P0L0;Q9P0L0-2	Vesicle-associated membrane protein-associated protein A	VAPA	0.752945	3.05962	51.8	-			Endoplasmic reticulum	12	104.29	1278800000	95	3	3	25.0854	25.1534	25.3258	24.3458	24.4796	24.4804
P68363;P68363-2;Q9H853	Tubulin alpha-1B chain	TUBA1B	0.746917	2.92426	67	-				26	323.31	25166000000	386	3	3	28.6865	28.5966	28.6422	28.0327	27.734	27.9179
Q9NSD9;Q9NSD9-2	Phenylalanine--tRNA ligase beta subunit	FARSB	0.74159	1.65892	22.1	-				11	38.001	394060000	43	3	3	23.3596	23.3721	23.4616	22.2765	22.9608	22.7313
Q8IY21	Probable ATP-dependent RNA helicase DDX60	DDX60	0.740626	1.27808	3.4	-				5	7.496	58391000	6	2	0	NaN	22.2394	22.2328	21.8574	21.3743	21.2548
O95470	Sphingosine-1-phosphate lyase 1	SGPL1	0.738832	0.440891	11.1	-			Endoplasmic reticulum	5	8.436	105780000	9	2	1	NaN	22.4609	22.5486	20.8329	22.6801	21.7847
Q8IYB3;Q8IYB3-2	Serine/arginine repetitive matrix protein 1	SRRM1	0.733299	0.282962	5.9	-				4	10.357	131240000	11	3	2	23.359	23.337	23.397	20.5587	23.8894	23.4451
P18124	60S ribosomal protein L7	RPL7	0.728626	2.27146	45.6	-			Endoplasmic reticulum, Cytosol	13	157.55	3116800000	97	3	3	26.6362	26.455	26.7125	26.0891	25.7755	25.7532
Q92616	Translational activator GCN1	GCN1L1	0.727038	2.56974	19.6	-				37	154.46	835430000	100	3	3	23.5198	23.6643	23.6551	22.6978	23.0352	22.9251
Q96DZ1;Q96DZ1-3;Q96DZ1-2	Endoplasmic reticulum lectin 1	ERLEC1	0.719646	1.14139	11.2	-				4	6.9998	74748000	9	3	3	22.1044	22.8171	21.8418	21.628	21.5386	21.4378
Q53GQ0	Very-long-chain 3-oxoacyl-CoA reductase	HSD17B12	0.712947	1.57016	26	-				6	23.077	316630000	33	3	3	23.5633	23.669	23.6926	23.0393	22.5316	23.2152
Q15904	V-type proton ATPase subunit S1	ATP6AP1	0.706299	0.843634	9.1	-				3	8.889	33715000	3	2	1	NaN	21.6854	22.4764	21.433	21.0767	21.6141
O14975;O14975-2	Very long-chain acyl-CoA synthetase	SLC27A2	0.701937	2.00054	12.9	-				6	21.609	117050000	18	3	3	22.583	22.7351	22.9539	21.8528	22.0924	22.2209
P68371	Tubulin beta-4B chain	TUBB4B	0.694696	2.92854	66.1	-				23	323.31	22004000000	435	3	3	28.5735	28.4851	28.4476	27.9528	27.7701	27.6993
Q01105;Q01105-2;Q01105-3;Q01105-4;P0DME0	Protein SET;Protein SETSIP	SET;SETSIP	0.689391	1.95514	32.8	-				7	190.65	1423900000	56	3	3	26.2296	26.1581	26.6041	25.5104	25.7409	25.6724
Q9UKY7;Q9UKY7-2;Q9UKY7-3	Protein CDV3 homolog	CDV3	0.685966	0.327988	43.4	-				4	16.062	178640000	14	3	2	22.9952	23.2919	23.858	21.1489	23.9526	22.9858
P62491;Q15907;P62491-2;Q15907-2	Ras-related protein Rab-11A;Ras-related protein Rab-11B	RAB11A;RAB11B	0.676228	1.55956	15.7	-;mito-interacting				3	4.3114	52222000	6	3	0	22.0519	22.2366	22.5739	21.4299	21.5445	21.8592
O60783	28S ribosomal protein S14, mitochondrial	MRPS14	0.674929	0.25121	21.9	+	Matrix	Mitochondrial central dogma;Mitochondrial ribosome;SSU;Translation		2	14.917	120220000	14	2	2	23.7687	23.3704	NaN	23.7153	21.3084	23.6601
P08574	Cytochrome c1, heme protein, mitochondrial	CYC1	0.671998	1.68656	37.5	+	MIM	CIII subunits;Complex III;Cytochromes;Electron carriers;Heme-containing proteins;Metabolism;Metals and cofactors;OXPHOS;OXPHOS subunits		8	142.49	511640000	36	3	3	23.4828	23.6491	23.5394	23.1754	22.573	22.907
P46087;P46087-2;P46087-4;P46087-3	Probable 28S rRNA (cytosine(4447)-C(5))-methyltransferase	NOP2	0.670241	0.779182	3.2	-				3	4.2587	59966000	12	3	1	21.9787	22.1231	22.6453	21.3138	22.2555	21.1671
Q15149;Q15149-4;Q15149-2;Q15149-6;Q15149-9;Q15149-7;Q15149-8;Q15149-5;Q15149-3	Plectin	PLEC	0.662394	0.885448	1.8	-				6	13.847	55508000	7	2	0	21.7432	21.9784	NaN	21.008	21.6721	20.9152
P22694;P17612;P17612-2;P22694-2;P22694-10;P22694-4;P22694-3;P22694-5;P22694-7;P22694-6;P22694-9;P22612	cAMP-dependent protein kinase catalytic subunit beta;cAMP-dependent protein kinase catalytic subunit alpha;cAMP-dependent protein kinase catalytic subunit gamma	PRKACB;PRKACA;PRKACG	0.659844	0.568096	5.1	-;+	MIM	cAMP-PKA signaling;Signaling		2	2.6927	63877000	8	2	2	22.5657	NaN	22.4474	22.2969	21.0966	22.1467
P22392-2;P22392;P15531;P15531-2;O60361	Nucleoside diphosphate kinase B;Nucleoside diphosphate kinase A;Putative nucleoside diphosphate kinase	NME2;NME1;NME2P1	0.652793	1.51302	45.7	-				7	10.543	292850000	32	3	3	23.7216	23.3602	23.9546	22.8806	22.9815	23.216
P63000;P63000-2;P60763;P15153	Ras-related C3 botulinum toxin substrate 1;Ras-related C3 botulinum toxin substrate 3	RAC1;RAC3	0.633973	1.28957	23.4	-				4	9.0879	158620000	23	3	3	22.8256	22.9804	23.3924	22.7452	22.2721	22.2792
P62906	60S ribosomal protein L10a	RPL10A	0.630034	2.45542	49.8	-			Nucleoli, Endoplasmic reticulum, Cytosol	12	298.23	4106000000	138	3	3	26.3367	26.3129	26.2188	25.8413	25.5177	25.6193
P04792	Heat shock protein beta-1	HSPB1	0.626243	0.193865	25.9	-				4	93.155	247560000	20	3	2	23.2353	23.709	24.028	20.9654	22.9467	25.1815
Q92688;Q92688-2	Acidic leucine-rich nuclear phosphoprotein 32 family member B	ANP32B	0.620339	3.16975	24.3	-				5	24.926	368590000	41	3	3	24.6517	24.615	24.7596	23.9696	24.1374	24.0583
Q71U36;Q71U36-2;P0DPH8;P0DPH7;P0DPH7-2;Q6PEY2	Tubulin alpha-1A chain;Tubulin alpha-3E chain	TUBA1A;TUBA3E	0.616538	2.57344	67	-				26	18.513	400020000	22	3	3	25.4928	25.4139	25.2148	24.7561	24.6849	24.8309
P17987	T-complex protein 1 subunit alpha	TCP1	0.609119	2.79675	12.2	-				5	20.057	115990000	20	3	3	22.5842	22.6952	22.6979	21.9112	22.0961	22.1427
P27824;P27824-2;P27824-3	Calnexin	CANX	0.607847	3.69991	46.8	mito-interacting			Endoplasmic reticulum	31	323.31	11240000000	314	3	3	27.7701	27.8388	27.8644	27.1429	27.2454	27.2614
Q96SB4;Q96SB4-3;Q96SB4-4;Q9UPE1;Q9UPE1-2;Q9UPE1-3;Q9UPE1-4	SRSF protein kinase 1	SRPK1	0.603901	0.396765	9.8	-				5	9.8614	124610000	11	3	2	23.0925	22.8358	22.9557	23.0816	22.9075	21.0831
Q9NZ01;Q9NZ01-2	Very-long-chain enoyl-CoA reductase	TECR	0.603466	2.62793	33.4	-			Endoplasmic reticulum	13	94.618	2262900000	79	3	3	26.0459	26.191	26.1352	25.6068	25.3669	25.5881
Q15392;Q15392-2	Delta(24)-sterol reductase	DHCR24	0.601517	2.3694	15.9	-				7	25.867	392820000	40	3	3	24.2675	24.4482	24.614	23.8713	23.794	23.8598
P61353	60S ribosomal protein L27	RPL27	0.59963	1.70214	49.3	-				7	79.73	2597400000	65	3	3	26.9942	26.6584	27.1042	26.3542	26.4489	26.1547
P35610;P35610-3;P35610-2	Sterol O-acyltransferase 1	SOAT1	0.599586	1.73487	16	-			Endoplasmic reticulum	6	90.991	667760000	47	3	3	25.145	25.4366	25.3956	24.9793	24.5925	24.6067
Q96CT7	Coiled-coil domain-containing protein 124	CCDC124	0.59205	1.59216	41.3	-				8	15.411	227620000	20	3	3	23.1563	23.7032	23.4914	22.9725	22.8398	22.7625
Q8TCJ2	Dolichyl-diphosphooligosaccharide--protein glycosyltransferase subunit STT3B	STT3B	0.582621	2.35627	16.7	-			Endoplasmic reticulum	13	74.472	1254200000	80	3	3	24.9069	25.0417	25.2333	24.4638	24.542	24.4282
O95202;O95202-2;O95202-3	LETM1 and EF-hand domain-containing protein 1, mitochondrial	LETM1	0.582203	1.07556	4.3	+	MIM	Calcium cycle;Calcium homeostasis;Signaling		3	7.1699	98820000	12	3	3	22.1453	22.1668	22.8631	22.0008	21.723	21.7049
Q8NBU5;Q8NBU5-2	ATPase family AAA domain-containing protein 1	ATAD1	0.582167	2.38832	36	+	MOM	Protein import, sorting and homeostasis;Proteases;Protein homeostasis		9	45.07	319380000	36	3	3	23.3019	23.4462	23.1549	22.6404	22.8148	22.7012
P07437;A6NNZ2;Q9H4B7;CON__ENSEMBL:ENSBTAP00000025008	Tubulin beta chain	TUBB	0.577618	2.37681	61.5	-				21	323.31	7366800000	103	3	3	28.0991	28.1108	27.8902	27.5568	27.3281	27.4823
P11233;P11234;P11234-2;P11234-3	Ras-related protein Ral-A;Ras-related protein Ral-B	RALA;RALB	0.57389	1.32945	32.5	-				5	38.447	333320000	28	3	3	23.5598	24.0727	24.2155	23.4406	23.3244	23.3612
P62495;P62495-2	Eukaryotic peptide chain release factor subunit 1	ETF1	0.571109	1.48014	17.2	-				6	26.373	226630000	16	3	3	23.8409	23.4278	23.7635	22.8653	23.2914	23.1621
P62910	60S ribosomal protein L32	RPL32	0.570393	2.18075	54.1	-			Endoplasmic reticulum, Cytosol	11	185.93	2831700000	110	3	3	26.5276	26.3524	26.721	26.018	25.9264	25.9454
P30050;P30050-2	60S ribosomal protein L12	RPL12	0.568139	2.08539	64.8	-				8	323.31	4650800000	99	3	3	26.9727	26.8046	26.7643	26.4695	26.1462	26.2216
O60884	DnaJ homolog subfamily A member 2	DNAJA2	0.562879	1.98262	20.1	-				9	12.48	126830000	9	3	3	22.7298	22.9018	23.0714	22.469	22.2106	22.3347
Q8IXM3	39S ribosomal protein L41, mitochondrial	MRPL41	0.561192	0.226952	31.4	+	Matrix	LSU;Mitochondrial central dogma;Mitochondrial ribosome;Translation		4	9.3709	142910000	11	2	2	NaN	23.3732	23.3279	23.8003	21.3742	23.1935
P06454;P06454-2	Prothymosin alpha;Prothymosin alpha, N-terminally processed;Thymosin alpha-1	PTMA	0.560263	0.769536	12.6	-				1	4.7218	42916000	9	2	3	22.043	NaN	22.2066	21.188	22.0012	21.5043
Q70UQ0-4	Inhibitor of nuclear factor kappa-B kinase-interacting protein	IKBIP	0.560174	1.21074	39	-			Endoplasmic reticulum	12	84.153	670570000	60	3	3	23.8624	24.0031	24.0296	23.7488	23.0207	23.4451
Q00688	Peptidyl-prolyl cis-trans isomerase FKBP3	FKBP3	0.557947	1.09855	46.4	-				9	50.674	481250000	38	3	3	24.0308	24.4791	24.6095	23.4918	23.9543	23.9995
P0DMV8;P0DMV9;P0DMV8-2	Heat shock 70 kDa protein 1A;Heat shock 70 kDa protein 1B	HSPA1A;HSPA1B	0.556286	2.40455	54.8					28	301.88	3961400000	194	3	3	25.9026	25.8823	26.1669	25.4291	25.3989	25.4548
Q9NR30;Q9NR30-2;Q9BQ39	Nucleolar RNA helicase 2	DDX21	0.553468	2.35613	33.8	-				21	90.874	947730000	103	3	3	24.4341	24.3175	24.3766	23.8568	23.9574	23.6536
P80723;P80723-2	Brain acid soluble protein 1	BASP1	0.55147	1.26911	92.1	-				18	323.31	2736200000	159	3	3	26.204	25.9148	26.4362	25.8722	25.3969	25.6315
P10809;P10809-2	60 kDa heat shock protein, mitochondrial	HSPD1	0.541871	2.35647	72.6	+	Matrix	Protein import, sorting and homeostasis;Chaperones;Protein homeostasis		31	323.31	4253600000	258	3	3	26.2039	26.1664	26.3628	25.8396	25.669	25.5989
Q92522	Histone H1x	H1FX	0.540115	2.95032	31	-				5	27.369	477940000	27	3	3	25.1169	24.9136	25.0923	24.5175	24.49	24.4949
Q9NZ45	CDGSH iron-sulfur domain-containing protein 1	CISD1	0.536784	1.2726	25.9	+	MOM	Fe-S cluster biosynthesis;Fe-S-containing proteins;Metabolism;Metals and cofactors		2	5.7242	79167000	6	3	3	22.3128	22.4124	22.9062	21.9559	22.153	21.9121
Q9H0U3;Q9H0U3-2	Magnesium transporter protein 1	MAGT1	0.535716	1.69054	18.5	-				6	13.305	383210000	29	3	3	23.8206	23.7473	23.9326	23.5341	23.2867	23.0725
O94874;O94874-2;O94874-3	E3 UFM1-protein ligase 1	UFL1	0.535348	2.0079	12.6	-			Endoplasmic reticulum	8	15.19	141000000	28	3	3	22.4876	22.5388	22.6981	22.0818	21.8548	22.1819
O94826	Mitochondrial import receptor subunit TOM70	TOMM70A	0.534832	1.64928	32.4	+	MOM	Protein import, sorting and homeostasis;Protein import and sorting;TOM		13	32.118	345730000	27	3	3	23.2646	23.3831	23.433	23.101	22.6537	22.7214
P35998;P35998-2	26S protease regulatory subunit 7	PSMC2	0.531205	2.15156	27.5	-				9	28.604	347520000	39	3	3	23.8813	24.0714	23.8626	23.4117	23.2659	23.5442
Q02543	60S ribosomal protein L18a	RPL18A	0.52076	2.61138	53.4	-				11	81.755	1732700000	103	3	3	25.3832	25.2318	25.4491	24.8424	24.9014	24.758
P19525;P19525-2	Interferon-induced, double-stranded RNA-activated protein kinase	EIF2AK2	0.520651	1.46766	29.2	-				14	84.62	861190000	76	3	3	24.4977	24.4116	24.2337	23.6495	24.1384	23.793
O76031	ATP-dependent Clp protease ATP-binding subunit clpX-like, mitochondrial	CLPX	0.518526	0.603149	10.6	+	Matrix	Protein import, sorting and homeostasis;Proteases;Protein homeostasis		5	10.867	64144000	6	2	2	22.5695	NaN	22.8969	21.6838	22.4938	22.4665
P05388;P05388-2;Q8NHW5	60S acidic ribosomal protein P0;60S acidic ribosomal protein P0-like	RPLP0;RPLP0P6	0.51759	2.86938	46.1	-			Endoplasmic reticulum, Cytosol	11	323.31	4488800000	97	3	3	27.0356	27.1824	27.0363	26.6458	26.5579	26.4978
Q9Y3U8	60S ribosomal protein L36	RPL36	0.515408	1.66955	30.5	-				4	113.58	1320400000	49	3	3	25.9079	25.8915	26.1837	25.6627	25.3039	25.4704
P11586	C-1-tetrahydrofolate synthase, cytoplasmic;Methylenetetrahydrofolate dehydrogenase;Methenyltetrahydrofolate cyclohydrolase;Formyltetrahydrofolate synthetase;C-1-tetrahydrofolate synthase, cytoplasmic, N-terminally processed	MTHFD1	0.514348	1.92572	37.6	-				27	81.47	1312500000	114	3	3	24.4063	24.3669	24.3341	23.7676	24.0837	23.713
P04075;P04075-2;P05062	Fructose-bisphosphate aldolase A	ALDOA	0.511823	1.40009	63.2	-				18	123.87	1426400000	97	3	3	24.7468	24.6097	25.1121	24.1638	24.3262	24.4431
P46778	60S ribosomal protein L21	RPL21	0.511679	2.41597	35.6	-			Nucleoli fibrillar center, Endoplasmic reticulum, Cytosol	7	128.58	1892500000	61	3	3	25.8015	25.7103	25.8973	25.4178	25.2588	25.1975
Q5BJF2	Transmembrane protein 97	TMEM97	0.50925	0.676005	14.2	-			Endoplasmic reticulum	2	6.213	53253000	8	3	3	21.6674	22.639	21.6325	21.4832	21.3068	21.6212
Q02878	60S ribosomal protein L6	RPL6	0.508836	2.52449	53.8	-				19	250.28	4285700000	183	3	3	26.3269	26.1542	26.3098	25.7334	25.8621	25.669
Q9Y5M8	Signal recognition particle receptor subunit beta	SRPRB	0.504168	1.75965	40.6	-				9	30.557	228430000	31	3	3	23.1389	23.4151	23.3237	22.9377	22.5982	22.8293
Q71UI9;P0C0S5;Q71UI9-3;Q71UI9-4;Q71UI9-2	Histone H2A.V;Histone H2A.Z	H2AFV;H2AFZ	0.503688	0.943759	31.2	-				4	11.765	4419000000	42	3	3	28.6557	27.9006	28.3576	27.7799	27.6065	28.0164
P29401;P29401-2	Transketolase	TKT	0.502994	0.255445	5	mito-interacting				2	3.9328	63242000	3	2	2	22.4032	NaN	22.9576	22.9158	21.0641	22.5523
P36578	60S ribosomal protein L4	RPL4	0.498659	2.233	50.6	-			Endoplasmic reticulum, Cytosol	22	279.82	6123300000	225	3	3	26.7362	26.5386	26.6058	26.1464	26.2442	25.9941
P08240;P08240-2	Signal recognition particle receptor subunit alpha	SRPR	0.497719	1.91073	31.2	-				17	77.699	708690000	59	3	3	23.7986	23.8009	23.8602	23.5397	23.1604	23.2666
P49321;P49321-2;P49321-3;P49321-4	Nuclear autoantigenic sperm protein	NASP	0.488693	0.894325	20.6	-				10	41.182	333810000	34	3	3	23.2939	23.2328	23.2182	22.3041	23.181	22.7938
P50402	Emerin	EMD	0.484311	1.25982	32.3	-			Nuclear membrane	6	51.979	225120000	31	3	3	23.3898	23.6259	23.939	23.0181	23.1707	23.313
P36776;P36776-2;P36776-3	Lon protease homolog, mitochondrial	LONP1	0.481829	1.59749	21.9	+	Matrix	Protein import, sorting and homeostasis;Proteases;Protein homeostasis		15	60.662	523490000	53	3	3	23.6034	23.5028	23.587	23.2698	22.8211	23.1568
P39023;Q92901	60S ribosomal protein L3	RPL3	0.48079	2.22358	49.4	-				22	323.31	5524900000	225	3	3	26.565	26.4563	26.7266	26.0515	26.1906	26.0635
P49207	60S ribosomal protein L34	RPL34	0.479541	1.20667	35.9	-			Endoplasmic reticulum, Cytosol	5	13.138	1422700000	48	3	3	25.8867	25.7947	26.3002	25.6849	25.5309	25.3273
Q9NPA0	ER membrane protein complex subunit 7	EMC7	0.477981	1.54433	26.4	-				4	42.224	252670000	28	3	3	23.5853	23.8865	23.6309	23.435	23.086	23.1477
Q9P035;Q9P035-2	Very-long-chain (3R)-3-hydroxyacyl-CoA dehydratase 3	HACD3	0.472802	0.846024	21	-			Endoplasmic reticulum	6	71.867	708460000	54	3	3	24.7932	25.5285	25.5329	24.9693	24.687	24.7798
P62191;P62191-2	26S protease regulatory subunit 4	PSMC1	0.467913	1.76064	30.9	-				9	27.693	303200000	24	3	3	23.7903	23.8989	23.5369	23.3641	23.181	23.2774
Q96HY6;Q96HY6-2	DDRGK domain-containing protein 1	DDRGK1	0.453709	1.23132	36.3	-			Endoplasmic reticulum	6	48.194	236430000	21	3	3	22.9436	23.3701	23.331	22.9712	22.6908	22.6216
P34897;P34897-3;P34897-2	Serine hydroxymethyltransferase, mitochondrial	SHMT2	0.453147	0.890216	30.8	+	Matrix	Amino acid metabolism;Folate and 1-C metabolism;Glycine metabolism;Metabolism;Serine metabolism;Vitamin metabolism		13	34.74	324450000	34	3	3	23.7974	23.0941	23.1563	22.7948	23.0447	22.8489
P50991;P50991-2	T-complex protein 1 subunit delta	CCT4	0.448439	1.58504	15.2	-				6	21.896	244180000	32	3	3	23.0992	23.3079	23.3597	22.6692	23.0078	22.7444
P05387;P05386-2	60S acidic ribosomal protein P2	RPLP2	0.448395	1.57961	92.2	-				8	323.31	3599800000	98	3	3	26.9747	27.1683	27.1149	26.8707	26.5365	26.5054
Q14204	Cytoplasmic dynein 1 heavy chain 1	DYNC1H1	0.439564	1.34058	5.3	-				18	29.344	198820000	21	3	3	22.5484	22.8006	22.5436	22.2295	21.9534	22.3909
P40429;Q6NVV1	60S ribosomal protein L13a	RPL13A	0.429187	2.15966	38.9	-				9	30.809	1823900000	94	3	3	25.9484	25.8633	25.9231	25.4372	25.6381	25.3719
P50914	60S ribosomal protein L14	RPL14	0.428488	1.67312	33	-			Endoplasmic reticulum, Cytosol	7	67.914	2675700000	75	3	3	26.4152	26.2491	26.6374	26.0624	25.9944	25.9594
P63208;P63208-2	S-phase kinase-associated protein 1	SKP1	0.427308	1.02505	17.8	-				2	9.2627	61710000	11	3	3	22.3856	22.6145	22.3919	22.397	21.8338	21.8791
P18077	60S ribosomal protein L35a	RPL35A	0.42726	1.32809	55.5	-				9	17.648	1666800000	47	3	3	26.0456	25.8514	25.7747	25.3628	25.7159	25.3113
P62195;P62195-2;Q8NB90;Q8NB90-3;Q8NB90-2	26S protease regulatory subunit 8	PSMC5	0.424153	2.14456	34	-				9	45.937	353360000	52	3	3	23.6143	23.7679	23.54	23.1191	23.2448	23.2859
Q9BRJ6	Uncharacterized protein C7orf50	C7orf50	0.423944	1.25433	41.8	-				5	18.525	248140000	34	3	3	23.7433	23.6336	23.5589	23.5015	22.9917	23.1708
P61313;P61313-2	60S ribosomal protein L15	RPL15	0.422665	1.37133	54.9	-				14	124.3	3628600000	147	3	3	25.9741	25.7789	25.9332	25.4137	25.7235	25.2811
Q9HD20;Q9HD20-2	Manganese-transporting ATPase 13A1	ATP13A1	0.417667	1.45436	9	-				8	14.188	147440000	18	3	3	23.1362	22.767	23.0887	22.4994	22.7103	22.5293
Q07020;Q07020-2	60S ribosomal protein L18	RPL18	0.414833	1.73881	52.1	-			Endoplasmic reticulum, Cytosol	10	201.48	2370400000	88	3	3	26.6645	26.5528	26.7579	26.22	26.4096	26.101
P05783;CON__H-INV:HIT000015463	Keratin, type I cytoskeletal 18	KRT18	0.412427	0.870513	49.1	-				19	109.96	1176500000	93	3	3	25.2591	24.6801	24.5731	24.4097	24.3355	24.5298
P27695	DNA-(apurinic or apyrimidinic site) lyase;DNA-(apurinic or apyrimidinic site) lyase, mitochondrial	APEX1	0.410432	1.58139	56	+	Matrix	Mitochondrial central dogma;mtDNA maintenance;mtDNA repair		13	60.003	470510000	52	3	3	23.4559	23.2491	23.4262	22.8539	23.1665	22.8795
Q9UM00;Q9UM00-1;Q9UM00-2	Transmembrane and coiled-coil domain-containing protein 1	TMCO1	0.40792	0.708181	10.9	-			Endoplasmic reticulum	3	38.378	187610000	18	2	3	23.8353	NaN	24.4591	23.6883	23.6664	23.8631
P50990;P50990-2;P50990-3	T-complex protein 1 subunit theta	CCT8	0.406098	1.8375	29	-				13	27.199	350960000	48	3	3	23.6072	23.4361	23.536	22.9729	23.1208	23.2673
O96000;O96000-2	NADH dehydrogenase [ubiquinone] 1 beta subcomplex subunit 10	NDUFB10	0.401479	0.584095	27.9	+	MIM	CI subunits;Complex I;OXPHOS;OXPHOS subunits		4	11.588	106650000	10	2	1	22.1033	NaN	21.6275	21.737	21.1296	21.5251
Q96FQ6	Protein S100-A16	S100A16	0.392825	1.43571	40.8	-				3	11.207	231170000	27	3	3	23.4278	23.271	23.366	22.7497	22.9761	23.1605
P62917	60S ribosomal protein L8	RPL8	0.391413	1.44263	59.1	-			Nucleoli, Endoplasmic reticulum, Cytosol	16	323.31	3167300000	120	3	3	26.1484	25.9089	26.2721	25.7417	25.8217	25.5917
O95831;O95831-3;O95831-4;O95831-2;O95831-5	Apoptosis-inducing factor 1, mitochondrial	AIFM1	0.388851	0.181695	11.9	+	MIM	Protein import, sorting and homeostasis;Apoptosis;CI assembly factors;Complex I;MIA40;Mitochondrial dynamics and surveillance;OXPHOS;OXPHOS assembly factors;Protein import and sorting		6	13.034	150910000	15	3	2	22.5712	23.302	23.0864	23.5671	23.1836	21.0424
P11387;Q969P6;Q969P6-2	DNA topoisomerase 1	TOP1	0.38714	0.861846	12.3	-;+	Matrix	Mitochondrial central dogma;mtDNA maintenance;mtDNA replication;mtRNA metabolism;Transcription		8	23	375860000	35	3	3	23.4675	23.4345	24.0552	23.2765	23.1654	23.3538
P46779;P46779-2;P46779-3;P46779-4;P46779-5	60S ribosomal protein L28	RPL28	0.386032	1.34396	66.4	-			Endoplasmic reticulum, Cytosol	13	82.463	2791900000	95	3	3	26.0721	25.8484	26.1317	25.8273	25.5885	25.4784
P09874	Poly [ADP-ribose] polymerase 1	PARP1	0.381867	1.45242	17.5	-				12	35.503	348320000	28	3	3	23.3446	23.2455	23.6356	22.9703	23.0903	23.0195
P36957;P36957-2	Dihydrolipoyllysine-residue succinyltransferase component of 2-oxoglutarate dehydrogenase complex, mitochondrial	DLST	0.37663	0.950611	12.8	+	Matrix	Amino acid metabolism;Carbohydrate metabolism;Lysine metabolism;Metabolism;TCA cycle		5	9.8688	140660000	18	3	3	22.9751	22.6585	22.5616	22.3312	22.1305	22.6035
Q96E11;Q96E11-8;Q96E11-3;Q96E11-2;Q96E11-7;Q96E11-5;Q96E11-6;Q96E11-4	Ribosome-recycling factor, mitochondrial	MRRF	0.373903	0.941749	23.7	+	Matrix	Mitochondrial central dogma;Translation;Translation factors		5	42.967	209600000	32	3	3	23.0522	23.2327	23.2836	23.0518	22.4811	22.914
P49368;P49368-2	T-complex protein 1 subunit gamma	CCT3	0.370175	0.573491	23.1	-				11	18.493	279520000	29	3	3	23.3464	23.4969	23.4964	22.6596	23.6161	22.9536
P28331;P28331-3;P28331-4;P28331-5;P28331-2	NADH-ubiquinone oxidoreductase 75 kDa subunit, mitochondrial	NDUFS1	0.368716	0.337164	30.1	+	MIM	CI subunits;Complex I;Fe-S-containing proteins;Metabolism;Metals and cofactors;OXPHOS;OXPHOS subunits		14	141.37	312820000	32	2	2	NaN	22.2447	21.8892	21.0641	22.112	21.9186
Q8N766;Q8N766-2;Q8N766-4;Q8N766-3	ER membrane protein complex subunit 1	EMC1	0.368696	2.61646	34.5	-				23	98.078	833590000	78	3	3	24.0561	24.0607	24.1955	23.6861	23.734	23.7861
Q9P258	Protein RCC2	RCC2	0.367807	1.85492	45	-				18	64.988	891390000	86	3	3	23.9759	23.726	23.7958	23.4442	23.5546	23.3955
Q8N183	Mimitin, mitochondrial	NDUFAF2	0.367689	2.75128	26	+	MIM	CI assembly factors;Complex I;OXPHOS;OXPHOS assembly factors		4	7.2294	261340000	14	3	3	24.68	24.6918	24.6964	24.4179	24.254	24.2933
Q9NZJ7;Q9NZJ7-2;Q9NZJ7-3	Mitochondrial carrier homolog 1	MTCH1	0.367397	0.399395	27.8	+	MOM	SLC25A family;Small molecule transport		8	15.068	157700000	29	3	3	22.5305	23.0932	23.8696	22.7432	22.8392	22.8086
P32969	60S ribosomal protein L9	RPL9	0.366804	2.46829	67.7	-			Endoplasmic reticulum, Cytosol	12	308.33	3327400000	113	3	3	26.4355	26.6109	26.4938	26.1265	26.1102	26.203
P62424	60S ribosomal protein L7a	RPL7A	0.364805	2.01544	54.1	-				17	260.86	3650900000	141	3	3	26.1823	26.1683	26.2452	25.9467	25.8623	25.6924
P49748;P49748-3;P49748-2	Very long-chain specific acyl-CoA dehydrogenase, mitochondrial	ACADVL	0.363719	4.01753	64	+	MIM	Fatty acid oxidation;Lipid metabolism;Metabolism		34	323.31	5447100000	277	3	3	26.4414	26.4864	26.4346	26.1234	26.0747	26.0731
P27708	CAD protein;Glutamine-dependent carbamoyl-phosphate synthase;Aspartate carbamoyltransferase;Dihydroorotase	CAD	0.363244	1.06964	2.5	-				5	10.386	99638000	13	3	3	22.6464	23.0782	22.907	22.5538	22.3268	22.6613
P51571	Translocon-associated protein subunit delta	SSR4	0.359821	1.69671	36.4	-			Endoplasmic reticulum	5	77.557	1304000000	52	3	3	26.2023	26.3639	26.5113	26.0616	25.9995	25.9371
Q96AG4	Leucine-rich repeat-containing protein 59	LRRC59	0.357783	1.70852	39.4	-			Endoplasmic reticulum	12	280.45	5115100000	117	3	3	27.1108	27.0208	27.0484	26.8146	26.522	26.7701
Q13442	28 kDa heat- and acid-stable phosphoprotein	PDAP1	0.355986	1.01624	58.6	-				14	323.31	2569300000	106	3	3	26.0732	26.1992	26.3654	25.7163	26.1385	25.715
Q99832;Q99832-3;Q99832-4;Q99832-2	T-complex protein 1 subunit eta	CCT7	0.354291	1.63195	26.5	-				11	60.929	382020000	29	3	3	23.5042	23.2047	23.262	22.9216	23.0435	22.9429
Q99460;Q99460-2	26S proteasome non-ATPase regulatory subunit 1	PSMD1	0.351725	1.74245	19.6	-				14	31.581	418690000	36	3	3	23.607	23.8601	23.6912	23.2938	23.4691	23.3403
Q14320;Q9Y247	Protein FAM50A	FAM50A	0.350335	1.04632	27.1	-				7	24.655	387420000	46	3	3	23.8636	23.4238	23.764	23.1792	23.4671	23.3541
Q9Y230;Q9Y230-2	RuvB-like 2	RUVBL2	0.349581	1.10068	33.5	-				12	47.083	362940000	56	3	3	23.4682	23.3084	23.0825	22.8445	23.1345	22.8314
O95347;O95347-2	Structural maintenance of chromosomes protein 2	SMC2	0.348656	1.44595	10.7	-				11	17.283	174510000	26	3	3	22.8059	22.632	22.6061	22.2602	22.5169	22.2208
P62633;P62633-2;P62633-4;P62633-7;P62633-3;P62633-8;P62633-5;P62633-6	Cellular nucleic acid-binding protein	CNBP	0.347635	1.79374	26	-				4	12.572	149700000	11	3	3	23.2234	23.0154	23.0357	22.6416	22.8352	22.7548
P26373;P26373-2	60S ribosomal protein L13	RPL13	0.347298	1.39362	55	-			Nucleoli, Endoplasmic reticulum, Cytosol	15	306.61	5874500000	156	3	3	27.1566	26.9587	27.2445	26.891	26.8061	26.6209
Q16778;P06899;P33778;P23527;Q8N257;Q6DRA6;Q6DN03	Histone H2B type 2-E;Histone H2B type 1-J;Histone H2B type 1-B;Histone H2B type 1-O;Histone H2B type 3-B	HIST2H2BE;HIST1H2BJ;HIST1H2BB;HIST1H2BO;HIST3H2BB	0.338755	0.45735	50	-				7	185.71	7931900000	119	3	3	29.5339	28.8513	28.6155	28.6813	28.3713	28.9319
P30101	Protein disulfide-isomerase A3	PDIA3	0.33808	1.27274	47.3	-			Endoplasmic reticulum	19	91.003	835340000	101	3	3	24.3636	24.4599	24.7747	24.2131	24.1756	24.1952
Q07065;Q96K21;Q96K21-3;Q96K21-4;Q96K21-2	Cytoskeleton-associated protein 4	CKAP4	0.329882	2.25293	65.6	-				34	323.31	5725600000	314	3	3	25.339	25.4102	25.4929	25.1646	25.0267	25.0612
P50416;P50416-2;Q92523;Q92523-4;Q92523-3	Carnitine O-palmitoyltransferase 1, liver isoform	CPT1A	0.327058	1.28258	34.7	+	MOM	Carnitine shuttle;Carnitine synthesis and transport;Fatty acid oxidation;Lipid metabolism;Metabolism;Metals and cofactors		24	128.21	1395400000	146	3	3	23.894	24.2825	24.1818	23.7616	23.7684	23.8471
P62750	60S ribosomal protein L23a	RPL23A	0.326171	2.49097	54.5	-			Nucleoli fibrillar center, Endoplasmic reticulum, Cytosol	14	303.66	5774600000	172	3	3	27.8242	27.8163	27.9664	27.5733	27.5412	27.5138
Q96A33;Q96A33-2	Coiled-coil domain-containing protein 47	CCDC47	0.32365	1.11814	42	-			Endoplasmic reticulum	15	169.03	829010000	72	3	3	24.4493	24.6639	24.9109	24.3411	24.3097	24.4024
O43402	ER membrane protein complex subunit 8	EMC8	0.320401	0.958983	15.7	-			Endoplasmic reticulum	2	14.232	66785000	14	2	2	NaN	22.5156	22.2438	22.2002	22.0447	21.9329
P09543;P09543-2	2,3-cyclic-nucleotide 3-phosphodiesterase	CNP	0.318825	2.12467	41.1	-				14	220.76	708960000	74	3	3	23.9105	24.0309	23.9432	23.6157	23.568	23.7445
P46776	60S ribosomal protein L27a	RPL27A	0.318815	1.68233	33.1	-			Endoplasmic reticulum, Cytosol	7	53.116	3476600000	57	3	3	27.473	27.2839	27.5152	27.167	27.1392	27.0095
P62913;P62913-2	60S ribosomal protein L11	RPL11	0.318387	1.79896	65.2	-				14	265.06	3196400000	113	3	3	26.8753	26.7554	26.962	26.6246	26.5649	26.448
P40227;P40227-2;Q92526;Q92526-2;Q92526-3	T-complex protein 1 subunit zeta	CCT6A	0.317792	1.27764	15.4	-				5	40.712	214100000	27	3	3	22.9035	22.9249	23.1882	22.5513	22.7974	22.7146
Q8TAE8	Growth arrest and DNA damage-inducible proteins-interacting protein 1	GADD45GIP1	0.316457	0.457693	50.5	+	Matrix	LSU;Mitochondrial central dogma;Mitochondrial ribosome;Translation		9	176.63	765230000	68	3	3	24.5599	24.6503	24.5688	24.7954	23.7669	24.2674
O15013;O15013-7;O15013-4;O15013-5;O15013-6;Q9HCE6;Q9HCE6-5;Q9HCE6-3;Q9HCE6-2	Rho guanine nucleotide exchange factor 10	ARHGEF10	0.316252	0.473845	5.8	-				7	13.193	1292800000	10	3	3	27.7975	27.6007	26.9327	27.3658	26.9523	27.064
P55209;P55209-2;P55209-3;Q99733;Q99733-2	Nucleosome assembly protein 1-like 1	NAP1L1	0.313945	1.06814	22.8	-				6	61.036	727600000	45	3	3	24.9512	24.9215	25.1883	24.7228	24.8871	24.5094
Q13895	Bystin	BYSL	0.310372	1.52731	23.1	-				8	23.316	206230000	32	3	3	22.6672	22.7047	22.5944	22.4499	22.1701	22.4151
Q8IY67-2;Q8IY67	Ribonucleoprotein PTB-binding 1	RAVER1	0.31012	2.59224	12.4	-				5	9.0537	204330000	15	3	3	23.1297	23.0449	23.1241	22.7205	22.848	22.7997
Q15070;Q15070-2;Q15070-3	Mitochondrial inner membrane protein OXA1L	OXA1L	0.308786	0.368879	11.3	+	MIM	Protein import, sorting and homeostasis;Mitochondrial central dogma;OXA;Protein import and sorting;Translation		5	7.1578	112170000	9	3	2	21.5758	21.5501	21.6323	21.6836	20.5819	21.5663
P25685;P25685-2;Q9UDY4	DnaJ homolog subfamily B member 1	DNAJB1	0.305999	1.14331	16.5	-				5	10.149	125570000	19	3	3	22.5904	22.7167	22.8411	22.2955	22.6156	22.3192
Q9Y265;Q9Y265-2	RuvB-like 1	RUVBL1	0.305359	1.93967	42.5	-				13	78.32	875630000	75	3	3	24.0068	24.1409	23.9492	23.8054	23.691	23.6844
Q92979	Ribosomal RNA small subunit methyltransferase NEP1	EMG1	0.30427	2.55084	37.3	-				7	24.038	222510000	34	3	3	22.9647	23.0835	23.0366	22.7158	22.6747	22.7815
Q9BYN8	28S ribosomal protein S26, mitochondrial	MRPS26	0.302382	0.50167	33.7	+	Matrix	Mitochondrial central dogma;Mitochondrial ribosome;SSU;Translation		7	46.87	528090000	48	3	3	24.0914	24.3659	23.97	24.2065	23.3992	23.9144
Q9NPE2	Neugrin	NGRN	0.300899	0.459833	23	+	Matrix	Mitochondrial central dogma;Mitochondrial ribosome assembly;mtRNA metabolism;mt-rRNA modifications;Translation		6	10.638	137780000	17	2	3	22.9325	NaN	22.8814	22.9156	22.2083	22.6944
P31689;P31689-2	DnaJ homolog subfamily A member 1	DNAJA1	0.297646	1.98028	55.7	-				16	249.84	1382200000	115	3	3	25.3536	25.3127	25.3537	25.1432	24.9235	25.0604
P33897;Q9UBJ2	ATP-binding cassette sub-family D member 1	ABCD1	0.297488	0.596614	13.6	+	Membrane	ABC transporters;Small molecule transport		7	10.534	77539000	10	2	2	NaN	22.0977	22.141	21.9918	21.9776	21.4962
P51665	26S proteasome non-ATPase regulatory subunit 7	PSMD7	0.292877	0.800022	44.4	-				10	40.967	296810000	36	3	3	24.2365	24.2743	24.2016	23.6383	23.9786	24.2169
Q13200;Q13200-3;Q13200-2	26S proteasome non-ATPase regulatory subunit 2	PSMD2	0.287582	1.53057	25.8	-				18	52.412	619460000	78	3	3	23.691	23.6171	23.8025	23.2918	23.4303	23.5258
O60869;O60869-2;O60869-3	Endothelial differentiation-related factor 1	EDF1	0.282909	0.892809	21.6	-				3	4.6495	232780000	18	3	3	23.341	23.1384	23.635	23.0358	23.083	23.1468
P06748;P06748-2;P06748-3	Nucleophosmin	NPM1	0.281613	1.68407	75.5	-				18	323.31	15423000000	222	3	3	28.4971	28.4248	28.5712	28.1619	28.1444	28.3419
Q969Q0	60S ribosomal protein L36a-like	RPL36AL	0.280474	0.338215	45.3	-			Endoplasmic reticulum, Cytosol	7	3.5485	89293000	6	2	2	NaN	22.8724	22.8432	22.7298	22.9248	22.0774
O60825;O60825-2;P16118;Q16877;P16118-2;Q16877-2;Q16877-3	6-phosphofructo-2-kinase/fructose-2,6-bisphosphatase 2;6-phosphofructo-2-kinase;Fructose-2,6-bisphosphatase	PFKFB2	0.277275	0.784096	10.5	-				5	8.4572	145660000	17	3	3	22.6604	22.7425	22.9472	22.2306	22.6767	22.611
Q05639	Elongation factor 1-alpha 2	EEF1A2	0.274151	0.545341	52.7	-				17	79.652	425890000	23	3	3	24.9596	24.5182	25.1482	24.4551	24.8404	24.5081
P05386	60S acidic ribosomal protein P1	RPLP1	0.271906	0.969927	66.7	-			Endoplasmic reticulum, Cytosol	3	61.454	973930000	20	3	3	26.5377	26.5677	26.8651	26.268	26.5368	26.35
P53618	Coatomer subunit beta	COPB1	0.267919	0.749721	12.4	-				9	21.961	244750000	30	3	3	23.3209	23.1141	23.1005	22.723	22.8064	23.2023
P60953;P60953-1	Cell division control protein 42 homolog	CDC42	0.26681	0.615049	26.7	-				4	25.199	169350000	19	3	3	23.3671	23.355	23.7475	22.9477	23.4453	23.2761
Q15007;Q15007-2	Pre-mRNA-splicing regulator WTAP	WTAP	0.266316	1.22492	23	-				7	42.883	245630000	35	3	3	23.479	23.5405	23.4842	23.4269	23.089	23.1889
P46777	60S ribosomal protein L5	RPL5	0.265965	1.18695	41.4	-			Endoplasmic reticulum, Cytosol	14	205.19	3121900000	139	3	3	25.9226	25.7766	25.9549	25.6439	25.7604	25.4519
Q16531;Q16531-2	DNA damage-binding protein 1	DDB1	0.264289	1.28249	31.1	-				27	135.43	1175800000	108	3	3	23.8715	24.11	24.1538	23.7257	23.7569	23.8599
P43686;P43686-2	26S protease regulatory subunit 6B	PSMC4	0.263568	0.665461	33.7	-				8	46.721	258110000	21	3	3	23.2633	23.3842	22.9843	22.712	22.9495	23.1795
Q13724;Q13724-2	Mannosyl-oligosaccharide glucosidase	MOGS	0.263508	2.06505	24	-			Endoplasmic reticulum	13	74.649	615740000	83	3	3	23.5986	23.6629	23.5717	23.2843	23.3173	23.441
Q14974;Q14974-2	Importin subunit beta-1	KPNB1	0.261683	1.46155	12.1	-				8	16.747	282770000	27	3	3	23.3724	23.3973	23.4227	23.2991	23.0451	23.0631
Q14244;Q14244-3;Q14244-2;Q14244-6;Q14244-7;Q14244-4;Q14244-5	Ensconsin	MAP7	0.26167	2.30181	12.6	-				8	19.442	341380000	36	3	3	23.4985	23.4496	23.5457	23.2281	23.3051	23.1756
P16403	Histone H1.2	HIST1H1C	0.260944	0.57952	42.3	-				12	132.24	5315200000	106	3	3	27.6861	27.0076	27.347	27.0378	27.0471	27.173
Q14697;Q14697-2	Neutral alpha-glucosidase AB	GANAB	0.257752	0.588018	11.3	-			Endoplasmic reticulum	7	27.748	216610000	23	3	3	23.8544	23.2358	23.7581	23.3472	23.3005	23.4274
P06576	ATP synthase subunit beta, mitochondrial	ATP5B	0.255968	1.05986	73	+	MIM	Complex V;CV subunits;OXPHOS;OXPHOS subunits		27	323.31	5132600000	176	3	3	24.203	24.1084	24.4592	23.9686	24.0872	23.9469
P29966	Myristoylated alanine-rich C-kinase substrate	MARCKS	0.250392	0.325409	20.5	-			Plasma membrane	5	42.399	211680000	27	3	3	24.0691	23.5354	24.2104	23.2265	24.0349	23.8022
Q06830	Peroxiredoxin-1	PRDX1	0.250041	1.29484	76.4	-				14	104.17	2921500000	158	3	3	26.0883	25.8676	26.1296	25.8545	25.7202	25.7607
P22087	rRNA 2-O-methyltransferase fibrillarin	FBL	0.249597	0.748225	15.3	-				4	6.7435	127480000	20	2	3	22.9511	22.5752	NaN	22.5097	22.4793	22.5517
Q02809;Q02809-2	Procollagen-lysine,2-oxoglutarate 5-dioxygenase 1	PLOD1	0.244415	1.35827	44.4	-				25	162.38	1373800000	154	3	3	24.4427	24.404	24.2613	24.0992	24.0301	24.2455
P63173	60S ribosomal protein L38	RPL38	0.24354	0.857317	50	-			Endoplasmic reticulum, Cytosol	6	119.01	1416600000	72	3	3	26.5946	26.2305	26.2566	26.2347	26.0844	26.0321
P62888	60S ribosomal protein L30	RPL30	0.240945	1.21246	67	-			Endoplasmic reticulum, Cytosol	8	110	2072200000	78	3	3	26.6082	26.3953	26.6296	26.3477	26.3702	26.1924
Q92973;Q92973-2;Q92973-3;O14787-2;O14787	Transportin-1;Transportin-2	TNPO1;TNPO2	0.239734	1.56579	6.1	-				5	6.5741	83001000	8	2	3	NaN	22.3906	22.5165	22.2643	22.2095	22.1676
P69905;P02008	Hemoglobin subunit alpha	HBA1	0.238782	0.326162	25.4	-				4	10.748	688230000	35	3	3	24.3709	24.1155	25.1027	24.3464	24.3452	24.1811
P82914	28S ribosomal protein S15, mitochondrial	MRPS15	0.237424	0.520085	31.9	+	Matrix	Mitochondrial central dogma;Mitochondrial ribosome;SSU;Translation		10	21.409	713530000	58	3	3	24.4122	24.4679	24.4434	24.4942	23.8207	24.2963
P12236	ADP/ATP translocase 3;ADP/ATP translocase 3, N-terminally processed	SLC25A6	0.236551	0.769448	49.7	+	MIM	Calcium homeostasis;Metabolism;Mitochondrial permeability transition pore;Nucleotide import;Nucleotide metabolism;Signaling;SLC25A family;Small molecule transport		17	34.821	1026900000	46	3	3	25.3759	25.0409	25.2367	24.7769	25.1049	25.0621
P50454	Serpin H1	SERPINH1	0.236338	0.755539	22.2	-			Endoplasmic reticulum	6	61.645	145210000	27	3	3	22.486	22.5156	22.8129	22.562	22.3073	22.2362
P55072	Transitional endoplasmic reticulum ATPase	VCP	0.234818	1.03587	73.1	-				46	323.31	8952300000	392	3	3	26.2269	26.3421	26.3924	25.9765	26.2739	26.0066
Q99623;Q99623-2	Prohibitin-2	PHB2	0.233266	1.82461	65.9	+	MIM	Protein import, sorting and homeostasis;Chaperones;Protein homeostasis		18	323.31	3561000000	130	3	3	25.8344	25.9204	25.9014	25.7288	25.6713	25.5563
P47813;O14602	Eukaryotic translation initiation factor 1A, X-chromosomal;Eukaryotic translation initiation factor 1A, Y-chromosomal	EIF1AX;EIF1AY	0.233006	0.4296	34.7	-				5	45.901	496460000	37	3	3	24.0587	24.1061	24.4981	23.6405	24.2742	24.0492
Q96PU8;Q96PU8-9;Q96PU8-8;Q96PU8-6;Q96PU8-3;Q96PU8-5	Protein quaking	QKI	0.232094	0.40875	38.7	-				10	48.638	356720000	37	3	3	23.6737	24.1181	23.4815	23.7351	23.2344	23.6075
P62333	26S protease regulatory subunit 10B	PSMC6	0.231269	1.84307	44.5	-				12	36.59	404430000	30	3	3	23.2968	23.4377	23.4588	23.1215	23.198	23.1801
P05141;Q9H0C2	ADP/ATP translocase 2;ADP/ATP translocase 2, N-terminally processed	SLC25A5	0.230127	1.10526	53.4	+	MIM	Calcium homeostasis;Metabolism;Mitochondrial permeability transition pore;Nucleotide import;Nucleotide metabolism;Signaling;SLC25A family;Small molecule transport		18	117.1	7651700000	165	3	3	26.8341	26.7822	26.964	26.6228	26.7748	26.4923
Q9Y2T2;P53677	AP-3 complex subunit mu-1	AP3M1	0.229836	0.18825	11.2	-				3	5.7249	76802000	5	2	2	22.1406	NaN	21.8831	22.0323	21.1008	22.2128
P29692;P29692-2;P29692-4	Elongation factor 1-delta	EEF1D	0.229204	1.9156	66.9	-				16	323.31	4282400000	124	3	3	26.4586	26.4445	26.4137	26.2464	26.2738	26.109
O95983;O95983-2	Methyl-CpG-binding domain protein 3	MBD3	0.22616	0.974813	27.8	-				6	32.383	206350000	20	3	3	23.2723	23.2216	23.1307	23.0991	22.782	23.0651
Q99848	Probable rRNA-processing protein EBP2	EBNA1BP2	0.22455	1.10952	15.4	-				3	28.282	74864000	7	3	3	22.0952	22.1492	22.3051	21.8159	22.0324	22.0275
Q9NR56;Q9NR56-3;Q9NR56-4;Q9NR56-7;Q9NR56-6;Q9NR56-2;Q9NR56-5;Q5VZF2;Q9NUK0;Q9NUK0-2;Q5VZF2-3;Q5VZF2-2;Q9NUK0-4;Q9NUK0-3	Muscleblind-like protein 1	MBNL1	0.222867	0.279797	25.3	-				7	14.009	184630000	19	3	3	23.5003	23.3888	22.6723	23.0575	23.2334	22.602
P08238;Q58FF7;Q58FG1	Heat shock protein HSP 90-beta	HSP90AB1	0.221196	0.521604	54.1	-				35	323.31	6829900000	305	3	3	26.5222	26.4782	26.856	26.1415	26.6364	26.4149
P62273;P62273-2	40S ribosomal protein S29	RPS29	0.218827	0.400731	60.7	-			Endoplasmic reticulum, Cytosol	5	126.8	1637700000	42	3	3	26.3493	26.4185	26.2298	26.4463	25.6862	26.2087
Q6P2Q9	Pre-mRNA-processing-splicing factor 8	PRPF8	0.216391	1.0094	13	-				22	80.625	652560000	95	3	3	23.4298	23.5736	23.5619	23.1345	23.3452	23.4364
P07900;P07900-2;Q14568;Q58FG0	Heat shock protein HSP 90-alpha	HSP90AA1	0.215111	0.399027	52.3	-				34	323.31	2061500000	163	3	3	25.1359	25.0993	25.4817	24.6872	25.355	25.0294
Q9BRP8;Q9BRP8-2	Partner of Y14 and mago	WIBG	0.213319	0.479218	49	-				6	76.672	535170000	52	3	3	24.0099	23.912	23.9979	24.1232	23.4769	23.6797
P39019	40S ribosomal protein S19	RPS19	0.211007	0.488882	78.6	-				20	259.44	16004000000	233	3	3	28.0661	28.1303	27.7824	28.0096	27.4868	27.8494
Q9Y4P3	Transducin beta-like protein 2	TBL2	0.210211	0.627757	25.7	-				8	30.013	190870000	19	3	3	23.1728	22.8369	23.108	23.0052	22.6264	22.8555
P48643;P48643-2	T-complex protein 1 subunit epsilon	CCT5	0.208055	1.02379	63.4	-				27	175.56	1206800000	114	3	3	24.2244	24.2558	24.1081	23.8416	24.1332	23.9894
P46781	40S ribosomal protein S9	RPS9	0.206229	1.65981	55.2	-				18	210.77	16418000000	211	3	3	27.9449	28.0245	28.0741	27.8912	27.7808	27.7528
Q9NX20	39S ribosomal protein L16, mitochondrial	MRPL16	0.205667	0.966852	33.1	+	Matrix	LSU;Mitochondrial central dogma;Mitochondrial ribosome;Translation		7	29.962	399560000	40	3	3	24.6501	24.5809	24.6322	24.6018	24.3714	24.273
P32119;P32119-2	Peroxiredoxin-2	PRDX2	0.201881	1.10228	32.3	+	unknown	Detoxification;Metabolism;ROS and glutathione metabolism		7	13.836	352810000	45	3	3	23.8241	23.5453	23.7038	23.4305	23.5075	23.5296
Q9UQ80;Q9UQ80-2	Proliferation-associated protein 2G4	PA2G4	0.200805	0.714797	79.4	-				25	323.31	3807600000	260	3	3	25.6987	25.5667	25.8051	25.3247	25.6935	25.4499
P43307;P43307-2	Translocon-associated protein subunit alpha	SSR1	0.200678	1.32708	11.9	-			Endoplasmic reticulum	3	67.045	1443500000	34	3	3	26.1896	26.2166	26.386	26.0671	26.0008	26.1222
Q5JPE7;Q15155;P69849;Q5JPE7-2;Q5JPE7-3	Nodal modulator 2;Nodal modulator 1;Nodal modulator 3	NOMO2;NOMO1;NOMO3	0.199234	0.67074	15.3	-			Endoplasmic reticulum	15	51.469	523500000	67	3	3	23.1518	23.3441	23.5075	23.2926	23.1215	22.9916
P27816;P27816-6;P27816-2;P27816-4;P27816-5;P27816-7	Microtubule-associated protein 4	MAP4	0.19808	1.09068	14.8	-				14	61.618	884470000	72	3	3	24.4317	24.178	24.4246	24.1107	24.1697	24.1596
Q9NX40;Q9NX40-3;Q9NX40-2;Q9NX40-4	OCIA domain-containing protein 1	OCIAD1	0.197472	0.980114	29.8	+	MOM	0		6	18.132	155430000	15	3	3	22.7039	22.6399	22.882	22.609	22.4234	22.6011
Q7KZF4	Staphylococcal nuclease domain-containing protein 1	SND1	0.197031	0.694779	54.9	+	unknown	0		37	323.31	2521300000	219	3	3	24.5199	24.3675	24.5645	24.239	24.505	24.1168
Q69YN4;Q69YN4-3;Q69YN4-2;Q69YN4-4	Protein virilizer homolog	KIAA1429	0.196424	0.528784	7.4	-				11	20.22	170580000	29	3	3	22.4274	22.4453	22.5374	22.0021	22.2629	22.5558
P62244	40S ribosomal protein S15a	RPS15A	0.194393	1.06877	65.4	-				9	243.49	7009400000	120	3	3	27.8119	27.9083	27.7054	27.7249	27.6079	27.5095
P47914	60S ribosomal protein L29	RPL29	0.19337	0.36829	22.6	-			Nucleoli, Endoplasmic reticulum, Cytosol	3	54.958	1930000000	27	3	3	27.0714	26.5607	26.947	26.6869	26.9271	26.3852
Q9NVI7-2;Q9NVI7;Q9NVI7-3;Q5T9A4-2	ATPase family AAA domain-containing protein 3A	ATAD3A	0.193304	1.19185	54.9	+	MIM	Intramitochondrial membrane interactions;Mitochondrial central dogma;Mitochondrial dynamics and surveillance;mtDNA maintenance;mtDNA nucleoid;Organelle contact sites		29	323.31	2787200000	201	3	3	25.2425	25.2371	25.2576	25.1812	24.9182	25.0579
O75643;O75643-2	U5 small nuclear ribonucleoprotein 200 kDa helicase	SNRNP200	0.193123	2.02295	24.7	-				41	148.21	1153100000	144	3	3	24.158	24.2241	24.1723	23.9196	24.0314	24.0241
O60488;O60488-2	Long-chain-fatty-acid--CoA ligase 4	ACSL4	0.192774	1.96976	46.3	mito-interacting				24	271.41	2321500000	145	3	3	25.7712	25.7406	25.8498	25.6389	25.6007	25.5436
P30419;P30419-2;O60551	Glycylpeptide N-tetradecanoyltransferase 1	NMT1	0.191817	0.386324	16.5	-				6	14.376	222360000	18	3	3	23.2028	22.8012	23.0553	23.0361	22.9635	22.4843
Q13464;O75116	Rho-associated protein kinase 1	ROCK1	0.191491	0.71699	21	-				21	43.479	578260000	73	3	3	23.3663	23.4595	23.0962	23.0285	23.1013	23.2177
Q12965;O00160	Unconventional myosin-Ie	MYO1E	0.190542	0.890024	7.9	-				7	21.027	147210000	22	3	3	22.4523	22.714	22.7486	22.3947	22.4352	22.5133
P62304	Small nuclear ribonucleoprotein E	SNRPE	0.190269	0.819269	52.2	-				3	18.058	363110000	13	3	3	24.802	24.7733	24.9453	24.6141	24.8268	24.509
P61513;A6NKH3	60S ribosomal protein L37a	RPL37A	0.187071	0.570184	58.7	-			Endoplasmic reticulum, Cytosol	6	246.15	1937100000	70	3	3	25.8218	25.5025	25.8292	25.447	25.7269	25.4183
Q14258	E3 ubiquitin/ISG15 ligase TRIM25	TRIM25	0.186548	0.610948	14.8	-				7	18.822	288780000	36	3	3	23.6399	23.2055	23.5403	23.2112	23.3454	23.2694
Q9Y2W2	WW domain-binding protein 11	WBP11	0.184021	0.466992	14.7	-				5	7.7018	172860000	12	3	3	23.0647	23.5652	23.0581	22.9867	23.0699	23.0794
Q9H0S4;Q9H0S4-2	Probable ATP-dependent RNA helicase DDX47	DDX47	0.183333	1.41748	14.1	-				5	9.2971	99877000	13	3	3	22.4791	22.51	22.4805	22.2459	22.2485	22.4253
P04406;P04406-2;O14556	Glyceraldehyde-3-phosphate dehydrogenase	GAPDH	0.183318	0.487036	79.7	-;mito-interacting				20	323.31	12008000000	280	3	3	27.5503	27.253	27.6461	27.0741	27.4294	27.3959
Q9BQ67	Glutamate-rich WD repeat-containing protein 1	GRWD1	0.180862	1.28397	14.1	-				4	13.108	141000000	11	3	3	22.8902	23.0009	22.9911	22.7899	22.6786	22.8711
P51858;P51858-3;P51858-2	Hepatoma-derived growth factor	HDGF	0.176764	0.494363	14.2	-				3	2.0165	46724000	4	2	2	22.0085	21.7098	NaN	21.5743	21.8302	21.6427
Q9Y383;Q96HJ9-2;Q9Y383-3;Q9Y383-2;Q9NQ29-3	Putative RNA-binding protein Luc7-like 2	LUC7L2	0.175795	0.706465	36	-				11	96.651	860440000	82	3	3	24.118	24.001	24.1493	23.882	24.1079	23.751
Q13838;Q13838-2;O00148;O00148-3;O00148-2	Spliceosome RNA helicase DDX39B;ATP-dependent RNA helicase DDX39A	DDX39B;DDX39A	0.173685	0.397576	12.1	-				5	10.418	260110000	34	3	3	23.1331	23.1524	23.5902	22.9069	23.179	23.2689
P17980	26S protease regulatory subunit 6A	PSMC3	0.173395	0.334361	39	-				12	50.962	300560000	40	3	3	23.5054	23.9796	23.2607	23.3732	23.4784	23.374
Q96TA2;Q96TA2-3;Q96TA2-2	ATP-dependent zinc metalloprotease YME1L1	YME1L1	0.170727	0.249133	11.5	+	MIM	Protein import, sorting and homeostasis;Proteases;Protein homeostasis		6	47.93	160840000	12	3	3	23.0434	22.3448	22.7234	22.5581	22.2073	22.834
Q9UNF1;Q9UNF1-2;Q12816;Q12816-5;Q12816-2;Q12816-3;Q12816-4	Melanoma-associated antigen D2	MAGED2	0.169748	0.275974	19.5	-				7	11.829	172090000	17	3	3	22.973	22.3364	22.8095	22.3372	22.8458	22.4266
P14625;Q58FF3	Endoplasmin	HSP90B1	0.169573	0.462945	47.2	-			Endoplasmic reticulum	32	323.31	2991600000	222	3	3	25.1266	25.1048	25.4122	24.8509	25.2742	25.0098
Q14558;Q14558-2	Phosphoribosyl pyrophosphate synthase-associated protein 1	PRPSAP1	0.168804	1.28407	37.9	-				9	71.381	375470000	40	3	3	23.7508	23.7743	23.723	23.4805	23.6874	23.5738
P52272;P52272-2	Heterogeneous nuclear ribonucleoprotein M	HNRNPM	0.167807	1.5333	47	-				30	203.64	1730100000	170	3	3	24.8483	24.9173	24.9524	24.7348	24.8094	24.6703
P53999	Activated RNA polymerase II transcriptional coactivator p15	SUB1	0.167619	2.76955	60.6	-				9	169.52	2546800000	83	3	3	26.7016	26.6863	26.7108	26.5124	26.5743	26.5091
P61927	60S ribosomal protein L37	RPL37	0.16741	0.338709	24.7	-				3	3.9486	234910000	12	3	3	24.0673	24.5829	24.4422	23.9281	24.3286	24.3335
Q9Y295	Developmentally-regulated GTP-binding protein 1	DRG1	0.166698	0.959551	32.7	-				11	110.52	651140000	62	3	3	23.9128	23.9616	23.8301	23.8207	23.5924	23.7912
Q9HCN8	Stromal cell-derived factor 2-like protein 1	SDF2L1	0.166646	0.818189	24.9	-				3	9.7256	76320000	13	3	3	22.4917	22.3793	22.2944	22.1106	22.1901	22.3647
P38646	Stress-70 protein, mitochondrial	HSPA9	0.165313	1.05144	60.4	+	Matrix	Fe-S cluster biosynthesis;Metabolism;Metals and cofactors		39	323.31	6352300000	309	3	3	26.3321	26.2918	26.4867	26.2927	26.1639	26.1581
Q9Y224	UPF0568 protein C14orf166	C14orf166	0.164433	0.22449	53.7	-				11	92.281	630190000	52	3	3	24.165	24.0687	23.8704	24.2372	23.3373	24.0363
P46940;Q86VI3	Ras GTPase-activating-like protein IQGAP1	IQGAP1	0.163284	0.926202	45.3	-				54	323.31	9007500000	327	3	3	29.3465	29.1318	29.1016	29.0167	29.0857	28.9876
Q14257;Q14257-2	Reticulocalbin-2	RCN2	0.163034	0.569193	53.3	-			Endoplasmic reticulum	13	293.56	1845100000	96	3	3	25.7455	25.6494	25.4616	25.6409	25.4089	25.3176
Q32MZ4;Q32MZ4-3;Q32MZ4-2;Q32MZ4-4	Leucine-rich repeat flightless-interacting protein 1	LRRFIP1	0.16228	0.347746	14	-				8	30.676	186310000	27	3	3	23.2044	22.5575	23.0096	22.7199	22.7512	22.8135
Q13162	Peroxiredoxin-4	PRDX4	0.16201	0.56195	47.2	+	IMS	Detoxification;Metabolism;ROS and glutathione metabolism	Endoplasmic reticulum	9	38.547	445700000	49	3	3	23.9053	24.1209	23.9286	24.0363	23.6853	23.7471
P18621;P18621-3;P18621-2	60S ribosomal protein L17	RPL17	0.161154	1.50783	53.8	-			Endoplasmic reticulum, Cytosol	11	227.79	4644600000	122	3	3	27.4363	27.3359	27.4826	27.219	27.3009	27.2514
Q16186	Proteasomal ubiquitin receptor ADRM1	ADRM1	0.160252	0.734683	10.3	-				3	8.567	85198000	10	3	3	22.4248	22.5743	22.6135	22.3293	22.2659	22.5367
O14950;P19105;P24844;P24844-2	Myosin regulatory light chain 12B;Myosin regulatory light chain 12A;Myosin regulatory light polypeptide 9	MYL12B;MYL12A;MYL9	0.160061	0.34216	34.3	-				5	24.226	236220000	24	2	3	23.6301	NaN	23.7529	23.7494	23.2691	23.5758
Q08379;Q08379-2	Golgin subfamily A member 2	GOLGA2	0.159388	0.590985	11.4	-				7	14.887	156620000	21	3	3	22.4599	22.548	22.3794	22.3958	22.0835	22.4298
Q9Y6Y0	Influenza virus NS1A-binding protein	IVNS1ABP	0.155084	0.361671	27.9	-				11	42.292	297910000	26	3	3	23.5124	23.9171	23.6273	23.2691	23.6258	23.6967
P51970	NADH dehydrogenase [ubiquinone] 1 alpha subcomplex subunit 8	NDUFA8	0.154652	0.487021	72.1	+	MIM	CI subunits;Complex I;OXPHOS;OXPHOS subunits		9	46.691	170630000	18	3	3	21.5982	21.3807	21.7081	21.4977	21.2095	21.5159
P35232;P35232-2	Prohibitin	PHB	0.153583	1.73711	85.7	+	MIM	Protein import, sorting and homeostasis;Chaperones;Protein homeostasis		18	323.31	4290300000	148	3	3	25.1864	25.1534	25.2452	25.0235	25.099	25.0017
P07237	Protein disulfide-isomerase	P4HB	0.149675	0.71184	33.3	-			Endoplasmic reticulum	16	92.405	892430000	98	3	3	24.2204	24.3213	24.4779	24.072	24.2685	24.2302
Q9BYG3	MKI67 FHA domain-interacting nucleolar phosphoprotein	NIFK	0.145153	1.34442	27	-				5	8.3583	113530000	9	3	3	22.6341	22.5382	22.5396	22.359	22.4225	22.495
Q9UNX3	60S ribosomal protein L26-like 1	RPL26L1	0.142427	0.694066	50.3	-			Endoplasmic reticulum, Cytosol	12	4.101	161790000	19	2	3	23.4986	NaN	23.3652	23.2252	23.4007	23.2426
P14618;P14618-2;P14618-3;P30613;P30613-2	Pyruvate kinase PKM	PKM	0.139518	0.351294	53.3	-;mito-interacting				22	212.26	1272100000	105	3	3	24.2268	23.7484	24.1224	23.8032	23.8269	24.0489
P27797	Calreticulin	CALR	0.135636	0.297569	55.4	-			Endoplasmic reticulum	17	282.2	3305000000	178	3	3	25.69	25.4959	25.9034	25.3099	25.804	25.5685
Q2NL82	Pre-rRNA-processing protein TSR1 homolog	TSR1	0.135135	0.452907	23.8	-				14	70.777	473860000	57	3	3	23.6219	23.5966	23.5229	23.2887	23.6925	23.3547
Q13561;Q13561-3;Q13561-2	Dynactin subunit 2	DCTN2	0.134312	0.466532	45.4	-				13	185.65	1163900000	104	3	3	24.7968	24.8138	24.4326	24.5395	24.5613	24.5393
Q9UGP8	Translocation protein SEC63 homolog	SEC63	0.132921	0.704091	34.3	-			Endoplasmic reticulum	23	212.07	1761000000	123	3	3	24.8254	25.0353	24.993	24.9045	24.7091	24.8412
P27635;Q96L21	60S ribosomal protein L10	RPL10	0.132455	0.657842	47.2	-			Endoplasmic reticulum, Cytosol	11	287.03	4341300000	158	3	3	26.38	26.1864	26.2822	26.0103	26.2493	26.1916
Q9UBV2;Q9UBV2-2	Protein sel-1 homolog 1	SEL1L	0.13239	0.45559	14.7	-				7	15.277	220610000	17	3	3	23.3284	23.0067	23.222	22.9896	22.9541	23.2163
Q9UMS4	Pre-mRNA-processing factor 19	PRPF19	0.132254	0.503538	41.9	-				11	76.552	456820000	45	3	3	23.6363	23.8817	23.8926	23.665	23.5382	23.8106
O43242;O43242-2	26S proteasome non-ATPase regulatory subunit 3	PSMD3	0.130443	0.860119	25.3	-				11	41.001	328830000	51	3	3	23.1813	23.1015	23.1781	22.9955	22.9261	23.1479
P20290-2;P20290	Transcription factor BTF3	BTF3	0.129709	0.571521	69.1	-				7	275.12	1095200000	51	3	3	25.193	25.4742	25.3197	25.1891	25.3076	25.1011
P68400;Q8NEV1;P68400-2	Casein kinase II subunit alpha;Casein kinase II subunit alpha 3	CSNK2A1;CSNK2A3	0.129496	0.290053	32.5	-				10	36.237	538250000	44	3	3	23.9483	23.6572	23.3681	23.6006	23.5907	23.3939
Q9ULX3	RNA-binding protein NOB1	NOB1	0.129036	0.575841	8	-				3	7.796	109460000	17	3	3	22.8207	22.8605	22.7761	22.6087	22.8828	22.5786
P62861	40S ribosomal protein S30	FAU	0.128325	0.350883	32.2				Endoplasmic reticulum, Cytosol	4	12.169	3524800000	63	3	3	28.59	28.1004	28.3168	28.1001	28.2806	28.2415
P78371;P78371-2	T-complex protein 1 subunit beta	CCT2	0.124987	0.607942	23	-				8	32.41	234340000	18	3	3	23.11	23.0779	22.8791	22.9065	22.9918	22.7939
P61163	Alpha-centractin	ACTR1A	0.124868	2.28413	46.3	-				11	113.63	1122700000	68	3	3	25.244	25.2102	25.2384	25.1361	25.0682	25.1137
P35241;P35241-5;P35241-4;P35241-2;P35241-3	Radixin	RDX	0.124653	0.258753	32.2	-				18	74.295	1078900000	83	3	3	24.7383	24.6644	24.7826	24.2294	24.8317	24.7502
P52292	Importin subunit alpha-1	KPNA2	0.123516	0.551643	28.4	-				10	153.43	776710000	69	3	3	24.7171	24.557	24.4333	24.365	24.552	24.4198
Q9UBS4	DnaJ homolog subfamily B member 11	DNAJB11	0.123128	0.331998	28.8	-			Endoplasmic reticulum	8	29.8	380870000	41	3	3	23.2555	23.5221	23.7839	23.4164	23.3863	23.3894
P16401	Histone H1.5	HIST1H1B	0.122508	0.147551	32.7	-				9	29.812	624290000	36	3	3	25.6153	24.6934	25.0226	24.6916	25.0888	25.1834
Q9UG63;Q9UG63-2	ATP-binding cassette sub-family F member 2	ABCF2	0.121716	1.23237	24.1	-				13	22.161	264990000	32	2	3	NaN	22.7254	22.8306	22.6435	22.652	22.6733
P50579;P50579-2;P50579-3	Methionine aminopeptidase 2	METAP2	0.116385	0.27638	31.4	-				8	38.594	207030000	21	3	3	22.9612	22.5749	22.923	22.8971	22.7176	22.4953
P23284	Peptidyl-prolyl cis-trans isomerase B	PPIB	0.116373	0.156044	51.9	-			Endoplasmic reticulum	13	194.37	7691400000	186	3	3	26.7538	26.6783	27.0809	26.2452	27.0935	26.8252
P10599;P10599-2	Thioredoxin	TXN	0.116341	0.138232	65.7	-				6	31.807	238960000	29	3	3	22.7651	23.0179	23.6138	22.6986	23.0167	23.3324
P38919	Eukaryotic initiation factor 4A-III;Eukaryotic initiation factor 4A-III, N-terminally processed	EIF4A3	0.113612	0.290284	47.7	-				15	31.494	451830000	38	3	3	23.981	24.2251	24.0943	23.8147	24.2676	23.8773
O00116	Alkyldihydroxyacetonephosphate synthase, peroxisomal	AGPS	0.113359	1.21729	48.6	-				22	265	1876600000	137	3	3	24.7998	24.8213	24.6958	24.6885	24.62	24.6684
P42766	60S ribosomal protein L35	RPL35	0.112968	0.569249	43.9	-			Endoplasmic reticulum, Cytosol	8	87.944	3739700000	78	3	3	27.0701	26.9384	26.9311	27.0052	26.8516	26.7439
P08237;P08237-3;P08237-2	ATP-dependent 6-phosphofructokinase, muscle type	PFKM	0.112143	0.545353	23.5	-			Endoplasmic reticulum	14	30.038	388620000	42	3	3	23.0937	22.8923	23.0729	22.9347	23.0033	22.7845
P21333;P21333-2;Q14315;Q14315-2	Filamin-A	FLNA	0.110615	0.415261	41.9	-				75	323.31	5161300000	453	3	3	25.6406	25.3719	25.5806	25.2733	25.543	25.4449
P62277	40S ribosomal protein S13	RPS13	0.110247	0.986079	60.9	-			Endoplasmic reticulum	11	163.27	11211000000	101	3	3	28.6486	28.5786	28.5819	28.5862	28.4575	28.4346
Q9BVP2;Q9BVP2-2	Guanine nucleotide-binding protein-like 3	GNL3	0.109798	0.849616	24.4	-				11	58.633	591550000	55	3	3	24.2321	24.1202	24.2989	24.0876	24.1658	24.0683
Q14739	Lamin-B receptor	LBR	0.109242	0.212945	12	-				6	11.557	201290000	25	3	3	22.4721	22.8788	23.0786	22.6621	22.8691	22.5706
Q9NRX2	39S ribosomal protein L17, mitochondrial	MRPL17	0.108618	0.123218	44	+	Matrix	LSU;Mitochondrial central dogma;Mitochondrial ribosome;Translation		9	20.012	458580000	42	3	3	23.8796	24.2365	23.4396	24.0838	23.3178	23.8282
P35606;P35606-2	Coatomer subunit beta	COPB2	0.106735	0.290557	28.5	-			Endoplasmic reticulum	18	49.737	530330000	40	3	3	23.6682	23.9615	23.8553	23.565	23.6393	23.9604
P24534	Elongation factor 1-beta	EEF1B2	0.103015	0.86691	68.9	-				12	317.78	5147100000	95	3	3	27.3592	27.2612	27.2139	27.2451	27.1378	27.1424
Q8NE71;Q8NE71-2	ATP-binding cassette sub-family F member 1	ABCF1	0.102698	0.264492	19.1	-				13	55.136	458690000	55	3	3	23.4212	23.2943	23.34	23.2637	23.5023	22.9815
Q8N5N7;Q8N5N7-2	39S ribosomal protein L50, mitochondrial	MRPL50	0.0987962	0.14867	56.3	+	Matrix	LSU;Mitochondrial central dogma;Mitochondrial ribosome;Translation		6	37.617	316140000	39	3	3	23.5908	23.8718	23.3294	23.8071	23.1475	23.5411
Q8IX12;Q8IX12-2	Cell division cycle and apoptosis regulator protein 1	CCAR1	0.0987956	0.364603	28.4	-				25	117.22	1053900000	100	3	3	24.4955	24.5261	24.1761	24.2741	24.3314	24.2958
P08670;P17661;P41219;P41219-2;P14136;P14136-2;P14136-3;P07197;Q16352;P07197-2	Vimentin	VIM	0.0983346	0.147037	82.2	-				40	323.31	6766700000	379	3	3	26.5422	25.8896	25.7998	26.0939	25.814	26.0287
Q9NYL9;Q9NZR1	Tropomodulin-3	TMOD3	0.0977402	0.123008	50	-				12	90.004	647630000	68	3	3	23.9545	24.3513	23.6946	24.2545	23.5014	23.9512
P83881	60S ribosomal protein L36a	RPL36A	0.0972525	0.865685	45.3	-			Endoplasmic reticulum, Cytosol	7	58.066	1824900000	58	3	3	26.2447	26.1483	26.2306	26.1953	26.0583	26.0783
O75822;O75822-3;O75822-2	Eukaryotic translation initiation factor 3 subunit J	EIF3J	0.093317	0.288785	63.6	-				16	323.31	4876300000	150	3	3	26.3993	26.3722	26.7112	26.3082	26.5432	26.3514
Q92615	La-related protein 4B	LARP4B	0.090374	0.356215	5	-				3	4.7141	79982000	7	2	3	22.4874	22.3265	NaN	22.2205	22.2919	22.4374
P13639	Elongation factor 2	EEF2	0.0902424	0.20325	33.4	-				22	119.82	865860000	87	3	3	23.8463	23.7321	24.2135	23.6953	23.818	24.0079
P12268	Inosine-5-monophosphate dehydrogenase 2	IMPDH2	0.0895424	0.419057	53.7	-				18	139.55	1365900000	117	3	3	24.5289	24.2846	24.2884	24.2059	24.3512	24.2761
P25705;P25705-2;P25705-3	ATP synthase subunit alpha, mitochondrial	ATP5A1	0.0890643	0.173784	58.2	+	MIM	Complex V;CV subunits;OXPHOS;OXPHOS subunits		30	323.31	3842400000	147	3	3	24.0671	23.6575	24.2931	23.9372	24.0013	23.8121
Q7Z739;Q9BYJ9	YTH domain-containing family protein 3;YTH domain-containing family protein 1	YTHDF3;YTHDF1	0.0874532	0.104584	11.5	-				6	10.591	97073000	15	3	3	22.2436	23.1841	23.0881	22.6753	22.7961	22.782
Q86UP2;Q86UP2-2;Q86UP2-4;Q86UP2-3	Kinectin	KTN1	0.0863946	0.303035	19.5	-			Endoplasmic reticulum	20	57.19	520080000	54	3	3	23.7304	23.7073	23.4133	23.4968	23.6382	23.4568
Q9NYU1	UDP-glucose:glycoprotein glucosyltransferase 2	UGGT2	0.0861181	0.157033	8	-				9	14.097	100000000	16	3	2	22.0525	21.9846	22.1893	22.359	21.6895	21.9196
Q07666;Q07666-2;Q07666-3;Q5VWX1;O75525;O75525-2	KH domain-containing, RNA-binding, signal transduction-associated protein 1	KHDRBS1	0.0832062	0.362347	33.6	-				14	147.24	2397500000	96	3	3	26.3557	26.544	26.4378	26.2466	26.513	26.3282
Q8N1G4	Leucine-rich repeat-containing protein 47	LRRC47	0.0820859	0.115559	14.6	-				6	11.019	195640000	10	3	3	23.1528	23.2054	23.294	22.7059	23.5876	23.1124
Q9UHQ9	NADH-cytochrome b5 reductase 1	CYB5R1	0.080754	0.395082	26.6	-				7	9.7807	109810000	15	3	3	22.4431	22.5137	22.721	22.4895	22.5106	22.4354
P05455	Lupus La protein	SSB	0.0788587	0.240539	33.8	-				10	50.843	326420000	41	3	3	23.5391	23.3604	23.1279	23.3396	23.2828	23.1684
E9PAV3;Q13765;E9PAV3-2;Q9BZK3	Nascent polypeptide-associated complex subunit alpha, muscle-specific form;Nascent polypeptide-associated complex subunit alpha	NACA	0.0787563	0.454092	5.1	-				6	323.31	1923500000	72	3	3	26.0345	26.0625	26.0575	25.8264	26.0677	26.0241
P62269	40S ribosomal protein S18	RPS18	0.0782	0.280147	65.1	-				20	258.17	17298000000	228	3	3	28.3966	28.2859	28.4487	28.4983	28.1659	28.2324
P68104;Q5VTE0	Elongation factor 1-alpha 1;Putative elongation factor 1-alpha-like 3	EEF1A1;EEF1A1P5	0.0780245	0.551487	78.1	-				34	323.31	89630000000	670	3	3	30.6625	30.4924	30.6028	30.4451	30.5762	30.5023
P62266	40S ribosomal protein S23	RPS23	0.0766729	0.190991	49.7	-			Cytosol	9	117.4	5298900000	112	3	3	27.2696	27.2056	27.5553	27.1792	27.4853	27.136
P31947;P31947-2	14-3-3 protein sigma	SFN	0.0747093	0.0500811	41.9	-				8	30.901	350860000	22	2	3	NaN	24.44	24.9831	24.3731	24.1966	25.3408
P26196	Probable ATP-dependent RNA helicase DDX6	DDX6	0.0735429	0.351838	29	-				10	26.871	372350000	47	3	3	24.05	24.0423	23.7916	23.9016	23.8512	23.9105
O60256;O60256-4;O60256-3;O60256-2	Phosphoribosyl pyrophosphate synthase-associated protein 2	PRPSAP2	0.0719992	0.224666	37.9	-				10	55.967	417220000	41	3	3	23.6015	23.6553	23.4437	23.2863	23.6474	23.5509
O75381;O75381-2	Peroxisomal membrane protein PEX14	PEX14	0.0712891	0.169062	39	-				10	79.689	636090000	57	3	3	23.7131	24.0617	24.0712	24.0575	23.6868	23.8879
Q15029;Q15029-2;Q15029-3	116 kDa U5 small nuclear ribonucleoprotein component	EFTUD2	0.0678914	0.164005	28.9	-				21	41.267	470020000	64	3	3	23.1595	23.3473	23.2445	22.9386	23.4435	23.1656
Q15057	Arf-GAP with coiled-coil, ANK repeat and PH domain-containing protein 2	ACAP2	0.0675519	0.341131	37.4	-				20	147.79	750300000	64	3	3	23.6932	23.4977	23.639	23.4695	23.656	23.5017
P60891;P60891-2;P21108	Ribose-phosphate pyrophosphokinase 1	PRPS1	0.0621243	0.308515	54.7	-				14	208.33	1937800000	112	3	3	25.4182	25.5306	25.4835	25.265	25.4998	25.4811
P62854;Q5JNZ5	40S ribosomal protein S26;Putative 40S ribosomal protein S26-like 1	RPS26;RPS26P11	0.0613283	0.12011	37.4	-			Endoplasmic reticulum, Cytosol	4	241.57	4433800000	62	3	3	27.703	27.4661	28.0557	27.7084	27.7903	27.5422
P60468	Protein transport protein Sec61 subunit beta	SEC61B	0.0609989	0.380601	37.5	-			Endoplasmic reticulum	3	19.072	523230000	29	3	3	24.9213	24.9563	25.1094	24.883	24.9205	25.0005
Q9BRS2	Serine/threonine-protein kinase RIO1	RIOK1	0.0593166	0.11791	11.8	-				6	13.389	128050000	15	2	3	22.8084	22.5377	NaN	22.3849	22.7164	22.7398
Q9Y3D9	28S ribosomal protein S23, mitochondrial	MRPS23	0.0561733	0.0780486	62.6	+	Matrix	Mitochondrial central dogma;Mitochondrial ribosome;SSU;Translation		11	62.503	1578000000	78	3	3	25.4423	25.4705	25.0024	25.5483	24.861	25.3374
P42677	40S ribosomal protein S27	RPS27	0.052063	0.219499	40.5	-			Endoplasmic reticulum, Cytosol	5	80.173	2661500000	64	3	3	26.7761	26.7203	26.9895	26.8356	26.8001	26.6939
P49590;P49590-2;P12081;P12081-3;P12081-2;P12081-4	Probable histidine--tRNA ligase, mitochondrial;Histidine--tRNA ligase, cytoplasmic	HARS2;HARS	0.0503356	0.120071	19.4	-;+	Matrix	Mitochondrial central dogma;mt-tRNA synthetases;Translation		8	17.483	169730000	24	3	3	22.4233	22.6187	22.3236	22.5943	22.1665	22.4538
Q99459	Cell division cycle 5-like protein	CDC5L	0.049071	0.0709948	16.1	-				9	17.393	268580000	17	3	3	23.5126	23.1471	23.3541	23.2996	22.9066	23.6603
P42167;P42167-2;P42166;P42167-3	Lamina-associated polypeptide 2, isoforms beta/gamma;Thymopoietin;Thymopentin	TMPO	0.0486546	0.257619	24.2	-				7	36.033	224110000	26	3	3	23.298	23.1374	23.1378	23.0883	23.248	23.0909
P62753	40S ribosomal protein S6	RPS6	0.0442568	0.345036	56.6	-			Endoplasmic reticulum, Cytosol	17	323.31	11791000000	169	3	3	27.8254	27.8604	27.9169	27.7485	27.907	27.8144
P53621;P53621-2	Coatomer subunit alpha;Xenin;Proxenin	COPA	0.0436033	0.189809	33.8	-				28	84.808	781260000	86	3	3	23.5504	23.6691	23.8286	23.5941	23.7083	23.6149
P62829	60S ribosomal protein L23	RPL23	0.0426375	0.73276	73.6	-				12	323.31	4634300000	94	3	3	27.2385	27.1979	27.1952	27.142	27.1486	27.2131
P61254	60S ribosomal protein L26	RPL26	0.0423813	0.209688	50.3	-			Endoplasmic reticulum, Cytosol	12	257.45	4325800000	109	3	3	26.905	26.6691	26.8596	26.7604	26.8248	26.7213
P62899;P62899-3;P62899-2	60S ribosomal protein L31	RPL31	0.0422586	0.179114	56.8	-				11	93.459	6207500000	85	3	3	27.9672	27.8698	28.064	27.8487	28.0646	27.8609
Q9UKD2	mRNA turnover protein 4 homolog	MRTO4	0.0415719	0.250773	37.2	-				7	12.289	195920000	15	3	3	23.2855	23.1054	23.1942	23.0851	23.2243	23.151
Q52LJ0;Q52LJ0-1	Protein FAM98B	FAM98B	0.0408904	0.114144	29.8	-				10	46.466	1159700000	61	3	3	26.555	26.711	26.3359	26.4049	26.6341	26.4402
P53396;P53396-2;P53396-3	ATP-citrate synthase	ACLY	0.0400448	0.258113	53.6	+	Matrix	Carbohydrate metabolism;Metabolism;TCA-associated		47	323.31	4334300000	322	3	3	25.0613	25.0757	25.1478	25.1653	24.9878	25.0116
Q7Z7F7;Q7Z7F7-2	39S ribosomal protein L55, mitochondrial	MRPL55	0.0385011	0.0589689	37.5	+	Matrix	LSU;Mitochondrial central dogma;Mitochondrial ribosome;Translation		4	30.788	329640000	25	3	3	23.5012	23.7859	23.8376	24.0604	23.3969	23.5518
Q9Y3E5	Peptidyl-tRNA hydrolase 2, mitochondrial	PTRH2	0.0377719	0.0794639	39.7	+	MOM	0		4	38.338	295160000	15	3	3	23.8627	24.3516	24.3596	24.1272	24.2195	24.1139
Q13428-3;Q13428-8;Q13428;Q13428-4;Q13428-2;Q13428-7;Q13428-6;Q13428-5	Treacle protein	TCOF1	0.0367088	0.207267	8.1	-				10	47.216	303050000	45	3	3	23.6214	23.5323	23.6592	23.4534	23.6174	23.632
P62826	GTP-binding nuclear protein Ran	RAN	0.0362206	0.156354	44.4	-				8	24.378	411990000	40	3	3	23.957	23.8302	23.6766	23.7235	23.8146	23.817
E9PRG8	Uncharacterized protein C11orf98	C11orf98	0.0361818	0.130388	26.8					3	14.56	278200000	21	3	3	24.3411	24.1279	24.3665	24.3751	24.204	24.1478
Q8IXB1;Q8IXB1-2;Q8IXB1-3	DnaJ homolog subfamily C member 10	DNAJC10	0.0351575	0.173237	20.3	-				12	26.646	342300000	49	3	3	23.0477	23.0198	22.9985	22.8452	23.0124	23.103
Q9BQ48	39S ribosomal protein L34, mitochondrial	MRPL34	0.0317059	0.0277425	23.9	+	Matrix	LSU;Mitochondrial central dogma;Mitochondrial ribosome;Translation		2	5.112	129050000	16	3	3	23.0857	23.4198	22.9073	23.5929	22.4195	23.3054
P35268	60S ribosomal protein L22	RPL22	0.0316048	0.192303	52.3	-				5	296.13	2954500000	51	3	3	26.9583	26.8737	26.9064	26.7693	26.9634	26.9109
P62081	40S ribosomal protein S7	RPS7	0.0308393	0.0915828	66.5	-			Endoplasmic reticulum, Cytosol	15	251.23	12371000000	154	3	3	28.1499	28.0549	28.3343	28.072	28.3236	28.0509
Q9HA77	Probable cysteine--tRNA ligase, mitochondrial	CARS2	0.0293649	0.110902	5.5	+	Matrix	Mitochondrial central dogma;mt-tRNA synthetases;Translation		2	5.3213	72351000	11	2	3	NaN	22.4503	22.2588	22.416	22.3013	22.2581
Q14839;Q14839-2;Q8TDI0;Q12873;Q12873-3;Q12873-2	Chromodomain-helicase-DNA-binding protein 4	CHD4	0.0269353	0.0662055	4.3	-				5	11.758	83086000	7	2	3	22.2733	NaN	22.1825	22.0069	22.2315	22.3644
P00338;P00338-3;P00338-2;P00338-5;P00338-4	L-lactate dehydrogenase A chain	LDHA	0.025795	0.0281557	20.8	-				6	30.79	196030000	21	3	3	23.1452	23.335	23.9428	23.069	23.6882	23.5884
O43852;O43852-3;O43852-6;O43852-5;O43852-10;O43852-15;O43852-9;O43852-13;O43852-14;O43852-11;O43852-12	Calumenin	CALU	0.0257416	0.0414232	55.9	-			Endoplasmic reticulum	14	103.97	1300900000	81	3	3	25.7468	25.9033	26.3424	25.7901	26.1817	25.9436
P62851	40S ribosomal protein S25	RPS25	0.0149511	0.0656656	52	-			Endoplasmic reticulum, Cytosol	8	121.37	14134000000	103	3	3	28.7122	28.7191	28.9146	28.8093	28.8117	28.6801
Q86UE4	Protein LYRIC	MTDH	0.0147705	0.0738576	33.5	-			Endoplasmic reticulum	14	39.189	891980000	79	3	3	23.7542	23.9434	23.9732	23.8609	23.9055	23.8601
Q8NBJ5	Procollagen galactosyltransferase 1	COLGALT1	0.0143719	0.0699027	22.3	-				14	68.155	733500000	68	3	3	23.8056	23.8009	23.965	23.8249	23.7708	23.9326
P38159;P38159-2;Q96E39;P38159-3;O75526;Q8N7X1;Q8IZ40	RNA-binding motif protein, X chromosome;RNA-binding motif protein, X chromosome, N-terminally processed;RNA binding motif protein, X-linked-like-1	RBMX;RBMXL1	0.0129725	0.048232	43.7	-				17	134.05	2104400000	131	3	3	25.5959	25.5902	25.8606	25.661	25.713	25.6337
Q9BYC9;Q9BYC9-2	39S ribosomal protein L20, mitochondrial	MRPL20	0.0118217	0.0188597	40.3	+	Matrix	LSU;Mitochondrial central dogma;Mitochondrial ribosome;Translation		5	61.065	264140000	28	3	3	23.4633	23.5036	23.2289	23.6677	23.0245	23.4681
Q15233;Q15233-2;Q8WXF1;Q8WXF1-2	Non-POU domain-containing octamer-binding protein	NONO	0.0105356	0.0340776	48.6	-				20	152.58	1755800000	135	3	3	24.886	24.8426	24.9763	24.8768	25.0655	24.7311
P60228	Eukaryotic translation initiation factor 3 subunit E	EIF3E	0.00682767	0.0101804	52.4	-				22	253.96	2746400000	180	3	3	25.0492	25.0326	24.5917	25.1372	24.5813	24.9345
P52732	Kinesin-like protein KIF11	KIF11	0.00628026	0.0302176	36.5	-				30	304.54	1927000000	182	3	3	24.2018	24.2124	24.3642	24.2232	24.344	24.1923
P26641;P26641-2	Elongation factor 1-gamma	EEF1G	0.0057106	0.0188134	71.4	-				29	323.31	10286000000	299	3	3	26.9317	26.8198	26.9837	26.7881	27.0796	26.8504
P00367;P00367-3;P00367-2;P49448	Glutamate dehydrogenase 1, mitochondrial;Glutamate dehydrogenase 2, mitochondrial	GLUD1;GLUD2	0.0039959	0.0239978	51.6	+	Matrix	Amino acid metabolism;GABA metabolism;Glutamate metabolism;Metabolism		24	312.6	5496300000	189	3	3	27.0075	26.9366	26.9693	27.0171	27.0207	26.8636
Q9UNM6;Q9UNM6-2	26S proteasome non-ATPase regulatory subunit 13	PSMD13	0.00203832	0.00374114	12	-				4	8.6681	65761000	14	3	3	22.3523	21.8136	21.8858	21.9394	21.9789	22.1272
P08708	40S ribosomal protein S17	RPS17	0.000694911	0.00247241	74.8	-			Endoplasmic reticulum, Cytosol	15	323.31	11086000000	179	3	3	27.7543	27.635	27.6885	27.861	27.6238	27.5909
Q9UII2	ATPase inhibitor, mitochondrial	ATPIF1	0.000523885	0.000533043	17.9	+	Matrix	Complex V;CV subunits;OXPHOS;OXPHOS subunits		3	9.6185	691260000	29	3	3	24.8431	25.3414	25.3061	25.5959	24.6466	25.2465
Q9BZF1;Q9BZF1-3;Q9BZF1-2;Q9H0X9;Q9H0X9-3;Q9H0X9-2	Oxysterol-binding protein-related protein 8	OSBPL8	-0.00153287	0.00232959	19.3	-				11	25.78	336980000	26	3	3	23.2743	23.4457	23.0243	23.225	22.9567	23.5672
P35250;P35250-2	Replication factor C subunit 2	RFC2	-0.00601896	0.0180015	13.3	-				3	9.2228	84589000	11	3	3	22.2859	22.0762	22.0139	22.0208	22.2736	22.0995
Q13011	Delta(3,5)-Delta(2,4)-dienoyl-CoA isomerase, mitochondrial	ECH1	-0.00643667	0.0125802	31.4	+	Matrix	Lipid metabolism;Metabolism		7	62.906	223480000	27	3	3	23.3495	23.1342	22.8774	22.9274	23.2316	23.2214
Q7L9L4;Q9H8S9;Q7L9L4-2;Q9H8S9-2	MOB kinase activator 1B;MOB kinase activator 1A	MOB1B;MOB1A	-0.00821686	0.0155819	17.1	-				3	6.7013	154600000	15	3	3	23.6543	23.6215	23.2687	23.5766	23.7056	23.287
P60866;P60866-2	40S ribosomal protein S20	RPS20	-0.0100231	0.0428016	48.7	-			Endoplasmic reticulum, Cytosol	7	197.37	10073000000	113	3	3	28.5314	28.5002	28.5873	28.6959	28.5103	28.4428
Q8WVM0	Dimethyladenosine transferase 1, mitochondrial	TFB1M	-0.0109317	0.0234635	29.2	+	Matrix	Mitochondrial central dogma;Mitochondrial ribosome assembly;mtRNA granules;mtRNA metabolism;mt-rRNA modifications;Translation		8	28.819	285110000	31	3	3	23.3468	23.4029	23.5086	23.7069	23.1992	23.385
P46782	40S ribosomal protein S5;40S ribosomal protein S5, N-terminally processed	RPS5	-0.0111039	0.0275802	72.5	-			Endoplasmic reticulum, Cytosol	15	323.31	7647500000	154	3	3	27.7483	27.66	27.5	27.823	27.4337	27.6849
Q9Y678;Q9UBF2;Q9UBF2-2	Coatomer subunit gamma-1	COPG1	-0.0154552	0.0231834	21.9	-				13	41.532	261330000	39	3	3	22.6506	22.9421	23.051	22.5667	23.2177	22.9056
Q16576;Q16576-2	Histone-binding protein RBBP7	RBBP7	-0.016044	0.0416353	53.9	-				13	104.23	610560000	43	3	3	24.0025	24.2228	24.2741	24.2778	23.9799	24.2898
P84098	60S ribosomal protein L19	RPL19	-0.0170778	0.0874124	36.2	-				10	176.72	3138700000	110	3	3	26.3046	26.2844	26.4129	26.4261	26.2398	26.3873
Q9Y262;Q9Y262-2	Eukaryotic translation initiation factor 3 subunit L	EIF3L	-0.0180346	0.0324053	52.7	-				28	323.31	10717000000	288	3	3	28.9719	28.9453	28.4527	28.9496	28.6648	28.8097
Q07021	Complement component 1 Q subcomponent-binding protein, mitochondrial	C1QBP	-0.0182819	0.0923097	31.6	+	Matrix	Immune response;Signaling		6	174.11	2054800000	58	3	3	26.3705	26.4148	26.574	26.4549	26.5371	26.4221
P13010	X-ray repair cross-complementing protein 5	XRCC5	-0.018493	0.0996468	69.8	-				39	323.31	6284100000	340	3	3	25.9319	25.8474	25.7203	25.899	25.8115	25.8446
P41091;Q2VIR3;Q2VIR3-2	Eukaryotic translation initiation factor 2 subunit 3;Putative eukaryotic translation initiation factor 2 subunit 3-like protein	EIF2S3;EIF2S3L	-0.0198568	0.0806827	54.4	-				22	323.31	3652700000	194	3	3	25.953	25.923	26.0981	26.1124	26.0395	25.8818
O94776;O94776-2	Metastasis-associated protein MTA2	MTA2	-0.0200208	0.112024	42.2	-				22	157.49	1543700000	117	3	3	24.174	24.2424	24.2577	24.1498	24.3541	24.2303
Q9Y676	28S ribosomal protein S18b, mitochondrial	MRPS18B	-0.0202281	0.0448075	49.2	+	Matrix	Mitochondrial central dogma;Mitochondrial ribosome;SSU;Translation		9	160.12	1159000000	64	3	3	25.3363	25.4792	25.3564	25.659	25.1483	25.4253
P83731	60S ribosomal protein L24	RPL24	-0.0230427	0.125046	49.7	-			Endoplasmic reticulum, Cytosol	11	49.036	3760500000	97	3	3	27.0672	27.054	26.9822	27.1465	27.088	26.9381
Q8N684;Q8N684-2;Q8N684-3	Cleavage and polyadenylation specificity factor subunit 7	CPSF7	-0.0234375	0.0720475	9.3	-				3	36.015	89889000	15	3	3	22.4491	22.3425	22.1508	22.2006	22.4513	22.3608
P05204;Q15651;Q15651-2;O00479	Non-histone chromosomal protein HMG-17;High mobility group nucleosome-binding domain-containing protein 3	HMGN2;HMGN3	-0.0249043	0.0257621	25.6	-				4	6.1872	243120000	21	3	3	23.9889	23.3105	23.2681	23.1381	23.5925	23.9117
P51398;P51398-2;P51398-3	28S ribosomal protein S29, mitochondrial	DAP3	-0.0252539	0.0382102	62.3	+	Matrix	T		20	294	3310100000	154	3	3	25.7215	25.8658	25.4853	25.9593	25.3306	25.8584
O75390	Citrate synthase, mitochondrial	CS	-0.0269063	0.0517707	13.1	+	Matrix	Carbohydrate metabolism;Metabolism;TCA cycle		5	13.296	83528000000	24	3	3	33.2543	33.165	33.3168	33.0003	33.2223	33.5941
P14866;P14866-2	Heterogeneous nuclear ribonucleoprotein L	HNRNPL	-0.0286643	0.117308	58.7	-				24	323.31	5603700000	275	3	3	25.8956	26.1005	26.1663	26.1511	26.0319	26.0654
P54105	Methylosome subunit pICln	CLNS1A	-0.0294533	0.0859536	66.7	-				9	323.31	2999000000	109	3	3	26.9152	26.8571	26.5835	26.7313	26.9442	26.7686
Q09161	Nuclear cap-binding protein subunit 1	NCBP1	-0.029644	0.125605	27.1	-				16	59.325	800280000	71	3	3	24.2281	23.9366	24.0555	24.0822	24.1379	24.089
P09234	U1 small nuclear ribonucleoprotein C	SNRPC	-0.0297521	0.0426561	24.5	-				3	33.821	371500000	26	3	3	24.2375	24.2349	23.8207	24.3138	23.7411	24.3275
Q6P161	39S ribosomal protein L54, mitochondrial	MRPL54	-0.0305144	0.0281332	48.6	+	Matrix	LSU;Mitochondrial central dogma;Mitochondrial ribosome;Translation		3	24.877	329450000	21	3	3	24.2823	24.3408	23.9753	24.5692	23.5375	24.5831
P63167;Q96FJ2	Dynein light chain 1, cytoplasmic;Dynein light chain 2, cytoplasmic	DYNLL1;DYNLL2	-0.0310911	0.0522638	49.4	-				3	54.325	165600000	13	3	3	23.6493	23.4609	23.289	23.4145	23.2423	23.8357
Q9P2E9;Q9P2E9-3;Q8N4C6;Q8N4C6-7;REV__Q9P2M7;Q8N4C6-6;Q8N4C6-11;Q8N4C6-4;Q8N4C6-9;Q8N4C6-2;Q8N4C6-5;Q8N4C6-10	Ribosome-binding protein 1	RRBP1	-0.031517	0.121119	35.4	-			Endoplasmic reticulum	40	321.61	1949700000	224	3	3	24.0988	24.0619	24.1628	24.3156	24.0174	24.0851
P07195;P07864;Q6ZMR3	L-lactate dehydrogenase B chain	LDHB	-0.035567	0.0447273	10.5	-;+	unknown	Amino acid metabolism;Glyoxylate metabolism;Metabolism		3	16.182	111040000	17	2	3	22.8077	NaN	23.5191	23.2235	23.2091	23.1643
P63241;P63241-2;Q9GZV4;Q6IS14	Eukaryotic translation initiation factor 5A-1;Eukaryotic translation initiation factor 5A-2;Eukaryotic translation initiation factor 5A-1-like	EIF5A;EIF5A2;EIF5AL1	-0.0362829	0.0389317	39.6	-				4	76.29	205040000	21	3	3	23.4399	23.6277	24.0906	23.6232	24.2405	23.4033
O00159;O00159-3;O00159-2	Unconventional myosin-Ic	MYO1C	-0.0370871	0.0612449	16	-				13	36.598	241780000	33	3	3	22.7833	23.1863	22.4813	22.9524	22.8131	22.7966
P48444;P48444-2	Coatomer subunit delta	ARCN1	-0.0378615	0.0764901	27.2	-				11	29.686	288850000	29	2	3	23.5586	NaN	23.4031	23.2704	23.6488	23.637
Q8NF91;Q8NF91-4;Q8NF91-8;Q8NF91-2;Q8NF91-7	Nesprin-1	SYNE1	-0.038317	0.21674	0.3	-				2	2.8756	444810000	13	2	3	25.3146	NaN	25.3909	25.443	25.4328	25.2974
Q9UNQ2	Probable dimethyladenosine transferase	DIMT1	-0.0385405	0.0851449	33.5	-				8	12.789	212450000	34	3	3	22.5519	23.0544	22.7592	22.7063	22.8374	22.9375
Q9Y5A9;Q9Y5A9-2	YTH domain-containing family protein 2	YTHDF2	-0.0404644	0.109545	12.3	-				7	10.865	209030000	22	3	3	23.0878	23.1943	22.9385	22.9723	23.3331	23.0366
P42285	Superkiller viralicidic activity 2-like 2	SKIV2L2	-0.0419744	0.111341	14.4	-				10	43.134	256230000	39	3	3	23.2514	22.9362	22.7899	23.0244	23.0246	23.0545
P23246;P23246-2	Splicing factor, proline- and glutamine-rich	SFPQ	-0.0421569	0.118904	29.3	-				18	163.77	1310500000	122	3	3	24.3182	24.1017	24.3558	24.1965	24.5048	24.2008
Q13263;Q13263-2	Transcription intermediary factor 1-beta	TRIM28	-0.0445881	0.3102	33.2	-				18	113.44	1065300000	103	3	3	24.2243	24.2042	24.3838	24.3345	24.3249	24.2867
P62891;Q59GN2	60S ribosomal protein L39;Putative 60S ribosomal protein L39-like 5	RPL39;RPL39P5	-0.0462341	0.0518693	19.6	-				1	15.366	676160000	18	3	3	25.5672	25.6132	24.83	25.6985	25.3442	25.1064
Q9Y2R9	28S ribosomal protein S7, mitochondrial	MRPS7	-0.0469971	0.0612139	52.1	+	Matrix	Mitochondrial central dogma;Mitochondrial ribosome;mtRNA granules;mtRNA metabolism;SSU;Translation		12	140.2	1553700000	106	3	3	24.6716	24.7396	24.5335	25.1563	24.2588	24.6707
Q14203;Q14203-6;Q14203-3;Q14203-4;Q14203-5;Q14203-2	Dynactin subunit 1	DCTN1	-0.0476805	0.129234	26.8	-				25	137.55	1013700000	80	3	3	24.6738	24.8521	24.6383	24.8769	24.8974	24.5329
Q6NZI2;Q6NZI2-2;Q6NZI2-3	Polymerase I and transcript release factor	PTRF	-0.0511386	0.165813	25.4	-				8	127.21	480590000	42	3	3	23.7502	23.9824	23.7846	23.9722	23.7086	23.9898
O14744;O14744-2;O14744-5;O14744-3;O14744-4	Protein arginine N-methyltransferase 5;Protein arginine N-methyltransferase 5, N-terminally processed	PRMT5	-0.0517737	0.27099	74.9	-				40	323.31	34253000000	542	3	3	28.2323	28.3559	28.1047	28.3317	28.2604	28.2562
Q9H9J2	39S ribosomal protein L44, mitochondrial	MRPL44	-0.0520471	0.0545588	31	+	Matrix	LSU;Mitochondrial central dogma;Mitochondrial ribosome;Translation		8	71.14	483730000	43	3	3	24.2559	24.3312	23.8586	24.6459	23.6442	24.3118
Q9HD33;Q9HD33-2;Q9HD33-3	39S ribosomal protein L47, mitochondrial	MRPL47	-0.0537777	0.0987608	30.4	+	Matrix	LSU;Mitochondrial central dogma;Mitochondrial ribosome;mtRNA granules;mtRNA metabolism;Translation		8	22.07	395740000	45	3	3	23.8174	23.9823	23.7787	24.2411	23.6009	23.8977
Q16630;Q16630-2;Q16630-3	Cleavage and polyadenylation specificity factor subunit 6	CPSF6	-0.0543976	0.224511	19.8	-				7	214.63	368640000	34	3	3	23.837	23.7414	23.5424	23.7204	23.8369	23.7267
P62701;Q8TD47;P22090	40S ribosomal protein S4, X isoform	RPS4X	-0.0545235	0.28723	68.1	-				24	323.31	27234000000	319	3	3	28.1902	28.1612	28.2769	28.2168	28.3986	28.1765
Q92769;Q92769-3;O15379;O15379-2	Histone deacetylase 2	HDAC2	-0.0550594	0.721906	32.6	-				12	49.212	835930000	69	3	3	24.4743	24.5617	24.5201	24.6217	24.554	24.5455
Q99442	Translocation protein SEC62	SEC62	-0.0550912	0.185606	16.3	-			Endoplasmic reticulum	7	10.663	307230000	32	3	3	23.177	23.2883	23.543	23.4284	23.325	23.4201
P63244	Guanine nucleotide-binding protein subunit beta-2-like 1;Guanine nucleotide-binding protein subunit beta-2-like 1, N-terminally processed	GNB2L1	-0.056455	0.0996776	83.3	-				22	323.31	9951800000	228	3	3	26.6574	26.8853	27.0814	26.7588	27.2552	26.7796
P62241	40S ribosomal protein S8	RPS8	-0.0575905	0.236724	64.4	-			Endoplasmic reticulum, Cytosol	17	323.31	11054000000	209	3	3	27.8926	27.8252	28.0735	28.0052	28.0832	27.8756
O14979-2;O14979-3;O14979	Heterogeneous nuclear ribonucleoprotein D-like	HNRNPDL	-0.0582352	0.691376	35.2	-				11	161.75	1684600000	91	3	3	25.2353	25.327	25.3188	25.3581	25.3063	25.3915
P49792;A6NKT7;P0DJD0;P0DJD1;Q7Z3J3;Q99666;O14715;Q99666-2	E3 SUMO-protein ligase RanBP2	RANBP2	-0.0608966	0.225701	8.1	-				17	27.69	419140000	38	3	3	23.6311	23.2932	23.4806	23.5608	23.5765	23.4504
P12956;P12956-2	X-ray repair cross-complementing protein 6	XRCC6	-0.061786	0.753293	58.9	-				35	323.31	6304900000	323	3	3	26.0143	25.9266	25.9164	25.9725	26.0426	26.0276
Q2TAY7;Q2TAY7-2	WD40 repeat-containing protein SMU1;WD40 repeat-containing protein SMU1, N-terminally processed	SMU1	-0.0637531	0.110128	17.2	-				6	19.221	111080000	20	3	3	22.6938	22.779	22.4827	22.8538	22.3399	22.9531
Q9UNZ5	Leydig cell tumor 10 kDa protein homolog	C19orf53	-0.0640608	0.1897	38.4	-				6	6.4192	455920000	17	3	3	24.9077	24.5814	24.6073	24.7997	24.8717	24.6172
P43243;P43243-2	Matrin-3	MATR3	-0.0641454	0.56707	43.7	-				27	323.31	3483400000	188	3	3	26.4916	26.4944	26.4452	26.5922	26.5855	26.446
P52815	39S ribosomal protein L12, mitochondrial	MRPL12	-0.0643171	0.0497326	16.2	+	Matrix	LSU;Mitochondrial central dogma;Mitochondrial ribosome;mtRNA metabolism;Transcription;Translation		4	56.576	761530000	32	3	3	25.2686	25.5689	25.3267	26.1462	24.6531	25.5578
P61247	40S ribosomal protein S3a	RPS3A	-0.0643177	0.432634	78.8	-			Nucleoli, Endoplasmic reticulum, Cytosol	31	323.31	27798000000	380	3	3	28.714	28.7367	28.8616	28.7735	28.9205	28.8112
Q8WU90;Q8WU90-2	Zinc finger CCCH domain-containing protein 15	ZC3H15	-0.0652866	0.171603	23	-				8	40.446	375950000	28	3	3	24.0772	23.6964	24.0787	24.1173	24.0423	23.8886
P15880	40S ribosomal protein S2	RPS2	-0.0655664	0.838173	58	-			Endoplasmic reticulum, Cytosol	19	323.31	22682000000	320	3	3	28.166	28.1915	28.2125	28.2484	28.3172	28.2011
Q96EY1;Q96EY1-2;Q96EY1-3	DnaJ homolog subfamily A member 3, mitochondrial	DNAJA3	-0.0660642	0.182577	30.8	+	Matrix	Protein import, sorting and homeostasis;Chaperones;Protein homeostasis		11	108.93	966760000	78	3	3	24.4867	24.6113	24.2274	24.6614	24.3998	24.4625
Q4U2R6	39S ribosomal protein L51, mitochondrial	MRPL51	-0.0703735	0.112365	14.8	+	Matrix	LSU;Mitochondrial central dogma;Mitochondrial ribosome;Translation		2	2.7929	69550000	6	3	3	22.1953	22.2164	22.086	22.6638	21.9102	22.1348
Q9BY44;Q9BY44-3;Q9BY44-4;Q9BY44-2	Eukaryotic translation initiation factor 2A;Eukaryotic translation initiation factor 2A, N-terminally processed	EIF2A	-0.0705115	0.321274	56.4	-				25	203.19	2068300000	183	3	3	25.7122	25.5547	25.6841	25.8283	25.7598	25.5745
P33992	DNA replication licensing factor MCM5	MCM5	-0.0705477	0.506249	40.7	-				22	64.042	1164100000	103	3	3	24.0361	24.0504	23.9268	23.9853	24.1433	24.0964
P37108	Signal recognition particle 14 kDa protein	SRP14	-0.070811	0.403738	68.4	-				9	323.31	2818100000	80	3	3	26.55	26.5442	26.5727	26.6806	26.4804	26.7183
Q15084;Q15084-5;Q15084-3;Q15084-4;Q15084-2	Protein disulfide-isomerase A6	PDIA6	-0.0732568	0.36715	36.1	-			Endoplasmic reticulum, Cytosol	14	323.31	4206600000	163	3	3	26.3866	26.4373	26.3848	26.5562	26.3129	26.5593
P98175;P98175-2;P98175-5;P98175-3;P98175-4	RNA-binding protein 10	RBM10	-0.0750224	0.240274	25.9	-				18	173.21	877490000	84	3	3	24.088	24.1084	24.0363	23.933	24.3512	24.1736
P82930	28S ribosomal protein S34, mitochondrial	MRPS34	-0.0763238	0.201324	69.7	+	Matrix	Mitochondrial central dogma;Mitochondrial ribosome;SSU;Translation		13	80.863	1510800000	96	3	3	25.0178	25.2276	24.9801	25.3181	24.9087	25.2277
P51659;P51659-3;P51659-2	Peroxisomal multifunctional enzyme type 2;(3R)-hydroxyacyl-CoA dehydrogenase;Enoyl-CoA hydratase 2	HSD17B4	-0.0776335	0.455344	27.3	+	unknown	Lipid metabolism;Metabolism		14	131.12	711160000	85	3	3	23.539	23.7261	23.6965	23.7868	23.6422	23.7655
P05198	Eukaryotic translation initiation factor 2 subunit 1	EIF2S1	-0.0785211	0.722693	67.6	-				20	273.73	1622500000	144	3	3	24.8037	24.8092	24.7986	24.9453	24.9173	24.7844
P53007	Tricarboxylate transport protein, mitochondrial	SLC25A1	-0.0787907	1.91404	23.8	+	MIM	Carbohydrate metabolism;Gluconeogenesis;Lipid metabolism;Metabolism;SLC25A family;Small molecule transport;TCA-associated		7	16.083	196790000	21	3	3	22.5467	22.601	22.5793	22.6473	22.6723	22.6439
P23396;P23396-2	40S ribosomal protein S3	RPS3	-0.0793584	1.0515	86.4	-			Endoplasmic reticulum, Cytosol	27	323.31	29957000000	363	3	3	28.6085	28.5731	28.529	28.6476	28.6972	28.6038
Q13148;Q13148-4	TAR DNA-binding protein 43	TARDBP	-0.0817553	0.220425	19.6	-				5	58.456	288010000	28	3	3	23.9985	23.7417	24.0678	23.996	24.2099	23.8474
Q9H2U1;Q9H2U1-2;Q9H2U1-3	ATP-dependent RNA helicase DHX36	DHX36	-0.0835533	0.631831	25.7	-				19	76.388	627510000	74	3	3	23.364	23.2641	23.2514	23.3612	23.4661	23.3028
P62847;P62847-2;P62847-3;P62847-4	40S ribosomal protein S24	RPS24	-0.0848611	0.544636	42.1	-			Endoplasmic reticulum, Cytosol	8	279.33	7689600000	115	3	3	28.2258	28.2566	28.2311	28.2891	28.454	28.225
P62280	40S ribosomal protein S11	RPS11	-0.0848872	0.350879	65.8	-			Cytosol	15	273.45	10395000000	182	3	3	27.4045	27.2618	27.4755	27.4138	27.6195	27.3632
O43809	Cleavage and polyadenylation specificity factor subunit 5	NUDT21	-0.0876408	0.165786	20.7	-				4	8.8778	188660000	19	3	3	23.4832	23.57	22.9727	23.554	23.3102	23.4246
Q10471;Q10471-2;Q8N4A0;Q8N4A0-2	Polypeptide N-acetylgalactosaminyltransferase 2;Polypeptide N-acetylgalactosaminyltransferase 2 soluble form	GALNT2	-0.0889181	0.318469	41.9	-				17	128.84	543440000	63	3	3	23.5667	23.7122	23.8056	23.6745	23.9641	23.7126
P51991	Heterogeneous nuclear ribonucleoprotein A3	HNRNPA3	-0.0890058	0.43447	46	-				18	323.31	3286600000	163	3	3	25.9398	26.1409	26.1712	26.1756	26.2569	26.0865
P08865	40S ribosomal protein SA	RPSA	-0.0908934	0.380023	62.4	-				15	323.31	12334000000	187	3	3	27.7512	27.9659	27.7075	27.8223	28.0195	27.8555
Q8WVX9	Fatty acyl-CoA reductase 1	FAR1	-0.0910556	0.378235	13.2	-				5	10.966	135240000	13	3	3	22.4888	22.7024	22.5495	22.7966	22.5265	22.6909
P11021	78 kDa glucose-regulated protein	HSPA5	-0.0962779	0.391067	62.7	-				50	323.31	44225000000	707	3	3	28.174	28.2908	28.4387	28.5243	28.282	28.386
Q08211;Q08211-2	ATP-dependent RNA helicase A	DHX9	-0.0980835	1.50807	49.8	-				50	323.31	4609400000	346	3	3	25.2265	25.2607	25.3143	25.3341	25.3861	25.3756
Q16698;Q16698-2	2,4-dienoyl-CoA reductase, mitochondrial	DECR1	-0.0984135	0.202185	37.6	+	Matrix	Fatty acid oxidation;Lipid metabolism;Metabolism		9	34.095	609790000	42	3	3	24.1772	24.1831	23.6348	24.0816	24.1842	24.0245
P46783;Q9NQ39	40S ribosomal protein S10	RPS10	-0.100879	0.880387	69.1	-				15	323.31	16365000000	251	3	3	28.3928	28.3154	28.3644	28.5541	28.4221	28.3989
Q9BY77;Q9BY77-2	Polymerase delta-interacting protein 3	POLDIP3	-0.101113	0.657116	10.2	-				3	9.5418	72667000	9	3	3	21.9705	22.1935	22.0653	22.1978	22.2089	22.1259
P62979	Ubiquitin-40S ribosomal protein S27a;Ubiquitin;40S ribosomal protein S27a	RPS27A	-0.101273	0.373902	56.4	-			Nucleoli, Endoplasmic reticulum, Cytosol	9	323.31	5733800000	118	3	3	27.9552	27.8431	28.0435	28.1296	28.1618	27.8542
P20042	Eukaryotic translation initiation factor 2 subunit 2	EIF2S2	-0.102254	0.360155	45	-			Endoplasmic reticulum	15	323.31	2145800000	116	3	3	25.4725	25.2755	25.5015	25.5154	25.6845	25.3564
Q8NC51;Q8NC51-2;Q8NC51-3;Q8NC51-4	Plasminogen activator inhibitor 1 RNA-binding protein	SERBP1	-0.104945	0.410765	70.6	-				33	323.31	9587500000	342	3	3	26.918	26.7343	26.9825	26.9522	27.133	26.8644
Q6P1L8	39S ribosomal protein L14, mitochondrial	MRPL14	-0.10588	0.190432	42.8	+	Matrix	LSU;Mitochondrial central dogma;Mitochondrial ribosome;Translation		6	36.103	394820000	30	3	3	23.9937	24.0772	23.5801	24.1455	23.6951	24.1281
O75521;O75521-2	Enoyl-CoA delta isomerase 2, mitochondrial	ECI2	-0.106408	0.95153	21.6	+	Matrix	Fatty acid oxidation;Lipid metabolism;Metabolism		7	79.441	406560000	59	3	3	23.5176	23.6281	23.5707	23.6687	23.7548	23.6121
P49736	DNA replication licensing factor MCM2	MCM2	-0.10694	0.134558	9.5	-				7	12.524	153050000	18	2	3	22.8719	NaN	23.2953	22.8309	23.4457	23.295
Q96E29;Q96E29-3;Q96E29-2	Transcription termination factor 3, mitochondrial	MTERF3	-0.10738	0.240425	12.7	+	Matrix	Mitochondrial central dogma;Mitochondrial ribosome assembly;Translation		4	14.704	170310000	11	3	3	23.4235	23.4044	23.1959	23.7678	23.3148	23.2634
Q6PI48	Aspartate--tRNA ligase, mitochondrial	DARS2	-0.107986	0.539088	42.2	+	Matrix	Mitochondrial central dogma;mt-tRNA synthetases;Translation		19	173.76	1444300000	130	3	3	24.721	24.7593	24.8135	25.0351	24.7529	24.8298
P29144	Tripeptidyl-peptidase 2	TPP2	-0.109408	0.479735	38.2	-				37	323.31	2052800000	219	3	3	24.0733	24.1969	24.2652	24.3833	24.1255	24.3548
Q92552;Q92552-2	28S ribosomal protein S27, mitochondrial	MRPS27	-0.109557	0.252931	44.9	+	Matrix	Mitochondrial central dogma;Mitochondrial ribosome;SSU;Translation		15	151.37	1231400000	72	3	3	24.8042	24.7585	24.4992	25.0493	24.5533	24.788
P62249	40S ribosomal protein S16	RPS16	-0.114745	0.569543	81.5	-			Endoplasmic reticulum, Cytosol	20	226.84	19956000000	245	3	3	29.1794	29.0469	28.9733	29.2258	29.2671	29.0509
O43143;O60231	Pre-mRNA-splicing factor ATP-dependent RNA helicase DHX15	DHX15	-0.114866	0.455684	33	-				20	59.316	525630000	73	3	3	23.5949	23.8408	23.6171	23.6562	23.911	23.8302
Q12797;Q12797-10;Q12797-6;Q12797-11;Q12797-2;Q12797-7;Q12797-9;Q12797-5;Q12797-8	Aspartyl/asparaginyl beta-hydroxylase	ASPH	-0.11493	1.63454	41.3	-			Endoplasmic reticulum	26	323.31	1958200000	165	3	3	24.8637	24.8806	24.8731	24.9243	25.0253	25.0126
Q96EL3	39S ribosomal protein L53, mitochondrial	MRPL53	-0.117856	0.444996	65.2	+	Matrix	LSU;Mitochondrial central dogma;Mitochondrial ribosome;Translation		5	40.598	285140000	31	2	3	23.8688	23.9856	NaN	24.1951	23.9368	24.0033
P78527;P78527-2	DNA-dependent protein kinase catalytic subunit	PRKDC	-0.118451	0.658145	29.5	-				97	323.31	3445400000	417	3	3	24.1598	23.9809	23.9202	24.0658	24.1952	24.1552
P25205;P25205-2	DNA replication licensing factor MCM3	MCM3	-0.119278	0.552095	47.3	-				31	279.82	2042100000	185	3	3	24.5449	24.5153	24.6206	24.5446	24.8511	24.643
P29558;P29558-2;Q6XE24;Q6XE24-3;Q6XE24-4;Q6XE24-5;Q6XE24-2	RNA-binding motif, single-stranded-interacting protein 1;RNA-binding motif, single-stranded-interacting protein 3	RBMS1;RBMS3	-0.121092	0.672035	9.1	-				3	18.101	196620000	20	3	3	23.7256	23.6755	23.8588	23.9653	23.759	23.8989
P78344;P78344-2	Eukaryotic translation initiation factor 4 gamma 2	EIF4G2	-0.124078	1.03936	47.5	-				34	287.13	2163600000	194	3	3	24.3065	24.2528	24.14	24.4089	24.3456	24.317
O43390;O43390-2;O43390-3;O43390-4	Heterogeneous nuclear ribonucleoprotein R	HNRNPR	-0.124968	1.16316	48.3	-				26	316.07	2602700000	192	3	3	25.6205	25.7486	25.7561	25.8798	25.8254	25.7949
Q8NC60	Nitric oxide-associated protein 1	NOA1	-0.128558	0.229803	25.2	+	MIM	Mitochondrial central dogma;Mitochondrial ribosome assembly;mtRNA granules;mtRNA metabolism;Translation		13	66.23	3307100000	59	3	3	28.6961	28.7154	28.1916	28.8769	28.4087	28.7032
Q08554;Q08554-2	Desmocollin-1	DSC1	-0.133301	0.06438	15.2	-				10	65.863	277030000	24	3	3	21.4041	21.9173	23.544	22.211	22.0019	23.0524
Q7L2H7;Q7L2H7-2	Eukaryotic translation initiation factor 3 subunit M	EIF3M	-0.134884	0.369815	64.7	-				20	323.31	2602600000	152	3	3	25.0243	25.1486	24.7153	25.1735	24.9341	25.1853
P25398	40S ribosomal protein S12	RPS12	-0.13519	0.710499	71.2	-				10	323.31	11124000000	173	3	3	27.6881	27.9263	27.6668	27.8978	27.938	27.851
O95782;O95782-2	AP-2 complex subunit alpha-1	AP2A1	-0.135283	0.502767	18.8	-				16	41.654	1362100000	77	3	3	26.3958	26.6328	26.309	26.4684	26.5752	26.6999
O75616;O75616-2	GTPase Era, mitochondrial	ERAL1	-0.135724	0.519427	45.1	+	Matrix	Mitochondrial central dogma;Mitochondrial ribosome assembly;mtRNA granules;mtRNA metabolism;Translation		15	230.57	1306400000	92	3	3	24.9001	24.9918	24.74	25.1607	24.8561	25.0222
Q8IY81	pre-rRNA processing protein FTSJ3	FTSJ3	-0.138957	0.860976	11.2	-				5	9.0524	81939000	9	3	3	22.3245	22.222	22.4563	22.4128	22.5223	22.4845
O15091;O15091-4;O15091-2;O15091-3	Mitochondrial ribonuclease P protein 3	KIAA0391	-0.139853	0.235714	14.6	+	Matrix	Mitochondrial central dogma;mtRNA granules;mtRNA metabolism;Polycistronic mtRNA processing		6	15.365	168780000	25	3	3	22.5363	22.8531	22.3166	22.9695	22.3795	22.7765
P26038	Moesin	MSN	-0.142199	0.224336	31.5	-				18	21.102	198130000	46	3	3	22.2929	22.4987	22.7429	22.2655	22.99	22.7055
Q13547	Histone deacetylase 1	HDAC1	-0.143208	0.951014	29.7	-				11	38.323	226210000	26	3	3	23.342	23.1338	23.1948	23.3781	23.3033	23.4189
A4D1E9;A4D1E9-2;A4D1E9-3	GTP-binding protein 10	GTPBP10	-0.143658	0.313188	34.1	+	Matrix	Mitochondrial central dogma;Mitochondrial ribosome assembly;Translation		9	28.046	435160000	33	3	3	23.8347	24.0164	23.711	24.1982	23.6701	24.1248
P60660;P60660-2;P14649	Myosin light polypeptide 6	MYL6	-0.144889	0.675435	55.6	-				8	51.55	902250000	72	3	3	24.4768	24.2683	24.4908	24.4663	24.5197	24.6845
Q9H2W6	39S ribosomal protein L46, mitochondrial	MRPL46	-0.145663	0.154972	19.7	+	Matrix	LSU;Mitochondrial central dogma;Mitochondrial ribosome;Translation		4	22.725	128410000	19	2	3	23.0518	NaN	22.5303	23.2647	22.521	23.0245
P61619;P61619-3;Q9H9S3;Q9H9S3-3;Q9H9S3-2	Protein transport protein Sec61 subunit alpha isoform 1	SEC61A1	-0.146667	0.776777	25.4	-			Endoplasmic reticulum	9	91.557	1045700000	69	3	3	24.8589	24.8625	24.9215	25.1235	24.8589	25.1005
Q9Y305;Q9Y305-2;Q9Y305-4;Q9Y305-3	Acyl-coenzyme A thioesterase 9, mitochondrial	ACOT9	-0.14694	0.84207	54.2	+	MIM	Lipid metabolism;Metabolism		23	156.11	1989900000	157	3	3	24.5263	24.4535	24.5582	24.7561	24.5123	24.7105
Q8IVS2;Q8IVS2-2	Malonyl-CoA-acyl carrier protein transacylase, mitochondrial	MCAT	-0.148343	0.318327	51	+	Matrix	Lipid metabolism;Metabolism;Type II fatty acid synthesis		14	189.16	643590000	68	3	3	23.9622	23.9941	23.4663	24.1044	23.8097	23.9535
P98179	RNA-binding protein 3	RBM3	-0.151307	0.589955	52.2	-				6	145.18	1502300000	51	3	3	26.2017	26.3837	26.5125	26.6017	26.5732	26.3769
Q96HS1;Q96HS1-2	Serine/threonine-protein phosphatase PGAM5, mitochondrial	PGAM5	-0.151737	0.497588	35.6	+	MOM	Autophagy;Mitochondrial dynamics and surveillance;Mitophagy		12	29.566	852950000	66	3	3	23.7908	23.8075	23.5773	24.0835	23.7052	23.8421
Q9NYY8;Q9NYY8-2	FAST kinase domain-containing protein 2	FASTKD2	-0.152163	0.460807	28	+	Matrix	Mitochondrial central dogma;Mitochondrial ribosome assembly;mtRNA granules;mtRNA metabolism;mtRNA stability and decay;Polycistronic mtRNA processing;Translation		15	74.167	823560000	68	3	3	24.3689	24.5251	24.3821	24.4915	24.4016	24.8396
Q15208	Serine/threonine-protein kinase 38	STK38	-0.152765	0.788694	54.2	-				20	188.95	2002800000	134	3	3	25.2336	25.1221	25.3051	25.3153	25.288	25.5158
Q9P015	39S ribosomal protein L15, mitochondrial	MRPL15	-0.153341	0.345619	61.5	+	Matrix	LSU;Mitochondrial central dogma;Mitochondrial ribosome;Translation		14	100.76	1086500000	82	3	3	24.6919	24.8688	24.5126	25.1407	24.634	24.7586
P82970	High mobility group nucleosome-binding domain-containing protein 5	HMGN5	-0.15383	0.149915	25.9	-				5	34.444	218050000	11	2	3	NaN	24.4999	23.9274	24.3347	24.7942	23.9736
P26599;P26599-2;P26599-3;O95758;O95758-2;O95758-4;O95758-1;O95758-6;O95758-5;O95758-7	Polypyrimidine tract-binding protein 1	PTBP1	-0.155469	1.49901	72.5	-				24	323.31	11484000000	263	3	3	27.2325	27.226	27.2752	27.3151	27.4705	27.4146
Q9Y2Q9	28S ribosomal protein S28, mitochondrial	MRPS28	-0.159458	0.528078	33.7	+	Matrix	Mitochondrial central dogma;Mitochondrial ribosome;SSU;Translation		6	48.629	1096200000	52	3	3	25.0023	25.2985	24.9827	25.3999	25.1053	25.2566
P62841	40S ribosomal protein S15	RPS15	-0.159842	1.48535	70.3	-			Endoplasmic reticulum, Cytosol	9	323.31	8684400000	161	3	3	28.5767	28.5008	28.6121	28.6608	28.7905	28.7179
Q53EL6;Q53EL6-2	Programmed cell death protein 4	PDCD4	-0.160116	0.262125	32.2	-				10	39.089	339920000	26	3	3	24.3191	23.6758	24.1887	24.075	24.5097	24.0793
Q9NQ50	39S ribosomal protein L40, mitochondrial	MRPL40	-0.161245	0.30741	37.4	+	Matrix	LSU;Mitochondrial central dogma;Mitochondrial ribosome;Translation		8	86.963	526470000	30	3	3	24.1774	24.2924	24.2086	24.8077	24.1439	24.2106
O15372	Eukaryotic translation initiation factor 3 subunit H	EIF3H	-0.161394	1.13576	80.7	-				23	323.31	6795600000	233	3	3	26.693	26.7349	26.8186	26.9591	26.9725	26.7991
P07910-2;P07910-4	Heterogeneous nuclear ribonucleoproteins C1/C2	HNRNPC	-0.163383	1.00941	66.6	-				23	323.31	13054000000	260	3	3	27.6763	27.6532	27.8612	27.9602	27.8915	27.8291
P62316;P62316-2	Small nuclear ribonucleoprotein Sm D2	SNRPD2	-0.163754	0.422617	61.9	-				8	323.31	3337900000	92	3	3	26.2159	26.5018	26.2502	26.6613	26.2128	26.5851
P09001	39S ribosomal protein L3, mitochondrial	MRPL3	-0.164068	0.639259	41.7	+	Matrix	LSU;Mitochondrial central dogma;Mitochondrial ribosome;Translation		10	88.555	1261600000	82	3	3	24.7544	24.9945	24.8079	25.1566	24.8483	25.0441
O75127	Pentatricopeptide repeat-containing protein 1, mitochondrial	PTCD1	-0.164787	0.691304	34.1	+	Matrix	Mitochondrial central dogma;mtRNA granules;mtRNA metabolism		17	71.39	807780000	85	3	3	24.1666	24.2334	23.9627	24.392	24.149	24.3161
Q14157;Q14157-1;Q14157-4;Q14157-3;Q14157-5	Ubiquitin-associated protein 2-like	UBAP2L	-0.166903	0.711823	5.8	-				4	12.633	146160000	13	2	3	23.1196	NaN	23.0852	23.1222	23.3819	23.3038
P82932	28S ribosomal protein S6, mitochondrial	MRPS6	-0.169987	0.219676	23.2	+	Matrix	Mitochondrial central dogma;Mitochondrial ribosome;SSU;Translation		3	6.2113	136420000	18	3	3	22.8056	23.159	22.9506	23.6232	22.6416	23.1604
P49458;P49458-2	Signal recognition particle 9 kDa protein	SRP9	-0.170853	1.73012	53.5	-				5	96.685	797680000	45	3	3	24.877	24.889	24.9462	25.0722	25.1441	25.0085
Q9BPW8	Protein NipSnap homolog 1	NIPSNAP1	-0.172348	0.373758	33.1	+	Matrix	Autophagy;Mitochondrial dynamics and surveillance;Mitophagy		8	130.96	1144300000	71	3	3	24.8765	25.0965	24.6958	25.3674	24.9514	24.867
Q96QR8	Transcriptional activator protein Pur-beta	PURB	-0.173505	0.394675	20.5	-				4	11.3	131240000	19	3	3	22.5257	22.2756	22.4742	22.8704	22.2878	22.6379
Q9NVS2;Q9NVS2-2;Q9NVS2-3	28S ribosomal protein S18a, mitochondrial	MRPS18A	-0.174005	0.519666	41.3	+	Matrix	LSU;Mitochondrial central dogma;Mitochondrial ribosome;Translation		8	15.1	384190000	35	3	3	23.2031	23.5397	23.1564	23.5406	23.3069	23.5737
Q14103;Q14103-3	Heterogeneous nuclear ribonucleoprotein D0	HNRNPD	-0.175077	1.89597	45.4	-				20	323.31	11739000000	221	3	3	28.3469	28.2184	28.3057	28.4389	28.4663	28.4909
Q8TCS8	Polyribonucleotide nucleotidyltransferase 1, mitochondrial	PNPT1	-0.175463	1.69334	55.4	+	Matrix|IMS	Mitochondrial central dogma;mtRNA metabolism;mtRNA stability and decay		39	323.31	3465700000	274	3	3	24.9785	25.0323	24.968	25.2405	25.0931	25.1716
P07355;P07355-2;A6NMY6	Annexin A2;Putative annexin A2-like protein	ANXA2;ANXA2P2	-0.176867	1.45522	69.6	-				24	323.31	2905400000	169	3	3	25.6042	25.6266	25.7812	25.8415	25.8348	25.8663
Q9H3K2	Growth hormone-inducible transmembrane protein	GHITM	-0.176912	0.208965	15.1	+	MIM	Apoptosis;Mitochondrial dynamics and surveillance		5	9.5752	168410000	20	3	3	22.2311	22.4988	22.9248	23.2393	22.5389	22.4073
P63010;P63010-2;P63010-3;Q10567;Q10567-4;Q10567-3;Q10567-2	AP-2 complex subunit beta	AP2B1	-0.177483	1.07577	29.5	-				22	68.81	851490000	108	3	3	23.4086	23.3522	23.2344	23.4057	23.6069	23.515
P22626;P22626-2	Heterogeneous nuclear ribonucleoproteins A2/B1	HNRNPA2B1	-0.181355	1.17968	75.6	-				32	323.31	23175000000	438	3	3	28.1588	28.2374	28.3031	28.437	28.5035	28.3028
O60506;O60506-2;O60506-3;O60506-4;O60506-5	Heterogeneous nuclear ribonucleoprotein Q	SYNCRIP	-0.183627	2.40732	55.1	-				29	323.31	11529000000	328	3	3	26.706	26.6907	26.6914	26.8223	26.925	26.8917
Q5JSZ5;Q5JSZ5-5	Protein PRRC2B	PRRC2B	-0.185712	0.825068	4	-				6	25.111	110980000	10	3	3	22.7981	22.8562	22.6889	22.7872	23.092	23.0211
P09651;P09651-3;P09651-2;Q32P51	Heterogeneous nuclear ribonucleoprotein A1;Heterogeneous nuclear ribonucleoprotein A1, N-terminally processed;Heterogeneous nuclear ribonucleoprotein A1-like 2	HNRNPA1;HNRNPA1L2	-0.18624	0.996597	53	-				24	323.31	21094000000	340	3	3	28.0667	28.2571	28.2473	28.3201	28.5005	28.3092
Q13243;Q13243-3;Q13243-2	Serine/arginine-rich splicing factor 5	SRSF5	-0.189034	1.60507	29.4	-				10	54.818	698260000	57	3	3	24.5265	24.6469	24.6971	24.8355	24.8268	24.7754
P62937;P62937-2;F5H284;Q9Y536;P0DN26;A0A0B4J2A2;A0A075B767;A0A075B759	Peptidyl-prolyl cis-trans isomerase A;Peptidyl-prolyl cis-trans isomerase A, N-terminally processed	PPIA	-0.189719	0.328608	44.2	-				7	79.715	968760000	65	3	3	25.1498	24.8591	25.6293	25.4008	25.269	25.5375
Q96DV4;Q96DV4-2	39S ribosomal protein L38, mitochondrial	MRPL38	-0.191058	0.421329	36.3	+	Matrix	LSU;Mitochondrial central dogma;Mitochondrial ribosome;Translation		11	69.723	555170000	60	3	3	23.7934	23.9913	23.6423	24.3283	23.8095	23.8623
Q6UB35;Q6UB35-2	Monofunctional C1-tetrahydrofolate synthase, mitochondrial	MTHFD1L	-0.192672	0.659651	50.2	+	Matrix	Folate and 1-C metabolism;Metabolism;Vitamin metabolism		38	323.31	5175200000	277	3	3	26.1608	26.1413	25.9408	26.4517	26.0668	26.3024
Q8NCA5	Protein FAM98A	FAM98A	-0.1932	0.76024	23.2	-				9	74.322	298230000	36	3	3	23.666	23.866	23.7282	24.0788	24.0124	23.7486
Q6YN16;Q6YN16-2	Hydroxysteroid dehydrogenase-like protein 2	HSDL2	-0.193798	0.992208	45.7	+	Matrix	0		15	68.733	939450000	86	3	3	23.9781	24.1812	23.926	24.1348	24.3015	24.2304
Q13084	39S ribosomal protein L28, mitochondrial	MRPL28	-0.197731	0.289315	41.8	+	Matrix	LSU;Mitochondrial central dogma;Mitochondrial ribosome;Translation		7	16.681	260200000	22	3	3	23.7684	23.6762	23.2259	24.148	23.3889	23.7267
Q7L8L6	FAST kinase domain-containing protein 5	FASTKD5	-0.198123	0.535815	14.9	+	Matrix	Mitochondrial central dogma;mtRNA granules;mtRNA metabolism;mtRNA stability and decay;Polycistronic mtRNA processing		8	19.945	170020000	15	2	3	22.7786	NaN	22.7501	23.0243	22.731	23.132
Q96AE4-2	Far upstream element-binding protein 1	FUBP1	-0.198656	1.61586	40.6	-				27	323.31	3029700000	218	3	3	25.1104	25.0956	25.1505	25.246	25.4229	25.2836
Q13405	39S ribosomal protein L49, mitochondrial	MRPL49	-0.20247	0.78869	39.8	+	Matrix	LSU;Mitochondrial central dogma;Mitochondrial ribosome;Translation		6	125.76	538130000	52	3	3	24.1592	24.2153	24.0601	24.406	24.1354	24.5007
Q96C36	Pyrroline-5-carboxylate reductase 2	PYCR2	-0.202578	0.763872	43.1	+	Matrix	Amino acid metabolism;Metabolism;Proline metabolism		12	150.18	923050000	82	3	3	24.6026	24.598	24.251	24.7225	24.6135	24.7234
Q04637;Q04637-3;Q04637-5;Q04637-4;Q04637-9;Q04637-6;REV__Q8NEG2-2;REV__Q8NEG2	Eukaryotic translation initiation factor 4 gamma 1	EIF4G1	-0.204081	1.62827	41.4	-				57	323.31	6557600000	410	3	3	26.0003	25.9264	26.059	26.1606	26.2843	26.1531
P35579;P35579-2;P35749;P35749-4;P35749-3;P35749-2;REV__Q9UKV3-5;REV__Q9UKV3	Myosin-9	MYH9	-0.205833	1.03858	38.7	-				61	323.31	3232800000	320	3	3	24.8276	24.8931	25.0339	25.2393	24.9963	25.1365
P26640;P26640-2	Valine--tRNA ligase	VARS	-0.206079	1.43229	24.5	-				21	75.505	633420000	65	3	3	23.5532	23.4471	23.4844	23.6353	23.8193	23.6483
Q9H074;Q9H074-2;Q9H074-3	Polyadenylate-binding protein-interacting protein 1	PAIP1	-0.206172	0.765085	29.4	-				11	30.164	417030000	54	3	3	23.5334	23.5746	23.2072	23.6494	23.5672	23.7171
Q09028;Q09028-3;Q09028-2;Q09028-4	Histone-binding protein RBBP4	RBBP4	-0.208325	0.8804	64.2	-				15	305.97	3132600000	144	3	3	25.883	26.0293	26.0122	25.9851	26.3072	26.2572
Q9Y5S9;Q9Y5S9-2	RNA-binding protein 8A	RBM8A	-0.209394	0.650604	32.2	-				3	9.6224	97558000	12	2	3	22.8623	NaN	22.9855	22.9548	23.1449	23.3002
Q6P087;Q6P087-2;Q6P087-3	RNA pseudouridylate synthase domain-containing protein 3	RPUSD3	-0.209461	0.816576	25.6	+	Matrix	Mitochondrial central dogma;mtRNA granules;mtRNA metabolism;mt-rRNA modifications		7	24.19	269690000	29	3	3	23.8774	23.7037	23.4974	23.9647	23.8144	23.9277
Q9BYD1	39S ribosomal protein L13, mitochondrial	MRPL13	-0.213998	0.377895	56.2	+	Matrix	LSU;Mitochondrial central dogma;Mitochondrial ribosome;Translation		9	22.866	651780000	56	3	3	24.2453	24.3595	23.7013	24.4801	24.0738	24.3942
P17844;P17844-2	Probable ATP-dependent RNA helicase DDX5	DDX5	-0.21538	1.88088	59.9	-				37	323.31	8706600000	309	3	3	26.8882	26.9343	26.9916	27.0857	27.227	27.1475
Q16795	NADH dehydrogenase [ubiquinone] 1 alpha subcomplex subunit 9, mitochondrial	NDUFA9	-0.216185	1.04249	49.6	+	MIM	CI subunits;Complex I;OXPHOS;OXPHOS subunits		15	62.209	923250000	77	3	3	23.9872	24.0526	23.8502	24.3147	24.0479	24.1759
Q96GA3	Protein LTV1 homolog	LTV1	-0.21681	1.14426	12	-				5	7.4063	117540000	10	3	3	22.435	22.4105	22.3755	22.6461	22.7629	22.4625
Q9BYD6	39S ribosomal protein L1, mitochondrial	MRPL1	-0.218651	0.632035	44.3	+	Matrix	LSU;Mitochondrial central dogma;Mitochondrial ribosome;Translation		12	100.75	843700000	61	3	3	23.815	24.0023	23.7263	24.3086	23.8501	24.0408
P31942;P31942-2;P31942-3;P31942-4;P31942-6;P31942-5	Heterogeneous nuclear ribonucleoprotein H3	HNRNPH3	-0.218799	0.942481	37.6	-				9	141.42	736070000	66	3	3	24.4778	24.6491	24.6085	24.7422	24.9832	24.6663
O75494;O75494-3;O75494-4;O75494-5;O75494-6;O75494-2;Q8WXF0	Serine/arginine-rich splicing factor 10	SRSF10	-0.220654	1.48426	23.7	-				6	21.636	271630000	24	3	3	23.6989	23.7733	23.7106	23.8194	24.0258	23.9996
Q15717;Q15717-2	ELAV-like protein 1	ELAVL1	-0.220915	0.827432	40.8	-				10	95.839	628120000	78	3	3	23.8589	24.1896	24.1795	24.3035	24.3962	24.1909
P49411	Elongation factor Tu, mitochondrial	TUFM	-0.223677	1.17996	63.7	+	Matrix	Mitochondrial central dogma;Translation;Translation factors		25	323.31	4048200000	223	3	3	25.6344	25.4916	25.5732	25.9125	25.8152	25.6425
Q9GZS3	WD repeat-containing protein 61;WD repeat-containing protein 61, N-terminally processed	WDR61	-0.224974	0.81302	36.1	-				8	43.992	436690000	38	3	3	23.9835	23.733	23.8801	23.8912	24.1307	24.2497
Q9Y3B7;Q9Y3B7-2;Q9Y3B7-3	39S ribosomal protein L11, mitochondrial	MRPL11	-0.225138	0.303494	51	+	Matrix	LSU;Mitochondrial central dogma;Mitochondrial ribosome;Translation		8	71.225	753180000	44	3	3	25.0651	25.1193	24.8054	25.6989	24.7104	25.256
Q1KMD3	Heterogeneous nuclear ribonucleoprotein U-like protein 2	HNRNPUL2	-0.225466	1.86632	42.4	-				26	323.31	2023000000	162	3	3	24.995	25.0475	24.9449	25.132	25.2676	25.2641
P84090	Enhancer of rudimentary homolog	ERH	-0.225822	0.726313	37.5	-				3	114.34	277340000	25	3	3	24.1852	24.1133	24.3133	24.1749	24.5995	24.5148
P62263	40S ribosomal protein S14	RPS14	-0.226653	1.59402	70.2	-			Endoplasmic reticulum, Cytosol	13	323.31	13541000000	205	3	3	28.4704	28.3445	28.3827	28.6352	28.7136	28.5288
Q9BYD2	39S ribosomal protein L9, mitochondrial	MRPL9	-0.226983	0.578925	36.7	+	Matrix	LSU;Mitochondrial central dogma;Mitochondrial ribosome;Translation		10	57.341	527770000	37	3	3	23.8235	23.6969	23.8278	24.3002	23.7137	24.0153
Q14197	Peptidyl-tRNA hydrolase ICT1, mitochondrial	ICT1	-0.227136	0.533344	36.4	+	Matrix	LSU;Mitochondrial central dogma;Mitochondrial ribosome;Translation;Translation factors		7	33.351	454470000	42	3	3	24.1907	24.3171	24.0239	24.7113	24.1351	24.3668
P61160;P61160-2	Actin-related protein 2	ACTR2	-0.227707	0.314733	13.5	-				4	7.2579	69181000	8	2	3	21.5943	22.3009	NaN	22.1094	22.0689	22.3476
Q9NUL7	Probable ATP-dependent RNA helicase DDX28	DDX28	-0.228634	0.987979	45.9	+	Matrix	Mitochondrial central dogma;Mitochondrial ribosome assembly;mtRNA granules;mtRNA metabolism;Translation		20	73.613	999760000	94	3	3	23.5889	23.7803	23.4991	23.9863	23.8161	23.7517
P11908;P11908-2	Ribose-phosphate pyrophosphokinase 2	PRPS2	-0.230874	0.410573	52.2	-				13	31.429	369410000	32	3	3	23.6699	23.7076	23.1415	23.45	23.9765	23.7852
Q8WWY3;Q8WWY3-4;Q8WWY3-2;Q8WWY3-3	U4/U6 small nuclear ribonucleoprotein Prp31	PRPF31	-0.231487	1.50244	46.5	-				19	304.4	1364700000	104	3	3	24.7411	24.6912	24.5773	24.8027	24.9805	24.9208
Q9HC36	rRNA methyltransferase 3, mitochondrial	RNMTL1	-0.231591	1.03142	41.4	+	Matrix	Mitochondrial central dogma;Mitochondrial ribosome assembly;mtRNA metabolism;mt-rRNA modifications;Translation		14	92.088	609630000	59	3	3	23.5267	23.4382	23.4156	23.8884	23.5633	23.6237
O95071;O95071-2	E3 ubiquitin-protein ligase UBR5	UBR5	-0.232015	1.56959	40.1	-				79	323.31	5863000000	517	3	3	24.9051	24.9477	24.7798	25.1774	25.0228	25.1284
Q9UBQ5;Q9UBQ5-2	Eukaryotic translation initiation factor 3 subunit K	EIF3K	-0.237624	1.94706	68.8	-				11	293.2	1977700000	75	3	3	26.061	25.9121	25.9079	26.213	26.1621	26.2188
Q9BYD3;Q9BYD3-2	39S ribosomal protein L4, mitochondrial	MRPL4	-0.239889	0.386168	53.7	+	Matrix	LSU;Mitochondrial central dogma;Mitochondrial ribosome;Translation		11	122.38	1170600000	61	3	3	24.8013	24.8826	24.1987	25.0602	24.5766	24.9654
Q8N3C0;Q8N3C0-4	Activating signal cointegrator 1 complex subunit 3	ASCC3	-0.241273	0.549789	4.3	-				8	13.105	87279000	7	3	3	21.6679	21.601	21.5776	21.6539	22.2412	21.6752
P30048;P30048-2	Thioredoxin-dependent peroxide reductase, mitochondrial	PRDX3	-0.24188	0.627262	24.2	+	Matrix	Detoxification;Metabolism;ROS and glutathione metabolism		4	11.125	170750000	15	3	3	23.078	22.8927	23.0985	23.5616	23.2239	23.0093
P63220	40S ribosomal protein S21	RPS21	-0.242344	0.515011	65.1	-			Endoplasmic reticulum, Cytosol	7	323.31	2431700000	92	3	3	26.0012	25.9061	26.2497	25.9364	26.4792	26.4684
Q4G176	Acyl-CoA synthetase family member 3, mitochondrial	ACSF3	-0.245665	0.406248	6.1	+	Matrix	Lipid metabolism;Metabolism;Type II fatty acid synthesis		3	5.1457	69337000	9	2	3	22.3478	NaN	22.1049	22.8269	22.2826	22.3064
Q14566	DNA replication licensing factor MCM6	MCM6	-0.246467	0.38471	15.2	-				9	17.557	108650000	16	3	3	21.6353	22.0909	22.2734	21.9761	22.6167	22.1462
P06732	Creatine kinase M-type;Creatine kinase M-type, N-terminally processed	CKM	-0.24673	0.22556	21	-				7	16.871	217200000	27	3	3	22.2688	22.1624	23.4947	22.8652	22.9084	22.8925
Q09666;Q09666-2	Neuroblast differentiation-associated protein AHNAK	AHNAK	-0.247278	1.08036	21.4	-				48	323.31	2803200000	223	3	3	24.9573	24.8366	24.9088	25.3516	25.0431	25.0499
P60842;P60842-2	Eukaryotic initiation factor 4A-I	EIF4A1	-0.248014	0.971709	65	-				23	323.31	3357600000	209	3	3	25.1168	25.2674	25.2253	25.2564	25.6402	25.457
P23528;Q9Y281;Q9Y281-3	Cofilin-1	CFL1	-0.250464	0.647603	64.5	-				7	38.57	555770000	46	3	3	24.4195	23.9882	24.0709	24.5161	24.1815	24.5325
Q99613;B5ME19;Q99613-2	Eukaryotic translation initiation factor 3 subunit C;Eukaryotic translation initiation factor 3 subunit C-like protein	EIF3C;EIF3CL	-0.251107	1.70265	47	-				39	323.31	14154000000	410	3	3	27.0382	27.0558	27.1085	27.3163	27.4296	27.2099
Q9Y2Z4	Tyrosine--tRNA ligase, mitochondrial	YARS2	-0.252851	1.38368	35.4	+	Matrix	Mitochondrial central dogma;mt-tRNA synthetases;Translation		11	89.864	770630000	62	3	3	24.2177	24.1164	23.95	24.2952	24.4124	24.3351
P82673;P82673-2	28S ribosomal protein S35, mitochondrial	MRPS35	-0.25452	0.843089	54.2	+	Matrix	Mitochondrial central dogma;Mitochondrial ribosome;SSU;Translation		16	290.1	1875300000	132	3	3	25.3194	25.4722	25.0775	25.6006	25.386	25.6462
P61604	10 kDa heat shock protein, mitochondrial	HSPE1	-0.255219	0.584092	52	+	Matrix	Protein import, sorting and homeostasis;Chaperones;Protein homeostasis		5	11.672	384540000	34	3	3	24.1856	23.954	24.5032	24.2447	24.59	24.5737
Q9Y399	28S ribosomal protein S2, mitochondrial	MRPS2	-0.257284	0.839109	46.6	+	Matrix	Mitochondrial central dogma;Mitochondrial ribosome;SSU;Translation		14	55.428	1130400000	78	3	3	24.6134	24.7135	24.4955	25.0301	24.6138	24.9503
Q7Z4V5;Q7Z4V5-2;Q7Z4V5-4;Q7Z4V5-3;Q9Y3E1	Hepatoma-derived growth factor-related protein 2	HDGFRP2	-0.257849	0.634449	9.1	-				6	11.702	274660000	16	3	3	23.4744	22.9342	23.2306	23.4725	23.6359	23.3044
Q5T653	39S ribosomal protein L2, mitochondrial	MRPL2	-0.258078	1.13595	21.6	+	Matrix	LSU;Mitochondrial central dogma;Mitochondrial ribosome;Translation		4	132.73	248750000	32	3	3	23.5297	23.6195	23.4712	23.8989	23.6027	23.893
Q9BYC8	39S ribosomal protein L32, mitochondrial	MRPL32	-0.258264	0.576245	24.5	+	Matrix	LSU;Mitochondrial central dogma;Mitochondrial ribosome;Translation		4	110.42	273250000	26	3	3	24.1116	24.2267	24.4471	24.7775	24.1896	24.5932
Q15366-2	Poly(rC)-binding protein 2	PCBP2	-0.260795	1.84216	73.8	-				18	323.31	10538000000	231	3	3	27.7262	27.7142	27.5777	27.8789	28.0144	27.9074
O60841	Eukaryotic translation initiation factor 5B	EIF5B	-0.261673	1.24796	31.8	-				27	187.39	1339800000	129	3	3	24.3437	24.3717	24.3825	24.5401	24.8228	24.52
P62308;A8MWD9	Small nuclear ribonucleoprotein G;Putative small nuclear ribonucleoprotein G-like protein 15	SNRPG;SNRPGP15	-0.262575	0.502884	34.2	-				3	11.676	541620000	30	3	3	24.3369	24.7016	24.9071	24.6512	25.1903	24.8918
Q14CZ7	FAST kinase domain-containing protein 3	FASTKD3	-0.265003	0.542915	52.1	+	Matrix	Mitochondrial central dogma;mtRNA metabolism;mtRNA stability and decay;Polycistronic mtRNA processing		27	263.84	1660100000	134	3	3	24.7697	24.925	24.46	25.1984	24.6549	25.0964
Q00341;Q00341-2	Vigilin	HDLBP	-0.266116	1.67287	54.7	-			Endoplasmic reticulum	54	323.31	5244100000	406	3	3	25.1885	25.1936	25.2271	25.3476	25.5946	25.4653
Q9BTD8;Q9BTD8-4;Q9BTD8-2;Q9BTD8-3	RNA-binding protein 42	RBM42	-0.266171	0.557534	13.1	-				5	8.253	253140000	14	3	3	23.8233	23.4052	23.262	24.0193	23.6251	23.6446
Q9Y3I0	tRNA-splicing ligase RtcB homolog	RTCB	-0.26671	2.22422	54.3	-				21	207.92	2454000000	176	3	3	25.3101	25.2748	25.1873	25.4709	25.588	25.5135
Q9BZE1	39S ribosomal protein L37, mitochondrial	MRPL37	-0.267261	1.46532	44.2	+	Matrix	LSU;Mitochondrial central dogma;Mitochondrial ribosome;Translation		15	101.83	686400000	69	3	3	23.7821	23.5729	23.6104	23.998	23.8156	23.9536
P19338	Nucleolin	NCL	-0.268455	1.99524	46.6	-				47	323.31	28596000000	440	3	3	28.2873	28.2348	28.2982	28.4756	28.6513	28.4987
Q9Y3D3;Q9Y3D3-2	28S ribosomal protein S16, mitochondrial	MRPS16	-0.268672	0.586688	33.6	+	Matrix	Mitochondrial central dogma;Mitochondrial ribosome;SSU;Translation		4	21.244	509520000	33	3	3	24.3138	24.5147	24.1873	24.8998	24.2768	24.6452
Q92499;Q92499-2;Q92499-3	ATP-dependent RNA helicase DDX1	DDX1	-0.269514	1.64474	57.8	-				34	310.43	2735900000	229	3	3	24.9573	24.8263	24.7704	25.0268	25.1983	25.1375
Q8IWS0;Q8IWS0-5;Q8IWS0-3;Q8IWS0-2;Q8IWS0-4	PHD finger protein 6	PHF6	-0.270272	1.04459	27.4	-				9	27.539	366950000	39	3	3	23.3533	23.0937	23.0324	23.2954	23.5387	23.456
Q14152;Q14152-2	Eukaryotic translation initiation factor 3 subunit A	EIF3A	-0.270496	2.02492	68.2	-				116	323.31	37896000000	1198	3	3	27.5733	27.589	27.6248	27.8711	27.9602	27.7673
P82663;P82663-2;P82663-3	28S ribosomal protein S25, mitochondrial	MRPS25	-0.270679	0.983111	68.8	+	Matrix	Mitochondrial central dogma;Mitochondrial ribosome;SSU;Translation		10	191.23	806470000	73	3	3	24.4715	24.583	24.2776	24.8851	24.5639	24.6952
Q6PKG0;Q6PKG0-3;Q659C4;Q659C4-2;Q659C4-7;Q659C4-6;Q659C4-5;Q659C4-9	La-related protein 1	LARP1	-0.271423	2.0811	45.2	-			Nucleoplasm, Endoplasmic reticulum, Cytosol	32	184.23	1849600000	153	3	3	24.5439	24.3776	24.3856	24.7069	24.7312	24.6832
P55884;P55884-2	Eukaryotic translation initiation factor 3 subunit B	EIF3B	-0.271672	1.52213	64.3	-				46	323.31	18245000000	529	3	3	27.3014	27.3702	27.4081	27.5843	27.7808	27.5295
Q96CW1;Q96CW1-2	AP-2 complex subunit mu	AP2M1	-0.271932	1.29774	36.6	-				12	42.127	334940000	39	3	3	23.2253	23.37	23.0804	23.5515	23.3941	23.5459
Q8WVV9;Q8WVV9-4;Q8WVV9-5;Q8WVV9-3;Q8WVV9-2	Heterogeneous nuclear ribonucleoprotein L-like	HNRNPLL	-0.27204	1.56345	46.1	-				18	76.724	942980000	106	3	3	23.7212	23.8135	23.5564	23.9469	24.0236	23.9367
Q9NYK5;Q9NYK5-2	39S ribosomal protein L39, mitochondrial	MRPL39	-0.272395	1.15559	58.3	+	Matrix	LSU;Mitochondrial central dogma;Mitochondrial ribosome;Translation		16	144.89	1772000000	95	3	3	25.5166	25.645	25.3936	25.9322	25.6422	25.7979
Q9Y291	28S ribosomal protein S33, mitochondrial	MRPS33	-0.272469	0.568132	19.8	+	Matrix	Mitochondrial central dogma;Mitochondrial ribosome;SSU;Translation		2	4.3198	172670000	13	3	3	23.3062	23.3885	23.2996	23.9593	23.2284	23.624
O00303	Eukaryotic translation initiation factor 3 subunit F	EIF3F	-0.273627	1.71193	59.7	-				16	323.31	5175800000	189	3	3	26.4312	26.5523	26.359	26.6644	26.8108	26.6883
Q9NWU5;Q9NWU5-2;Q9NWU5-3	39S ribosomal protein L22, mitochondrial	MRPL22	-0.273756	1.58302	43.7	+	Matrix	LSU;Mitochondrial central dogma;Mitochondrial ribosome;Translation		9	62.415	614320000	66	3	3	23.9138	23.8832	23.7673	24.2563	24.0911	24.0382
Q96AQ6;Q96AQ6-2;Q96AQ6-3	Pre-B-cell leukemia transcription factor-interacting protein 1	PBXIP1	-0.273867	1.05576	13	-				8	22.21	131880000	21	3	3	22.6228	22.242	22.337	22.6678	22.6053	22.7502
Q9UKM9;Q9UKM9-2	RNA-binding protein Raly	RALY	-0.274983	1.49903	31.4	-				10	38.582	774910000	73	3	3	23.8423	23.8501	23.8807	24.1431	24.2728	23.9822
Q9BXP5;Q9BXP5-4;Q9BXP5-2;Q9BXP5-3;Q9BXP5-5	Serrate RNA effector molecule homolog	SRRT	-0.276512	1.62605	30	-				22	105.58	1551400000	133	3	3	24.4878	24.4155	24.402	24.5774	24.8287	24.7287
Q9NP81;Q9NP81-2	Serine--tRNA ligase, mitochondrial	SARS2	-0.279643	0.767522	32.4	+	Matrix	Mitochondrial central dogma;mt-tRNA synthetases;Translation		12	46.097	418730000	60	3	3	22.9198	22.7231	22.4081	23.1161	22.903	22.8708
O15371;O15371-3;O15371-2	Eukaryotic translation initiation factor 3 subunit D	EIF3D	-0.281079	1.90837	64.1	-				25	323.31	10008000000	297	3	3	27.0955	27.1638	27.12	27.3743	27.5272	27.3211
Q12905	Interleukin enhancer-binding factor 2	ILF2	-0.281104	1.70585	47.4	-				17	185.33	3563600000	151	3	3	26.1027	26.2722	26.0194	26.4136	26.4231	26.4009
P60709;Q6S8J3;P63267-2;A5A3E0;Q562R1;P0CG38;P0CG39;Q9BYX7	Actin, cytoplasmic 1;Actin, cytoplasmic 1, N-terminally processed	ACTB	-0.281804	0.716948	77.9	-				28	323.31	49207000000	539	3	3	29.3165	29.3541	28.9519	29.7146	29.2794	29.4739
P55010	Eukaryotic translation initiation factor 5	EIF5	-0.282208	0.634466	18.8	-				6	22.803	251880000	23	3	3	23.2383	23.5695	23.4133	23.5787	24.0343	23.4548
Q8WV60;Q8WV60-3;Q8WV60-2	Pentatricopeptide repeat-containing protein 2, mitochondrial	PTCD2	-0.283019	0.721457	43.3	+	Matrix	Mitochondrial central dogma;mtRNA granules;mtRNA metabolism;Polycistronic mtRNA processing		18	70.604	1356200000	97	3	3	24.4399	24.6039	24.0804	24.8144	24.4987	24.6602
P82664	28S ribosomal protein S10, mitochondrial	MRPS10	-0.284046	0.340536	33.3	+	Matrix	Mitochondrial central dogma;Mitochondrial ribosome;SSU;Translation		5	37.106	403580000	29	3	3	24.2541	24.5687	23.5439	24.5468	24.078	24.5941
Q12906-4;Q12906-6;Q12906-7;Q12906;Q12906-5;Q12906-2;Q12906-3	Interleukin enhancer-binding factor 3	ILF3	-0.285497	1.92781	63	-				33	323.31	5274900000	297	3	3	25.4224	25.4437	25.4098	25.6779	25.8349	25.6196
Q9BUJ2;Q9BUJ2-4;Q9BUJ2-2;Q9BUJ2-3;Q9BUJ2-5	Heterogeneous nuclear ribonucleoprotein U-like protein 1	HNRNPUL1	-0.287365	2.42251	31.1	-				22	187.2	1790500000	133	3	3	24.3407	24.3056	24.2725	24.5862	24.672	24.5226
Q6IN84;Q6IN84-2	rRNA methyltransferase 1, mitochondrial	MRM1	-0.287665	0.844655	26.3	+	Matrix	Mitochondrial central dogma;mtRNA granules;mtRNA metabolism;mt-rRNA modifications		7	35.627	388380000	27	3	3	24.2632	24.1037	23.969	24.6637	24.2996	24.2356
P15311	Ezrin	EZR	-0.29011	1.23547	26.8	-				15	15.635	144660000	24	3	3	22.6229	22.3861	22.6157	22.6759	22.8973	22.9219
P82650;P82650-2	28S ribosomal protein S22, mitochondrial	MRPS22	-0.290723	1.00664	57.8	+	Matrix	Mitochondrial central dogma;Mitochondrial ribosome;SSU;Translation		21	192.08	2657500000	170	3	3	25.1045	25.3403	24.9893	25.5516	25.2636	25.491
P52597	Heterogeneous nuclear ribonucleoprotein F;Heterogeneous nuclear ribonucleoprotein F, N-terminally processed	HNRNPF	-0.292348	1.99994	46.7	-				12	121	849440000	67	3	3	24.4593	24.2689	24.3939	24.6213	24.7237	24.6541
Q01130;Q01130-2;Q9BRL6;Q9BRL6-2	Serine/arginine-rich splicing factor 2	SRSF2	-0.294197	1.2787	34.4	-				9	323.31	4431100000	91	3	3	26.9431	26.852	26.7585	27.0238	27.33	27.0824
Q14978;Q14978-3;Q14978-2	Nucleolar and coiled-body phosphoprotein 1	NOLC1	-0.298197	1.73581	12.2	-				8	38.437	883560000	57	3	3	24.5333	24.3573	24.4987	24.7226	24.6899	24.8713
Q96PK6;Q96PK6-2;Q96PK6-3;Q96PK6-4	RNA-binding protein 14	RBM14	-0.298312	2.27601	25					11	30.775	388960000	40	3	3	23.0694	22.9979	23.1438	23.4273	23.3693	23.3094
O00571;O00571-2;O15523;O15523-2;O15523-3;Q9NQI0;Q9NQI0-3;Q9NQI0-2;Q9NQI0-4	ATP-dependent RNA helicase DDX3X;ATP-dependent RNA helicase DDX3Y	DDX3X;DDX3Y	-0.298418	2.46304	66.8	-				37	323.31	8767700000	363	3	3	26.494	26.3899	26.4549	26.7294	26.8157	26.689
Q05519;Q05519-2	Serine/arginine-rich splicing factor 11	SRSF11	-0.298806	1.31233	10.7	-				3	25.286	167460000	16	2	3	23.4488	NaN	23.3239	23.8036	23.5926	23.6593
P06730;P06730-2;P06730-3	Eukaryotic translation initiation factor 4E	EIF4E	-0.302169	0.919567	42.9	-				7	49.423	581880000	45	3	3	24.3531	24.2289	23.926	24.3898	24.6442	24.3805
P31943	Heterogeneous nuclear ribonucleoprotein H;Heterogeneous nuclear ribonucleoprotein H, N-terminally processed	HNRNPH1	-0.304529	2.69869	55.7	-				20	323.31	8603700000	258	3	3	27.1822	27.2229	27.1435	27.4682	27.5566	27.4374
Q9UKV8;Q9UL18;Q9UKV8-2;Q9H9G7;Q9H9G7-2;Q9HCK5	Protein argonaute-2;Protein argonaute-1;Protein argonaute-3;Protein argonaute-4	AGO2;AGO1;AGO3;AGO4	-0.305005	0.599828	5.5	-				4	7.3391	75375000	7	3	3	22.186	22.0193	21.9146	22.0629	22.2084	22.7635
Q86V81	THO complex subunit 4	ALYREF	-0.310919	0.960827	44	-				12	323.31	2539200000	101	3	3	25.6949	25.6386	25.2213	25.8732	25.7852	25.8291
P49406	39S ribosomal protein L19, mitochondrial	MRPL19	-0.313371	1.24465	47.9	+	Matrix	LSU;Mitochondrial central dogma;Mitochondrial ribosome;Translation		14	76.203	1683200000	115	3	3	24.6553	24.7885	24.4099	24.9476	24.8535	24.9927
P67870	Casein kinase II subunit beta	CSNK2B	-0.31758	1.26659	31.2	-				5	11.807	105610000	17	2	3	22.7666	22.5165	NaN	22.9003	22.9584	23.0187
Q7Z2W9;Q7Z2W9-2	39S ribosomal protein L21, mitochondrial	MRPL21	-0.31986	0.983072	48.8	+	Matrix	LSU;Mitochondrial central dogma;Mitochondrial ribosome;Translation		8	43.21	425750000	46	3	3	23.7109	23.8576	23.3901	24.0999	23.8871	23.9312
Q9Y520;Q9Y520-3;Q9Y520-6;Q9Y520-4;Q9Y520-5;Q9Y520-7;Q9Y520-2	Protein PRRC2C	PRRC2C	-0.320609	0.936821	8.3	-				19	40.288	1830900000	67	3	3	27.2843	26.9802	27.3324	27.4329	27.7493	27.3766
Q15750;Q15750-2	TGF-beta-activated kinase 1 and MAP3K7-binding protein 1	TAB1	-0.320921	2.27302	58.9	-				18	240.22	903450000	102	3	3	24.2053	24.0798	24.0633	24.4063	24.5114	24.3935
Q14498;Q14498-3;Q14498-2;Q86U06;Q86U06-2;Q86U06-4;Q86U06-3;Q86U06-5	RNA-binding protein 39	RBM39	-0.321384	1.23482	38.9	-				14	278.55	1261400000	82	3	3	24.6975	24.8206	24.6592	24.8289	25.1115	25.201
Q9BRJ2	39S ribosomal protein L45, mitochondrial	MRPL45	-0.321721	1.54599	69.9	+	Matrix	LSU;Mitochondrial central dogma;Mitochondrial ribosome;Translation		18	69.171	1446700000	77	3	3	24.884	25.1296	24.8894	25.392	25.2333	25.2427
P62857	40S ribosomal protein S28	RPS28	-0.322609	0.863067	65.2	-				5	128.43	3510700000	48	3	3	27.8675	28.0578	28.3392	28.1982	28.4959	28.5383
O75323;O75323-2	Protein NipSnap homolog 2	GBAS	-0.323833	0.457553	29.4	+	Matrix	Autophagy;Mitochondrial dynamics and surveillance;Mitophagy		8	35.549	392610000	37	3	3	23.9061	23.6005	22.9333	24.0105	23.6867	23.7142
Q92626;Q92626-2	Peroxidasin homolog	PXDN	-0.327028	0.76672	11.6	-				12	39.3	264560000	38	3	3	22.5038	22.9555	22.9427	23.3462	22.9014	23.1354
Q9Y4W6;Q01484;Q01484-2;Q01484-5	AFG3-like protein 2	AFG3L2	-0.327302	1.19143	21.2	-;+	MIM	Protein import, sorting and homeostasis;Proteases;Protein homeostasis		14	43.037	303820000	29	3	3	21.8626	22.2119	22.1325	22.2965	22.5413	22.3511
P55084;P55084-2	Trifunctional enzyme subunit beta, mitochondrial;3-ketoacyl-CoA thiolase	HADHB	-0.327845	1.76464	69	+	MIM	Amino acid metabolism;Carbohydrate metabolism;Fatty acid oxidation;Ketone metabolism;Lipid metabolism;Lysine metabolism;Metabolism		28	323.31	9025700000	317	3	3	26.3336	26.3537	26.2053	26.7632	26.542	26.5708
P06733;P06733-2;P13929;P09104;P13929-3;P09104-2;P13929-2	Alpha-enolase	ENO1	-0.327926	0.515559	47.2	-				13	234.81	719220000	76	3	3	23.5988	23.517	24.3466	24.0098	24.1176	24.3187
Q9NZI8;Q9NZI8-2	Insulin-like growth factor 2 mRNA-binding protein 1	IGF2BP1	-0.330242	1.72791	31.4	-				14	106.75	510460000	49	3	3	23.6153	23.6289	23.8608	24.0772	23.9669	24.0515
O75821	Eukaryotic translation initiation factor 3 subunit G	EIF3G	-0.330476	1.52061	79.4	-				28	323.31	9393100000	264	3	3	27.4133	27.4122	27.5001	27.6396	27.959	27.7184
Q9NZB2;Q9NZB2-6;Q9NZB2-4;Q9NZB2-2;Q9NZB2-5	Constitutive coactivator of PPAR-gamma-like protein 1	FAM120A	-0.331532	1.41407	19.2	-				15	99.187	498200000	53	3	3	23.2654	23.1134	23.3923	23.7313	23.5486	23.4858
P52907	F-actin-capping protein subunit alpha-1	CAPZA1	-0.335187	1.36578	52.4	-				9	100.13	614810000	63	3	3	23.7018	23.8623	23.5784	24.1766	23.902	24.0695
Q15365;P57723;P57723-2	Poly(rC)-binding protein 1	PCBP1	-0.335384	1.69277	62.4	-				14	150.33	928380000	56	3	3	24.752	24.8979	24.9119	25.1774	25.3229	25.0676
Q9Y2W1	Thyroid hormone receptor-associated protein 3	THRAP3	-0.336226	0.74891	26.5	-				23	176.26	1401900000	139	3	3	24.0323	24.1047	24.3667	24.1549	24.7503	24.6071
Q6PD62	RNA polymerase-associated protein CTR9 homolog	CTR9	-0.336297	1.24833	8.5	-				7	27.74	173890000	31	2	3	22.2561	22.3573	NaN	22.6283	22.5108	22.7901
Q9BQA1;Q9BQA1-2	Methylosome protein 50	WDR77	-0.336898	2.36125	59.1	-				16	323.31	16741000000	226	3	3	28.1874	28.2879	28.2991	28.5601	28.6858	28.5393
Q01085;Q01085-2;P31483-2;P31483;P31483-3	Nucleolysin TIAR;Nucleolysin TIA-1 isoform p40	TIAL1;TIA1	-0.339703	1.00006	22.4	-				6	13.98	212070000	16	3	3	23.5235	23.4992	23.1734	23.6246	23.9633	23.6273
Q08257;Q08257-3;Q08257-2	Quinone oxidoreductase	CRYZ	-0.339815	1.68012	71.7	+	Matrix	0		17	122.35	1427500000	92	3	3	24.8053	24.9604	24.7414	25.2889	25.1736	25.0639
Q96CU9;Q96CU9-3;Q96CU9-2	FAD-dependent oxidoreductase domain-containing protein 1	FOXRED1	-0.340046	1.54388	31.1	+	MIM	CI assembly factors;Complex I;OXPHOS;OXPHOS assembly factors		11	107.3	586470000	58	3	3	24.1383	23.9791	23.826	24.4079	24.2479	24.3078
Q15637;Q15637-6;Q15637-4;Q15637-2;Q15637-3;Q15637-5;Q15637-7	Splicing factor 1	SF1	-0.340812	1.84109	26.8	-				14	103.11	1021300000	82	3	3	24.8786	24.6777	24.7669	25.2246	25.0251	25.0959
P62314	Small nuclear ribonucleoprotein Sm D1	SNRPD1	-0.340947	2.01878	54.6	-				5	198.23	2721700000	51	3	3	26.5081	26.6176	26.3746	26.8464	26.8731	26.8037
O14874;O14874-2;O14874-3	[3-methyl-2-oxobutanoate dehydrogenase [lipoamide]] kinase, mitochondrial	BCKDK	-0.340966	0.80947	22.1	+	Matrix	Amino acid metabolism;Branched-chain amino acid dehydrogenase complex;Branched-chain amino acid metabolism;Metabolism		6	24.056	235730000	31	3	3	23.1736	23.1814	22.9784	23.8091	23.2022	23.3449
Q9NXV2	BTB/POZ domain-containing protein KCTD5	KCTD5	-0.344024	0.768657	55.6	-				8	140.31	577190000	49	3	3	23.4493	23.7223	24.0829	24.0159	23.9883	24.2825
Q9H0D6;Q9H0D6-2	5-3 exoribonuclease 2	XRN2	-0.344831	1.54194	13.2	-				10	34.865	269130000	39	3	3	23.0024	22.6874	22.7332	23.151	23.0991	23.2073
Q6NUQ4;Q6NUQ4-2	Transmembrane protein 214	TMEM214	-0.344939	2.17555	31.1	-			Endoplasmic reticulum, Golgi apparatus, Cytosol	16	73.233	633990000	67	3	3	23.6973	23.5907	23.8129	24.0675	24.0086	24.0597
Q01844;Q01844-6;Q01844-3;Q01844-5;Q01844-2;Q01844-4	RNA-binding protein EWS	EWSR1	-0.345743	2.08804	16	-				8	226.64	1320600000	74	3	3	25.3689	25.3341	25.2717	25.6313	25.7975	25.5832
P14678;P63162;P14678-2;P14678-3;P63162-2	Small nuclear ribonucleoprotein-associated proteins B and B;Small nuclear ribonucleoprotein-associated protein N	SNRPB;SNRPN	-0.345774	1.58478	25	-				7	44.027	2086400000	83	3	3	25.9876	26.0576	25.7498	26.2971	26.2061	26.329
O43318;O43318-2;O43318-4;O43318-3	Mitogen-activated protein kinase kinase kinase 7	MAP3K7	-0.346934	1.25977	14.4	-				6	23.015	141670000	12	3	3	22.7128	22.5872	22.5672	23.211	22.8579	22.8391
P46060	Ran GTPase-activating protein 1	RANGAP1	-0.347081	1.10494	27.9	-				13	69.096	300260000	52	3	3	23.1996	23.0292	23.2561	23.6639	23.6139	23.2483
P82933	28S ribosomal protein S9, mitochondrial	MRPS9	-0.347596	1.74534	48.2	+	Matrix	Mitochondrial central dogma;Mitochondrial ribosome;mtRNA granules;mtRNA metabolism;SSU;Translation		17	274.25	2340800000	124	3	3	25.2805	25.4842	25.4109	25.8704	25.6478	25.7001
P40939	Trifunctional enzyme subunit alpha, mitochondrial;Long-chain enoyl-CoA hydratase;Long chain 3-hydroxyacyl-CoA dehydrogenase	HADHA	-0.348733	1.961	65.8	+	MIM	Amino acid metabolism;Branched-chain amino acid metabolism;Cardiolipin synthesis;Fatty acid oxidation;Lipid metabolism;Metabolism		41	323.31	12891000000	422	3	3	26.5374	26.5849	26.4151	26.9788	26.7933	26.8115
Q96GC5;Q96GC5-3	39S ribosomal protein L48, mitochondrial	MRPL48	-0.34997	1.19261	25.5	+	Matrix	LSU;Mitochondrial central dogma;Mitochondrial ribosome;Translation		5	74.676	305680000	27	3	3	23.8681	23.5355	23.5134	24.1381	23.8841	23.9447
Q96EL2	28S ribosomal protein S24, mitochondrial	MRPS24	-0.351097	0.769144	28.7	+	Matrix	Mitochondrial central dogma;Mitochondrial ribosome;SSU;Translation		4	20.742	204990000	27	3	3	23.5967	23.5224	23.4992	24.0386	23.4796	24.1534
Q9P0M9	39S ribosomal protein L27, mitochondrial	MRPL27	-0.351552	0.732867	40.5	+	Matrix	LSU;Mitochondrial central dogma;Mitochondrial ribosome;Translation		5	18.765	155170000	30	3	3	22.283	22.6897	22.7919	23.1137	22.6297	23.0759
P68133;P68032;P62736;P63267	Actin, alpha skeletal muscle;Actin, alpha cardiac muscle 1;Actin, aortic smooth muscle;Actin, gamma-enteric smooth muscle	ACTA1;ACTC1;ACTA2;ACTG2	-0.352146	0.764672	32.6	-				17	41.622	5333300000	53	3	3	28.7419	28.6804	28.2098	29.1381	28.6971	28.8533
O00425;O00425-2;Q9Y6M1;Q9Y6M1-5;Q9Y6M1-6;Q9Y6M1-3;Q9Y6M1-4;Q9Y6M1-1	Insulin-like growth factor 2 mRNA-binding protein 3	IGF2BP3	-0.352496	1.79512	37.5	-				17	116.54	914410000	83	3	3	24.7553	24.7747	24.5508	25.0328	25.1404	24.9651
P82675;P82675-2	28S ribosomal protein S5, mitochondrial	MRPS5	-0.354954	1.74747	40.2	+	Matrix	Mitochondrial central dogma;Mitochondrial ribosome;SSU;Translation		20	134.52	1531200000	124	3	3	24.5949	24.6127	24.4073	25.0124	24.7944	24.873
Q8WWI1-3;Q8WWI1;Q8WWI1-2;Q8WWI1-4;Q8WWI1-5	LIM domain only protein 7	LMO7	-0.355212	1.86927	37.5	-				37	286.39	1833600000	197	3	3	24.0599	23.9552	23.9657	24.2733	24.5035	24.2696
Q99729-3;Q99729-2;Q99729-4;Q99729	Heterogeneous nuclear ribonucleoprotein A/B	HNRNPAB	-0.358435	2.23163	47.7	-				16	235.38	5693200000	135	3	3	27.0135	27.0124	27.0923	27.2875	27.5001	27.406
Q04726-3;Q04726-7;Q04726-5;Q04726;Q04726-2;Q04726-6;Q04726-4;Q04727;Q04724;Q04727-2;Q04727-4;Q04727-3;Q04725;Q04725-2;Q04725-3	Transducin-like enhancer protein 3	TLE3	-0.364016	0.680959	17	-				8	25.462	217070000	22	3	3	22.8824	22.9939	22.6267	22.7923	23.5356	23.2671
Q9Y657;Q5JUX0;Q9BPZ2;Q99865	Spindlin-1	SPIN1	-0.364859	1.65003	49.6	-				10	131.02	1355900000	91	3	3	24.796	24.9683	24.8955	25.0812	25.3723	25.3009
Q7L0Y3	Mitochondrial ribonuclease P protein 1	TRMT10C	-0.370076	0.828472	26.8	+	Matrix	Mitochondrial central dogma;mtRNA granules;mtRNA metabolism;mt-tRNA modifications;Polycistronic mtRNA processing		9	17.753	167140000	29	3	3	23.0562	23.1215	23.033	23.7392	23.0469	23.5348
Q01081;P0DN76;Q01081-2;Q01081-4;Q8WU68;Q8WU68-3;Q01081-3;Q8WU68-2	Splicing factor U2AF 35 kDa subunit	U2AF1	-0.372705	4.97529	48.8	-				11	192.68	1296900000	78	3	3	25.378	25.4187	25.3824	25.7607	25.7621	25.7745
Q8N983;Q8N983-4;Q8N983-3;Q8N983-2;Q8N983-6;Q8N983-7	39S ribosomal protein L43, mitochondrial	MRPL43	-0.373226	0.330635	22.3	+	Matrix	LSU;Mitochondrial central dogma;Mitochondrial ribosome;Translation		5	12.093	171910000	18	2	3	NaN	23.2654	22.9017	24.0905	22.9694	23.3105
O15235	28S ribosomal protein S12, mitochondrial	MRPS12	-0.374014	1.90852	47.1	+	Matrix	Mitochondrial central dogma;Mitochondrial ribosome;SSU;Translation		7	33.826	388670000	27	3	3	23.5772	23.5737	23.5467	23.9456	23.7885	24.0856
[truncated: 122 more rows]

## Sheet: 1625 vs WT
Protein IDs	Protein names	Gene names	Log2 Difference	-Log p-value	Sequence coverage [%]	MitoCarta3.0_List	MitoCarta3.0_SubMitoLocalization	MitoCarta3.0_MitoPathways	HPA_Subcellular main location	Peptides	Score	Intensity	MS/MS count	Valid values Lpg1625	Valid values WT	LFQ intensity Lpg1625_1	LFQ intensity Lpg1625_2	LFQ intensity Lpg1625_3	LFQ intensity WT_1	LFQ intensity WT_2	LFQ intensity WT_3
[truncated: 945 more rows]
