# Supplementary material for: Legionella effector LpPIP recruits protein phosphatase 1 to the mitochondria to induce dephosphorylation of outer membrane proteins
Source: PLoS Biol. 2025 Jul 23;23(7):e3003261. doi: 10.1371/journal.pbio.3003261 (PMC12313075; doi:10.1371/journal.pbio.3003261)
Supplement: S7 Table — (XLSX) [file pbio.3003261.s011.xlsx]

## Sheet: Global_1625 vs EV
PG.UniProtIds	PG.ProteinDescriptions	PG.Genes	Log2 Difference	-Log p-value	MitoCarta3.0_List	MitoCarta3.0_SubMitoLocalization	MitoCarta3.0_MitoPathways	HPA_Subcellular main location	PG.Quantity_EV1	PG.Quantity_EV2	PG.Quantity_EV3	PG.Quantity_EV4	PG.Quantity_Lpg1625_1	PG.Quantity_Lpg1625_2	PG.Quantity_Lpg1625_3	PG.Quantity_Lpg1625_4
Q9H4A3	Serine/threonine-protein kinase WNK1	WNK1	5.24520874023438E-06	4.60385906622973E-05	-				17.9928	17.9602	17.9606	17.8722	17.9026	17.9206	17.9359	18.0268
Q14146	Unhealthy ribosome biogenesis protein 2 homolog	URB2	-0.311883	5.84616	-				17.5488	17.5481	17.5711	17.5057	17.2221	17.2557	17.2354	17.213
P20042	Eukaryotic translation initiation factor 2 subunit 2	EIF2S2	0.0874782	5.48295	-			Endoplasmic reticulum	21.4225	21.4289	21.4158	21.4296	21.5113	21.5011	21.5124	21.5219
Q8IWS0	PHD finger protein 6	PHF6	0.142056	4.83438	-				19.0487	19.0559	19.0475	19.0165	19.1706	19.2037	19.1812	19.1812
Q9Y289	Sodium-dependent multivitamin transporter	SLC5A6	-0.324933	4.78017	-				16.9557	16.9799	17.0164	16.9278	16.67	16.6504	16.5921	16.6676
P06753	Tropomyosin alpha-3 chain	TPM3	0.110619	4.70423	-				21.7518	21.7405	21.7372	21.7596	21.8598	21.8526	21.8776	21.8415
Q96QD8	Sodium-coupled neutral amino acid transporter 2	SLC38A2	-0.254545	4.60704	-				19.3087	19.2752	19.2808	19.2792	19.0789	19.0286	18.979	19.0393
Q53GA4	Pleckstrin homology-like domain family A member 2	PHLDA2	0.13212	4.60279	-				18.6974	18.706	18.6725	18.7217	18.8463	18.8265	18.8276	18.8257
Q8ND76	Cyclin-Y	CCNY	-0.398472	4.57059	-				16.3693	16.3833	16.4591	16.3818	16.0435	15.9266	15.9846	16.0449
Q9ULH0	Kinase D-interacting substrate of 220 kDa	KIDINS220	-0.121965	4.46039	-				18.0141	18.0127	18.0533	18.0227	17.9214	17.8963	17.8987	17.8985
O60242	Adhesion G protein-coupled receptor B3	ADGRB3	-0.596129	4.44629	-				NaN	16.376	16.3432	16.3446	15.7329	15.8648	15.7121	15.7241
Q96E22	Dehydrodolichyl diphosphate synthase complex subunit NUS1	NUS1	-0.183274	4.42743	-				17.243	17.1999	17.1886	17.1884	16.9961	17.0154	17.0486	17.0266
O15427	Monocarboxylate transporter 4	SLC16A3	-0.266965	4.40034	-				20.0798	20.0292	20.0478	19.9888	19.8047	19.7876	19.7523	19.7332
O95347	Structural maintenance of chromosomes protein 2	SMC2	0.0902801	4.23214	-				20.039	20.034	20.0294	20.0666	20.1252	20.1284	20.136	20.1405
Q9BU89	Deoxyhypusine hydroxylase	DOHH	0.175612	4.23133	-				17.9002	17.9331	17.9455	17.9601	18.1284	18.1002	18.0809	18.1319
Q92934	Bcl2-associated agonist of cell death	BAD	0.278456	4.21979	+	MOM	Apoptosis;Mitochondrial dynamics and surveillance		18.0787	18.0517	17.9659	18.0337	18.3295	18.268	18.3219	18.3243
O00458	Interferon-related developmental regulator 1	IFRD1	0.295075	4.14851	-				16.082	16.0876	16.0883	16.1877	16.4355	16.423	16.4091	16.3583
Q9Y2Y9	Krueppel-like factor 13	KLF13	0.142142	4.14518	-				16.2851	16.2995	16.254	16.252	16.4349	16.4204	16.4117	16.3922
Q5T160	Probable arginine--tRNA ligase, mitochondrial	RARS2	-0.215273	4.13151	+	Matrix	Mitochondrial central dogma;mt-tRNA synthetases;Translation		18.0212	18.0568	18.1032	18.0522	17.8288	17.8283	17.8874	17.8279
P32320	Cytidine deaminase	CDA	0.145739	4.10149	-				20.48	20.4654	20.4602	20.4576	20.6398	20.5749	20.6292	20.6023
O15155	BET1 homolog	BET1	-0.143472	4.06547	-				18.9598	18.9198	18.9701	18.9623	18.7796	18.8137	18.8281	18.8167
Q13907	Isopentenyl-diphosphate Delta-isomerase 1	IDI1	0.137895	4.05739	+	Matrix	Cholesterol-associated;Lipid metabolism;Metabolism		19.9477	19.9817	19.9923	19.9778	20.081	20.1127	20.1327	20.1246
P51452	Dual specificity protein phosphatase 3	DUSP3	0.114041	4.03923	-				18.624	18.6098	18.6276	18.6575	18.7414	18.7256	18.7479	18.7602
Q8NEY1	Neuron navigator 1	NAV1	0.141289	4.03486	-				18.2853	18.2435	18.2755	18.2848	18.3971	18.4047	18.4485	18.404
P01023	Alpha-2-macroglobulin	A2M	-0.152731	4.02978	-				19.1213	19.1008	19.1543	19.1185	18.9698	19.0054	18.961	18.9478
Q4KMQ1	Taperin	TPRN	-0.185563	4.01031	-				16.6505	16.6823	16.6133	16.6475	16.4772	16.4913	16.4234	16.4594
O95415	Brain protein I3	BRI3	-0.248382	3.97119	-				17.426	17.415	17.3908	17.3447	17.0959	17.1603	17.1321	17.1947
Q9HD26	Golgi-associated PDZ and coiled-coil motif-containing protein	GOPC	0.0950966	3.94862	-				18.3398	18.3629	18.3743	18.3715	18.4716	18.4678	18.4431	18.4463
Q15773	Myeloid leukemia factor 2	MLF2	0.208332	3.94089	-				17.263	17.2562	17.2028	17.291	17.4834	17.4782	17.4655	17.4192
P48730	Casein kinase I isoform delta	CSNK1D	0.109981	3.89192	-				17.8948	17.8658	17.9042	17.9213	18.0063	18.0148	18.0126	17.9924
Q9HB71	Calcyclin-binding protein	CACYBP	0.173735	3.87496	-				21.382	21.3553	21.3525	21.3898	21.5312	21.5064	21.5912	21.5458
Q7Z2W4	Zinc finger CCCH-type antiviral protein 1	ZC3HAV1	0.078743	3.85686	-				21.5001	21.5116	21.4879	21.5128	21.5727	21.5759	21.5757	21.6031
Q9BR61	Acyl-CoA-binding domain-containing protein 6	ACBD6	0.172803	3.82466	-				17.321	17.2969	17.3166	17.2977	17.4635	17.4373	17.4956	17.527
Q53EL6	Programmed cell death protein 4	PDCD4	0.280888	3.82193	-				18.3961	18.3929	18.3048	18.3605	18.6833	18.5935	18.6936	18.6075
P10644	cAMP-dependent protein kinase type I-alpha regulatory subunit	PRKAR1A	0.141109	3.76882	-				20.1128	20.1557	20.1328	20.1268	20.2432	20.2531	20.2974	20.2989
P53801	Pituitary tumor-transforming gene 1 protein-interacting protein	PTTG1IP	-0.256983	3.76076	-				19.9897	19.9489	19.9288	19.9162	19.7494	19.7017	19.6199	19.6846
Q9UM13	Anaphase-promoting complex subunit 10	ANAPC10	0.280781	3.73827	-				17.9215	17.9474	17.8664	17.969	18.1565	18.2438	18.2602	18.167
P57678	Gem-associated protein 4	GEMIN4	-0.263272	3.72504	-				17.8318	17.8186	17.8685	17.7381	17.5273	17.5911	17.5176	17.568
Q9Y487	V-type proton ATPase 116 kDa subunit a2	ATP6V0A2	-0.151309	3.69052	-				17.7919	17.807	17.8391	17.778	17.6497	17.6239	17.6475	17.6897
Q96LZ7	Regulator of microtubule dynamics protein 2	RMDN2	-0.245539	3.64772	-				15.5918	15.7102	15.6346	15.6664	15.4457	15.4202	15.3575	15.3973
Q13505	Metaxin-1	MTX1	-0.169294	3.63932	+	MOM	Protein import, sorting and homeostasis;Intramitochondrial membrane interactions;Mitochondrial dynamics and surveillance;Protein import and sorting;SAM		19.9117	19.9508	19.9979	19.9305	19.7846	19.7709	19.8056	19.7527
O60493	Sorting nexin-3	SNX3	0.12103	3.63485	-				20.2961	20.2685	20.3062	20.3065	20.4497	20.4091	20.4137	20.3889
O00418	Eukaryotic elongation factor 2 kinase	EEF2K	0.29376	3.62547	-				15.338	15.2028	15.308	15.31	15.5742	15.5344	15.5789	15.6464
Q9H7Z7	Prostaglandin E synthase 2	PTGES2	-0.138785	3.61189	+	MIM	Eicosanoid metabolism;Lipid metabolism;Metabolism		21.1204	21.1942	21.1744	21.1694	21.0475	21.0072	21.0175	21.031
O60830	Mitochondrial import inner membrane translocase subunit Tim17-B	TIMM17B	-0.346242	3.58406	+	MIM	Protein import, sorting and homeostasis;Protein import and sorting;TIM23 presequence pathway		17.0152	16.96	17.1349	16.9637	16.716	16.6904	16.6265	16.656
Q9NRF9	DNA polymerase epsilon subunit 3	POLE3	0.15246	3.57477	-				19.487	19.5453	19.4853	19.5536	19.6886	19.6597	19.6782	19.6545
Q15054	DNA polymerase delta subunit 3	POLD3	0.22842	3.56045	-				17.0958	17.1989	17.118	17.109	17.3791	17.385	17.369	17.3022
Q8IVT5	Kinase suppressor of Ras 1	KSR1	0.252614	3.55493	-				16.7135	16.7686	16.6762	16.7886	17.0286	16.9284	16.9988	17.0017
Q8IY17	Patatin-like phospholipase domain-containing protein 6	PNPLA6	-0.140376	3.5519	-			Endoplasmic reticulum, Cytosol	18.7024	18.6813	18.7398	18.7203	18.5682	18.6012	18.5781	18.5348
P00966	Argininosuccinate synthase	ASS1	0.206353	3.50743	-				16.5027	16.4982	16.5442	16.4261	16.6673	16.7309	16.6933	16.7052
Q9NQY0	Bridging integrator 3	BIN3	0.200048	3.50536	-				17.2953	17.2999	17.2251	17.2316	17.4321	17.4336	17.5054	17.481
O00194	Ras-related protein Rab-27B	RAB27B	-0.183011	3.49006	-				19.0027	18.9177	18.914	18.9463	18.7541	18.7271	18.7928	18.7747
O15270	Serine palmitoyltransferase 2	SPTLC2	-0.220737	3.47329	+	Membrane	Lipid metabolism;Metabolism;Phospholipid metabolism		18.7347	18.8249	18.8569	18.8144	18.6011	18.5789	18.6199	18.548
Q8NI27	THO complex subunit 2	THOC2	-0.141268	3.42451	-				19.2485	19.2441	19.3047	19.2689	19.0957	19.1627	19.1276	19.1151
O95562	Vesicle transport protein SFT2B	SFT2D2	-0.558503	3.41941	-				15.4484	15.5463	15.7338	15.4927	14.8908	14.9512	15.0464	15.0987
Q86Y39	NADH dehydrogenase [ubiquinone] 1 alpha subcomplex subunit 11	NDUFA11	-0.206902	3.40868	+	MIM	CI subunits;Complex I;OXPHOS;OXPHOS subunits		16.4142	16.3007	16.3598	16.4152	16.1497	16.1935	16.1695	16.1497
P35659	Protein DEK	DEK	0.167399	3.40851	-				21.9713	21.9824	21.8883	21.9542	22.1212	22.091	22.1417	22.1119
Q05209	Tyrosine-protein phosphatase non-receptor type 12	PTPN12	0.0773077	3.40785	-				18.0665	18.0431	18.0381	18.0568	18.1296	18.1141	18.1173	18.1527
Q16611	Bcl-2 homologous antagonist/killer	BAK1	-0.516136	3.40379	+	MOM	Apoptosis;Mitochondrial dynamics and surveillance		17.717	17.7779	18.0388	17.8984	17.3036	17.3799	17.3452	17.3388
Q9Y4U1	Cyanocobalamin reductase / alkylcobalamin dealkylase	MMACHC	0.231258	3.40088	mito-interacting				15.1411	15.0438	15.1606	15.1037	15.3699	15.3745	15.3429	15.2869
Q15067	Peroxisomal acyl-coenzyme A oxidase 1	ACOX1	-0.161248	3.40086	-				18.6686	18.7021	18.769	18.7137	18.5712	18.5582	18.5511	18.5278
Q9H0R6	Glutamyl-tRNA(Gln) amidotransferase subunit A, mitochondrial	QRSL1	-0.0989742	3.39715	+	Matrix	Mitochondrial central dogma;mt-tRNA synthetases;Translation		17.2364	17.2423	17.2568	17.2446	17.1736	17.1528	17.1097	17.148
Q96Q83	Alpha-ketoglutarate-dependent dioxygenase alkB homolog 3	ALKBH3	0.35136	3.39568	-				15.6418	15.7157	15.7679	15.6394	16.093	16.0072	15.9508	16.1191
Q13232	Nucleoside diphosphate kinase 3	NME3	-0.0768938	3.39238	+	MOM	Metabolism;Nucleotide metabolism;Nucleotide synthesis and processing		18.7768	18.7719	18.808	18.7884	18.6903	18.7144	18.7254	18.7074
O14548	Cytochrome c oxidase subunit 7A-related protein, mitochondrial	COX7A2L	-0.0957561	3.39174	+	MIM	CIV subunits;Complex IV;OXPHOS;OXPHOS assembly factors;OXPHOS subunits;Respirasome assembly		18.2142	18.1836	18.2204	18.1848	18.1145	18.1254	18.0986	18.0816
O60287	Nucleolar pre-ribosomal-associated protein 1	URB1	-0.197629	3.3878	-				20.6164	20.6915	20.7296	20.6207	20.4655	20.4622	20.4801	20.46
Q96CV9	Optineurin	OPTN	0.121988	3.37239	mito-interacting				17.1296	17.1256	17.1001	17.0972	17.2795	17.2261	17.2248	17.2099
Q8TCT9	Minor histocompatibility antigen H13	HM13	-0.393749	3.36225	-			Endoplasmic reticulum	19.3963	19.3391	19.4841	19.2936	19.0057	19.0688	18.9817	18.8819
Q92966	snRNA-activating protein complex subunit 3	SNAPC3	0.19166	3.36146	-				14.7254	14.7105	14.7094	14.7546	NaN	14.8695	14.9385	14.9419
P19438	Tumor necrosis factor receptor superfamily member 1A	TNFRSF1A	-0.141283	3.35147	-				17.3341	17.3338	17.3528	17.3639	17.2205	17.2479	17.1915	17.1596
Q14331	Protein FRG1	FRG1	0.113046	3.34431	-				19.2617	19.2208	19.2073	19.2276	19.35	19.3679	19.3389	19.3128
O00408	cGMP-dependent 3',5'-cyclic phosphodiesterase	PDE2A	0.363798	3.33673	+	MIM	cAMP-PKA signaling;Signaling		15.8667	15.9511	15.9696	16.0584	16.2813	16.4093	16.2548	16.3555
P29372	DNA-3-methyladenine glycosylase	MPG	0.0970278	3.33509	-				18.4193	18.3992	18.3937	18.3906	18.4889	18.499	18.5313	18.4718
Q15005	Signal peptidase complex subunit 2	SPCS2	-0.197308	3.31916	-				21.616	21.653	21.7001	21.6309	21.4891	21.4827	21.447	21.392
Q8N5K1	CDGSH iron-sulfur domain-containing protein 2	CISD2	-0.304214	3.31028	mito-interacting			Endoplasmic reticulum	20.3134	20.1968	20.3072	20.2545	20.024	20.0124	19.8697	19.9489
O14569	Cytochrome b561 domain-containing protein 2	CYB561D2	-0.218195	3.30666	-				16.1718	16.1418	16.244	16.0966	15.9688	15.9464	15.9332	15.933
Q8WUH6	Transmembrane protein 263	TMEM263	0.244516	3.30596	-				18.279	18.316	18.3614	18.2379	18.5035	18.504	18.5601	18.6048
Q6ZSZ5	Rho guanine nucleotide exchange factor 18	ARHGEF18	-0.187857	3.3057	-				16.6235	16.6571	16.6318	16.645	16.4013	16.4182	16.467	16.5195
O95373	Importin-7	IPO7	-0.189066	3.30218	-				21.1507	21.0769	21.198	21.127	20.9173	20.9708	20.9628	20.9455
Q9H7F0	Probable cation-transporting ATPase 13A3	ATP13A3	-0.245787	3.29981	-				17.8204	17.8626	17.9475	17.7946	17.6252	17.6307	17.6159	17.57
Q9NZR1	Tropomodulin-2	TMOD2	0.543056	3.29938	-				14.5847	14.7387	14.4628	14.4459	15.1393	15.0486	15.0144	15.202
P49642	DNA primase small subunit	PRIM1	0.112646	3.28786	-				18.3743	18.3622	18.3839	18.417	18.4752	18.479	18.5238	18.51
Q96AA3	Protein RFT1 homolog	RFT1	-0.411664	3.27783	-				17.4393	17.3243	17.5766	17.3547	17.0106	17.0784	16.9691	16.9901
Q9H334	Forkhead box protein P1	FOXP1	0.230859	3.27091	-				15.5414	15.5604	15.4573	15.5336	15.8211	15.7489	15.7517	15.6945
P42356	Phosphatidylinositol 4-kinase alpha	PI4KA	-0.237707	3.25412	-				17.1003	17.0879	17.2058	17.0823	16.9277	16.8908	16.8792	16.8277
Q9Y3A5	Ribosome maturation protein SBDS	SBDS	0.127244	3.25241	-				19.495	19.5056	19.526	19.5544	19.6208	19.6869	19.6414	19.6409
O15258	Protein RER1	RER1	-0.356219	3.25109	-				17.5774	17.4988	17.6833	17.5142	17.1784	17.2039	17.3085	17.158
Q13637	Ras-related protein Rab-32	RAB32	-0.456388	3.24976	mito-interacting				19.7382	19.7045	19.8898	19.5683	19.2672	19.2829	19.2174	19.3078
P07947	Tyrosine-protein kinase Yes	YES1	-0.0608668	3.2467	-				19.8067	19.7751	19.7941	19.7991	19.7302	19.7484	19.7346	19.7183
Q15629	Translocating chain-associated membrane protein 1	TRAM1	-0.114722	3.23662	-				15.9996	16.0411	15.9733	16.0024	15.8874	15.8736	15.9191	15.8773
Q14534	Squalene monooxygenase	SQLE	-0.289677	3.23418	-				16.3679	16.2937	16.417	16.2427	15.9806	16.0666	16.0704	16.0451
O75648	Mitochondrial tRNA-specific 2-thiouridylase 1	TRMU	-0.101795	3.23349	+	Matrix	Mitochondrial central dogma;mtRNA metabolism;mt-tRNA modifications		17.36	17.3901	17.4061	17.3901	17.2523	17.3035	17.3027	17.2805
P49754	Vacuolar protein sorting-associated protein 41 homolog	VPS41	0.267558	3.20586	-				16.3426	16.4385	16.3755	16.5214	16.694	16.7033	16.6525	16.6983
Q9Y6A9	Signal peptidase complex subunit 1	SPCS1	-0.401355	3.19241	-				18.2936	18.18	18.411	18.3127	17.9686	17.9618	17.8078	17.8537
Q8NBQ5	Estradiol 17-beta-dehydrogenase 11	HSD17B11	-0.341737	3.19071	-				17.6076	17.6964	17.7945	17.5762	17.2979	17.358	17.3628	17.2889
Q6Q0C0	E3 ubiquitin-protein ligase TRAF7	TRAF7	-0.192449	3.1858	-				15.6462	15.7572	15.6673	15.6852	15.4809	15.4708	15.5482	15.4862
P61006	Ras-related protein Rab-8A	RAB8A	-0.169532	3.18418	-				21.0075	20.9686	21.0501	21.0572	20.8486	20.8554	20.8109	20.8904
Q96IU2	Zinc finger BED domain-containing protein 3	ZBED3	0.367894	3.17764	-				14.3104	14.2361	14.3198	14.462	14.7361	14.766	14.6206	14.6772
Q13093	Platelet-activating factor acetylhydrolase	PLA2G7	0.245264	3.17221	-				NaN	14.5437	14.5751	14.5982	14.7957	14.7625	14.8312	14.8809
Q9NYY8	FAST kinase domain-containing protein 2, mitochondrial	FASTKD2	-0.231213	3.16478	+	Matrix	Mitochondrial central dogma;Mitochondrial ribosome assembly;mtRNA granules;mtRNA metabolism;mtRNA stability and decay;Polycistronic mtRNA processing;Translation		18.9496	18.9668	19.0557	19.0212	18.7512	18.8383	18.768	18.7111
P12268	Inosine-5'-monophosphate dehydrogenase 2	IMPDH2	0.107334	3.15782	-				22.0461	22.0545	22.0811	22.1137	22.1745	22.1643	22.193	22.1928
P62263	40S ribosomal protein S14	RPS14	0.0944991	3.1517	-			Endoplasmic reticulum, Cytosol	23.2667	23.2234	23.2166	23.2669	23.3379	23.35	23.3215	23.3422
Q96CP2	FLYWCH family member 2	FLYWCH2	0.145723	3.13589	-				16.7716	16.7826	16.6905	16.767	16.9052	16.8754	16.8943	16.9196
Q96T51	RUN and FYVE domain-containing protein 1	RUFY1	0.103042	3.13325	-				17.6933	17.6746	17.6442	17.6965	17.7981	17.7506	17.796	17.776
Q9Y6G9	Cytoplasmic dynein 1 light intermediate chain 1	DYNC1LI1	0.109528	3.12439	-				19.7843	19.7875	19.7956	19.8443	19.8847	19.9279	19.9287	19.9086
Q8WVM7	Cohesin subunit SA-1	STAG1	-0.189192	3.12026	-				17.8812	17.8897	18.0118	17.9141	17.7296	17.7362	17.7326	17.7417
Q5H8A4	GPI ethanolamine phosphate transferase 2	PIGG	-0.176947	3.1174	-				17.1819	17.2129	17.2017	17.2163	16.9709	16.9893	17.0807	17.0642
P25106	Atypical chemokine receptor 3	ACKR3	-0.374393	3.11323	-				17.1358	17.0149	17.1279	16.892	16.652	16.719	16.6448	16.6573
Q9BTA9	WW domain-containing adapter protein with coiled-coil	WAC	0.063601	3.11213	-				16.882	16.8522	16.8476	16.8467	16.9087	16.9342	16.9141	16.926
P56377	AP-1 complex subunit sigma-2	AP1S2	-0.177827	3.11112	-				16.6578	16.6792	16.6511	16.5656	16.4577	16.4812	16.4235	16.4801
Q96RL7	Vacuolar protein sorting-associated protein 13A	VPS13A	-0.287695	3.09979	mito-interacting				17.0607	17.0745	17.1531	17.1674	16.7755	16.8408	16.7624	16.9262
Q8TF66	Leucine-rich repeat-containing protein 15	LRRC15	-0.452202	3.09438	-				15.7446	15.7319	15.9481	15.6128	15.3022	15.3686	15.2883	15.2696
Q8IY95	Transmembrane protein 192	TMEM192	-0.247586	3.08883	-				18.3454	18.2974	18.2897	18.3612	18.0133	18.1789	18.0492	18.062
O75351	Vacuolar protein sorting-associated protein 4B	VPS4B	0.149113	3.07756	-				18.7313	18.7068	18.7459	18.806	18.9199	18.8751	18.8774	18.9141
Q9NXF1	Testis-expressed protein 10	TEX10	-0.333862	3.07609	-				18.2636	18.2145	18.4226	18.2578	18.0129	17.9784	17.9562	17.8756
Q9NV96	Cell cycle control protein 50A	TMEM30A	-0.139768	3.07124	-				18.6111	18.6437	18.6931	18.6755	18.506	18.5417	18.5348	18.4818
P35052	Glypican-1	GPC1	-0.0775933	3.07053	-				19.7627	19.7544	19.7917	19.747	19.7103	19.6783	19.677	19.6799
O60749	Sorting nexin-2	SNX2	0.129346	3.06794	-				19.1535	19.2197	19.1889	19.1967	19.2869	19.2964	19.3497	19.3431
Q8IVL1	Neuron navigator 2	NAV2	0.176196	3.06474	-				14.6714	14.6862	14.6373	14.6448	14.9126	14.8036	14.7986	14.8296
Q6WKZ4	Rab11 family-interacting protein 1	RAB11FIP1	-0.139261	3.06185	-				18.6432	18.6676	18.6356	18.5889	18.5147	18.5163	18.4982	18.4491
Q9UNI6	Dual specificity protein phosphatase 12	DUSP12	0.247998	3.05601	-				17.8502	17.9328	17.8989	17.999	18.1014	18.1602	18.1867	18.2246
Q96P70	Importin-9	IPO9	-0.0764093	3.04738	-				19.4342	19.3933	19.387	19.4096	19.3287	19.3284	19.3141	19.3473
P54105	Methylosome subunit pICln	CLNS1A	0.128865	3.04666	-				20.6335	20.579	20.5475	20.6043	20.74	20.7366	20.6987	20.7045
P83369	U7 snRNA-associated Sm-like protein LSm11	LSM11	0.404132	3.04621	-				NaN	14.9362	14.7826	14.964	15.3568	15.2436	15.259	15.3342
Q8N3D4	EH domain-binding protein 1-like protein 1	EHBP1L1	0.140626	3.03042	-				17.874	17.8923	17.8157	17.8037	17.9982	17.9643	17.9837	18.0019
P04350	Tubulin beta-4A chain	TUBB4A	0.157423	3.02654	-				22.7928	22.8082	22.8359	NaN	22.9908	22.9194	22.9883	22.9803
Q96EK9	Protein KTI12 homolog	KTI12	0.12359	3.01913	-				17.5948	17.6277	17.6043	17.6673	17.7126	17.7449	17.7593	17.7716
O75844	CAAX prenyl protease 1 homolog	ZMPSTE24	-0.249078	3.01552	-				20.0384	20.0621	20.1932	20.0487	19.8314	19.8956	19.811	19.8082
Q9Y448	Small kinetochore-associated protein	KNSTRN	0.135739	3.01279	-				17.4574	17.4383	17.534	17.4806	17.6	17.6399	17.6112	17.6021
Q9UKK9	ADP-sugar pyrophosphatase	NUDT5	0.124618	3.01099	+	unknown	Metabolism;Nucleotide metabolism;Nucleotide synthesis and processing		20.0495	20.047	20.0122	20.0648	20.1286	20.1569	20.2128	20.1737
Q8NB49	Phospholipid-transporting ATPase IG	ATP11C	-0.107609	3.00937	-				17.7581	17.7605	17.8203	17.7937	17.6959	17.6828	17.6758	17.6476
P49916	DNA ligase 3	LIG3	0.115791	3.00781	+	Matrix	Mitochondrial central dogma;mtDNA maintenance;mtDNA repair;mtDNA replication		18.628	18.584	18.5773	18.6228	18.7283	18.7044	18.7541	18.6885
Q9UM00	Calcium load-activated calcium channel	TMCO1	-0.353635	3.005	-			Endoplasmic reticulum	21.1027	21.1093	21.1844	21.1171	20.872	20.8716	20.6707	20.6847
Q9P265	Disco-interacting protein 2 homolog B	DIP2B	-0.153917	2.99581	-			Endoplasmic reticulum	17.2616	17.1703	17.2061	17.1872	17.0101	17.056	17.0521	17.0913
Q5JTJ3	Cytochrome c oxidase assembly factor 6 homolog	COA6	-0.162271	2.99289	+	IMS	CIV assembly factors;Complex IV;OXPHOS;OXPHOS assembly factors		20.5459	20.5615	20.5486	20.5417	20.4612	20.3704	20.3841	20.3328
Q8NCC5	Sugar phosphate exchanger 3	SLC37A3	-0.330018	2.98803	-				17.1306	17.0709	17.1808	17.0506	16.8353	16.6554	16.7552	16.8668
Q8TEX9	Importin-4	IPO4	-0.0709014	2.98661	-				20.0134	19.9755	20.0315	20.0053	19.9314	19.9429	19.9316	19.9361
Q93062	RNA-binding protein with multiple splicing	RBPMS	0.173745	2.98505	-				16.1228	16.0161	16.0647	16.0336	16.2156	16.286	16.213	16.2174
Q9Y282	Endoplasmic reticulum-Golgi intermediate compartment protein 3	ERGIC3	-0.1398	2.98308	-				19.4891	19.5685	19.5991	19.549	19.4236	19.4009	19.411	19.4111
O15403	Monocarboxylate transporter 7	SLC16A6	0.361584	2.98004	-				16.2402	16.3603	16.2084	16.2269	16.6723	16.5742	16.7317	16.504
Q9BQC3	2-(3-amino-3-carboxypropyl)histidine synthase subunit 2	DPH2	0.359335	2.97378	-				15.7006	15.8149	15.7508	15.9563	16.2274	16.1223	16.1863	16.124
P49662	Caspase-4	CASP4	0.315749	2.97273	-				14.9839	15.0905	15.1244	15.0299	15.2903	15.4531	15.4431	15.3051
P28288	ATP-binding cassette sub-family D member 3	ABCD3	-0.180744	2.97162	+	Membrane	ABC transporters;Small molecule transport		20.2352	20.233	20.3225	20.272	20.128	20.1152	20.0656	20.0309
Q15654	Thyroid receptor-interacting protein 6	TRIP6	0.186534	2.96358	-				19.131	19.135	19.1074	19.2372	19.3009	19.3443	19.3635	19.3481
Q9BT22	Chitobiosyldiphosphodolichol beta-mannosyltransferase	ALG1	-0.127832	2.95947	-			Endoplasmic reticulum	19.4015	19.4206	19.4698	19.4682	19.3245	19.3318	19.3202	19.2724
Q9Y316	Protein MEMO1	MEMO1	0.253686	2.95808	-				17.3016	17.3428	17.3559	17.4904	17.6148	17.5952	17.6633	17.6322
Q9NRK6	ATP-binding cassette sub-family B member 10, mitochondrial	ABCB10	-0.122456	2.95235	+	MIM	ABC transporters;Heme synthesis and processing;Metabolism;Metals and cofactors;Small molecule transport		18.1278	18.1864	18.1411	18.1683	18.0726	18.0398	17.9937	18.0275
P35222	Catenin beta-1	CTNNB1	-0.0989327	2.94719	-				19.1857	19.1805	19.1413	19.1233	19.0809	19.0476	19.0572	19.0493
P62140	Serine/threonine-protein phosphatase PP1-beta catalytic subunit	PPP1CB	0.162018	2.93761	-				20.1243	20.1153	20.2156	20.2099	20.3372	20.3208	20.3111	20.3441
P49023	Paxillin	PXN	0.0767975	2.93638	-				18.5495	18.5382	18.5274	18.5689	18.6261	18.607	18.6087	18.6494
Q13885	Tubulin beta-2A chain	TUBB2A	0.0896459	2.93087	-				23.8316	23.7751	23.7945	23.8069	23.9016	23.8632	23.9087	23.8932
Q96S97	Myeloid-associated differentiation marker	MYADM	-0.538154	2.92702	-				17.4512	17.2642	17.6119	17.2271	16.9231	16.861	16.7992	16.8184
Q96PU4	E3 ubiquitin-protein ligase UHRF2	UHRF2	0.0801163	2.92507	-				18.1952	18.2032	18.2384	18.2235	18.2692	18.3062	18.3141	18.2912
Q13464	Rho-associated protein kinase 1	ROCK1	0.120756	2.91932	-				17.1132	17.1363	17.086	17.1434	17.2634	17.2633	17.1933	17.242
P49585	Choline-phosphate cytidylyltransferase A	PCYT1A	0.109923	2.91058	-				17.9663	17.9522	17.9428	17.9337	18.039	18.0203	18.0756	18.0997
Q9UI30	Multifunctional methyltransferase subunit TRM112-like protein	TRMT112	0.273128	2.90969	-				21.098	21.1983	21.1857	21.3072	21.4263	21.4507	21.4819	21.523
P61247	40S ribosomal protein S3a	RPS3A	0.124499	2.90811	-			Nucleoli, Endoplasmic reticulum, Cytosol	22.8204	22.7917	22.8202	22.8829	22.938	22.9426	22.9828	22.9499
P02462	Collagen alpha-1(IV) chain	COL4A1	0.111742	2.89637	-				18.5435	18.5436	18.5725	18.5623	18.6247	18.6852	18.7075	18.6516
P20340	Ras-related protein Rab-6A	RAB6A	-0.066998	2.89465	-				21.2749	21.2572	21.2977	21.2897	21.1945	21.2121	21.2321	21.2128
Q15047	Histone-lysine N-methyltransferase SETDB1	SETDB1	0.126883	2.89463	-				15.9972	16.0794	15.9833	16.0303	16.1474	16.1645	16.1525	16.1333
P06493	Cyclin-dependent kinase 1	CDK1	0.165856	2.8915	-				19.6617	19.7428	19.6501	19.7024	19.8404	19.8286	19.9152	19.8361
Q96AE4	Far upstream element-binding protein 1	FUBP1	0.127626	2.89035	-				22.2923	22.256	22.2039	22.2945	22.3971	22.3734	22.3805	22.4062
Q14571	Inositol 1,4,5-trisphosphate receptor type 2	ITPR2	-0.190515	2.88972	-			Endoplasmic reticulum	16.7056	16.6512	16.7605	16.6216	16.4648	16.5308	16.4886	16.4927
Q7Z7N9	Transmembrane protein 179B	TMEM179B	-0.237162	2.88956	-				18.737	18.782	18.7795	18.8814	18.5822	18.5237	18.4997	18.6256
O75027	ATP-binding cassette sub-family B member 7, mitochondrial	ABCB7	-0.251576	2.87843	+	MIM	ABC transporters;Fe-S cluster biosynthesis;Heme synthesis and processing;Metabolism;Metals and cofactors;Molybdenum cofactor synthesis and proteins;Small molecule transport		18.9124	19.0152	19.0928	19.0076	18.7578	18.8093	18.7657	18.6888
P04792	Heat shock protein beta-1	HSPB1	0.127695	2.874	-				24.667	24.6349	24.6308	24.65	24.8334	24.767	24.7584	24.7348
Q9H000	Probable E3 ubiquitin-protein ligase makorin-2	MKRN2	0.386317	2.87269	-				17.097	17.0398	17.1814	17.2204	17.4873	17.5861	17.629	17.3815
Q8N806	Putative E3 ubiquitin-protein ligase UBR7	UBR7	0.138868	2.87267	-				16.6074	16.647	16.5795	16.5833	16.7513	16.691	16.7831	16.7473
O95757	Heat shock 70 kDa protein 4L	HSPA4L	0.0749359	2.86999	-				21.9969	21.9849	21.97	21.9691	22.05	22.0268	22.0618	22.0821
P09874	Poly [ADP-ribose] polymerase 1	PARP1	0.145826	2.86951	-				21.3013	21.2582	21.203	21.3035	21.4366	21.3955	21.3931	21.424
P17980	26S proteasome regulatory subunit 6A	PSMC3	0.0589972	2.86927	-				21.6095	21.5864	21.5947	21.6208	21.6565	21.6541	21.6535	21.6833
Q6YHK3	CD109 antigen	CD109	-0.119148	2.8691	-				19.6755	19.6682	19.7357	19.6807	19.597	19.5703	19.5857	19.5305
P29992	Guanine nucleotide-binding protein subunit alpha-11	GNA11	-0.178948	2.86825	-				20.3454	20.3481	20.4329	20.3159	20.1708	20.222	20.2013	20.1325
P09496	Clathrin light chain A	CLTA	0.0944247	2.86441	-				20.6421	20.6563	20.6264	20.6142	20.7358	20.6876	20.7477	20.7456
Q12765	Secernin-1	SCRN1	0.124353	2.86416	-				19.4409	19.4081	19.4341	19.4432	19.539	19.508	19.5738	19.6029
Q16880	2-hydroxyacylsphingosine 1-beta-galactosyltransferase	UGT8	-0.304372	2.86336	-				17.6781	17.7333	17.6943	17.4905	17.3468	17.3433	17.3342	17.3544
Q99996	A-kinase anchor protein 9	AKAP9	0.119096	2.86267	-				17.0171	17.0677	17.0189	17.0286	17.1507	17.1269	17.2026	17.1286
Q14195	Dihydropyrimidinase-related protein 3	DPYSL3	0.144185	2.86028	-				20.4151	20.4425	20.4058	20.4315	20.5525	20.5286	20.5514	20.6392
P18887	DNA repair protein XRCC1	XRCC1	0.125219	2.85244	-				18.7358	18.7298	18.646	18.735	18.8371	18.8382	18.8245	18.8478
Q8TC07	TBC1 domain family member 15	TBC1D15	0.12746	2.84947	mito-interacting				18.4705	18.497	18.5318	18.5652	18.656	18.6635	18.6204	18.6344
Q9H2H9	Sodium-coupled neutral amino acid transporter 1	SLC38A1	-0.21703	2.84822	-				17.488	17.4409	17.5208	17.4083	17.174	17.2883	17.2241	17.3037
P04049	RAF proto-oncogene serine/threonine-protein kinase	RAF1	0.229298	2.84725	-				16.068	15.9896	16.0976	16.0767	16.2577	16.3847	16.2311	16.2757
P55011	Solute carrier family 12 member 2	SLC12A2	-0.156982	2.84324	-				19.7157	19.715	19.7646	19.6393	19.5814	19.5568	19.5367	19.5317
Q92989	Polyribonucleotide 5'-hydroxyl-kinase Clp1	CLP1	0.174425	2.84254	-				16.9961	16.895	16.983	16.8934	17.1007	17.1408	17.1416	17.0822
Q52LA3	Protein lin-52 homolog	LIN52	0.588489	2.83962	-				17.2684	17.6632	17.351	17.4917	17.8878	18.148	18.1186	17.9739
Q9Y584	Mitochondrial import inner membrane translocase subunit Tim22	TIMM22	-0.418363	2.83622	+	MIM	Protein import, sorting and homeostasis;Protein import and sorting;TIM22 carrier pathway		17.9963	17.9614	18.0147	17.7133	17.5367	17.4853	17.4333	17.5568
Q6P2E9	Enhancer of mRNA-decapping protein 4	EDC4	0.0818114	2.83015	-				19.0393	19.0169	18.993	19.0369	19.1172	19.1048	19.1172	19.0741
P07948	Tyrosine-protein kinase Lyn	LYN	-0.153371	2.82917	-				18.2979	18.2723	18.3554	18.2452	18.1192	18.122	18.1334	18.1827
Q96FJ0	AMSH-like protease	STAMBPL1	0.144199	2.82715	-				15.9339	15.8626	15.8083	15.8699	16.0141	16.0002	16.022	16.0151
Q9NZJ7	Mitochondrial carrier homolog 1	MTCH1	-0.233664	2.82503	+	MOM	SLC25A family;Small molecule transport		19.161	19.1021	19.1952	19.069	18.9772	18.9105	18.8273	18.8778
P25786	Proteasome subunit alpha type-1	PSMA1	0.170498	2.82464	-				21.2999	21.2933	21.2247	21.3322	21.4221	21.4229	21.4813	21.5058
P17152	Transmembrane protein 11, mitochondrial	TMEM11	-0.278841	2.82456	+	MIM	Mitochondrial dynamics and surveillance		18.8701	18.8373	18.962	18.8225	18.5604	18.4977	18.6632	18.6553
Q14031	Collagen alpha-6(IV) chain	COL4A6	0.312346	2.82365	-			Endoplasmic reticulum	15.0407	14.9312	15.1386	15.0627	15.4476	15.3465	15.2665	15.362
Q53GS9	U4/U6.U5 tri-snRNP-associated protein 2	USP39	-0.167903	2.82268	-				19.6998	19.6809	19.7994	19.7738	19.5418	19.5928	19.5697	19.578
P08962	CD63 antigen	CD63	-0.362833	2.8225	-				19.4323	19.4225	19.6148	19.3109	19.1199	19.0744	19.1039	19.0309
Q9P0S3	ORM1-like protein 1	ORMDL1	-0.258132	2.8198	-			Endoplasmic reticulum	17.4993	17.5849	17.6292	17.5224	17.3613	17.3629	17.2612	17.2181
Q7KZN9	Cytochrome c oxidase assembly protein COX15 homolog	COX15	-0.429108	2.81846	+	MIM	CIV assembly factors;Complex IV;Heme synthesis and processing;Metabolism;Metals and cofactors;OXPHOS;OXPHOS assembly factors		16.8681	16.8847	16.9025	16.6401	16.3403	16.2985	16.5144	16.4258
Q9Y6C9	Mitochondrial carrier homolog 2	MTCH2	-0.192715	2.81778	+	MOM	Fusion;Mitochondrial dynamics and surveillance;SLC25A family;Small molecule transport		21.7821	21.8039	21.7784	21.7814	21.6599	21.631	21.5823	21.5018
P12235	ADP/ATP translocase 1	SLC25A4	-0.281103	2.81634	+	MIM	Calcium homeostasis;Metabolism;Mitochondrial permeability transition pore;Nucleotide import;Nucleotide metabolism;Signaling;SLC25A family;Small molecule transport		20.4024	20.4909	20.5407	20.4007	20.1919	20.2559	20.0742	20.1883
Q15003	Condensin complex subunit 2	NCAPH	0.0675235	2.81175	-				19.203	19.2301	19.1776	19.1883	19.2668	19.2543	19.2765	19.2715
Q9H3K6	BolA-like protein 2	BOLA2	0.145953	2.8074					20.617	20.609	20.6566	20.7226	20.8104	20.7975	20.7803	20.8007
Q9H3R5	Centromere protein H	CENPH	0.21127	2.80477	-				16.7012	16.5813	16.7112	16.6968	16.9171	16.9291	16.8603	16.8291
Q6NXT4	Zinc transporter 6	SLC30A6	-0.477823	2.80135	-				15.418	15.369	15.5759	15.3518	15.0465	15.0768	14.7651	14.915
Q66PJ3	ADP-ribosylation factor-like protein 6-interacting protein 4	ARL6IP4	0.212605	2.80084	-				20.0978	20.0721	19.9575	20.0649	20.2909	20.2164	20.3108	20.2245
Q969X5	Endoplasmic reticulum-Golgi intermediate compartment protein 1	ERGIC1	-0.221387	2.80028	-				21.2896	21.2939	21.4278	21.251	21.0613	21.1177	21.1091	21.0887
Q9H3K2	Growth hormone-inducible transmembrane protein	GHITM	-0.217652	2.79914	+	MIM	Apoptosis;Mitochondrial dynamics and surveillance		17.8183	17.7901	17.9238	17.9041	17.6999	17.649	17.629	17.5878
O15318	DNA-directed RNA polymerase III subunit RPC7	POLR3G	-0.356706	2.79791	-				16.2675	16.0684	16.2452	NaN	15.8303	15.8292	15.8909	15.7976
Q9Y3I0	RNA-splicing ligase RtcB homolog	RTCB	0.0713181	2.78459	-				20.3478	20.3253	20.3054	20.3516	20.4042	20.3924	20.3935	20.4252
Q96BD8	Spindle and kinetochore-associated protein 1	SKA1	1.48558	2.78394	-				14.9981	NaN	14.3843	14.4659	15.7075	16.0436	16.4167	16.2389
Q86X10	Ral GTPase-activating protein subunit beta	RALGAPB	0.0727849	2.783	-				16.3192	16.2955	16.3183	16.3237	16.4081	16.399	16.3871	16.3538
Q96EP5	DAZ-associated protein 1	DAZAP1	0.124949	2.78158	-				21.1355	21.1085	21.1022	21.1309	21.2469	21.2043	21.2222	21.3035
P00568	Adenylate kinase isoenzyme 1	AK1	0.157055	2.7815	-				20.1966	20.1686	20.1162	20.2389	20.3683	20.3109	20.3507	20.3187
P27635	60S ribosomal protein L10	RPL10	0.177538	2.77818	-			Endoplasmic reticulum, Cytosol	21.845	21.8411	21.8225	21.9526	22.0719	22.047	22.0497	22.0027
Q9NP58	ATP-binding cassette sub-family B member 6, mitochondrial	ABCB6	-0.152928	2.77718	+	MOM	ABC transporters;Heme synthesis and processing;Metabolism;Metals and cofactors;Small molecule transport		19.3104	19.2967	19.3819	19.3434	19.1965	19.1849	19.2187	19.1206
Q9Y5V0	Zinc finger protein 706	ZNF706	0.272441	2.77338	-				19.9994	19.945	19.8138	20.0402	20.2344	20.2424	20.2209	20.1905
P01137	Transforming growth factor beta-1 proprotein	TGFB1	0.141976	2.77165	-				17.643	17.7006	17.7128	17.743	17.8029	17.8514	17.8794	17.8336
P53582	Methionine aminopeptidase 1	METAP1	0.178614	2.76907	-				19.5368	19.5602	19.4779	19.6036	19.7673	19.7136	19.7406	19.6715
O94966	Ubiquitin carboxyl-terminal hydrolase 19	USP19	0.0889754	2.76827	-				17.6378	17.6717	17.683	17.6964	17.7803	17.777	17.7533	17.7342
P19075	Tetraspanin-8	TSPAN8	-0.592008	2.76793	-				16.4563	16.4402	16.8385	16.3459	15.9046	15.896	15.9686	15.9436
O43598	2'-deoxynucleoside 5'-phosphate N-hydrolase 1	DNPH1	0.129475	2.76	-				19.3797	19.4296	19.3576	19.4289	19.5516	19.5076	19.5599	19.4946
Q12834	Cell division cycle protein 20 homolog	CDC20	0.182216	2.75818	-				15.7133	15.7259	15.791	15.7049	15.9068	15.8417	15.969	15.9464
P07099	Epoxide hydrolase 1	EPHX1	-0.22585	2.75763	-				20.1879	20.2003	20.3404	20.1734	20.0192	20.0228	20.0066	19.95
Q7LBC6	Lysine-specific demethylase 3B	KDM3B	0.129593	2.75525	-				17.5355	17.5347	17.4462	17.5142	17.6277	17.6615	17.6516	17.608
Q86VP6	Cullin-associated NEDD8-dissociated protein 1	CAND1	-0.0691266	2.75248	-				20.0529	19.9978	20.0368	20.023	19.9553	19.949	19.9548	19.9749
Q08117	TLE family member 5	TLE5	0.347981	2.75246	-				15.4107	15.6437	15.6064	15.4547	15.8021	15.9224	15.9378	15.8451
P24666	Low molecular weight phosphotyrosine protein phosphatase	ACP1	0.172481	2.75217	-				21.5295	21.4715	21.4566	21.5584	21.723	21.7005	21.6273	21.6549
P18827	Syndecan-1	SDC1	-0.292064	2.75199	-				17.2425	17.1565	17.2279	17.1039	17.0062	16.8313	16.8125	16.9124
Q8TBX8	Phosphatidylinositol 5-phosphate 4-kinase type-2 gamma	PIP4K2C	0.0745835	2.75079	-				17.615	17.5996	17.617	17.6076	17.6734	17.6564	17.6882	17.7197
Q8TC12	Retinol dehydrogenase 11	RDH11	-0.169593	2.74585	mito-interacting				21.2695	21.3432	21.3299	21.3288	21.098	21.1977	21.1933	21.1041
P29323	Ephrin type-B receptor 2	EPHB2	-0.117486	2.74404	-				18.301	18.3095	18.3147	18.3218	18.2492	18.1854	18.1984	18.1441
Q14344	Guanine nucleotide-binding protein subunit alpha-13	GNA13	-0.079493	2.74253	-				19.896	19.9012	19.9068	19.9464	19.8564	19.8398	19.8123	19.8238
Q9UIW2	Plexin-A1	PLXNA1	-0.187198	2.73411	-				16.8691	16.9389	16.9827	16.9563	16.6956	16.8195	16.74	16.7429
Q9BYX4	Interferon-induced helicase C domain-containing protein 1	IFIH1	0.211042	2.73286	-				17.8959	17.8012	17.8476	17.9143	18.1439	17.9965	18.0679	18.0949
Q8IUX1	Complex I assembly factor TMEM126B, mitochondrial	TMEM126B	-0.175123	2.73181	+	MIM	CI assembly factors;Complex I;OXPHOS;OXPHOS assembly factors		18.7409	18.8548	18.8181	18.7492	18.6516	18.5823	18.5852	18.6434
Q9NYI0	PH and SEC7 domain-containing protein 3	PSD3	0.48368	2.73104	-				14.468	14.3719	14.2393	14.3237	14.9096	14.9264	14.6006	14.9009
Q8WU79	Stromal membrane-associated protein 2	SMAP2	0.146309	2.73092	-				16.9666	16.9222	16.9753	16.9315	17.0616	17.0832	17.0687	17.1674
Q9Y276	Mitochondrial chaperone BCS1	BCS1L	-0.235646	2.72861	+	MIM	CIII assembly factors;Complex III;OXPHOS;OXPHOS assembly factors		18.9511	18.9672	19.1349	18.9946	18.7628	18.761	18.822	18.7595
O60437	Periplakin	PPL	-0.111233	2.72732	-				19.0064	18.9858	19.0085	18.9655	18.9038	18.9177	18.8373	18.8625
P62280	40S ribosomal protein S11	RPS11	0.138234	2.7269	-			Cytosol	22.4939	22.5115	22.4605	22.5824	22.6401	22.6543	22.6625	22.6443
O60725	Protein-S-isoprenylcysteine O-methyltransferase	ICMT	-0.661385	2.72652	-				17.521	17.2737	17.6289	17.0721	16.728	16.7285	16.6949	16.6988
Q969Z0	FAST kinase domain-containing protein 4	TBRG4	-0.20478	2.72612	+	Matrix	Mitochondrial central dogma;mtRNA metabolism;mtRNA stability and decay;Polycistronic mtRNA processing		20.0922	20.0886	20.1889	20.1295	19.8996	19.9927	19.9414	19.8463
Q9BUT1	3-hydroxybutyrate dehydrogenase type 2	BDH2	0.191592	2.72576	-				16.2744	16.4229	16.4243	16.3774	16.5744	16.5394	16.5714	16.5802
Q08AM6	Protein VAC14 homolog	VAC14	-0.14496	2.72358	-				17.1184	17.1861	17.1562	17.1723	16.9536	17.0059	17.0288	17.0649
Q92544	Transmembrane 9 superfamily member 4	TM9SF4	-0.132051	2.72245	-				20.1652	20.1669	20.1706	20.1841	20.0711	20.0326	20.0822	19.9727
Q14156	Protein EFR3 homolog A	EFR3A	-0.143534	2.7212	-				17.4153	17.4061	17.4789	17.3825	17.3113	17.3043	17.2409	17.2521
O14925	Mitochondrial import inner membrane translocase subunit Tim23	TIMM23	-0.197082	2.72013	+	MIM	Protein import, sorting and homeostasis;Protein import and sorting;TIM23 presequence pathway		17.7512	17.8251	17.7769	17.7368	17.6215	17.6033	17.4805	17.5963
Q92643	GPI-anchor transamidase	PIGK	-0.174072	2.71821	-				18.8331	18.9241	18.8966	18.8059	18.6519	18.6663	18.7267	18.7186
Q6FI81	Anamorsin	CIAPIN1	0.0878239	2.71337	-				18.2808	18.3112	18.2521	18.3192	18.3719	18.3844	18.3944	18.3638
Q9Y343	Sorting nexin-24	SNX24	0.484872	2.71061	-				14.5601	14.7421	14.6145	14.8659	15.1144	15.1576	15.3629	15.0872
Q96PQ6	Zinc finger protein 317	ZNF317	0.212584	2.70979	-				14.8032	14.9625	14.9713	14.9099	15.0874	15.1435	15.1315	15.1348
Q8IVF2	Protein AHNAK2	AHNAK2	-0.0713897	2.70954	-				24.3678	24.3819	24.3843	24.411	24.3319	24.3046	24.2909	24.332
Q9NZM3	Intersectin-2	ITSN2	0.0650783	2.70773	-				16.8533	16.8576	16.8858	16.8658	16.9156	16.96	16.9185	16.9289
Q96BR5	Cytochrome c oxidase assembly factor 7	COA7	-0.141665	2.70773	+	IMS	CIV assembly factors;Complex IV;OXPHOS;OXPHOS assembly factors		19.1907	19.1423	19.1101	19.0928	19.0361	18.9797	18.9952	18.9581
P50416	Carnitine O-palmitoyltransferase 1, liver isoform	CPT1A	-0.184751	2.70734	+	MOM	Carnitine shuttle;Carnitine synthesis and transport;Fatty acid oxidation;Lipid metabolism;Metabolism;Metals and cofactors		20.8978	20.8952	21.0171	20.8987	20.7169	20.7704	20.7784	20.704
O95563	Mitochondrial pyruvate carrier 2	MPC2	-0.294496	2.70502	+	MIM	Carbohydrate metabolism;Gluconeogenesis;Metabolism;Pyruvate metabolism;Small molecule transport;TCA-associated		16.998	16.9818	16.9691	16.9023	16.6929	16.7028	16.7598	16.5176
Q01085	Nucleolysin TIAR	TIAL1	0.111204	2.69879	-				18.6063	18.6123	18.5702	18.6561	18.7472	18.6973	18.7386	18.7067
Q9GZM7	Tubulointerstitial nephritis antigen-like	TINAGL1	0.14803	2.69443	-				16.847	16.9482	16.8331	16.9119	17.0508	17.0425	17.012	17.027
Q9NYJ8	TGF-beta-activated kinase 1 and MAP3K7-binding protein 2	TAB2	0.203646	2.69104	-				16.689	16.7234	16.6639	16.7046	16.9309	16.8603	16.986	16.8183
P43003	Excitatory amino acid transporter 1	SLC1A3	-0.234204	2.68426	-				18.4007	18.5286	18.4063	18.4451	18.2454	18.2836	18.1887	18.1262
O43731	ER lumen protein-retaining receptor 3	KDELR3	-0.357723	2.679	-			Endoplasmic reticulum	15.0314	15.1825	15.258	15.0863	14.8599	14.865	14.7261	14.6763
O94875	Sorbin and SH3 domain-containing protein 2	SORBS2	0.110655	2.67599	-				20.2488	20.2591	20.2547	20.2856	20.4243	20.3503	20.3821	20.3341
Q96G46	tRNA-dihydrouridine(47) synthase [NAD(P)(+)]-like	DUS3L	0.0881991	2.67567	-				17.5773	17.5795	17.5974	17.6448	17.6769	17.7079	17.6849	17.682
O95298	NADH dehydrogenase [ubiquinone] 1 subunit C2	NDUFC2	-0.213707	2.67525	+	MIM	CI subunits;Complex I;OXPHOS;OXPHOS subunits		17.626	17.6643	17.6821	17.5313	17.3403	17.4424	17.4256	17.4407
O43175	D-3-phosphoglycerate dehydrogenase	PHGDH	0.104328	2.67318	-				22.9825	23.0031	22.9559	23.0297	23.1123	23.0589	23.1128	23.1046
P46060	Ran GTPase-activating protein 1	RANGAP1	0.0689983	2.67312	-				20.9466	20.9161	20.9156	20.9676	20.9961	21.0058	21.0172	21.0027
Q9BU02	Thiamine-triphosphatase	THTPA	0.277946	2.66459	-				NaN	14.9504	14.8924	15.0241	15.1803	15.2243	15.2095	15.3204
Q5TKA1	Protein lin-9 homolog	LIN9	0.164106	2.6633	-				15.4504	15.4612	15.5273	15.505	15.6289	15.5888	15.7108	15.6719
P32969	60S ribosomal protein L9	RPL9	0.250621	2.66316	-			Endoplasmic reticulum, Cytosol	22.1564	22.1538	22.1913	22.3279	22.39	22.4718	22.5182	22.4519
O96008	Mitochondrial import receptor subunit TOM40 homolog	TOMM40	-0.161648	2.65945	+	MOM	Protein import, sorting and homeostasis;Protein import and sorting;TOM		21.4266	21.441	21.5484	21.526	21.3299	21.3383	21.3294	21.2979
Q96RL1	BRCA1-A complex subunit RAP80	UIMC1	0.170811	2.64933	-				16.4727	16.418	16.5298	16.5527	16.6934	16.6818	16.6285	16.6528
P60033	CD81 antigen	CD81	-0.542425	2.64779	-				18.509	18.1951	18.5094	18.2094	17.8025	17.9833	17.719	17.7485
Q9P2X0	Dolichol-phosphate mannosyltransferase subunit 3	DPM3	-0.316077	2.64691	-				18.4875	18.4876	18.7259	18.5472	18.2782	18.2934	18.1766	18.2358
P19367	Hexokinase-1	HK1	0.063879	2.64572	mito-interacting				20.4814	20.4666	20.4769	20.4492	20.5154	20.524	20.5624	20.5278
Q96C19	EF-hand domain-containing protein D2	EFHD2	0.206223	2.64307	-				17.2752	17.3481	17.3788	17.4414	17.5574	17.577	17.6186	17.5156
Q14197	Peptidyl-tRNA hydrolase ICT1, mitochondrial	MRPL58	-0.0959468	2.642	+	Matrix	LSU;Mitochondrial central dogma;Mitochondrial ribosome;Translation;Translation factors		20.6775	20.6925	20.6298	20.6264	20.5539	20.5767	20.5387	20.573
Q9BVJ7	Dual specificity protein phosphatase 23	DUSP23	0.152144	2.63287	-				19.2515	19.1676	19.2568	19.269	19.3329	19.3954	19.404	19.4211
Q9H6X2	Anthrax toxin receptor 1	ANTXR1	-0.0995955	2.63114	-				18.5338	18.6051	18.6033	18.5707	18.5085	18.4766	18.4644	18.4651
Q6KC79	Nipped-B-like protein	NIPBL	-0.122852	2.63031	-				19.0457	19.0963	19.0984	19.0564	18.9878	18.9823	18.9307	18.9045
Q96EI5	Transcription elongation factor A protein-like 4	TCEAL4	0.102743	2.62885	-				19.4563	19.4431	19.4137	19.4034	19.5407	19.4963	19.5183	19.5722
Q15796	Mothers against decapentaplegic homolog 2	SMAD2	0.14868	2.62573	-				18.5079	18.5373	18.46	18.5814	18.6303	18.6764	18.6724	18.7022
P21359	Neurofibromin	NF1	-0.297282	2.62438	-				16.8232	17.0037	16.9598	16.7673	16.6108	16.5588	16.5586	16.6366
P56937	3-keto-steroid reductase/17-beta-hydroxysteroid dehydrogenase 7	HSD17B7	-0.280931	2.62415	-				16.3548	16.3799	16.4905	16.324	16.1661	16.1427	16.1364	15.9804
Q9UHV7	Mediator of RNA polymerase II transcription subunit 13	MED13	0.156314	2.62289	-				15.7127	15.6165	15.62	15.707	15.8477	15.8235	15.8364	15.7738
Q16656	Nuclear respiratory factor 1	NRF1	0.160941	2.62251	-				17.9329	17.9691	17.9104	17.8618	18.0812	18.1311	18.02	18.0857
O15116	U6 snRNA-associated Sm-like protein LSm1	LSM1	0.189133	2.61945	-				18.159	18.0574	18.0648	18.1892	18.3497	18.296	18.2651	18.316
Q9BT67	NEDD4 family-interacting protein 1	NDFIP1	-0.281092	2.61796	-				18.223	18.0348	18.1212	18.2225	17.9579	17.8493	17.8006	17.8693
P12956	X-ray repair cross-complementing protein 6	XRCC6	0.183665	2.6176	-				23.0421	23.0073	22.9807	23.1442	23.2103	23.2206	23.2452	23.2328
P46977	Dolichyl-diphosphooligosaccharide--protein glycosyltransferase subunit STT3A	STT3A	-0.148468	2.61718	-				20.2173	20.256	20.2664	20.2733	20.0798	20.1544	20.1438	20.0412
Q9BV57	1,2-dihydroxy-3-keto-5-methylthiopentene dioxygenase	ADI1	0.16228	2.61384	-				17.7517	17.7767	17.8113	17.6901	17.8688	17.9099	17.9396	17.9607
P30043	Flavin reductase (NADPH)	BLVRB	0.0942826	2.60866	-				18.9767	18.9929	18.9439	18.9865	19.0308	19.0584	19.0983	19.0895
Q8IVM0	Coiled-coil domain-containing protein 50	CCDC50	0.189982	2.60525	-				17.5682	17.5492	17.4669	17.6398	17.7526	17.7074	17.7518	17.7721
Q9BRX8	Peroxiredoxin-like 2A	PRXL2A	-0.158285	2.59848	+	Membrane	Detoxification;Metabolism;ROS and glutathione metabolism		18.9375	18.9861	19.0568	18.9831	18.8737	18.8478	18.8307	18.7782
Q9H0A0	RNA cytidine acetyltransferase	NAT10	-0.156318	2.59102	-				20.9982	20.9589	21.0432	20.9833	20.876	20.8925	20.7991	20.7906
P04844	Dolichyl-diphosphooligosaccharide--protein glycosyltransferase subunit 2	RPN2	-0.152893	2.5876	-			Endoplasmic reticulum	22.0474	22.0588	22.1709	22.1051	21.9693	21.9607	21.9205	21.9202
Q9BVC4	Target of rapamycin complex subunit LST8	MLST8	0.317127	2.58468	-				16.1604	16.2665	16.3336	16.4395	16.5607	16.5896	16.6392	16.679
Q9NRX5	Serine incorporator 1	SERINC1	-0.254683	2.58076	-				16.9338	16.9411	17.0197	16.8429	16.7049	16.6883	16.5761	16.7495
O15085	Rho guanine nucleotide exchange factor 11	ARHGEF11	0.105852	2.57669	-				19.4676	19.4894	19.4643	19.4347	19.566	19.5585	19.5341	19.6209
A0MZ66	Shootin-1	SHTN1	0.132227	2.5702	-				18.1922	18.1521	18.1449	18.0693	18.2811	18.2493	18.2867	18.2704
Q00341	Vigilin	HDLBP	0.102155	2.56942	-			Endoplasmic reticulum	20.8994	20.8492	20.8163	20.8906	20.9445	20.9645	20.975	20.9802
Q5EBL8	PDZ domain-containing protein 11	PDZD11	0.230524	2.56764	-				17.9764	17.8827	17.8333	17.8724	18.2292	18.0809	18.0937	18.0831
Q9UP95	Solute carrier family 12 member 4	SLC12A4	-0.119137	2.56755	-				18.4799	18.5436	18.5527	18.4721	18.4072	18.41	18.3571	18.3975
Q9NXE4	Sphingomyelin phosphodiesterase 4	SMPD4	-0.190478	2.56428	-				18.5559	18.5477	18.6537	18.6244	18.4386	18.4616	18.3888	18.3308
Q6ZVM7	TOM1-like protein 2	TOM1L2	0.258566	2.5641	-				17.0406	17.0808	16.9786	17.2023	17.3923	17.3537	17.2986	17.2921
Q13546	Receptor-interacting serine/threonine-protein kinase 1	RIPK1	0.204461	2.55742	-				16.4602	16.3663	16.4486	16.3815	16.7036	16.569	16.6462	16.5556
Q5ZPR3	CD276 antigen	CD276	-0.249915	2.5545	-				19.5438	19.547	19.6515	19.5316	19.345	19.3483	19.1928	19.3882
Q10469	Alpha-1,6-mannosyl-glycoprotein 2-beta-N-acetylglucosaminyltransferase	MGAT2	-0.167019	2.5542	-				18.6915	18.7814	18.7663	18.6557	18.563	18.6005	18.5379	18.5254
O60341	Lysine-specific histone demethylase 1A	KDM1A	-0.0540385	2.55336	-				18.7696	18.7957	18.766	18.7947	18.7118	18.7178	18.7454	18.735
Q96DE5	Anaphase-promoting complex subunit 16	ANAPC16	0.153428	2.55199	-				17.8505	17.8309	17.843	17.8169	18.0478	17.9875	18.0152	17.9045
O60684	Importin subunit alpha-7	KPNA6	-0.103422	2.54738	-				19.4542	19.4213	19.4564	19.3993	19.3023	19.3027	19.3441	19.3683
Q9P2B4	CTTNBP2 N-terminal-like protein	CTTNBP2NL	0.129076	2.54603	-				17.3922	17.4586	17.3393	17.3838	17.534	17.5411	17.4954	17.5197
Q13362	Serine/threonine-protein phosphatase 2A 56 kDa regulatory subunit gamma isoform	PPP2R5C	-0.277171	2.54473	-				17.2537	17.0826	17.2285	17.0282	16.8853	16.8784	16.8255	16.8952
Q5SXM2	snRNA-activating protein complex subunit 4	SNAPC4	0.371661	2.54132	-				15.5482	15.6664	15.3625	15.5376	15.9856	15.956	15.8709	15.7888
P61586	Transforming protein RhoA	RHOA	0.158533	2.53832	-				21.8236	21.7435	21.7378	21.8401	21.9745	21.9114	21.9816	21.9117
Q8IUF8	Ribosomal oxygenase 2	RIOX2	0.246402	2.5309	-				16.3042	16.2816	16.1218	16.3063	16.4831	16.575	16.482	16.4595
P21980	Protein-glutamine gamma-glutamyltransferase 2	TGM2	0.117242	2.52653	-				22.5684	22.5696	22.5837	22.6332	22.6631	22.6933	22.7136	22.7539
P31483	Nucleolysin TIA-1 isoform p40	TIA1	0.111954	2.52587	-				19.0959	19.1123	19.0944	19.1107	19.2693	19.2029	19.2284	19.1606
Q02543	60S ribosomal protein L18a	RPL18A	0.22333	2.52294	-				21.8062	21.7919	21.8098	21.9703	22.0112	22.0716	22.0882	22.1004
O14880	Microsomal glutathione S-transferase 3	MGST3	-0.383993	2.52149	+	MOM	Eicosanoid metabolism;Lipid metabolism;Metabolism		17.5405	17.6426	17.6966	17.3427	17.1254	17.1822	17.2115	17.1673
Q6P1L5	Protein FAM117B	FAM117B	0.539449	2.51882	-				15.5742	15.8272	15.6489	15.9203	16.3656	16.2535	16.2272	NaN
P62913	60S ribosomal protein L11	RPL11	0.0808811	2.5173	-				23.5692	23.5845	23.6229	23.5858	23.6569	23.6894	23.6956	23.6441
Q9NR46	Endophilin-B2	SH3GLB2	0.0811009	2.51652	-				18.0084	18.0141	17.9684	18.0122	18.1195	18.0743	18.0593	18.0744
P28702	Retinoic acid receptor RXR-beta	RXRB	0.253216	2.51536	-				15.7202	15.6487	15.551	15.7019	15.7997	15.9383	15.9628	15.9339
Q03701	CCAAT/enhancer-binding protein zeta	CEBPZ	-0.140597	2.51502	-				19.3762	19.4	19.4315	19.3748	19.2737	19.3202	19.2046	19.2216
Q8NE01	Metal transporter CNNM3	CNNM3	-0.176531	2.51075	-				17.8032	17.8329	17.8604	17.7281	17.6958	17.6241	17.5852	17.6134
Q9H0M0	NEDD4-like E3 ubiquitin-protein ligase WWP1	WWP1	-0.336695	2.51069	-				14.9391	14.858	14.9087	14.7972	14.6752	14.5799	14.5287	14.3723
O43795	Unconventional myosin-Ib	MYO1B	-0.102313	2.50783	-				19.9524	19.9595	20.018	20.0363	19.8897	19.8776	19.889	19.9006
O75691	Small subunit processome component 20 homolog	UTP20	-0.2682	2.50709	-				18.4777	18.4897	18.6188	18.5245	18.3416	18.319	18.2408	18.1365
Q9UGI8	Testin	TES	0.0973196	2.50666	-				19.2487	19.2388	19.1765	19.2523	19.3537	19.3176	19.328	19.3063
P55082	Microfibril-associated glycoprotein 3	MFAP3	-0.373354	2.50578	-				16.7588	16.4751	16.7729	16.5266	16.2505	16.2834	16.2266	16.2794
P52292	Importin subunit alpha-1	KPNA2	-0.0797744	2.49861	-				21.8849	21.872	21.93	21.903	21.8335	21.7971	21.8	21.8402
Q9Y256	CAAX prenyl protease 2	RCE1	-0.336751	2.49719	-				NaN	16.8781	16.9519	16.7411	16.5759	16.5253	16.5479	16.432
Q7L3T8	Probable proline--tRNA ligase, mitochondrial	PARS2	-0.11548	2.49673	+	Matrix	Mitochondrial central dogma;mt-tRNA synthetases;Translation		16.1266	16.0937	16.1688	16.1395	16.052	16.0419	16.0018	15.9709
O94992	Protein HEXIM1	HEXIM1	0.0870304	2.49445	-				18.464	18.4389	18.442	18.4187	18.5154	18.5031	18.5188	18.5744
Q9Y3A6	Transmembrane emp24 domain-containing protein 5	TMED5	-0.311237	2.49353	-				19.0287	19.0201	19.1511	18.8393	18.6883	18.7015	18.6689	18.7356
Q96A49	Synapse-associated protein 1	SYAP1	0.0962324	2.49314	-				18.0857	18.0919	18.0433	18.1	18.1543	18.1547	18.1749	18.222
Q8IXU6	Solute carrier family 35 member F2	SLC35F2	-0.482417	2.49229	-				15.3806	15.3134	15.6992	15.2604	14.9143	14.9191	15.0076	14.8831
Q9UKM7	Endoplasmic reticulum mannosyl-oligosaccharide 1,2-alpha-mannosidase	MAN1B1	-0.18775	2.49174	-				17.4565	17.4895	17.5228	17.4126	17.3113	17.3549	17.2557	17.2085
Q13263	Transcription intermediary factor 1-beta	TRIM28	0.169489	2.49112	-				22.8499	22.8128	22.7982	22.9517	23.008	23.0051	23.0381	23.0395
Q15125	3-beta-hydroxysteroid-Delta(8),Delta(7)-isomerase	EBP	-0.212888	2.49009	-			Nuclear membrane, Endoplasmic reticulum	21.5747	21.626	21.6058	21.5638	21.4572	21.4376	21.353	21.2709
Q8WVJ2	NudC domain-containing protein 2	NUDCD2	0.150191	2.4844	-				18.8456	18.8388	18.7697	18.8955	19.0198	18.9764	18.9399	19.0143
Q9UL26	Ras-related protein Rab-22A	RAB22A	-0.16075	2.48415	-				20.5557	20.6118	20.6903	20.6571	20.5001	20.4946	20.4504	20.4268
Q5ST30	Valine--tRNA ligase, mitochondrial	VARS2	-0.0530119	2.48409	+	Matrix	Mitochondrial central dogma;mt-tRNA synthetases;Translation		17.0359	17.0065	17.0224	17.0366	16.9832	16.9804	16.9794	16.9462
P61421	V-type proton ATPase subunit d 1	ATP6V0D1	-0.11164	2.48205	-				21.2766	21.2873	21.3701	21.3376	21.1998	21.2281	21.2119	21.1854
Q9GZY8	Mitochondrial fission factor	MFF	-0.223943	2.47974	+	MOM	Fission;Mitochondrial dynamics and surveillance		20.3261	20.3042	20.2571	20.365	20.153	20.1279	20.1096	19.9662
P14923	Junction plakoglobin	JUP	-0.0881076	2.47792	-				21.0733	21.0646	21.0751	21.1302	21.026	21.0051	20.9837	20.9759
P78549	Endonuclease III-like protein 1	NTHL1	0.356727	2.47277	+	unknown	Fe-S-containing proteins;Metabolism;Metals and cofactors		16.682	16.6785	16.7278	16.9966	17.1341	17.1265	17.1347	17.1165
Q99816	Tumor susceptibility gene 101 protein	TSG101	0.107149	2.47082	-				18.166	18.1415	18.1488	18.218	18.3049	18.2977	18.2442	18.2561
Q8TBQ9	Protein kish-A	TMEM167A	-0.524498	2.47037	-				17.6857	17.4557	17.6235	17.2387	17.0612	17.0643	16.9093	16.8709
Q86WR0	Coiled-coil domain-containing protein 25	CCDC25	0.229249	2.46923	-				15.6734	15.5846	15.7139	15.8085	15.8948	15.9399	15.9604	15.9023
Q9UI26	Importin-11	IPO11	-0.53612	2.46722	-				16.0327	15.642	15.969	15.8909	15.3435	NaN	15.3148	15.3842
O15438	ATP-binding cassette sub-family C member 3	ABCC3	-0.187292	2.46645	-				16.4572	16.3333	16.4972	16.4566	16.2912	16.2342	16.2639	16.2057
P29317	Ephrin type-A receptor 2	EPHA2	-0.126846	2.46474	-				19.3361	19.3361	19.3933	19.3139	19.1848	19.2782	19.1922	19.2168
P09382	Galectin-1	LGALS1	0.18943	2.46276	-				23.8196	23.8298	23.8091	23.9516	24.0737	23.9747	24.0472	24.0721
Q05193	Dynamin-1	DNM1	0.0948024	2.46061	-				19.6986	19.6263	19.6896	19.6898	19.754	19.7647	19.7599	19.805
Q9BXB4	Oxysterol-binding protein-related protein 11	OSBPL11	0.0999079	2.45992	-				17.5698	17.5525	17.5523	17.571	17.6042	17.6758	17.7027	17.6625
P51149	Ras-related protein Rab-7a	RAB7A	-0.0800014	2.45901	mito-interacting				23.8678	23.8911	23.8979	23.9006	23.8196	23.8473	23.7763	23.7942
Q9HBM1	Kinetochore protein Spc25	SPC25	0.156494	2.4552	-				16.6656	16.7198	16.714	16.785	16.8176	16.8657	16.9087	16.9185
Q8NFJ5	Retinoic acid-induced protein 3	GPRC5A	-0.381517	2.45081	-				17.6823	17.718	17.7857	17.5	17.3202	17.3849	17.1308	17.3241
Q9NWS8	Required for meiotic nuclear division protein 1 homolog	RMND1	-0.214719	2.4498	+	MIM	Mitochondrial central dogma;mtRNA granules;mtRNA metabolism;Translation		17.5029	17.5084	17.6033	17.3823	17.3035	17.2663	17.299	17.2692
O60762	Dolichol-phosphate mannosyltransferase subunit 1	DPM1	-0.157252	2.44949	-				20.6595	20.6464	20.6896	20.5931	20.5245	20.5483	20.4422	20.4446
Q7Z5G4	Golgin subfamily A member 7	GOLGA7	-0.245968	2.44803	-				18.6299	18.6963	18.6466	18.4922	18.3975	18.2941	18.355	18.4345
Q0P6H9	Transmembrane protein 62	TMEM62	-0.430228	2.44775	-				16.8315	16.9108	17.0868	16.7183	16.4664	16.5079	16.3102	16.542
P12004	Proliferating cell nuclear antigen	PCNA	0.117807	2.44327	-				21.8799	21.8117	21.7904	21.8527	21.9533	21.9079	21.9631	21.9816
P33176	Kinesin-1 heavy chain	KIF5B	0.0631471	2.44134	mito-interacting				20.4948	20.4739	20.4496	20.4741	20.5268	20.5138	20.5447	20.5597
Q6DD88	Atlastin-3	ATL3	-0.181905	2.43933	-			Endoplasmic reticulum	20.1856	20.2584	20.3484	20.2263	20.0559	20.1092	20.0983	20.0277
O95297	Myelin protein zero-like protein 1	MPZL1	-0.144988	2.43435	-				20.0029	20.0553	20.0754	19.9457	19.9032	19.8869	19.8531	19.8561
Q7Z2E3	Aprataxin	APTX	0.200537	2.43131	-				17.4661	17.4096	17.3696	17.3399	17.6052	17.6569	17.6255	17.4999
Q9ULX3	RNA-binding protein NOB1	NOB1	0.117128	2.42998	-				17.6688	17.6748	17.691	17.7714	17.8191	17.8397	17.8209	17.7948
O14777	Kinetochore protein NDC80 homolog	NDC80	0.140836	2.42998	-				17.7428	17.8658	17.7474	17.8102	17.9236	17.9143	17.9331	17.9586
O95249	Golgi SNAP receptor complex member 1	GOSR1	-0.146226	2.42824	-				18.2626	18.351	18.3242	18.2795	18.2036	18.1975	18.119	18.1123
Q96RD7	Pannexin-1	PANX1	-0.262386	2.42461	-				18.0355	18.0659	18.1175	17.9555	17.8251	17.8384	17.6433	17.818
P07814	Bifunctional glutamate/proline--tRNA ligase	EPRS1	0.064795	2.42208	-				20.9364	20.8858	20.9183	20.9243	20.9653	20.969	20.9842	21.0055
Q9NP72	Ras-related protein Rab-18	RAB18	-0.092545	2.41868	-				20.8932	20.8895	20.9277	20.9527	20.8374	20.8378	20.8353	20.7825
Q9NUQ7	Ufm1-specific protease 2	UFSP2	-0.186652	2.41822	-				18.4097	18.4205	18.5185	18.5565	18.2433	18.2832	18.2973	18.3347
Q969G5	Caveolae-associated protein 3	CAVIN3	-0.1141	2.41405	-				20.2786	20.2549	20.2825	20.2189	20.1902	20.1668	20.1176	20.1039
Q9NQC3	Reticulon-4	RTN4	-0.164635	2.41272	-			Endoplasmic reticulum	22.8321	22.9704	22.933	22.904	22.7421	22.7927	22.7557	22.6904
O14662	Syntaxin-16	STX16	-0.19961	2.4109	-				18.3742	18.472	18.5059	18.3491	18.1982	18.2922	18.2014	18.211
P48651	Phosphatidylserine synthase 1	PTDSS1	-0.233068	2.4096	-			Endoplasmic reticulum	18.2398	18.1561	18.253	18.2151	18.1045	17.8823	17.993	17.9519
Q9UNH7	Sorting nexin-6	SNX6	0.126135	2.40704	-				19.6143	19.5921	19.5769	19.6003	19.7344	19.7224	19.6513	19.7799
O75390	Citrate synthase, mitochondrial	CS	-0.180269	2.40577	+	Matrix	Carbohydrate metabolism;Metabolism;TCA cycle		23.5787	23.5802	23.7124	23.6848	23.4336	23.4832	23.4197	23.4985
Q49AR2	UPF0489 protein C5orf22	C5orf22	0.315933	2.40451	-				15.2536	15.1125	15.2246	15.3501	15.6964	15.4852	15.532	15.4908
P63010	AP-2 complex subunit beta	AP2B1	-0.117646	2.40388	-				20.3734	20.2804	20.369	20.3273	20.1947	20.1979	20.2333	20.2535
Q5HYK3	2-methoxy-6-polyprenyl-1,4-benzoquinol methylase, mitochondrial	COQ5	-0.240744	2.40387	+	MIM	Coenzyme Q metabolism;Metabolism;Metals and cofactors		17.1685	17.0495	17.1615	16.966	16.8227	16.825	16.8248	16.9101
Q5SR56	Hippocampus abundant transcript-like protein 1	MFSD14B	-0.225025	2.40246	-				14.9754	14.8839	14.9941	14.9934	14.6902	14.8613	14.7139	14.6813
Q16555	Dihydropyrimidinase-related protein 2	DPYSL2	0.143753	2.40199	-				19.9539	19.8473	19.8836	19.9177	20.0784	20.0008	20.0124	20.0859
Q9H5X1	Cytosolic iron-sulfur assembly component 2A	CIAO2A	0.230943	2.40013	-				17.7386	17.6625	17.6882	17.8627	17.9276	17.9364	18.0372	17.9746
Q9NRP0	Oligosaccharyltransferase complex subunit OSTC	OSTC	-0.343985	2.39973	-				20.0052	20.0968	20.2137	19.9701	19.8105	19.7233	19.797	19.5792
P42771	Cyclin-dependent kinase inhibitor 2A	CDKN2A	0.237121	2.39961	-				21.2848	21.3123	21.2512	21.4376	21.652	21.5521	21.499	21.5313
P55211	Caspase-9	CASP9	0.414105	2.39948	+	IMS	Protein import, sorting and homeostasis;Apoptosis;Mitochondrial dynamics and surveillance;Proteases;Protein homeostasis		15.5239	15.5943	NaN	15.6092	16.0554	16.0634	16.0516	15.7891
Q68E01	Integrator complex subunit 3	INTS3	-0.132167	2.39881	-				18.1523	18.0985	18.0581	18.0192	17.9362	17.9555	17.9652	17.9427
Q96RT1	Erbin	ERBIN	-0.115759	2.3973	-				18.7697	18.7508	18.7761	18.6748	18.6575	18.6211	18.6081	18.6217
Q9Y6X9	ATPase MORC2	MORC2	0.134112	2.39617	-				17.97	17.9107	17.8845	18.0016	18.096	18.0983	18.0621	18.0469
P38935	DNA-binding protein SMUBP-2	IGHMBP2	0.139525	2.39584	-				16.4123	16.4722	16.493	16.5448	16.5957	16.6406	16.5955	16.6486
Q6PCB5	Lysine-specific demethylase RSBN1L	RSBN1L	0.0740218	2.39469	-				17.0997	17.0508	17.0843	17.0954	17.1892	17.1548	17.1309	17.1515
Q6ICB0	Desumoylating isopeptidase 1	DESI1	0.276373	2.3929	-				16.7451	16.8401	16.799	16.9688	17.0706	17.0977	17.2277	17.0626
P43307	Translocon-associated protein subunit alpha	SSR1	-0.202265	2.39212	-			Endoplasmic reticulum	23.057	23.0719	23.0761	22.9924	22.8755	22.8653	22.7305	22.9169
P54577	Tyrosine--tRNA ligase, cytoplasmic	YARS1	0.0857368	2.39012	-				20.3854	20.4095	20.3316	20.3702	20.4535	20.4421	20.4563	20.4876
Q96KF7	Small integral membrane protein 8	SMIM8	-1.06995	2.3898	+	MOM	0		15.9294	15.6085	15.7668	NaN	14.2048	14.8869	14.7666	14.9349
Q5VW32	BRO1 domain-containing protein BROX	BROX	-0.139984	2.38831	-				18.4034	18.3148	18.3591	18.2855	18.1838	18.1601	18.232	18.2269
Q99523	Sortilin	SORT1	-0.240897	2.38515	-				20.303	20.3362	20.436	20.243	20.1488	20.1146	19.987	20.1041
Q96DB5	Regulator of microtubule dynamics protein 1	RMDN1	-0.157348	2.38342	+	MOM	0		18.5428	18.5717	18.6216	18.5177	18.359	18.3896	18.3918	18.4839
Q8IWR0	Zinc finger CCCH domain-containing protein 7A	ZC3H7A	0.170505	2.38157	-				16.4256	16.4138	16.2921	16.4453	16.5243	16.5961	16.5578	16.5807
Q6P1A2	Lysophospholipid acyltransferase 5	LPCAT3	-0.314435	2.38089	-				17.8705	17.8173	18.0073	18.0215	17.6152	17.6596	17.7045	17.4796
Q96CM3	Mitochondrial RNA pseudouridine synthase RPUSD4	RPUSD4	-0.158775	2.37972	+	Matrix	Mitochondrial central dogma;mtRNA granules;mtRNA metabolism;mt-rRNA modifications;mt-tRNA modifications		16.2073	16.2434	16.2243	16.1502	16.0283	16.1118	16.0734	15.9766
Q14934	Nuclear factor of activated T-cells, cytoplasmic 4	NFATC4	0.168089	2.37714	-				16.1029	16.0469	16.1582	16.1122	16.36	16.2577	16.2499	16.225
Q9Y3D0	Cytosolic iron-sulfur assembly component 2B	CIAO2B	0.111948	2.37471	-				18.1761	18.2116	18.1573	18.2205	18.3508	18.2555	18.291	18.316
Q9Y265	RuvB-like 1	RUVBL1	0.0633531	2.37373	-				21.8885	21.8719	21.8765	21.9265	21.9444	21.9563	21.9433	21.9727
P23368	NAD-dependent malic enzyme, mitochondrial	ME2	-0.102308	2.36816	+	Matrix	Carbohydrate metabolism;Metabolism;TCA-associated		19.9106	19.9415	19.9772	19.998	19.855	19.855	19.8844	19.8237
O75164	Lysine-specific demethylase 4A	KDM4A	0.180214	2.36699	-				15.6115	15.7071	15.7674	15.7221	15.8267	15.8592	15.9227	15.9204
P00374	Dihydrofolate reductase	DHFR	0.0774579	2.36546	-				18.6307	18.6369	18.6883	18.6368	18.7018	18.7144	18.7347	18.7516
Q6NUM9	All-trans-retinol 13,14-reductase	RETSAT	-0.116325	2.36533	-				17.8021	17.8792	17.8384	17.8041	17.741	17.7014	17.7487	17.6675
P51398	28S ribosomal protein S29, mitochondrial	DAP3	-0.161757	2.36498	+	Matrix	T		20.347	20.4182	20.511	20.4289	20.235	20.2845	20.247	20.2915
Q9HC07	Transmembrane protein 165	TMEM165	-0.282842	2.36282	-				19.7344	19.7021	19.8031	19.7413	19.5749	19.5567	19.3477	19.3703
Q03135	Caveolin-1	CAV1	-0.237172	2.36261	-				20.4662	20.6463	20.6208	20.5807	20.4044	20.3998	20.2936	20.2675
P30519	Heme oxygenase 2	HMOX2	-0.0936284	2.35696	-				19.5177	19.55	19.5293	19.4888	19.4675	19.424	19.3858	19.434
P14550	Aldo-keto reductase family 1 member A1	AKR1A1	0.102929	2.3566	-				20.2102	20.1448	20.1319	20.218	20.2978	20.2678	20.2681	20.2829
P61020	Ras-related protein Rab-5B	RAB5B	-0.118545	2.35616	-				19.26	19.2886	19.3091	19.2089	19.1617	19.1856	19.1186	19.1266
Q9NX47	E3 ubiquitin-protein ligase MARCHF5	MARCHF5	-0.188629	2.35538	+	MOM	Autophagy;Mitochondrial dynamics and surveillance;Mitophagy		18.3064	18.3725	18.4462	18.3051	18.2097	18.2017	18.1697	18.0945
P46531	Neurogenic locus notch homolog protein 1	NOTCH1	-0.170888	2.3515	-				15.4429	15.4542	15.546	15.492	15.3546	15.3716	15.2383	15.287
O15254	Peroxisomal acyl-coenzyme A oxidase 3	ACOX3	-0.322086	2.34785	-				17.0121	16.9713	17.1362	16.8029	16.6339	16.7018	16.603	16.6955
Q8NG11	Tetraspanin-14	TSPAN14	-0.325042	2.34675	-				15.2704	15.1138	15.3949	15.2152	14.8659	14.8841	15.0567	14.8874
Q9Y5X2	Sorting nexin-8	SNX8	-0.218999	2.34522	-				16.625	16.7752	16.6766	16.6617	16.4146	16.3869	16.5269	16.534
P35080	Profilin-2	PFN2	0.140882	2.34367	-				19.8019	19.7006	19.769	19.8455	19.9131	19.9012	19.9205	19.9457
P46783	40S ribosomal protein S10	RPS10	0.121569	2.34168	-				23.1433	23.1577	23.053	23.1446	23.2682	23.2097	23.2423	23.2646
Q9NYU1	UDP-glucose:glycoprotein glucosyltransferase 2	UGGT2	-0.159945	2.34165	-				17.1176	17.1212	17.1448	17.0495	16.9508	16.9997	16.9793	16.8635
Q96HA7	Tonsoku-like protein	TONSL	0.113584	2.33686	-				16.3168	16.3232	16.3147	16.4048	16.4531	16.4304	16.4931	16.4372
P54136	Arginine--tRNA ligase, cytoplasmic	RARS1	0.0233808	2.33067	-				21.1821	21.1957	21.1945	21.1884	21.2059	21.2171	21.2071	21.2241
O95202	Mitochondrial proton/calcium exchanger protein	LETM1	-0.0896316	2.33037	+	MIM	Calcium cycle;Calcium homeostasis;Signaling		21.3034	21.3145	21.3346	21.367	21.2809	21.2418	21.2276	21.2107
Q96K19	E3 ubiquitin-protein ligase RNF170	RNF170	-0.466048	2.33026	-				15.2633	15.7071	15.4305	15.5217	14.898	15.1537	15.0083	14.9983
P50583	Bis(5'-nucleosyl)-tetraphosphatase [asymmetrical]	NUDT2	0.146882	2.33024	+	Matrix	Metabolism;Nucleotide metabolism;Nucleotide synthesis and processing		17.6383	17.7118	17.7791	17.7587	17.8328	17.8789	17.8869	17.8769
P46934	E3 ubiquitin-protein ligase NEDD4	NEDD4	-0.149756	2.32939	-				16.2632	16.3296	16.3896	16.3359	16.2022	16.1203	16.1731	16.2236
O15212	Prefoldin subunit 6	PFDN6	0.0866003	2.32756	-				20.1568	20.1788	20.1505	20.2283	20.254	20.2555	20.292	20.2593
P61204	ADP-ribosylation factor 3	ARF3	-0.191072	2.32684	-				21.5086	21.5815	21.6146	21.468	21.2733	21.3577	21.4058	21.3717
Q9Y5Y5	Peroxisomal membrane protein PEX16	PEX16	-0.17195	2.32608	-				17.0152	17.1712	17.0919	17.0335	16.8915	16.9068	16.8711	16.9545
Q9H6Z4	Ran-binding protein 3	RANBP3	0.157105	2.32589	-				16.829	16.7441	16.8013	16.8643	16.9088	16.9792	17.0298	16.9493
Q9Y4A5	Transformation/transcription domain-associated protein	TRRAP	-0.099637	2.3244	-				17.5791	17.5917	17.5996	17.5406	17.4639	17.4791	17.5289	17.4405
Q15643	Thyroid receptor-interacting protein 11	TRIP11	0.104755	2.3233	-				18.1177	18.106	18.1217	18.0851	18.2471	18.2526	18.1903	18.1595
P55060	Exportin-2	CSE1L	-0.111046	2.32286	-				20.5524	20.4744	20.5601	20.4925	20.3884	20.4465	20.3881	20.4121
Q9H1P3	Oxysterol-binding protein-related protein 2	OSBPL2	0.356448	2.3175	-				13.8942	13.8455	13.7233	13.8681	14.1577	14.3239	NaN	14.086
Q9NUM4	Transmembrane protein 106B	TMEM106B	-0.128554	2.31599	-				19.2712	19.2194	19.3448	19.2853	19.1187	19.1422	19.1875	19.158
P09038	Fibroblast growth factor 2	FGF2	0.240833	2.31335	-				19.4366	19.4803	19.547	19.6631	19.7965	19.8324	19.7349	19.7264
Q9NZM1	Myoferlin	MYOF	-0.0935402	2.3133	-				21.9923	22.0228	22.0551	22.0565	21.9663	21.959	21.9266	21.9006
P23528	Cofilin-1	CFL1	0.0951643	2.30931	-				25.061	25.0804	25.01	25.0175	25.1758	25.1137	25.1206	25.1395
P60484	Phosphatidylinositol 3,4,5-trisphosphate 3-phosphatase and dual-specificity protein phosphatase PTEN	PTEN	0.28523	2.30913	-				16.0407	15.9998	15.9832	16.0766	16.3821	16.3865	16.3476	16.125
Q8NCG7	Diacylglycerol lipase-beta	DAGLB	-0.112986	2.309	-				17.801	17.8694	17.8341	17.8197	17.7127	17.6902	17.781	17.6883
Q969G6	Riboflavin kinase	RFK	0.211741	2.30577	+	Matrix	Metabolism;Vitamin B2 metabolism;Vitamin metabolism		16.1293	16.0449	16.0108	16.1593	16.202	16.3003	16.3621	16.3268
Q6AI08	HEAT repeat-containing protein 6	HEATR6	0.174189	2.30501	-				14.7713	14.8179	14.7865	14.8488	15.0265	14.8777	14.9797	15.0373
P49790	Nuclear pore complex protein Nup153	NUP153	-0.0816684	2.30366	-				20.5608	20.5475	20.5988	20.5387	20.4937	20.508	20.4707	20.4467
Q13950	Runt-related transcription factor 2	RUNX2	0.133134	2.30145	-				17.7472	17.7769	17.715	17.7378	17.9586	17.8464	17.8699	17.8346
Q6NZ67	Mitotic-spindle organizing protein 2B	MZT2B	0.227662	2.29405	-				17.0902	17.0008	17.0258	17.2232	17.2632	17.3204	17.3175	17.3495
Q9NS69	Mitochondrial import receptor subunit TOM22 homolog	TOMM22	-0.194365	2.29342	+	MOM	Protein import, sorting and homeostasis;Protein import and sorting;TOM		20.981	21.0267	21.0899	20.9927	20.8678	20.9101	20.7385	20.7964
P61764	Syntaxin-binding protein 1	STXBP1	0.0971589	2.29321	-				17.7026	17.6553	17.7446	17.7234	17.7999	17.7769	17.8356	17.8023
Q9Y2K7	Lysine-specific demethylase 2A	KDM2A	-0.0701275	2.29195	-				19.3219	19.3642	19.3677	19.388	19.2925	19.3122	19.2859	19.2708
O00244	Copper transport protein ATOX1	ATOX1	0.178566	2.29095	-				17.6046	17.7192	17.6545	17.6226	17.7586	17.7901	17.8634	17.903
O14936	Peripheral plasma membrane protein CASK	CASK	-0.110454	2.29093	-				18.0599	18.0524	18.0762	17.9949	17.9148	17.8935	17.9709	17.9625
Q15269	Periodic tryptophan protein 2 homolog	PWP2	-0.177442	2.29055	-				19.7414	19.8053	19.9049	19.8462	19.6378	19.714	19.6214	19.6147
Q9H583	HEAT repeat-containing protein 1	HEATR1	-0.245709	2.2901	-				20.869	20.817	20.953	20.8526	20.6817	20.7256	20.6006	20.5009
Q12851	Mitogen-activated protein kinase kinase kinase kinase 2	MAP4K2	0.33603	2.28911	-				14.5279	14.564	14.5546	14.5204	14.7786	15.0435	NaN	14.8111
O95835	Serine/threonine-protein kinase LATS1	LATS1	-0.308141	2.28364	-				15.9519	15.8053	15.8058	NaN	15.6703	15.53	15.5102	15.4744
Q16531	DNA damage-binding protein 1	DDB1	-0.0968194	2.27849	-				19.82	19.7388	19.7801	19.7841	19.6466	19.6917	19.7207	19.6767
Q8TDW0	Volume-regulated anion channel subunit LRRC8C	LRRC8C	-0.222677	2.27638	-				17.0053	16.9998	17.1571	17.0303	16.7904	16.9211	16.7496	16.8408
Q8WWI5	Choline transporter-like protein 1	SLC44A1	-0.198488	2.27577	-				18.9539	18.8971	18.9006	18.8029	18.7728	18.7081	18.6086	18.6711
O43657	Tetraspanin-6	TSPAN6	-0.398385	2.26887	-				17.2238	17.1838	17.2931	16.9371	16.6836	16.9098	16.7626	16.6883
P49005	DNA polymerase delta subunit 2	POLD2	0.135293	2.26526	-				17.6581	17.6084	17.6756	17.6621	17.793	17.736	17.8633	17.7531
P17612	cAMP-dependent protein kinase catalytic subunit alpha	PRKACA	0.241988	2.26481	+	MIM	cAMP-PKA signaling;Signaling		18.2768	18.3638	18.2847	18.5008	18.6171	18.6509	18.5399	18.5861
O43772	Mitochondrial carnitine/acylcarnitine carrier protein	SLC25A20	-0.262911	2.26111	+	MIM	Carnitine shuttle;Carnitine synthesis and transport;Fatty acid oxidation;Lipid metabolism;Metabolism;Metals and cofactors;SLC25A family;Small molecule transport		16.8269	16.8803	17.0304	16.8509	16.6886	16.7116	16.6105	16.5262
Q9Y2Q9	28S ribosomal protein S28, mitochondrial	MRPS28	0.0952296	2.26085	+	Matrix	Mitochondrial central dogma;Mitochondrial ribosome;SSU;Translation		20.3629	20.3776	20.3805	20.4165	20.5061	20.5071	20.4809	20.4243
Q96EY7	Pentatricopeptide repeat domain-containing protein 3, mitochondrial	PTCD3	-0.110151	2.25823	+	Matrix	Mitochondrial central dogma;Mitochondrial ribosome;Mitochondrial ribosome assembly;SSU;Translation		19.36	19.4463	19.3932	19.4172	19.3425	19.2996	19.2551	19.2788
P80303	Nucleobindin-2	NUCB2	0.105091	2.25562	-				20.1495	20.1899	20.1662	20.1679	20.322	20.2939	20.266	20.212
Q9UBV7	Beta-1,4-galactosyltransferase 7	B4GALT7	-0.146288	2.25513	-				15.474	15.5317	15.5537	15.5509	15.3429	15.367	15.4678	15.3474
Q93050	V-type proton ATPase 116 kDa subunit a1	ATP6V0A1	-0.0892715	2.25498	-				19.8259	19.8801	19.8881	19.8949	19.8186	19.773	19.789	19.7514
Q13310	Polyadenylate-binding protein 4	PABPC4	0.0856667	2.25472	-				21.9924	22.0118	21.9538	22.0067	22.1032	22.0929	22.0782	22.033
Q5SRE5	Nucleoporin NUP188	NUP188	-0.102617	2.25161	-				19.1441	19.1217	19.2106	19.1613	19.0716	19.0908	19.0441	19.0207
Q5SWX8	Protein odr-4 homolog	ODR4	-0.197303	2.25022	-				17.91	17.9176	18.0838	17.8828	17.766	17.7595	17.7203	17.7591
Q86Y46	Keratin, type II cytoskeletal 73	KRT73	0.577747	2.24778	-				20.174	20.2655	19.787	20.348	20.8092	20.6286	20.8366	20.6112
P30530	Tyrosine-protein kinase receptor UFO	AXL	-0.116514	2.24696	-				19.3335	19.3662	19.3396	19.3872	19.3136	19.2149	19.2249	19.207
B7ZAQ6;P0CG08	Golgi pH regulator A;Golgi pH regulator B	GPR89A;GPR89B	-0.241663	2.24324				Endoplasmic reticulum	16.9944	17.0242	17.0602	17.2241	16.9058	16.8133	16.782	16.8352
Q86VR2	Reticulophagy regulator 3	RETREG3	-0.189682	2.24179	-				18.8488	18.7922	18.9024	18.7775	18.726	18.6146	18.6609	18.5607
P46459	Vesicle-fusing ATPase	NSF	0.111232	2.24121	-				20.0712	20.0604	20.0868	20.1465	20.1547	20.2397	20.2199	20.1954
Q8WUK0	Phosphatidylglycerophosphatase and protein-tyrosine phosphatase 1	PTPMT1	-0.142129	2.24007	+	MIM	Cardiolipin synthesis;Lipid metabolism;Metabolism;Phospholipid metabolism		17.4886	17.4389	17.5427	17.4942	17.3405	17.3715	17.2797	17.404
Q6P161	39S ribosomal protein L54, mitochondrial	MRPL54	-0.11904	2.23886	+	Matrix	LSU;Mitochondrial central dogma;Mitochondrial ribosome;Translation		19.4367	19.3879	19.4093	19.3872	19.3267	19.3293	19.2212	19.2676
O60831	PRA1 family protein 2	PRAF2	-0.231343	2.23877	-			Endoplasmic reticulum	20.535	20.4404	20.5517	20.5149	20.4231	20.2588	20.2354	20.1994
Q9UBM7	7-dehydrocholesterol reductase	DHCR7	-0.214105	2.23841	-			Endoplasmic reticulum	19.3445	19.4171	19.5502	19.4485	19.2594	19.2855	19.1961	19.1629
P52747	Zinc finger protein 143	ZNF143	0.283164	2.23537	-				14.3463	14.5846	14.3302	14.5257	14.6711	14.717	14.7662	14.7651
Q15742	NGFI-A-binding protein 2	NAB2	0.329435	2.23432	-				15.0062	15.2334	14.8853	15.1217	15.444	15.4197	15.3362	15.3646
Q7Z3C6	Autophagy-related protein 9A	ATG9A	-0.20352	2.23428	-				18.789	18.8256	18.9164	18.7156	18.6044	18.6775	18.5578	18.5928
Q9BTY7	Protein HGH1 homolog	HGH1	0.0729413	2.23419	-				18.7311	18.695	18.6589	18.6924	18.7782	18.746	18.787	18.758
Q9BRT9	DNA replication complex GINS protein SLD5	GINS4	0.099062	2.23343	-				17.6493	17.7577	17.7038	17.7206	17.7889	17.8117	17.8027	17.8243
P47914	60S ribosomal protein L29	RPL29	0.279163	2.23337	-			Nucleoli, Endoplasmic reticulum, Cytosol	20.2703	20.3556	20.1268	20.4297	20.6181	20.5601	20.5753	20.5455
Q9UDT6	CAP-Gly domain-containing linker protein 2	CLIP2	0.163746	2.23323	-				16.7634	16.8516	16.7244	16.8907	16.9524	16.9909	16.9685	16.9732
O00410	Importin-5	IPO5	-0.14757	2.23206	-				20.902	20.7943	20.9411	20.841	20.6934	20.7322	20.7061	20.7563
P62244	40S ribosomal protein S15a	RPS15A	0.148995	2.2315	-				22.638	22.6833	22.7402	22.7675	22.8079	22.8836	22.8977	22.8358
Q9UNN8	Endothelial protein C receptor	PROCR	-0.183948	2.23013	-				20.1769	20.174	20.1507	20.0141	19.9666	19.8864	19.9436	19.9834
O75352	Mannose-P-dolichol utilization defect 1 protein	MPDU1	-0.271223	2.23003	-			Endoplasmic reticulum	19.519	19.4248	19.6414	19.4247	19.3237	19.2368	19.2359	19.1285
Q9NUM3	Zinc transporter ZIP9	SLC39A9	-0.918685	2.22745	-			Endoplasmic reticulum	12.9543	12.7043	13.1145	13.2552	11.8067	12.0509	11.8705	12.6255
P14174	Macrophage migration inhibitory factor	MIF	0.16733	2.22585	-				24.1152	24.1018	24.0007	24.1094	24.2188	24.1935	24.3298	24.2544
Q8IVD9	NudC domain-containing protein 3	NUDCD3	0.237338	2.2258	-				16.6049	16.6362	16.6149	16.8294	16.8672	16.9639	16.8881	16.9156
Q7KZF4	Staphylococcal nuclease domain-containing protein 1	SND1	0.130017	2.22512	+	unknown	0		22.0423	21.9994	21.9699	22.1053	22.1483	22.1912	22.1511	22.1463
Q16795	NADH dehydrogenase [ubiquinone] 1 alpha subcomplex subunit 9, mitochondrial	NDUFA9	-0.185435	2.22225	+	MIM	CI subunits;Complex I;OXPHOS;OXPHOS subunits		19.57	19.5763	19.666	19.6538	19.5105	19.4716	19.3951	19.3471
Q03164	Histone-lysine N-methyltransferase 2A	KMT2A	-0.0890064	2.2194	-				17.177	17.1974	17.1978	17.2379	17.1255	17.157	17.086	17.0855
Q6PJG6	BRCA1-associated ATM activator 1	BRAT1	-0.103709	2.2185	-				17.7015	17.6275	17.692	17.6567	17.5353	17.5851	17.5345	17.608
Q15120	[Pyruvate dehydrogenase (acetyl-transferring)] kinase isozyme 3, mitochondrial	PDK3	-0.204944	2.21661	+	Matrix	Carbohydrate metabolism;Metabolism;Pyruvate metabolism		18.0393	18.0643	18.1374	17.9463	17.9313	17.8103	17.8078	17.8181
Q9Y657	Spindlin-1	SPIN1	0.0702329	2.21646	-				18.9198	18.8633	18.8964	18.9167	18.9903	18.9645	18.9815	18.9408
Q96JC1	Vam6/Vps39-like protein	VPS39	0.428267	2.21626	-				15.592	15.4954	15.4863	15.2456	NaN	15.9505	15.8923	15.8065
Q96S52	GPI transamidase component PIG-S	PIGS	-0.185373	2.21591	-				19.1303	19.076	19.2127	19.0881	18.9853	18.9826	18.9505	18.8471
Q8NF37	Lysophosphatidylcholine acyltransferase 1	LPCAT1	-0.142557	2.21546	-			Endoplasmic reticulum	20.3391	20.3969	20.3879	20.3089	20.2159	20.2918	20.1907	20.1642
Q9NU53	Glycoprotein integral membrane protein 1	GINM1	0.337036	2.21475	-				14.9236	14.8436	15.1982	14.96	15.3312	15.359	15.3492	15.2341
Q9H4B7	Tubulin beta-1 chain	TUBB1	-0.368385	2.2122	-				NaN	17.4578	17.3611	17.4068	17.0594	17.1438	17.1072	16.8504
Q9P2E3	NFX1-type zinc finger-containing protein 1	ZNFX1	0.095345	2.21178	-				17.1181	17.1172	17.0401	17.1033	17.149	17.2072	17.1982	17.2055
Q9BZE1	39S ribosomal protein L37, mitochondrial	MRPL37	-0.127716	2.21129	+	Matrix	LSU;Mitochondrial central dogma;Mitochondrial ribosome;Translation		20.3073	20.3874	20.4436	20.3549	20.2139	20.2422	20.2593	20.2669
Q9Y5A7	NEDD8 ultimate buster 1	NUB1	0.124024	2.21013	-				16.5733	16.4818	16.5937	16.5651	16.6413	16.7196	16.6595	16.6896
Q14728	Major facilitator superfamily domain-containing protein 10	MFSD10	-0.558967	2.20781	-				18.5652	18.0361	18.3264	18.2222	17.8192	17.6662	17.5382	17.8903
Q9BVQ7	Spermatogenesis-associated protein 5-like protein 1	SPATA5L1	0.0788178	2.20686	-				17.333	17.2909	17.3452	17.337	17.4391	17.3889	17.3737	17.4196
Q14258	E3 ubiquitin/ISG15 ligase TRIM25	TRIM25	0.122808	2.20634	-				19.2722	19.2677	19.1917	19.2102	19.3147	19.3328	19.3729	19.4126
Q8NCN5	Pyruvate dehydrogenase phosphatase regulatory subunit, mitochondrial	PDPR	-0.220764	2.20547	+	Matrix	Carbohydrate metabolism;Metabolism;Pyruvate metabolism		18.22	18.2419	18.3096	18.3124	17.9372	18.0489	18.1727	18.0419
Q14678	KN motif and ankyrin repeat domain-containing protein 1	KANK1	-0.145477	2.20368	-				16.5043	16.6115	16.5753	16.5667	16.3848	16.4517	16.4781	16.3613
Q9Y376	Calcium-binding protein 39	CAB39	-0.365726	2.20108	-				17.0554	16.9061	17.0612	16.7489	16.4627	16.5759	16.5657	16.7045
Q15370	Elongin-B	ELOB	0.0838146	2.2006	-				20.465	20.4872	20.4674	20.4645	20.5187	20.5272	20.5703	20.6031
Q5XKP0	MICOS complex subunit MIC13	MICOS13	-0.0983639	2.19731	+	MIM	Cristae formation;MICOS complex;Mitochondrial dynamics and surveillance		18.1677	18.2	18.1369	18.2004	18.1136	18.0467	18.1062	18.045
P51884	Lumican	LUM	0.360283	2.19702	-				15.5451	15.7173	15.5802	15.9015	15.9483	16.0493	16.0992	16.0885
O75410	Transforming acidic coiled-coil-containing protein 1	TACC1	-0.0551023	2.19498	-				18.832	18.8256	18.8386	18.841	18.807	18.7737	18.746	18.7901
Q9C0K1	Metal cation symporter ZIP8	SLC39A8	-0.221387	2.19389	-				17.4352	17.583	17.6192	17.5552	17.4144	17.3539	17.2921	17.2466
P52799	Ephrin-B2	EFNB2	-0.172579	2.19289	-				15.1837	15.0649	15.1696	15.213	15.026	14.9894	14.9072	15.0182
O43633	Charged multivesicular body protein 2a	CHMP2A	0.102933	2.19212	-				18.3655	18.3173	18.2679	18.3355	18.4529	18.4465	18.399	18.3995
Q9H2V7	Protein spinster homolog 1	SPNS1	-0.163286	2.19134	-				19.4808	19.3661	19.4686	19.3992	19.3391	19.284	19.2166	19.2219
P05165	Propionyl-CoA carboxylase alpha chain, mitochondrial	PCCA	-0.137211	2.19058	+	Matrix	Biotin utilizing proteins;Carbohydrate metabolism;Fatty acid oxidation;Lipid metabolism;Metabolism;Propanoate metabolism;Vitamin metabolism		17.8927	17.8602	17.926	17.7784	17.7325	17.6988	17.7529	17.7242
P0DI83	Ras-related protein Rab-34, isoform NARR	RAB34	0.160199	2.18949	-				16.3387	16.343	16.3485	16.4747	16.556	16.5864	16.5108	16.4925
P05783	Keratin, type I cytoskeletal 18	KRT18	0.335874	2.1869	-				24.5681	24.4976	24.5789	24.8616	24.9214	24.9832	24.9459	24.9992
Q13889	General transcription factor IIH subunit 3	GTF2H3	-0.330623	2.18671	-				16.2442	16.2288	16.3214	16.1942	16.1396	15.8473	15.7963	15.8828
Q9NWT1	p21-activated protein kinase-interacting protein 1	PAK1IP1	-0.233178	2.18623	-				19.3679	19.4544	19.5608	19.4624	19.1343	19.2075	19.2371	19.3341
Q10472	Polypeptide N-acetylgalactosaminyltransferase 1	GALNT1	-0.16233	2.1856	-				19.8432	19.8471	19.9271	19.7366	19.6834	19.6918	19.6732	19.6564
Q8ND56	Protein LSM14 homolog A	LSM14A	0.129354	2.18536	-				17.8578	17.7796	17.8287	17.7316	17.8899	17.9293	17.9309	17.9649
Q9UNX4	WD repeat-containing protein 3	WDR3	-0.118845	2.18469	-				18.7552	18.8024	18.8337	18.8503	18.6776	18.7505	18.6808	18.6574
Q8NFW8	N-acylneuraminate cytidylyltransferase	CMAS	0.223082	2.18399	-				17.7344	17.812	17.7871	17.9007	17.9233	18.0352	18.1302	18.0378
Q6DN12	Multiple C2 and transmembrane domain-containing protein 2	MCTP2	-0.37392	2.18337	-				15.1046	15.0133	15.108	14.8459	14.744	14.7771	14.5499	14.505
Q9NX58	Cell growth-regulating nucleolar protein	LYAR	-0.0920486	2.18262	-				19.3375	19.3544	19.3572	19.3336	19.2813	19.2892	19.251	19.193
O75695	Protein XRP2	RP2	-0.0982056	2.18124	-				18.9025	18.9099	18.9342	18.8402	18.8086	18.7897	18.7662	18.8294
Q69YN4	Protein virilizer homolog	VIRMA	-0.107677	2.18115	-				18.0828	18.0951	18.1716	18.0643	18.0004	18.0245	17.9922	17.9662
Q04828	Aldo-keto reductase family 1 member C1	AKR1C1	0.220429	2.18066	-			Endoplasmic reticulum, Cytosol	21.234	21.2026	21.1181	21.3157	21.3468	21.4176	21.5055	21.4821
Q96N66	Lysophospholipid acyltransferase 7	MBOAT7	-0.163488	2.1798	-				20.0837	19.9941	20.1034	20.0271	19.9301	19.9343	19.8906	19.7993
Q15018	BRISC complex subunit Abraxas 2	ABRAXAS2	0.0925789	2.17943	-				17.5568	17.5271	17.5045	17.4936	17.6623	17.5916	17.5816	17.6169
Q15382	GTP-binding protein Rheb	RHEB	-0.197465	2.1752	-				18.8164	18.8821	18.9007	18.8018	18.5814	18.6009	18.6596	18.7692
Q8WVX9	Fatty acyl-CoA reductase 1	FAR1	-0.155235	2.17503	-				18.4497	18.5119	18.5581	18.5437	18.4054	18.3964	18.3656	18.2751
Q15019	Septin-2	SEPTIN2	0.120057	2.17464	-				20.5469	20.5045	20.4558	20.5444	20.6089	20.5912	20.649	20.6826
P98194	Calcium-transporting ATPase type 2C member 1	ATP2C1	-0.0695643	2.17317	-				18.8842	18.9478	18.9223	18.9346	18.8374	18.8758	18.8644	18.8331
Q14192	Four and a half LIM domains protein 2	FHL2	0.082046	2.17289	-				19.6977	19.6527	19.6686	19.6304	19.7691	19.7066	19.7368	19.765
Q9Y2A7	Nck-associated protein 1	NCKAP1	-0.116017	2.17252	-				18.6152	18.5863	18.6337	18.5161	18.497	18.4658	18.4845	18.4399
Q9H160	Inhibitor of growth protein 2	ING2	-0.494754	2.17209	-				16.3463	16.2691	16.419	NaN	NaN	15.6849	15.8928	15.9724
Q13470	Non-receptor tyrosine-protein kinase TNK1	TNK1	0.283985	2.1716	-				15.147	15.1858	NaN	15.3335	15.5161	15.402	15.5413	15.5648
Q8WW12	PEST proteolytic signal-containing nuclear protein	PCNP	0.0774255	2.1707	-				19.2496	19.2516	19.1967	19.2241	19.3148	19.2932	19.2794	19.3443
Q9BRX2	Protein pelota homolog	PELO	0.101018	2.16818	-				18.239	18.2281	18.2173	18.3058	18.3081	18.3699	18.343	18.3733
Q12788	Transducin beta-like protein 3	TBL3	-0.129182	2.16713	-				20.5845	20.5964	20.6919	20.6798	20.5201	20.5435	20.5044	20.4679
Q9BQS8	FYVE and coiled-coil domain-containing protein 1	FYCO1	0.138257	2.16607	-				17.1967	17.1649	17.1765	17.2856	17.3908	17.3666	17.3137	17.3056
Q9NWD8	Transmembrane protein 248	TMEM248	-0.165072	2.16582	-				15.3258	15.3139	15.2928	15.3418	15.1884	15.1241	15.242	15.0594
O75915	PRA1 family protein 3	ARL6IP5	-0.170198	2.16114	-			Endoplasmic reticulum	20.6592	20.602	20.7486	20.6795	20.5469	20.5448	20.4959	20.421
O96028	Histone-lysine N-methyltransferase NSD2	NSD2	-0.0781827	2.1593	-				17.9519	17.9543	18.003	17.9382	17.8891	17.9024	17.8984	17.8447
P11940	Polyadenylate-binding protein 1	PABPC1	0.0741496	2.15435	-				22.7667	22.777	22.7619	22.7941	22.8921	22.8318	22.8585	22.8138
Q99873	Protein arginine N-methyltransferase 1	PRMT1	-0.254573	2.15389	-				19.8166	19.8016	20.0515	19.9108	19.5715	19.6247	19.6889	19.677
P40763	Signal transducer and activator of transcription 3	STAT3	0.118834	2.15381	mito-interacting				18.207	18.3003	18.3148	18.2715	18.3566	18.4284	18.4154	18.3686
Q92841	Probable ATP-dependent RNA helicase DDX17	DDX17	0.12579	2.15337	-				21.7777	21.799	21.7356	21.8663	21.9507	21.8922	21.9433	21.8955
Q9NX00	Transmembrane protein 160	TMEM160	-0.246082	2.15278	-				17.512	17.734	17.5612	17.6235	17.3645	17.344	17.4618	17.2761
Q9BV86	N-terminal Xaa-Pro-Lys N-methyltransferase 1	NTMT1	0.133931	2.15206	-				20.0267	19.9606	19.9393	20.0804	20.1355	20.1102	20.1502	20.147
P06746	DNA polymerase beta	POLB	0.157075	2.1513	+	Matrix	Mitochondrial central dogma;mtDNA maintenance;mtDNA repair		15.9073	15.832	15.8252	15.7187	15.9686	15.9767	15.9726	15.9937
Q96NE9	FERM domain-containing protein 6	FRMD6	-0.157974	2.14873	-				13.9627	14.0044	13.918	14.0391	13.849	13.7781	13.8942	13.771
P58107	Epiplakin	EPPK1	-0.105346	2.14777	-				21.6033	21.6029	21.5956	21.5531	21.507	21.5346	21.4283	21.4637
Q9HCU8	DNA polymerase delta subunit 4	POLD4	0.334012	2.14771	-				15.003	15.0392	15.2113	15.1856	15.4556	15.4472	15.2766	15.5959
Q96BN2	Transcriptional adapter 1	TADA1	0.316431	2.14716	-				15.7712	15.7639	15.7017	15.7087	16.1646	15.8381	16.0439	16.1646
P40616	ADP-ribosylation factor-like protein 1	ARL1	-0.208138	2.14677	-				18.5726	18.7208	18.6137	18.5005	18.3381	18.4429	18.4251	18.3691
P05026	Sodium/potassium-transporting ATPase subunit beta-1	ATP1B1	-0.106312	2.14612	-				21.9573	21.9573	21.962	21.909	21.891	21.8107	21.7911	21.8675
O14980	Exportin-1	XPO1	-0.149466	2.14578	-				20.7283	20.717	20.7755	20.6222	20.5045	20.5742	20.5789	20.5877
P53794	Sodium/myo-inositol cotransporter	SLC5A3	-0.225745	2.14417					17.1473	17.1915	17.2122	17.0061	16.8172	16.9385	16.9438	16.9545
Q14669	E3 ubiquitin-protein ligase TRIP12	TRIP12	-0.0844522	2.14317	-				19.0094	19.0278	19.0607	19.0747	18.9622	18.9995	18.9326	18.9404
Q6PIW4	Fidgetin-like protein 1	FIGNL1	0.185429	2.13994	-				16.0542	16.199	16.0986	16.221	16.2818	16.309	16.3944	16.3292
Q04323	UBX domain-containing protein 1	UBXN1	0.0906048	2.13933	-				20.3298	20.3491	20.3399	20.3717	20.4956	20.4261	20.3957	20.4355
Q71RG4	Transmembrane and ubiquitin-like domain-containing protein 2	TMUB2	-0.246163	2.13881	-				15.9657	16.0421	16.0439	15.8139	15.7957	15.7278	15.65	15.7074
Q9NZ43	Vesicle transport protein USE1	USE1	-0.124967	2.1385	-				18.2041	18.2319	18.2718	18.2969	18.1879	18.0946	18.1381	18.0842
Q8N4Q0	Prostaglandin reductase 3	ZADH2	-0.116043	2.13833	+	unknown	Eicosanoid metabolism;Lipid metabolism;Metabolism		17.7191	17.717	17.8119	17.7419	17.6383	17.5969	17.6088	17.6817
P41227	N-alpha-acetyltransferase 10	NAA10	0.136909	2.13809	-				18.7662	18.7915	18.7335	18.7277	18.8245	18.8537	18.9382	18.9501
Q9P219	Protein Daple	CCDC88C	-0.447538	2.13799	-				12.8302	12.3848	12.5884	12.7923	12.1272	12.2894	12.1187	12.2703
Q9NW82	WD repeat-containing protein 70	WDR70	0.126525	2.1377	-				18.4901	18.4646	18.4065	18.4821	18.5962	18.5432	18.6559	18.5541
Q9H7B2	Ribosome production factor 2 homolog	RPF2	-0.141755	2.13657	-				18.2408	18.3818	18.3231	18.3456	18.1355	18.2284	18.1703	18.1901
Q9Y5L0	Transportin-3	TNPO3	-0.15835	2.1363	-				18.3313	18.2305	18.3639	18.3069	18.0756	18.1629	18.1503	18.2104
P27707	Deoxycytidine kinase	DCK	0.131158	2.13449	-				18.5266	18.613	18.5347	18.6041	18.6676	18.6702	18.7705	18.6947
Q6UXT9	Protein ABHD15	ABHD15	-0.262279	2.134	-				15.045	14.8461	15.0603	14.8543	14.7006	14.6812	14.6133	14.7615
Q9H6A9	Pecanex-like protein 3	PCNX3	-0.18416	2.13305	-				16.4236	16.4372	16.3842	16.5094	16.2424	16.2217	16.1891	16.3646
O94979	Protein transport protein Sec31A	SEC31A	0.104801	2.13154	-				19.9689	19.9649	19.942	20.0527	20.0805	20.0696	20.0803	20.1173
P49815	Tuberin	TSC2	0.201823	2.13132	-				15.3798	15.2127	15.3251	15.1933	15.5472	15.4475	15.4818	15.4416
Q16204	Coiled-coil domain-containing protein 6	CCDC6	0.085443	2.13131	-				18.1385	18.1514	18.1022	18.1675	18.2493	18.185	18.2121	18.2549
Q9BVV7	Mitochondrial import inner membrane translocase subunit Tim21	TIMM21	-0.0954437	2.13124	+	MIM	Mitochondrial central dogma;CIV assembly factors;Complex IV;OXPHOS;OXPHOS assembly factors;Protein import and sorting;Protein import, sorting and homeostasis;TIM23 presequence pathway;Translation;Translation factors		17.8737	17.8392	17.8898	17.8356	17.7459	17.7318	17.7563	17.8224
Q92879	CUGBP Elav-like family member 1	CELF1	0.154213	2.12989	-				20.3112	20.2787	20.3403	20.4186	20.5177	20.4761	20.5427	20.4291
O00712	Nuclear factor 1 B-type	NFIB	0.160851	2.12586	-				16.403	16.3391	16.4184	16.414	16.4609	16.5338	16.6151	16.6081
O00571	ATP-dependent RNA helicase DDX3X	DDX3X	0.081089	2.12579	-				23.9396	23.9158	23.9448	24.0068	24.0147	24.0317	24.0428	24.0422
Q08AF3	Schlafen family member 5	SLFN5	0.148279	2.12466	-				16.6421	16.6284	16.5576	16.573	16.7144	16.6778	16.8081	16.7938
Q9HAH7	Probable fibrosin-1	FBRS	0.578238	2.12348	-				15.2953	15.6617	15.5399	NaN	16.1598	16.0529	16.0188	NaN
P50443	Sulfate transporter	SLC26A2	-0.138538	2.12302	-				17.451	17.5232	17.4597	17.4178	17.3521	17.3796	17.3117	17.254
Q12972	Nuclear inhibitor of protein phosphatase 1	PPP1R8	0.0938835	2.12137	-				17.7302	17.7587	17.7494	17.6607	17.8067	17.8438	17.8159	17.8081
P69905	Hemoglobin subunit alpha	HBA1	0.124124	2.11961					22.4033	22.4719	22.5042	22.4989	22.5445	22.5724	22.635	22.623
P40937	Replication factor C subunit 5	RFC5	-0.0523	2.11887	-				18.6494	18.7028	18.6701	18.6858	18.6309	18.6403	18.6186	18.6091
P14618	Pyruvate kinase PKM	PKM	0.150109	2.11797	-				26.3339	26.2675	26.2643	26.4237	26.4768	26.4668	26.456	26.4902
Q9BY43	Charged multivesicular body protein 4a	CHMP4A	0.0681162	2.1174	-				18.71	18.6938	18.6597	18.6405	18.7234	18.7514	18.7537	18.748
Q8WX93	Palladin	PALLD	0.117755	2.11739	-				19.9526	20.0065	19.9053	20.0177	20.0742	20.0659	20.0813	20.1317
Q9BPZ3	Polyadenylate-binding protein-interacting protein 2	PAIP2	0.237585	2.11655	-				18.5211	18.4353	18.3372	18.262	18.6846	18.5996	18.5921	18.6296
Q8IXI1	Mitochondrial Rho GTPase 2	RHOT2	-0.0877242	2.11583	+	MOM	Calcium homeostasis;EF hand proteins;Mitochondrial dynamics and surveillance;Signaling;Trafficking		19.3077	19.3027	19.3184	19.3691	19.2493	19.2765	19.2168	19.2044
P23246	Splicing factor, proline- and glutamine-rich	SFPQ	0.0584841	2.11455	-				23.3698	23.3939	23.3935	23.3615	23.4406	23.4662	23.4399	23.4059
Q92963	GTP-binding protein Rit1	RIT1	0.364535	2.11427	-				15.2542	14.8993	14.8785	15.1362	15.4045	15.3918	15.3854	15.4447
O94842	TOX high mobility group box family member 4	TOX4	0.0869327	2.11217	-				18.5566	18.6069	18.5602	18.593	18.7156	18.6311	18.6702	18.6474
Q9NZ53	Podocalyxin-like protein 2	PODXL2	-0.273056	2.11159	-				17.5774	17.5566	17.5135	17.368	17.3188	17.2886	17.0888	17.227
P47813	Eukaryotic translation initiation factor 1A, X-chromosomal	EIF1AX	0.207207	2.10931	-				19.4364	19.3138	19.2632	19.4578	19.5181	19.5757	19.5715	19.6347
Q08752	Peptidyl-prolyl cis-trans isomerase D	PPID	0.0911002	2.10831	-				19.8313	19.8214	19.7801	19.7436	19.8653	19.865	19.9059	19.9045
Q15427	Splicing factor 3B subunit 4	SF3B4	0.0892081	2.10752	-				20.7264	20.7466	20.8045	20.8017	20.883	20.8595	20.8655	20.8282
P50914	60S ribosomal protein L14	RPL14	0.156058	2.1044	-			Endoplasmic reticulum, Cytosol	23.2819	23.299	23.2785	23.4266	23.486	23.4524	23.5264	23.4454
Q86W92	Liprin-beta-1	PPFIBP1	0.0751305	2.10148	-				17.735	17.7495	17.7187	17.6908	17.7898	17.7641	17.8076	17.833
O94955	Rho-related BTB domain-containing protein 3	RHOBTB3	-0.260111	2.10085	-				16.7178	16.8432	16.6006	16.6363	16.3423	16.4108	16.5149	16.4894
P31153	S-adenosylmethionine synthase isoform type-2	MAT2A	0.102687	2.10025	-				21.1559	21.1888	21.1023	21.1884	21.2222	21.2513	21.3013	21.2713
P38435	Vitamin K-dependent gamma-carboxylase	GGCX	-0.184998	2.10018	-				19.728	19.6234	19.6086	19.5834	19.5482	19.435	19.4397	19.3805
O94808	Glutamine--fructose-6-phosphate aminotransferase [isomerizing] 2	GFPT2	0.210541	2.09838	-				17.4619	17.2931	17.4488	17.4681	17.5333	17.6929	17.6321	17.6557
Q9NZ32	Actin-related protein 10	ACTR10	-0.0478764	2.09806	-				16.6729	16.6274	16.6675	16.6437	16.5968	16.6025	16.6232	16.5975
P02461	Collagen alpha-1(III) chain	COL3A1	-0.129305	2.09678	-			Endoplasmic reticulum	19.4873	19.4445	19.4417	19.3366	19.2884	19.3235	19.2933	19.2877
Q9NZ08	Endoplasmic reticulum aminopeptidase 1	ERAP1	-0.163085	2.09466	-				18.2973	18.2428	18.3283	18.2175	18.1274	18.1865	18.0934	18.0263
Q9Y3T6	R3H and coiled-coil domain-containing protein 1	R3HCC1	0.327462	2.09439	-				15.6927	15.4141	15.7092	15.4606	15.9691	15.8748	15.9312	15.8113
Q92616	eIF-2-alpha kinase activator GCN1	GCN1	-0.0892277	2.09421	-				20.3841	20.358	20.3675	20.3453	20.2192	20.3222	20.2699	20.2865
P50452	Serpin B8	SERPINB8	0.154401	2.09256	-				17.8599	17.7729	17.7892	17.9054	18.0067	18.0399	17.9229	17.9756
Q15393	Splicing factor 3B subunit 3	SF3B3	-0.0881615	2.0884	-				21.946	21.9361	22.0082	21.9687	21.8982	21.8837	21.8953	21.8292
O60879	Protein diaphanous homolog 2	DIAPH2	0.14514	2.08833	-			Endoplasmic reticulum, Vesicles	17.8674	17.8437	17.712	17.8203	17.9315	17.9953	17.9346	17.9625
O15118	NPC intracellular cholesterol transporter 1	NPC1	-0.12125	2.08722	-				19.5619	19.6226	19.6214	19.5194	19.4502	19.5084	19.4637	19.418
O95674	Phosphatidate cytidylyltransferase 2	CDS2	-0.128088	2.08606	-			Endoplasmic reticulum	15.7412	15.7915	15.7892	15.8376	15.6855	15.7176	15.5936	15.6505
Q16666	Gamma-interferon-inducible protein 16	IFI16	0.169628	2.08581	-				18.8484	18.8279	18.8697	18.9418	18.9579	19.0548	19.0223	19.1313
Q96EN8	Molybdenum cofactor sulfurase	MOCOS	0.222613	2.0858	-				16.0992	16.1835	16.1326	16.0929	16.3249	16.3123	16.5042	16.2572
Q96S66	Chloride channel CLIC-like protein 1	CLCC1	-0.158515	2.08573	-			Endoplasmic reticulum	18.3242	18.3516	18.4223	18.2907	18.2154	18.253	18.114	18.1724
P21281	V-type proton ATPase subunit B, brain isoform	ATP6V1B2	-0.0881734	2.08366	-				20.6955	20.6981	20.7545	20.7099	20.5789	20.6242	20.6354	20.6669
Q96EB6	NAD-dependent protein deacetylase sirtuin-1	SIRT1	0.277621	2.08202	-				16.3758	16.4841	16.4496	16.5999	16.9082	16.6913	16.6648	16.7556
O75150	E3 ubiquitin-protein ligase BRE1B	RNF40	0.0491681	2.08199	-				18.5735	18.5426	18.526	18.5319	18.6135	18.5819	18.5879	18.5874
Q01650	Large neutral amino acids transporter small subunit 1	SLC7A5	-0.0544081	2.08152	-				22.0231	22.0397	22.0305	22.0433	22.0083	21.9963	21.9602	21.9542
Q9H857	5'-nucleotidase domain-containing protein 2	NT5DC2	-0.171646	2.08055	+	Matrix	Metabolism;Nucleotide metabolism;Nucleotide synthesis and processing		18.346	18.4041	18.4769	18.3934	18.2607	18.2722	18.2728	18.1281
Q9NZN5	Rho guanine nucleotide exchange factor 12	ARHGEF12	0.075943	2.0793	-				15.9132	15.8711	15.8463	15.9044	15.9375	15.9397	15.9805	15.981
Q9BRB3	Phosphatidylinositol N-acetylglucosaminyltransferase subunit Q	PIGQ	-0.219769	2.07915	-				15.2472	15.3417	15.139	15.3334	15.0935	15.083	15.0514	14.9542
Q9H0W9	Ester hydrolase C11orf54	C11orf54	0.140801	2.07908	-				18.4778	18.4445	18.4455	18.5289	18.7009	18.5908	18.558	18.6102
P55039	Developmentally-regulated GTP-binding protein 2	DRG2	-0.189407	2.07895	-				18.2984	18.2343	18.2608	18.2929	17.9511	18.1019	18.1724	18.1033
Q9H1A4	Anaphase-promoting complex subunit 1	ANAPC1	-0.0565057	2.07615	-				17.5623	17.5876	17.5846	17.591	17.5283	17.5008	17.5604	17.5101
P08574	Cytochrome c1, heme protein, mitochondrial	CYC1	-0.143626	2.07509	+	MIM	CIII subunits;Complex III;Cytochromes;Electron carriers;Heme-containing proteins;Metabolism;Metals and cofactors;OXPHOS;OXPHOS subunits		22.0139	22.043	22.1546	22.1243	21.9687	21.9696	21.9195	21.9035
Q12882	Dihydropyrimidine dehydrogenase [NADP(+)]	DPYD	0.385722	2.07506	-				14.3443	14.4106	NaN	14.1774	14.6185	14.7438	14.7272	NaN
O75891	Cytosolic 10-formyltetrahydrofolate dehydrogenase	ALDH1L1	-0.310892	2.07477	+	Matrix	Folate and 1-C metabolism;Metabolism;Vitamin metabolism		15.5369	15.4922	NaN	15.6131	15.2662	15.2701	15.3377	15.0721
Q15653	NF-kappa-B inhibitor beta	NFKBIB	0.193528	2.07428	-				16.5882	16.6851	16.6878	16.7781	16.9375	16.9114	16.8732	16.7911
O60779	Thiamine transporter 1	SLC19A2	-0.327669	2.07327	-				NaN	16.104	16.0894	15.9308	15.707	15.7844	NaN	15.6498
P61009	Signal peptidase complex subunit 3	SPCS3	-0.203816	2.07067	-				19.0371	19.1211	19.2182	19.0666	18.807	18.9534	18.9572	18.9102
O95140	Mitofusin-2	MFN2	-0.110278	2.07065	+	MOM	Fusion;Mitochondrial dynamics and surveillance;Organelle contact sites		18.4894	18.494	18.5772	18.5052	18.3659	18.4115	18.4594	18.3879
Q9H4Z2	Zinc finger protein 335	ZNF335	0.524803	2.07056	-				13.6208	13.7113	13.8222	14.1744	14.5078	14.4007	14.3006	14.2189
Q9Y3Q8	TSC22 domain family protein 4	TSC22D4	0.171678	2.06939	-				16.5921	16.5336	16.6319	16.7133	16.8567	16.779	16.7785	16.7434
P0DPD7;P0DPD8	EEF1A lysine methyltransferase 4;EEF1AKMT4-ECE2 readthrough transcript protein	EEF1AKMT4;EEF1AKMT4-ECE2	0.339473	2.0682					16.2582	16.3206	16.1171	16.5064	16.6015	16.7477	16.6093	16.6016
Q09666	Neuroblast differentiation-associated protein AHNAK	AHNAK	-0.0971074	2.06778	-				23.9942	23.97	23.9453	24.0013	23.9198	23.9089	23.8232	23.8705
Q9NWS0	PIH1 domain-containing protein 1	PIH1D1	0.11195	2.06708	-				18.3491	18.3376	18.2648	18.3854	18.4756	18.4646	18.4318	18.4126
P30085	UMP-CMP kinase	CMPK1	0.168788	2.06682	-				19.4598	19.4366	19.2937	19.4562	19.6345	19.5708	19.5713	19.5449
Q9UL51	Potassium/sodium hyperpolarization-activated cyclic nucleotide-gated channel 2	HCN2	-0.257088	2.06567	-				13.8212	13.8199	13.893	13.9784	13.7298	13.6181	13.4692	13.667
O15431	High affinity copper uptake protein 1	SLC31A1	-0.427426	2.0647	-				17.7336	17.776	17.8356	17.4369	17.257	17.1326	17.4541	17.2287
Q8N0X4	Citramalyl-CoA lyase, mitochondrial	CLYBL	0.121656	2.064	+	Matrix	Carbohydrate metabolism;Itaconate metabolism;Metabolism		16.8181	16.7069	16.8212	16.8274	16.8857	16.9071	16.9487	16.9187
Q15785	Mitochondrial import receptor subunit TOM34	TOMM34	0.0779448	2.06364	+	MOM	Protein import, sorting and homeostasis;Protein import and sorting;TOM		20.1107	20.0882	20.0644	20.0527	20.1408	20.1216	20.1744	20.1909
P67936	Tropomyosin alpha-4 chain	TPM4	0.151968	2.06315	-				22.3126	22.2508	22.1966	22.3692	22.4732	22.4181	22.4267	22.4191
Q15392	Delta(24)-sterol reductase	DHCR24	-0.314212	2.06274	-				19.5217	19.6192	19.7751	19.4072	19.2276	19.3351	19.2766	19.2271
P78381	UDP-galactose translocator	SLC35A2	-0.200125	2.06263	-				18.1655	18.1801	18.2661	18.1852	18.11	18.0446	17.9211	17.9208
Q96FN4	Copine-2	CPNE2	-0.152236	2.06091	-				17.1439	17.1866	17.2634	17.2011	17.0562	17.1075	16.9595	17.0628
Q86WJ1	Chromodomain-helicase-DNA-binding protein 1-like	CHD1L	0.424837	2.06074	-				16.0669	15.7374	15.6976	16.0043	16.4386	16.3447	16.2704	16.1519
O43688	Phospholipid phosphatase 2	PLPP2	-1.1586	2.05965	-				17.1404	17.401	17.6634	16.9833	15.5131	15.9519	16.3466	16.742
P48507	Glutamate--cysteine ligase regulatory subunit	GCLM	0.134521	2.05665	-				20.4098	20.3101	20.4159	20.3773	20.4425	20.5079	20.5546	20.5462
P02751	Fibronectin	FN1	-0.148626	2.05602	-				19.5007	19.5058	19.6025	19.4354	19.3122	19.3598	19.3921	19.3858
P13861	cAMP-dependent protein kinase type II-alpha regulatory subunit	PRKAR2A	0.1064	2.05551	-				19.8167	19.7852	19.8274	19.8456	19.86	19.9434	19.9192	19.9779
Q3SXM5	Inactive hydroxysteroid dehydrogenase-like protein 1	HSDL1	-0.257509	2.05535	+	unknown	0		16.5155	16.4498	16.6593	16.5356	16.3715	16.3104	16.3141	16.1343
Q8TD19	Serine/threonine-protein kinase Nek9	NEK9	0.0714154	2.05187	-				16.8632	16.797	16.8182	16.7836	16.8888	16.9058	16.8757	16.8774
Q96PU8	Protein quaking	QKI	0.197479	2.05122	-				18.2551	18.4021	18.2081	18.3818	18.482	18.469	18.5257	18.5604
Q9Y3B2	Exosome complex component CSL4	EXOSC1	0.0716996	2.04935	-				19.6185	19.6527	19.6006	19.6762	19.7162	19.7274	19.7015	19.6898
P54756	Ephrin type-A receptor 5	EPHA5	-0.199552	2.04815	-				16.3083	16.2688	16.4834	16.2688	16.1656	16.1282	16.1252	16.1122
P11171	Protein 4.1	EPB41	-0.117092	2.04675	-				22.7014	22.6446	22.7087	22.5785	22.5564	22.5282	22.545	22.5352
Q14643	Inositol 1,4,5-trisphosphate receptor type 1	ITPR1	-0.0968733	2.04618	-				19.6176	19.6502	19.7169	19.712	19.5747	19.6006	19.5694	19.5644
Q8IY67	Ribonucleoprotein PTB-binding 1	RAVER1	0.166843	2.04594	-				18.7883	18.8297	18.7344	18.9374	18.9725	18.9756	18.9998	19.0092
Q8WVM8	Sec1 family domain-containing protein 1	SCFD1	-0.0979347	2.04582	-				19.7499	19.7103	19.7651	19.7243	19.6901	19.6652	19.5988	19.6037
P62888	60S ribosomal protein L30	RPL30	0.142941	2.04517	-			Endoplasmic reticulum, Cytosol	23.0426	22.9643	23.0448	23.1449	23.2011	23.2018	23.194	23.1716
Q14151	Scaffold attachment factor B2	SAFB2	-0.0864868	2.04378	-				22.0051	22.0171	22.0163	22.0038	21.9756	21.9414	21.9091	21.8702
P47756	F-actin-capping protein subunit beta	CAPZB	0.0853739	2.04372	-				21.8424	21.7724	21.8502	21.8609	21.9355	21.9081	21.8921	21.9316
Q8NBZ7	UDP-glucuronic acid decarboxylase 1	UXS1	-0.17139	2.04362	-				16.6336	16.6598	16.7199	16.5741	16.3964	16.4458	16.5143	16.5454
P57088	Transmembrane protein 33	TMEM33	-0.192667	2.04304	-				19.0622	19.1358	19.1949	19.1559	19.0297	18.9809	18.9374	18.8302
Q9Y2X7	ARF GTPase-activating protein GIT1	GIT1	0.106211	2.04167	-				17.6867	17.6546	17.709	17.6029	17.7663	17.7529	17.7435	17.8154
O43808	Peroxisomal membrane protein PMP34	SLC25A17	-0.463892	2.04086	-				16.7285	16.6116	16.9681	16.7508	16.373	16.437	16.3814	16.0119
Q9H4B0	Probable tRNA N6-adenosine threonylcarbamoyltransferase, mitochondrial	OSGEPL1	-0.126251	2.04074	+	Matrix	Mitochondrial central dogma;mtRNA metabolism;mt-tRNA modifications		16.8181	16.8299	16.9166	16.9252	16.765	16.7703	16.7563	16.6932
Q08J23	RNA cytosine C(5)-methyltransferase NSUN2	NSUN2	0.0934539	2.03832	+	Matrix	Mitochondrial central dogma;mtRNA metabolism;mt-tRNA modifications		21.4545	21.498	21.4763	21.5073	21.5138	21.5857	21.6048	21.6055
Q9H4G0	Band 4.1-like protein 1	EPB41L1	-0.114909	2.03737	-				18.1246	18.0662	18.0462	17.9802	17.9419	17.9291	17.9309	17.9558
P55795	Heterogeneous nuclear ribonucleoprotein H2	HNRNPH2	0.191234	2.0356	-				21.0618	21.1947	21.07	21.1553	21.3429	21.3099	21.3882	21.2058
Q53HL2	Borealin	CDCA8	-0.105155	2.03492	-				19.5601	19.5944	19.5805	19.565	19.5145	19.497	19.3935	19.4744
Q9BXP5	Serrate RNA effector molecule homolog	SRRT	0.0472927	2.03453	-				21.2398	21.2065	21.2168	21.1887	21.2703	21.2531	21.2724	21.2453
P49773	Histidine triad nucleotide-binding protein 1	HINT1	0.133402	2.03277	+	unknown	Metabolism;Nucleotide metabolism;Nucleotide synthesis and processing		21.3193	21.2583	21.2186	21.3674	21.45	21.3877	21.4289	21.4305
P35754	Glutaredoxin-1	GLRX	0.176838	2.03216	-				18.1833	18.3929	18.2488	18.3138	18.4468	18.4978	18.4346	18.4669
Q15771	Ras-related protein Rab-30	RAB30	-0.518852	2.02924	-				17.4355	17.1507	17.509	16.9791	16.7969	16.8276	16.5678	16.8066
O15213	WD repeat-containing protein 46	WDR46	-0.0955219	2.02761	-				18.9019	18.9002	18.8833	18.9327	18.8554	18.8424	18.7711	18.767
Q5C9Z4	Nucleolar MIF4G domain-containing protein 1	NOM1	-0.129801	2.02756	-				16.3116	16.2211	16.2848	16.2127	16.1899	16.144	16.0817	16.0956
Q8TAA9	Vang-like protein 1	VANGL1	-0.115057	2.02605	-				18.6012	18.6256	18.7048	18.5664	18.5258	18.5204	18.4882	18.5034
P52597	Heterogeneous nuclear ribonucleoprotein F	HNRNPF	0.0781436	2.02465	-				22.1549	22.202	22.1587	22.198	22.3041	22.24	22.2532	22.2289
Q9UJY1	Heat shock protein beta-8	HSPB8	0.130369	2.02427	-				18.8604	18.8889	18.8895	18.9225	19.0162	18.9934	18.9615	19.1116
O14828	Secretory carrier-associated membrane protein 3	SCAMP3	-0.123192	2.02411	-				21.4017	21.4316	21.474	21.4464	21.3541	21.3704	21.2435	21.2929
O60266	Adenylate cyclase type 3	ADCY3	0.185388	2.02404	-				15.62	15.6475	15.7373	15.7185	15.8609	15.8728	15.965	15.7661
Q8N1S5	Zinc transporter ZIP11	SLC39A11	-0.276159	2.02351	-				16.8972	17.0325	17.0677	16.9106	16.853	16.7293	16.5744	16.6466
Q9NTJ5	Phosphatidylinositol-3-phosphatase SAC1	SACM1L	-0.132505	2.01954	-				20.214	20.2547	20.3115	20.3139	20.1348	20.1764	20.1827	20.0702
P52298	Nuclear cap-binding protein subunit 2	NCBP2	0.157569	2.01799	-				19.7898	19.7593	19.7231	19.8693	19.8982	19.9071	20.0227	19.9439
Q16658	Fascin	FSCN1	0.0979848	2.01716	-				22.8297	22.8347	22.8767	22.8589	22.8882	22.9336	22.9735	22.9966
Q3KR37	Protein Aster-B	GRAMD1B	-0.11	2.01627	-			Endoplasmic reticulum, Plasma membrane	17.498	17.4402	17.5077	17.3938	17.3184	17.3554	17.3791	17.3468
P10586	Receptor-type tyrosine-protein phosphatase F	PTPRF	-0.102946	2.01625	-				19.2195	19.2953	19.2408	19.2044	19.1816	19.1193	19.1528	19.0945
Q8NE71	ATP-binding cassette sub-family F member 1	ABCF1	0.097528	2.01583	-				20.3968	20.3887	20.3997	20.393	20.4331	20.4703	20.5114	20.5535
Q8WUD1	Ras-related protein Rab-2B	RAB2B	-0.164484	2.01203	-				16.5159	16.5454	16.6078	16.5962	16.3232	16.3531	16.4426	16.4886
Q9BYG5	Partitioning defective 6 homolog beta	PARD6B	0.181031	2.01069	-				15.8403	15.8938	15.7694	15.9812	16.0804	16.0076	16.0336	16.0872
Q92878	DNA repair protein RAD50	RAD50	0.0570841	2.00921	-				19.3142	19.2993	19.2817	19.2658	19.3757	19.3356	19.3534	19.3248
Q9NQA3	WAS protein family homolog 6	WASH6P	-0.292737	2.00862					14.5954	14.5024	14.4278	14.4612	14.4036	14.1913	14.1312	14.0898
O14684	Prostaglandin E synthase	PTGES	-0.330576	2.00739	-			Endoplasmic reticulum	19.2022	19.2914	19.3069	18.9497	18.9431	18.7976	18.8159	18.8714
Q9BRA2	Thioredoxin domain-containing protein 17	TXNDC17	0.106305	2.00736	-				21.0676	21.0296	21.025	21.1151	21.2068	21.1248	21.141	21.1898
Q02447	Transcription factor Sp3	SP3	0.112015	2.00685	-				17.0443	17.0409	16.9702	17.0424	17.1929	17.1566	17.1128	17.0836
O94973	AP-2 complex subunit alpha-2	AP2A2	-0.107903	2.00683	-				18.2848	18.2715	18.3718	18.3007	18.1803	18.1638	18.2041	18.2489
P27701	CD82 antigen	CD82	-0.614747	2.0046	-				16.2055	16.0389	16.3508	15.9277	15.1746	15.829	15.6	15.4602
P41236	Protein phosphatase inhibitor 2	PPP1R2	0.104459	2.00309	-				17.9497	17.9086	17.8657	17.9887	18.0427	18.0077	18.0288	18.0513
P0C0S5;Q71UI9	Histone H2A.Z;Histone H2A.V	H2AZ1;H2AZ2	0.511931	2.00307	-				23.7606	23.9904	23.6014	24.1424	24.4095	24.4442	24.4992	24.1897
Q9BXP2	Solute carrier family 12 member 9	SLC12A9	-0.153068	2.00228	-				17.8518	17.8288	17.8397	17.9336	17.7774	17.7487	17.6255	17.69
P0CJ78	Zinc finger protein 865	ZNF865	0.220865	2.00215	-				15.1688	15.2822	15.0727	15.0712	15.4583	15.3591	15.3037	15.3572
Q99590	Protein SCAF11	SCAF11	-0.113097	1.99823	-				19.1997	19.2917	19.315	19.2201	19.1676	19.1596	19.1104	19.1364
Q96QC0	Serine/threonine-protein phosphatase 1 regulatory subunit 10	PPP1R10	-0.0719142	1.99702	-				18.4728	18.4702	18.4843	18.4033	18.4046	18.3804	18.3792	18.3787
P12277	Creatine kinase B-type	CKB	0.100945	1.99563	-				22.7174	22.6932	22.6141	22.7037	22.7909	22.7436	22.7853	22.8123
P21333	Filamin-A	FLNA	0.071682	1.99556	-				25.0461	25.0163	24.9901	25.0539	25.0908	25.0657	25.1146	25.122
Q5VST6	Alpha/beta hydrolase domain-containing protein 17B	ABHD17B	-0.107238	1.99551	-				17.1876	17.2049	17.2304	17.1963	17.0846	17.1659	17.1067	17.0332
P09914	Interferon-induced protein with tetratricopeptide repeats 1	IFIT1	0.170089	1.99475	-				19.5687	19.6144	19.6062	19.5994	19.6436	19.7602	19.82	19.8452
P08581	Hepatocyte growth factor receptor	MET	-0.132775	1.99423	-				18.521	18.5263	18.6059	18.4595	18.3461	18.3815	18.4214	18.4325
Q9Y3I1	F-box only protein 7	FBXO7	-0.569474	1.99122	-				16.3104	16.3641	16.553	15.9901	NaN	15.8101	15.693	15.7017
P41208	Centrin-2	CETN2	-0.0876403	1.98759	-				18.0129	17.9643	17.9877	18.0054	17.8704	17.8724	17.9173	17.9596
P41250	Glycine--tRNA ligase	GARS1	0.135196	1.98751	+	Matrix	Mitochondrial central dogma;mt-tRNA synthetases;Translation		20.1384	20.1411	20.163	20.2393	20.2514	20.2655	20.3374	20.3683
P02679	Fibrinogen gamma chain	FGG	-0.403365	1.98501	-			Endoplasmic reticulum	16.2461	16.0961	15.9633	NaN	15.6711	15.7661	15.6581	NaN
Q15696	U2 small nuclear ribonucleoprotein auxiliary factor 35 kDa subunit-related protein 2	ZRSR2	-0.400598	1.98344	-				15.3001	15.3048	15.5494	15.1118	14.9097	14.7755	14.9012	15.0773
Q14767	Latent-transforming growth factor beta-binding protein 2	LTBP2	0.259634	1.9831	-				13.5891	13.4694	13.5123	13.5664	13.6407	13.9174	13.8863	13.7314
O60832	H/ACA ribonucleoprotein complex subunit DKC1	DKC1	-0.093184	1.98274	-				21.2997	21.321	21.3665	21.3846	21.2706	21.2778	21.2435	21.2071
Q9NYP7	Elongation of very long chain fatty acids protein 5	ELOVL5	-0.242584	1.98173	-			Endoplasmic reticulum	18.7526	18.5963	18.8358	18.826	18.5437	18.5959	18.4524	18.4484
P42330	Aldo-keto reductase family 1 member C3	AKR1C3	0.174974	1.98113	-			Nucleoplasm, Cytosol	20.6928	20.577	20.6376	20.7364	20.7473	20.8304	20.8649	20.901
Q9BQ04	RNA-binding protein 4B	RBM4B	0.0597811	1.98096	-				20.4505	20.4899	20.4985	20.5057	20.5274	20.5375	20.5765	20.5423
Q9Y6M5	Zinc transporter 1	SLC30A1	-0.105396	1.97693	-				20.9506	20.955	20.9253	20.9054	20.8776	20.8702	20.7758	20.7911
Q9UNW1	Multiple inositol polyphosphate phosphatase 1	MINPP1	-0.127594	1.97602	-				19.7122	19.7354	19.8002	19.6394	19.5749	19.5766	19.6128	19.6126
Q13286	Battenin	CLN3	-0.289135	1.97582	-				16.1001	16.0244	16.2185	15.9139	15.8427	15.8622	15.6707	15.7247
Q9UBS0	Ribosomal protein S6 kinase beta-2	RPS6KB2	0.166835	1.9758	-				16.0407	15.9715	16.0781	15.9901	16.2464	16.231	16.1944	16.0759
P10646	Tissue factor pathway inhibitor	TFPI	0.121625	1.97545	-				18.2596	18.2671	18.313	18.2639	18.4617	18.3927	18.4203	18.3154
Q13148	TAR DNA-binding protein 43	TARDBP	0.144917	1.9748	-				21.3873	21.3715	21.344	21.3313	21.4074	21.483	21.5769	21.5464
Q14692	Ribosome biogenesis protein BMS1 homolog	BMS1	-0.090776	1.97473	-				19.2848	19.3264	19.3545	19.3378	19.2396	19.2854	19.2262	19.1892
O14974	Protein phosphatase 1 regulatory subunit 12A	PPP1R12A	-0.0782747	1.97465	-				19.8133	19.8011	19.7933	19.7198	19.7108	19.7009	19.6946	19.7081
Q8TCT8	Signal peptide peptidase-like 2A	SPPL2A	0.112037	1.97312	-				18.5838	18.5968	18.498	18.583	18.732	18.6592	18.683	18.6356
P41223	Protein BUD31 homolog	BUD31	0.20806	1.97296	-				19.2472	19.3597	19.3767	19.4731	19.6219	19.6316	19.5426	19.4929
Q969E4	Transcription elongation factor A protein-like 3	TCEAL3	0.0633459	1.97254	-				16.4555	16.4572	16.4525	16.4119	16.4905	16.4787	16.5296	16.5317
Q00403	Transcription initiation factor IIB	GTF2B	0.103597	1.97215	-				17.7238	17.6673	17.7032	17.6281	17.7435	17.7602	17.8146	17.8186
P20338	Ras-related protein Rab-4A	RAB4A	-0.0848398	1.96857	-				17.5902	17.5354	17.5807	17.5454	17.4411	17.5049	17.5166	17.4498
Q8WUD6	Cholinephosphotransferase 1	CHPT1	-0.15988	1.96793	+	MIM	Lipid metabolism;Metabolism;Phospholipid metabolism		17.8659	17.8597	17.8083	17.8199	17.6499	17.5744	17.7529	17.7371
P61803	Dolichyl-diphosphooligosaccharide--protein glycosyltransferase subunit DAD1	DAD1	-0.304218	1.96744	-			Cytosol	18.8936	18.6967	18.9063	18.6758	18.6179	18.516	18.4743	18.3472
Q9H490	Phosphatidylinositol glycan anchor biosynthesis class U protein	PIGU	-0.347674	1.96729	-				17.0584	16.7113	16.9511	17.0266	16.6996	16.6583	16.466	16.5328
Q6PI78	Transmembrane protein 65	TMEM65	-0.187742	1.96718	+	MIM	0		18.9589	19.1078	19.1712	19.0642	18.8603	18.8858	18.9606	18.8445
Q9Y232	Chromodomain Y-like protein	CDYL	0.158665	1.96717	-				16.5342	16.6012	16.5869	16.6609	16.7404	16.6629	16.7921	16.8224
Q9NVX2	Notchless protein homolog 1	NLE1	0.0975804	1.96713	-				18.3771	18.4245	18.4401	18.4946	18.5167	18.5515	18.551	18.5074
Q9H3N1	Thioredoxin-related transmembrane protein 1	TMX1	-0.111097	1.96557	mito-interacting			Endoplasmic reticulum	21.7053	21.7304	21.8187	21.7224	21.6569	21.6641	21.6198	21.5916
Q14684	Ribosomal RNA processing protein 1 homolog B	RRP1B	-0.119236	1.96526	-				20.1267	20.1654	20.112	20.2033	20.0848	20.0642	20.008	19.9735
O14949	Cytochrome b-c1 complex subunit 8	UQCRQ	-0.125023	1.96502	+	MIM	CIII subunits;Complex III;OXPHOS;OXPHOS subunits		19.9825	19.8685	19.8797	19.8942	19.7559	19.7564	19.8485	19.7641
Q01167	Forkhead box protein K2	FOXK2	0.101988	1.96216	-				17.3276	17.3692	17.2986	17.3681	17.4927	17.4033	17.4682	17.4073
Q66K74	Microtubule-associated protein 1S	MAP1S	0.125154	1.95854	-				17.5579	17.6061	17.5737	17.5966	17.6145	17.7165	17.743	17.761
Q13641	Trophoblast glycoprotein	TPBG	0.0623436	1.95805	-				20.6764	20.6703	20.7077	20.6841	20.7809	20.7623	20.7308	20.7139
Q9GZZ1	N-alpha-acetyltransferase 50	NAA50	0.0999966	1.95723	-				19.337	19.3009	19.2926	19.3175	19.3422	19.405	19.4437	19.4572
Q9Y4H2	Insulin receptor substrate 2	IRS2	0.107042	1.95442	-				17.5433	17.5395	17.5969	17.4664	17.6151	17.63	17.6647	17.6645
Q8WWY3	U4/U6 small nuclear ribonucleoprotein Prp31	PRPF31	0.127833	1.95379	-				19.1708	19.2582	19.2359	19.3305	19.3669	19.3452	19.4016	19.3931
Q9Y2U8	Inner nuclear membrane protein Man1	LEMD3	-0.0903087	1.95146	-				18.2112	18.2428	18.2404	18.2644	18.2067	18.1626	18.1221	18.1062
Q9NNW5	WD repeat-containing protein 6	WDR6	-0.110007	1.95139	-				16.8944	16.9009	17.0101	16.9512	16.8624	16.8268	16.8346	16.7927
Q9UPQ3	Arf-GAP with GTPase, ANK repeat and PH domain-containing protein 1	AGAP1	-0.195372	1.95137	-				14.9635	14.7626	14.981	14.9318	14.7291	14.753	14.6574	14.7179
Q9Y6N7	Roundabout homolog 1	ROBO1	-0.231462	1.95046	-				17.7842	17.7332	17.8122	17.5483	17.5507	17.4339	17.4904	17.4771
P50502	Hsc70-interacting protein	ST13	0.117819	1.94951	-				22.1239	22.0541	22.0139	22.0903	22.2474	22.139	22.1905	22.1765
Q96P11	28S rRNA (cytosine-C(5))-methyltransferase	NSUN5	0.0840006	1.94902	-				17.6385	17.6685	17.6451	17.6939	17.7281	17.7083	17.7995	17.7462
O15260	Surfeit locus protein 4	SURF4	-0.346944	1.9482	-			Nuclear membrane, Endoplasmic reticulum, Golgi apparatus	20.1408	19.9031	20.1345	19.8953	19.805	19.7596	19.6051	19.5163
Q96B36	Proline-rich AKT1 substrate 1	AKT1S1	0.101804	1.94771	-				18.6794	18.6186	18.6003	18.6801	18.799	18.7414	18.7063	18.7389
Q9UHR4	Brain-specific angiogenesis inhibitor 1-associated protein 2-like protein 1	BAIAP2L1	0.0861187	1.94626	-				17.2551	17.2767	17.2509	17.2981	17.3839	17.3181	17.322	17.4014
Q9P246	Stromal interaction molecule 2	STIM2	-0.114808	1.94621	-				16.5535	16.6085	16.5108	16.5712	16.5122	16.4043	16.4138	16.4545
Q9Y619	Mitochondrial ornithine transporter 1	SLC25A15	-0.230408	1.94575	+	MIM	Amino acid metabolism;Metabolism;SLC25A family;Small molecule transport;Urea cycle		17.5162	17.6292	17.5778	17.4215	17.3013	17.2747	17.432	17.215
Q9NTZ6	RNA-binding protein 12	RBM12	0.0762224	1.94334	-				19.0117	18.9502	18.9794	18.9701	19.0078	19.0562	19.0881	19.0643
Q9Y2Y0	ADP-ribosylation factor-like protein 2-binding protein	ARL2BP	0.106428	1.94194	-				16.6112	16.5479	16.6215	16.6371	16.69	16.7743	16.673	16.706
Q8TCJ2	Dolichyl-diphosphooligosaccharide--protein glycosyltransferase subunit STT3B	STT3B	-0.114602	1.94132	-			Endoplasmic reticulum	20.1673	20.193	20.2485	20.2584	20.13	20.1449	20.0933	20.0407
O95210	Starch-binding domain-containing protein 1	STBD1	-0.173138	1.93967	-			Endoplasmic reticulum	17.0538	16.978	17.0614	16.92	16.7604	16.8079	16.9251	16.8271
P40429	60S ribosomal protein L13a	RPL13A	0.171008	1.93965	-				21.7254	21.7738	21.7355	21.9029	21.8866	21.9902	21.9906	21.9541
Q8N7R7	Cyclin-Y-like protein 1	CCNYL1	-0.287071	1.93867	-				15.1433	15.2511	15.4536	15.2479	15.0748	15.0551	14.8799	14.9378
O94927	HAUS augmin-like complex subunit 5	HAUS5	0.160646	1.9386	-				15.9396	16.108	16.0313	16.0804	16.2729	16.1938	16.1583	16.1769
Q9Y4I1	Unconventional myosin-Va	MYO5A	-0.114129	1.93856	-				17.0859	17.1169	17.0547	17.0598	16.9873	17.0029	16.8806	16.9901
P40938	Replication factor C subunit 3	RFC3	0.159795	1.93848	-				17.4011	17.5135	17.4783	17.5863	17.605	17.6285	17.6953	17.6895
Q8N9F7	Lysophospholipase D GDPD1	GDPD1	-0.173712	1.9381	-				16.4035	16.3283	16.5069	16.3323	16.268	16.2376	16.2181	16.1525
Q5TAQ9	DDB1- and CUL4-associated factor 8	DCAF8	0.126571	1.93778	-				17.4296	17.4974	17.4479	17.471	17.5223	17.5681	17.5864	17.6754
Q9NR56	Muscleblind-like protein 1	MBNL1	0.215171	1.93689	-				19.7088	19.7172	19.5335	19.782	19.9526	19.9155	19.8218	19.9123
Q9NUJ3	T-complex protein 11-like protein 1	TCP11L1	-0.234901	1.93637	-				16.6106	16.6076	16.7633	16.4901	16.3891	16.3891	16.2941	16.4598
P16455	Methylated-DNA--protein-cysteine methyltransferase	MGMT	0.152226	1.93593	-				16.6721	16.5877	16.5693	16.5575	16.7629	16.7963	16.7863	16.6501
Q8IWA0	WD repeat-containing protein 75	WDR75	-0.179132	1.93471	-				18.7156	18.7476	18.9332	18.8224	18.647	18.6484	18.6071	18.5997
Q9BTV4	Transmembrane protein 43	TMEM43	-0.106776	1.93283	-				20.747	20.8194	20.8436	20.8194	20.7103	20.7122	20.7397	20.64
P33552	Cyclin-dependent kinases regulatory subunit 2	CKS2	0.131861	1.93265	-				17.3778	17.3396	17.3703	17.3052	17.412	17.4361	17.5446	17.5278
Q9H3G5	Probable serine carboxypeptidase CPVL	CPVL	0.190179	1.93254	-			Endoplasmic reticulum	17.7799	17.6716	17.7968	17.8675	17.9953	17.9259	18.0536	17.9017
P55036	26S proteasome non-ATPase regulatory subunit 4	PSMD4	0.0958557	1.93144	-				19.1442	19.118	19.0328	19.1236	19.1929	19.1926	19.1846	19.232
P18754	Regulator of chromosome condensation	RCC1	0.0900855	1.92915	-				21.6683	21.6787	21.6419	21.7559	21.7913	21.7756	21.7762	21.762
Q99615	DnaJ homolog subfamily C member 7	DNAJC7	0.0987406	1.9275	-				19.2109	19.2458	19.2357	19.2219	19.296	19.2719	19.3525	19.389
Q92759	General transcription factor IIH subunit 4	GTF2H4	-0.237925	1.92702	-				16.9891	16.9061	17.1517	16.8448	16.7232	16.7472	16.7363	16.7333
O14966	Ras-related protein Rab-7L1	RAB29	-0.162756	1.92643	-				17.9658	17.9462	18.0995	17.9552	17.7791	17.8149	17.8128	17.9088
Q9Y6E0	Serine/threonine-protein kinase 24	STK24	0.0724573	1.92362	-				18.7851	18.7566	18.7735	18.7299	18.8338	18.7964	18.8284	18.8764
Q92621	Nuclear pore complex protein Nup205	NUP205	-0.124626	1.9236	-				19.6957	19.6642	19.7642	19.7132	19.587	19.6531	19.583	19.5157
Q96PU5	E3 ubiquitin-protein ligase NEDD4-like	NEDD4L	-0.0783472	1.92349	-				18.0784	18.0401	18.1088	18.0543	18.0297	17.9775	17.956	18.0049
P11387	DNA topoisomerase 1	TOP1	0.0841231	1.91994	-				22.2666	22.2639	22.278	22.3505	22.389	22.3798	22.388	22.3387
P13929	Beta-enolase	ENO3	0.155483	1.91961	-				19.4396	19.4102	19.3303	19.4904	19.5392	19.518	19.5917	19.6437
Q8IWA4	Mitofusin-1	MFN1	-0.157896	1.91953	+	MOM	Fusion;Mitochondrial dynamics and surveillance;Organelle contact sites		18.054	18.1718	18.2261	18.1395	17.9149	18.0308	18.018	17.9961
P82979	SAP domain-containing ribonucleoprotein	SARNP	0.0665751	1.91943	-				21.0945	21.0423	21.0716	21.0291	21.1206	21.0955	21.1403	21.1473
P51809	Vesicle-associated membrane protein 7	VAMP7	-0.212836	1.91931	-				18.6239	18.5406	18.7941	18.5745	18.4139	18.4664	18.4336	18.3678
P54198	Protein HIRA	HIRA	-0.0846152	1.91842	-				16.4313	16.4479	16.3767	16.4713	16.3839	16.3448	16.3272	16.3328
P49137	MAP kinase-activated protein kinase 2	MAPKAPK2	0.103826	1.91729	-				16.6695	16.7087	16.6862	16.5904	16.7748	16.7793	16.7266	16.7893
O75110	Probable phospholipid-transporting ATPase IIA	ATP9A	-0.0828338	1.91681	-				18.4764	18.5184	18.5426	18.5703	18.4715	18.431	18.4565	18.4174
O60573	Eukaryotic translation initiation factor 4E type 2	EIF4E2	0.200841	1.91629	-				17.1847	17.1146	17.2532	17.1189	17.2673	17.3155	17.4638	17.4282
Q9NSC5	Homer protein homolog 3	HOMER3	0.139151	1.91388	-				16.3681	16.2652	16.2312	16.3684	16.4285	16.453	16.4149	16.4931
A6NCE7;Q9GZQ8	Microtubule-associated proteins 1A/1B light chain 3 beta 2;Microtubule-associated proteins 1A/1B light chain 3B	MAP1LC3B2;MAP1LC3B	-0.171833	1.91373	-				17.8628	17.9147	18.0237	17.8332	17.6677	17.7574	17.7407	17.7813
Q6V0I7	Protocadherin Fat 4	FAT4	-0.217511	1.91367	-				16.0943	15.9981	15.9928	16.0732	15.9758	15.8325	15.7366	15.7434
Q9NZJ6	Ubiquinone biosynthesis O-methyltransferase, mitochondrial	COQ3	-0.155666	1.91331	+	MIM	Coenzyme Q metabolism;Metabolism;Metals and cofactors		18.1264	17.9363	17.9769	17.9784	17.8879	17.8286	17.8314	17.8475
P52565	Rho GDP-dissociation inhibitor 1	ARHGDIA	0.0863547	1.91306	-				22.3179	22.2693	22.2763	22.3701	22.3972	22.3735	22.3992	22.409
P36639	7,8-dihydro-8-oxoguanine triphosphatase	NUDT1	0.162622	1.91286	-				18.27	18.2172	18.2863	18.2109	18.3115	18.3661	18.4817	18.4755
Q9H267	Vacuolar protein sorting-associated protein 33B	VPS33B	0.21433	1.91219	-				16.2955	16.3039	16.4616	16.5261	16.6095	16.6606	16.5698	16.6047
Q9H0E3	Histone deacetylase complex subunit SAP130	SAP130	0.103062	1.91062	-				17.1985	17.2599	17.3164	17.3154	17.3513	17.3861	17.3833	17.3817
P15407	Fos-related antigen 1	FOSL1	-0.252035	1.90966	-				NaN	15.3676	15.294	15.2041	15.0039	15.1525	15.0487	14.9409
Q14974	Importin subunit beta-1	KPNB1	-0.124564	1.9096	-				23.2794	23.2517	23.4017	23.3162	23.1594	23.1705	23.2074	23.2135
Q9UH65	Switch-associated protein 70	SWAP70	0.0734668	1.90852	-				18.7134	18.7085	18.6513	18.6882	18.7812	18.7188	18.7847	18.7705
Q99417	c-Myc-binding protein	MYCBP	0.0960455	1.90848	-				19.4882	19.492	19.3769	19.4593	19.5456	19.5514	19.5634	19.5402
Q9NR12	PDZ and LIM domain protein 7	PDLIM7	0.124081	1.90755	-				21.4949	21.4733	21.3531	21.4311	21.5653	21.5323	21.5453	21.6059
Q96S44	EKC/KEOPS complex subunit TP53RK	TP53RK	0.108743	1.90585	-				17.8004	17.7889	17.8929	17.8197	17.8945	17.9049	17.9643	17.9732
P46109	Crk-like protein	CRKL	0.103608	1.90424	-				18.5539	18.6579	18.5917	18.5766	18.6553	18.6824	18.7131	18.7438
Q00973	Beta-1,4 N-acetylgalactosaminyltransferase 1	B4GALNT1	0.180191	1.90407	-				16.5312	16.5586	16.4742	16.5603	16.7107	16.8137	16.7341	16.5866
Q9UK22	F-box only protein 2	FBXO2	0.269584	1.90346	-				16.0043	15.977	15.7763	16.0337	16.1635	16.1114	16.2616	16.3332
Q32NB8	CDP-diacylglycerol--glycerol-3-phosphate 3-phosphatidyltransferase, mitochondrial	PGS1	-0.185261	1.90204	+	MIM	Cardiolipin synthesis;Lipid metabolism;Metabolism;Phospholipid metabolism		16.4107	16.3594	16.4932	16.3817	16.1768	16.2699	16.3251	16.1322
O43516	WAS/WASL-interacting protein family member 1	WIPF1	0.117228	1.90089	-				18.0413	18.0515	17.918	17.9564	18.1062	18.1016	18.0985	18.1299
P62269	40S ribosomal protein S18	RPS18	0.143292	1.90031	-				23.7995	23.7337	23.776	23.9106	23.9563	23.9505	23.9799	23.9064
P30520	Adenylosuccinate synthetase isozyme 2	ADSS2	0.0842381	1.90031	-				20.0845	20.0647	19.9951	20.0934	20.1374	20.1227	20.1503	20.1643
Q9Y4W2	Ribosomal biogenesis protein LAS1L	LAS1L	-0.0764542	1.89989	-				19.5004	19.5066	19.5897	19.5411	19.4389	19.4646	19.4731	19.4554
Q9UQ80	Proliferation-associated protein 2G4	PA2G4	0.0938549	1.89979	-				21.6044	21.533	21.5095	21.5699	21.627	21.6176	21.6559	21.6918
P0DPB6	DNA-directed RNA polymerases I and III subunit RPAC2	POLR1D	0.0206938	1.89945					19.3644	19.3715	19.3794	19.3629	19.3924	19.3968	19.3948	19.377
P63279	SUMO-conjugating enzyme UBC9	UBE2I	0.114522	1.89893	-				20.8292	20.9208	20.9093	20.921	20.944	21.0071	21.0545	21.0329
Q14CX7	N-alpha-acetyltransferase 25, NatB auxiliary subunit	NAA25	-0.183067	1.89804	-				17.3372	17.1791	17.2171	17.1471	16.9607	17.0142	17.0688	17.1044
O00160	Unconventional myosin-If	MYO1F	-0.351222	1.89737	-				17.8462	17.9463	18.0454	17.9494	NaN	17.4116	17.6508	17.7244
Q96BI1	Solute carrier family 22 member 18	SLC22A18	-0.398564	1.89681	-				16.6272	16.51	16.5654	16.2683	NaN	16.208	16.0145	16.06
Q9HAW4	Claspin	CLSPN	0.140992	1.89378	-				16.7459	16.837	16.7383	16.8246	17.0082	16.94	16.8664	16.8952
P11137	Microtubule-associated protein 2	MAP2	0.110846	1.89217	-				15.9805	15.9692	16.0463	16.0574	16.1429	16.067	16.1719	16.1149
Q12965	Unconventional myosin-Ie	MYO1E	-0.0747705	1.89076	-				19.7931	19.8319	19.8761	19.7944	19.7262	19.7461	19.7595	19.7646
C4AMC7;Q6VEQ5	Putative WAS protein family homolog 3;WAS protein family homolog 2	WASH3P;WASH2P	0.121134	1.89026					17.1597	17.1011	17.1094	17.1584	17.2171	17.2352	17.3451	17.2158
Q9HCG8	Pre-mRNA-splicing factor CWC22 homolog	CWC22	-0.214534	1.88954	-				17.6193	17.7841	17.7968	17.5708	17.4165	17.4935	17.4833	17.5196
Q92796	Disks large homolog 3	DLG3	0.165775	1.88651	-				17.2473	17.1668	17.0819	17.1178	17.4016	17.3001	17.3234	17.2519
O15042	U2 snRNP-associated SURP motif-containing protein	U2SURP	-0.0922709	1.88562	-				20.4017	20.4427	20.3957	20.376	20.3762	20.2939	20.3039	20.273
Q9Y333	U6 snRNA-associated Sm-like protein LSm2	LSM2	0.367532	1.88311	-				20.5235	20.393	20.4537	20.7977	20.7601	20.903	21.0285	20.9464
P49458	Signal recognition particle 9 kDa protein	SRP9	0.233441	1.88254	-				22.6351	22.5688	22.435	22.7435	22.8547	22.8489	22.8371	22.7754
P31689	DnaJ homolog subfamily A member 1	DNAJA1	0.185203	1.88234	-				21.0931	21.1149	21.0847	21.2193	21.2422	21.2806	21.4388	21.2913
P51648	Aldehyde dehydrogenase family 3 member A2	ALDH3A2	-0.11485	1.882	+	Membrane	Detoxification;Metabolism;ROS and glutathione metabolism	Endoplasmic reticulum, Cytosol	19.8462	19.8474	19.9322	19.9242	19.7959	19.8217	19.7571	19.716
O14646	Chromodomain-helicase-DNA-binding protein 1	CHD1	0.106087	1.88006	-				18.4715	18.4337	18.4459	18.5248	18.5896	18.5838	18.6168	18.51
Q13356	RING-type E3 ubiquitin-protein ligase PPIL2	PPIL2	0.129933	1.87831	-				16.8544	16.7568	16.7818	16.815	16.9674	16.9415	16.9766	16.8421
Q9Y3U8	60S ribosomal protein L36	RPL36	0.232783	1.87697	-				22.3491	22.3344	22.139	22.45	22.5218	22.5832	22.5753	22.5234
Q14687	Genetic suppressor element 1	GSE1	0.109495	1.87621	-				15.9131	15.954	15.8401	15.8579	16.0339	16.0292	15.9697	15.9703
Q4G0I0	Protein CCSMST1	CCSMST1	-0.214611	1.87523	+	IMS	0		NaN	15.3981	15.4957	15.317	15.1639	15.2778	15.185	15.1292
Q9BZX2	Uridine-cytidine kinase 2	UCK2	0.13594	1.87472	-				19.2065	19.2076	19.2551	19.3138	19.301	19.382	19.3996	19.4441
Q9BWN1	Proline-rich protein 14	PRR14	0.15801	1.87471	-				16.5758	16.5048	16.5371	16.4476	16.7554	16.7163	16.6231	16.6026
Q9UNF0	Protein kinase C and casein kinase substrate in neurons protein 2	PACSIN2	0.0942039	1.87456	-				18.8288	18.8192	18.803	18.7409	18.8488	18.8773	18.9079	18.9348
Q8N2F6	Armadillo repeat-containing protein 10	ARMC10	-0.0918188	1.87268	+	MOM	Fission;Mitochondrial dynamics and surveillance;Trafficking		18.642	18.5743	18.6744	18.657	18.5513	18.5842	18.5158	18.5291
Q5T7V8	RAB6-interacting golgin	GORAB	0.15715	1.87251	-				16.747	16.6645	16.6786	16.7954	16.9724	16.8758	16.8496	16.8164
P40425	Pre-B-cell leukemia transcription factor 2	PBX2	0.261851	1.87245	-				16.4021	16.4443	16.3665	16.6011	16.7594	16.6806	16.8397	16.5816
Q12769	Nuclear pore complex protein Nup160	NUP160	-0.168509	1.87064	-				19.7273	19.7007	19.8844	19.7894	19.5828	19.669	19.6289	19.547
Q5VTR2	E3 ubiquitin-protein ligase BRE1A	RNF20	0.096642	1.86962	-				19.2477	19.2249	19.1664	19.1608	19.2731	19.27	19.3472	19.2962
P41221	Protein Wnt-5a	WNT5A	0.145203	1.86847	-				19.1135	19.1879	19.2143	19.3011	19.3073	19.3404	19.3791	19.3707
P22694	cAMP-dependent protein kinase catalytic subunit beta	PRKACB	-0.111764	1.86677	-				17.6436	17.6999	17.6392	17.5865	17.4727	17.5528	17.5195	17.5771
Q9HB58	Sp110 nuclear body protein	SP110	-0.12499	1.86669	-				16.7484	16.8763	16.8781	16.7796	16.698	16.655	16.7109	16.7186
P53985	Monocarboxylate transporter 1	SLC16A1	-0.245568	1.86466	-				19.0612	19.127	19.2974	19.0196	18.9093	18.9422	18.7754	18.8961
Q9H204	Mediator of RNA polymerase II transcription subunit 28	MED28	-0.587269	1.86409	-				15.895	15.5443	15.9106	15.577	15.2035	15.3849	14.7454	15.2441
Q9C0D9	Ethanolaminephosphotransferase 1	SELENOI	-0.400419	1.86321	-				17.6488	17.3569	17.757	17.3002	17.0602	17.2118	17.0696	17.1196
P62753	40S ribosomal protein S6	RPS6	0.179189	1.86267	-			Endoplasmic reticulum, Cytosol	22.6951	22.6655	22.5422	22.784	22.8752	22.8454	22.8707	22.8122
Q13111	Chromatin assembly factor 1 subunit A	CHAF1A	-0.0952034	1.8619	-				20.563	20.6007	20.5755	20.5458	20.5313	20.497	20.4621	20.4137
P43487	Ran-specific GTPase-activating protein	RANBP1	0.0896258	1.86177	-				21.6103	21.5639	21.5018	21.5376	21.6685	21.6149	21.6299	21.6589
Q6ZT21	Transmembrane protein with metallophosphoesterase domain	TMPPE	-0.335612	1.86166	-				14.3334	14.5642	14.727	14.4901	14.1913	14.3252	14.1907	14.0651
Q8NI36	WD repeat-containing protein 36	WDR36	-0.135345	1.86138	-				20.6349	20.6884	20.7445	20.729	20.5762	20.6337	20.5612	20.4843
Q52LJ0	Protein FAM98B	FAM98B	0.0814538	1.85908	-				18.8569	18.8857	18.8837	18.8515	18.9259	18.9023	18.9946	18.9808
P08238	Heat shock protein HSP 90-beta	HSP90AB1	0.146444	1.85802	-				25.785	25.7619	25.7456	25.8769	25.8839	25.8994	25.9507	26.0211
Q8IU81	Interferon regulatory factor 2-binding protein 1	IRF2BP1	0.0830841	1.85322	-				18.2344	18.1968	18.1592	18.1678	18.2999	18.2223	18.2888	18.2796
P62081	40S ribosomal protein S7	RPS7	0.12466	1.85295	-			Endoplasmic reticulum, Cytosol	23.4492	23.3835	23.3862	23.4858	23.5772	23.5992	23.5491	23.4777
Q5EB52	Mesoderm-specific transcript homolog protein	MEST	0.241599	1.85141	-				15.0791	15.2745	15.3277	15.4004	15.4792	15.5024	15.5543	15.5124
P42695	Condensin-2 complex subunit D3	NCAPD3	0.0749245	1.8513	-				18.975	18.9716	18.9096	18.9993	19.0445	19.0602	19.0412	19.0094
P23381	Tryptophan--tRNA ligase, cytoplasmic	WARS1	0.0833325	1.85122	-				19.9956	20.0379	19.9962	20.0771	20.1164	20.0683	20.1194	20.136
Q96GC9	Vacuole membrane protein 1	VMP1	-0.334788	1.84721	-			Endoplasmic reticulum	15.112	15.0602	15.0977	15.0408	15.0049	14.7655	14.566	14.6351
Q9H0E2	Toll-interacting protein	TOLLIP	0.0843	1.84608	-				18.2186	18.2898	18.2668	18.3138	18.3687	18.3633	18.3154	18.3787
Q96HI0	Sentrin-specific protease 5	SENP5	-0.220865	1.84604	-				13.8247	13.9232	14.0183	13.7921	13.7358	13.648	13.7256	13.5655
P16278	Beta-galactosidase	GLB1	-0.0414777	1.84372	-				19.5229	19.5605	19.5531	19.5177	19.51	19.4884	19.5036	19.4862
Q9NYQ7	Cadherin EGF LAG seven-pass G-type receptor 3	CELSR3	0.373087	1.84276	-				13.1995	13.3509	13.4182	13.1679	13.388	13.7821	13.763	13.6958
O76061	Stanniocalcin-2	STC2	0.229441	1.84124	-			Endoplasmic reticulum	15.6605	15.7972	15.8125	15.6269	15.8959	15.9775	16.0788	15.8627
P33992	DNA replication licensing factor MCM5	MCM5	0.113966	1.83718	-				20.8148	20.8068	20.8368	20.9197	20.9062	20.9488	20.9702	21.0087
Q8WUY1	Protein THEM6	THEM6	-0.107037	1.83709	-				18.8207	18.8701	18.9515	18.8906	18.8028	18.7846	18.7879	18.7294
Q8NHW5	60S acidic ribosomal protein P0-like	RPLP0P6	-0.33374	1.83613					NaN	15.6235	15.9334	15.6531	15.3988	15.3368	15.3839	15.4922
Q13724	Mannosyl-oligosaccharide glucosidase	MOGS	-0.106817	1.83566	-			Endoplasmic reticulum	19.4887	19.4814	19.5081	19.4454	19.4447	19.3826	19.3632	19.3059
Q13895	Bystin	BYSL	-0.121394	1.83566	-				18.7414	18.7624	18.8422	18.7443	18.6652	18.7041	18.6589	18.5765
Q9Y3C8	Ubiquitin-fold modifier-conjugating enzyme 1	UFC1	0.149627	1.83469	-				17.3151	17.3775	17.3227	17.4864	17.4759	17.5221	17.5309	17.5714
Q9H8G2	Caspase activity and apoptosis inhibitor 1	CAAP1	-0.0762997	1.83427	-				17.3091	17.3287	17.363	17.3206	17.2714	17.2815	17.2663	17.197
O75592	E3 ubiquitin-protein ligase MYCBP2	MYCBP2	0.0400596	1.83425	-				18.099	18.09	18.0796	18.0937	18.1363	18.1593	18.1096	18.1174
Q6EMK4	Vasorin	VASN	-0.0970716	1.83404	-				18.9917	19.0078	18.9929	18.992	18.9703	18.8469	18.8605	18.9184
Q15027	Arf-GAP with coiled-coil, ANK repeat and PH domain-containing protein 1	ACAP1	0.203384	1.83237	-				18.0502	17.9956	17.9012	18.1599	18.2909	18.2408	18.2247	18.164
O75643	U5 small nuclear ribonucleoprotein 200 kDa helicase	SNRNP200	-0.109259	1.83159	-				21.5803	21.6093	21.6764	21.633	21.4861	21.5479	21.567	21.4609
Q9Y314	Nitric oxide synthase-interacting protein	NOSIP	0.0890665	1.83039	-				19.6653	19.6974	19.7145	19.6142	19.7796	19.7226	19.7589	19.7865
O00629	Importin subunit alpha-3	KPNA4	-0.134	1.82901	-				18.8892	18.7719	18.8978	18.8276	18.6828	18.7353	18.7755	18.6569
Q9Y6X8	Zinc fingers and homeoboxes protein 2	ZHX2	0.348855	1.82866	-				15.2713	15.3739	15.1453	15.602	15.7356	15.6262	15.7785	15.6476
P48637	Glutathione synthetase	GSS	0.0946479	1.82832	-				19.8615	19.8904	19.8567	19.8645	19.9172	19.9162	19.9996	20.0187
P42677	40S ribosomal protein S27	RPS27	0.152579	1.82684	-			Endoplasmic reticulum, Cytosol	19.9962	19.9729	19.9448	20.1261	20.1184	20.2147	20.1739	20.1432
Q9NS15	Latent-transforming growth factor beta-binding protein 3	LTBP3	0.291509	1.82655	-				13.9339	14.0975	14.2006	14.2137	NaN	14.4444	14.416	14.3484
Q8IUW5	RELT-like protein 1	RELL1	0.462149	1.82626	-				15.5822	15.6786	15.5773	15.8307	16.2035	16.3618	16.1711	15.781
Q9BYJ9	YTH domain-containing family protein 1	YTHDF1	0.179666	1.82598	-				16.1009	15.9562	15.9781	15.8889	16.078	16.1589	16.2102	16.1956
Q9Y3P9	Rab GTPase-activating protein 1	RABGAP1	0.0779686	1.82525	-				17.2986	17.3237	17.2562	17.3291	17.3338	17.4031	17.4004	17.3823
Q53R41	FAST kinase domain-containing protein 1, mitochondrial	FASTKD1	-0.187196	1.82404	+	Matrix	Mitochondrial central dogma;mtRNA granules;mtRNA metabolism;mtRNA stability and decay;Polycistronic mtRNA processing		16.4951	16.3702	16.6123	16.5519	16.3301	16.3408	16.2601	16.3497
P30047	GTP cyclohydrolase 1 feedback regulatory protein	GCHFR	0.227876	1.82264	-				15.7734	15.6219	15.762	15.8534	15.9651	15.87	16.1015	15.9857
P10768	S-formylglutathione hydrolase	ESD	0.137069	1.82233	-				18.8308	18.7107	18.8013	18.8517	18.8821	18.8991	18.9805	18.9811
Q9Y5M8	Signal recognition particle receptor subunit beta	SRPRB	-0.129774	1.82231	-				19.9063	19.9202	19.9642	19.864	19.8082	19.8621	19.7516	19.7136
P08195	4F2 cell-surface antigen heavy chain	SLC3A2	-0.110068	1.82122	-				25.2663	25.2415	25.3188	25.2922	25.2157	25.2073	25.0928	25.1628
O60343	TBC1 domain family member 4	TBC1D4	0.0983806	1.82115	-				18.1885	18.2871	18.2094	18.1599	18.3278	18.3171	18.3142	18.2794
P33993	DNA replication licensing factor MCM7	MCM7	0.131087	1.81941	-				20.9677	20.9975	20.9895	21.0774	21.0654	21.1124	21.1972	21.1816
Q9UPN9	E3 ubiquitin-protein ligase TRIM33	TRIM33	0.11411	1.81705	-				17.1255	17.1048	17.07	17.0771	17.1655	17.1503	17.2311	17.2868
Q8TBP6	Solute carrier family 25 member 40	SLC25A40	-0.258175	1.81607	+	MIM	SLC25A family;Small molecule transport		16.0898	15.8003	16.0556	15.921	15.6912	15.7085	15.8112	15.6232
Q9NTI5	Sister chromatid cohesion protein PDS5 homolog B	PDS5B	-0.0483708	1.81554	-				18.0161	18.045	18.0631	18.05	18.0144	18.0117	17.9817	17.9729
Q9Y305	Acyl-coenzyme A thioesterase 9, mitochondrial	ACOT9	-0.0702415	1.81531	+	MIM	Lipid metabolism;Metabolism		20.3386	20.3492	20.3424	20.3979	20.298	20.3089	20.3001	20.2401
O95159	Zinc finger protein-like 1	ZFPL1	-0.0648894	1.8136	-				19.6254	19.5985	19.5767	19.5502	19.5257	19.5188	19.5498	19.4968
Q13643	Four and a half LIM domains protein 3	FHL3	0.0914249	1.8134	-				18.5989	18.5709	18.6415	18.5402	18.6958	18.6395	18.666	18.7158
P22626	Heterogeneous nuclear ribonucleoproteins A2/B1	HNRNPA2B1	0.185761	1.81125	-				25.1765	25.2381	25.2152	25.4031	25.4935	25.4565	25.4482	25.3777
P51946	Cyclin-H	CCNH	-0.226011	1.8111	-				16.2575	16.2719	16.4645	16.3868	16.0201	16.1111	16.2435	16.1019
P54289	Voltage-dependent calcium channel subunit alpha-2/delta-1	CACNA2D1	-0.0826888	1.81094	-				20.306	20.3836	20.3882	20.3494	20.3202	20.2626	20.2488	20.2648
Q96I59	Probable asparagine--tRNA ligase, mitochondrial	NARS2	-0.175839	1.81055	+	Matrix	Mitochondrial central dogma;mt-tRNA synthetases;Translation		18.1188	18.1545	18.3132	18.1564	17.9404	18.0479	18.0692	17.982
Q96A57	Transmembrane protein 230	TMEM230	-0.166512	1.80952	-			Endoplasmic reticulum	17.7655	17.9478	17.9766	17.899	17.7618	17.7	17.7587	17.7023
P14621	Acylphosphatase-2	ACYP2	0.0712242	1.80899	-				17.0103	16.9766	17.0406	16.9707	17.0723	17.0505	17.0511	17.1092
P37268	Squalene synthase	FDFT1	-0.134066	1.80747	-			Endoplasmic reticulum	19.9642	20.0253	20.1145	19.978	19.8625	19.9429	19.8459	19.8945
Q9H061	Transmembrane protein 126A	TMEM126A	-0.137771	1.80727	+	MIM	CI assembly factors;Complex I;OXPHOS;OXPHOS assembly factors		18.3099	18.4037	18.4802	18.4003	18.1993	18.2834	18.3003	18.2601
Q0VDF9	Heat shock 70 kDa protein 14	HSPA14	0.268658	1.80717	-				18.0794	18.1884	18.1234	18.4243	18.4041	18.5048	18.4762	18.505
Q9UPY5	Cystine/glutamate transporter	SLC7A11	-0.210984	1.8066	-				18.1929	18.1632	18.2464	17.968	17.933	17.9679	17.9415	17.8841
O14657	Torsin-1B	TOR1B	-0.189816	1.80597	-				17.8263	17.8031	17.9754	17.8427	17.5529	17.7441	17.6832	17.708
Q8NBN3	Transmembrane protein 87A	TMEM87A	-0.187847	1.80379	-				18.3771	18.4747	18.5224	18.3306	18.138	18.2689	18.3005	18.246
Q15286	Ras-related protein Rab-35	RAB35	-0.0943484	1.80365	mito-interacting				18.5659	18.5009	18.5108	18.5935	18.4681	18.4729	18.456	18.3967
P56524	Histone deacetylase 4	HDAC4	0.130898	1.8029	-				16.6068	16.5438	16.6067	16.6725	16.8165	16.703	16.7483	16.6857
O94952	F-box only protein 21	FBXO21	0.218447	1.80223	-				15.4837	15.5938	15.3111	15.4614	15.7571	15.6893	15.6663	15.6111
O60256	Phosphoribosyl pyrophosphate synthase-associated protein 2	PRPSAP2	0.102252	1.80129	-				18.6792	18.6241	18.6197	18.6748	18.7238	18.6918	18.8007	18.7904
Q5JTH9	RRP12-like protein	RRP12	-0.182761	1.80005	-				20.0367	20.1225	20.0617	20.0812	20.0275	19.9052	19.8587	19.7797
Q13405	39S ribosomal protein L49, mitochondrial	MRPL49	-0.0652738	1.79929	+	Matrix	LSU;Mitochondrial central dogma;Mitochondrial ribosome;Translation		20.6656	20.6585	20.6932	20.6429	20.6087	20.6177	20.5507	20.6219
Q96HE9	Proline-rich protein 11	PRR11	-0.107654	1.79743	-			Endoplasmic reticulum	17.4713	17.4516	17.5269	17.5244	17.4302	17.4219	17.3754	17.3159
P41162	ETS translocation variant 3	ETV3	0.222854	1.79719	-				15.1837	15.2092	15.2937	15.388	15.5569	15.5453	15.348	15.5158
Q9ULC4	Malignant T-cell-amplified sequence 1	MCTS1	0.099463	1.79697	-				18.9333	18.858	18.8219	18.8511	18.9546	18.9767	18.9221	19.0088
Q9BSC4	Nucleolar protein 10	NOL10	-0.0996628	1.79669	-				18.3564	18.4354	18.4356	18.4944	18.3404	18.3498	18.3289	18.3041
O15228	Dihydroxyacetone phosphate acyltransferase	GNPAT	-0.0887699	1.79524	-				17.4291	17.5088	17.5462	17.4821	17.3895	17.4251	17.4155	17.381
Q13443	Disintegrin and metalloproteinase domain-containing protein 9	ADAM9	-0.102414	1.795	-			Vesicles	18.6299	18.7156	18.7428	18.6595	18.6155	18.5972	18.5362	18.5892
O00154	Cytosolic acyl coenzyme A thioester hydrolase	ACOT7	0.179055	1.79325	+	Matrix	Lipid metabolism;Metabolism		20.0334	20.0299	20.0547	20.12	20.1439	20.2353	20.198	20.3769
Q13951	Core-binding factor subunit beta	CBFB	0.12433	1.79299	-				19.1726	19.2815	19.1706	19.3105	19.383	19.3587	19.3495	19.3413
P62487	DNA-directed RNA polymerase II subunit RPB7	POLR2G	-0.189198	1.79159	-				17.9383	17.8666	17.9353	17.8306	17.595	17.667	17.8356	17.7165
O75533	Splicing factor 3B subunit 1	SF3B1	-0.0667219	1.79138	-				21.2242	21.2283	21.269	21.2078	21.1969	21.1871	21.1381	21.1403
Q9UNX3	60S ribosomal protein L26-like 1	RPL26L1	0.144802	1.7909	-			Endoplasmic reticulum, Cytosol	16.806	16.8911	16.7583	16.9203	16.9367	17.0181	17.0341	16.9662
P60866	40S ribosomal protein S20	RPS20	0.207136	1.79051	-			Endoplasmic reticulum, Cytosol	22.0764	22.1322	22.1163	22.2947	22.4553	22.3502	22.3812	22.2616
Q9BYX7	Putative beta-actin-like protein 3	POTEKP	0.796543	1.78858					18.3827	17.9912	17.9608	18.9566	19.2217	19.0212	19.2396	18.9949
Q9Y6A5	Transforming acidic coiled-coil-containing protein 3	TACC3	-0.131186	1.78828	-				17.1385	17.1118	17.16	16.9844	16.9581	16.9606	16.9805	16.9707
Q00688	Peptidyl-prolyl cis-trans isomerase FKBP3	FKBP3	0.096642	1.78744	-				20.5384	20.514	20.4228	20.5216	20.5808	20.5762	20.5913	20.6351
Q9BWU0	Kanadaptin	SLC4A1AP	0.0365586	1.78628	-				18.3154	18.3067	18.2818	18.2704	18.3356	18.33	18.3203	18.3346
Q05397	Focal adhesion kinase 1	PTK2	0.121317	1.78569	-				16.9135	16.9206	16.8461	16.9395	17.0323	16.9737	17.1101	16.9889
O95292	Vesicle-associated membrane protein-associated protein B/C	VAPB	-0.0789227	1.78569	mito-interacting			Endoplasmic reticulum	21.0387	21.0946	21.0691	21.0814	21.0524	20.9842	20.9715	20.9601
O75489	NADH dehydrogenase [ubiquinone] iron-sulfur protein 3, mitochondrial	NDUFS3	-0.0931954	1.78445	+	MIM	CI subunits;Complex I;OXPHOS;OXPHOS subunits		20.3434	20.3483	20.4371	20.3905	20.279	20.2585	20.27	20.339
Q86XI2	Condensin-2 complex subunit G2	NCAPG2	-0.217093	1.78435	-				16.9851	17.0317	17.0326	16.7637	16.7	16.7251	16.7548	16.7648
Q8NBF2	NHL repeat-containing protein 2	NHLRC2	0.094553	1.78434	-				17.0895	17.0667	17.0491	17.1471	17.2064	17.1299	17.215	17.1793
Q96RQ1	Endoplasmic reticulum-Golgi intermediate compartment protein 2	ERGIC2	-0.110769	1.78392	-				18.0008	17.9518	18.0654	17.9972	17.9123	17.9158	17.923	17.8209
O75909	Cyclin-K	CCNK	-0.0796943	1.78242	-				16.8573	16.8228	16.8012	16.8134	16.7634	16.7498	16.779	16.6837
Q92900	Regulator of nonsense transcripts 1	UPF1	0.0496526	1.78192	-				20.4762	20.4335	20.4859	20.4274	20.5032	20.501	20.514	20.5034
O75170	Serine/threonine-protein phosphatase 6 regulatory subunit 2	PPP6R2	0.201105	1.78157	-				16.3145	16.1431	16.2873	16.3687	16.4092	16.4242	16.5645	16.5201
P36406	E3 ubiquitin-protein ligase TRIM23	TRIM23	-0.297382	1.7804	-				19.4259	19.3361	19.4209	19.2849	19.2203	19.1156	18.8303	19.1119
P42166	Lamina-associated polypeptide 2, isoform alpha	TMPO	0.0371327	1.7769	-				20.6549	20.6595	20.6629	20.6217	20.6867	20.6993	20.6702	20.6913
P04899	Guanine nucleotide-binding protein G(i) subunit alpha-2	GNAI2	-0.0836363	1.77638	-				21.3908	21.3864	21.445	21.4654	21.3585	21.3576	21.3466	21.2905
Q9UPT9	Ubiquitin carboxyl-terminal hydrolase 22	USP22	-0.376356	1.77591	-				15.9296	15.5612	15.7087	15.7431	15.1326	15.4094	15.3493	15.5459
Q03154	Aminoacylase-1	ACY1	0.189829	1.7747	-				16.6069	16.7463	16.6276	16.822	16.8696	16.8658	16.9732	16.8537
Q92552	28S ribosomal protein S27, mitochondrial	MRPS27	-0.145272	1.77466	+	Matrix	Mitochondrial central dogma;Mitochondrial ribosome;SSU;Translation		20.4304	20.4676	20.5693	20.5002	20.3213	20.3825	20.4159	20.2668
Q8NHM5	Lysine-specific demethylase 2B	KDM2B	-0.177751	1.77317	-				15.3819	15.2595	15.339	15.2582	15.1491	15.1478	15.2225	15.0083
Q9Y5U9	Immediate early response 3-interacting protein 1	IER3IP1	-0.387582	1.77128	-			Endoplasmic reticulum	19.1149	19.2011	19.3116	18.7889	18.7094	18.6647	18.8223	18.6697
Q9NWK9	Box C/D snoRNA protein 1	ZNHIT6	0.238366	1.77127	-				15.6398	15.5427	15.3415	15.6203	15.7251	15.8239	15.736	15.8128
O95084	Serine protease 23	PRSS23	0.0893822	1.7691	-				17.6172	17.6245	17.6369	17.7145	17.7605	17.7494	17.7492	17.6916
Q8IW50	Protein FAM219A	FAM219A	-0.382282	1.76799	-				15.2098	14.9778	15.261	15.2863	14.9342	14.773	14.5485	14.9501
Q8N163	Cell cycle and apoptosis regulator protein 2	CCAR2	0.0583868	1.76761	-				20.8602	20.8214	20.8514	20.8992	20.9272	20.8936	20.9266	20.9184
Q15528	Mediator of RNA polymerase II transcription subunit 22	MED22	0.126923	1.76666	-				16.874	17.0075	16.9613	16.9066	17.0192	17.036	17.1337	17.0683
O60331	Phosphatidylinositol 4-phosphate 5-kinase type-1 gamma	PIP5K1C	-0.29526	1.76617	-				16.2716	16.3022	16.3606	16.1336	15.8079	15.8812	16.0611	16.1368
P41212	Transcription factor ETV6	ETV6	0.230932	1.76532	-				15.5356	15.7027	15.7476	15.6402	15.9112	15.9131	15.9899	15.7357
Q8N9Q2	Protein SREK1IP1	SREK1IP1	0.226575	1.76117	-				16.7091	16.7983	16.5466	16.8168	17.0273	16.9087	16.9603	16.8808
Q15797	Mothers against decapentaplegic homolog 1	SMAD1	0.102829	1.76074	-				16.7501	16.8893	16.7642	16.8164	16.9031	16.9126	16.9103	16.9053
Q13042	Cell division cycle protein 16 homolog	CDC16	-0.136221	1.76035	-				18.2865	18.2283	18.4029	18.2677	18.1862	18.1961	18.1401	18.1182
Q14119	Vascular endothelial zinc finger 1	VEZF1	0.0758696	1.76032	-				16.6768	16.7662	16.7679	16.7711	16.8244	16.823	16.8091	16.8289
Q9Y6A1	Protein O-mannosyl-transferase 1	POMT1	-0.261708	1.75995	-				14.898	14.6831	14.9285	14.6681	14.6357	14.5626	14.4782	14.4545
Q68DH5	G-protein coupled receptor-associated protein LMBRD2	LMBRD2	-0.180712	1.75977	-				16.6497	16.7208	16.7747	16.649	16.4028	16.4821	16.5898	16.5966
Q8TA86	Retinitis pigmentosa 9 protein	RP9	0.110927	1.75933	-				14.9673	15.0419	15.0395	15.1105	15.1679	15.1612	15.1751	15.0988
Q969V3	Nicalin	NCLN	-0.0666862	1.75898	-				19.8848	19.9093	19.9298	19.948	19.8637	19.8732	19.8625	19.8058
Q3ZCQ8	Mitochondrial import inner membrane translocase subunit TIM50	TIMM50	-0.115126	1.75823	+	MIM	Protein import, sorting and homeostasis;Protein import and sorting;TIM23 presequence pathway		20.9179	20.9249	20.9701	21.0381	20.9014	20.8489	20.8472	20.7929
Q9NP97	Dynein light chain roadblock-type 1	DYNLRB1	0.103803	1.75781	-				20.2912	20.1883	20.1812	20.2622	20.371	20.3217	20.2947	20.3507
P12036	Neurofilament heavy polypeptide	NEFH	0.413707	1.75696	-				14.9778	15.5384	15.4563	15.2396	15.7644	15.7042	15.661	15.7373
Q92626	Peroxidasin homolog	PXDN	0.0886936	1.75541	-				19.233	19.2888	19.316	19.3551	19.4123	19.3899	19.3702	19.3754
Q9Y3S2	Zinc finger protein 330	ZNF330	0.193877	1.75527	-				16.7945	16.6764	16.7269	16.88	16.9442	17.0751	16.9515	16.8826
Q70CQ3	Ubiquitin carboxyl-terminal hydrolase 30	USP30	-0.379706	1.75525	+	MOM	Protein import, sorting and homeostasis;Autophagy;Mitochondrial dynamics and surveillance;Mitophagy;Proteases;Protein homeostasis		14.176	14.316	14.4697	14.4758	14.1121	13.9671	13.722	14.1174
P13489	Ribonuclease inhibitor	RNH1	0.068543	1.7548	-				20.4551	20.3996	20.4454	20.4433	20.5008	20.4659	20.5015	20.5494
Q9H089	Large subunit GTPase 1 homolog	LSG1	0.0797968	1.75357	-				19.1705	19.2229	19.2149	19.1518	19.217	19.286	19.2856	19.2907
Q6UXI9	Nephronectin	NPNT	0.193667	1.75099	-				14.2442	14.1218	14.296	14.3276	14.5301	14.4235	14.4669	14.3438
Q9NZJ9	Diphosphoinositol polyphosphate phosphohydrolase 2	NUDT4	0.16497	1.75036	-				17.8089	17.7789	17.8657	17.9093	17.9273	17.9947	17.9769	18.1237
P20908	Collagen alpha-1(V) chain	COL5A1	-0.132777	1.74997	-				19.869	19.9789	20.0034	19.9075	19.8404	19.8149	19.729	19.8433
Q9NX55	Huntingtin-interacting protein K	HYPK	0.106937	1.74988	-				17.6474	17.6718	17.5848	17.7186	17.7607	17.718	17.7667	17.805
Q9NPH0	Lysophosphatidic acid phosphatase type 6	ACP6	-0.273288	1.74984	+	IMS	Lipid metabolism;Metabolism;Phospholipid metabolism		16.7679	16.6294	16.7749	16.6035	16.5778	16.499	16.2663	16.3393
P61769	Beta-2-microglobulin	B2M	0.171774	1.74825	-				22.2907	22.0894	22.1968	22.1583	22.4358	22.2841	22.3273	22.3751
Q6RW13	Type-1 angiotensin II receptor-associated protein	AGTRAP	-0.301413	1.74799	-				17.5872	17.4177	17.797	17.474	17.2871	17.3681	17.2423	17.1728
O43847	Nardilysin	NRDC	-0.161395	1.74756	+	Matrix	Protein import, sorting and homeostasis;Chaperones;Protein homeostasis;Protein import and sorting;Protein import, sorting and homeostasis		18.2458	18.2404	18.3258	18.1377	17.987	18.0764	18.109	18.1317
O95926	Pre-mRNA-splicing factor SYF2	SYF2	0.0848379	1.74642	-				17.4913	17.5367	17.4967	17.4544	17.6219	17.5892	17.5823	17.5249
Q6Y7W6	GRB10-interacting GYF protein 2	GIGYF2	0.0816216	1.74616	-				18.0639	18.0673	18.0511	18.0137	18.1017	18.0893	18.1864	18.145
Q53EP0	Fibronectin type III domain-containing protein 3B	FNDC3B	-0.0910711	1.74437	-			Endoplasmic reticulum	19.1048	19.0604	19.1409	19.0234	19.0226	18.9851	18.9657	18.9919
P62701	40S ribosomal protein S4, X isoform	RPS4X	0.145715	1.744	-				23.6226	23.5374	23.5278	23.6904	23.7543	23.7844	23.7498	23.6726
Q9BTX1	Nucleoporin NDC1	NDC1	-0.0625105	1.74343	-				18.9169	18.9058	18.9029	18.9356	18.8781	18.8717	18.8612	18.8
P58317	Zinc finger protein 121	ZNF121	0.143693	1.74078	-				14.7174	14.7598	14.8488	14.7377	14.9869	14.9424	14.8742	14.835
Q9H0C8	Integrin-linked kinase-associated serine/threonine phosphatase 2C	ILKAP	0.0866642	1.74057	-				18.0886	18.1594	18.0762	18.0506	18.1904	18.1782	18.1445	18.2085
Q6NYC1	Bifunctional arginine demethylase and lysyl-hydroxylase JMJD6	JMJD6	0.113384	1.73912	-				19.0504	19.1156	19.0749	19.1372	19.1499	19.1662	19.247	19.2686
O14972	Vacuolar protein sorting-associated protein 26C	VPS26C	0.271432	1.73746	-				16.5979	16.578	16.7187	16.7478	16.865	17.0046	16.7647	17.0939
P56199	Integrin alpha-1	ITGA1	0.0418711	1.73743	-			Endoplasmic reticulum	19.4426	19.4605	19.4839	19.4747	19.5246	19.5226	19.4908	19.4912
Q9C029	E3 ubiquitin-protein ligase TRIM7	TRIM7	-0.29264	1.73674	-				18.23	18.1383	18.0345	17.8195	17.7753	17.7356	17.7196	17.8213
Q9NX01	Thioredoxin-like protein 4B	TXNL4B	0.853808	1.73574	-				13.9954	14.7055	13.7796	NaN	14.956	14.9138	14.9667	15.2194
Q9P032	NADH dehydrogenase [ubiquinone] 1 alpha subcomplex assembly factor 4	NDUFAF4	-0.0827785	1.73327	+	MIM	CI assembly factors;Complex I;OXPHOS;OXPHOS assembly factors		19.469	19.4899	19.5103	19.5397	19.4115	19.4725	19.4233	19.3705
Q9C086	INO80 complex subunit B	INO80B	-0.124072	1.73156	-				16.4089	16.4045	16.4244	16.2826	16.2765	16.3036	16.2294	16.2145
Q8NFQ8	Torsin-1A-interacting protein 2	TOR1AIP2	-0.17051	1.73096	-			Endoplasmic reticulum	20.2239	20.315	20.3659	20.138	20.0891	20.1124	20.0416	20.1176
P35568	Insulin receptor substrate 1	IRS1	0.182057	1.73023	-				14.8961	14.6706	14.8823	14.8891	15.0176	15.004	15.0592	14.9856
P39019	40S ribosomal protein S19	RPS19	0.0674505	1.72968	-				21.7793	21.8256	21.7575	21.8065	21.8916	21.8222	21.8523	21.8726
Q96FH0	BLOC-1-related complex subunit 8	BORCS8	0.171349	1.72922	-				18.3611	18.4654	NaN	18.5271	18.6476	18.6769	18.5658	18.5998
Q9H6V9	Lipid droplet-associated hydrolase	LDAH	-0.3146	1.72917	-				17.0903	17.072	17.1714	16.7847	16.592	16.7257	16.7039	16.8384
O94822	E3 ubiquitin-protein ligase listerin	LTN1	-0.125206	1.72878	-				16.2855	16.2165	16.3169	16.3598	16.1973	16.1512	16.2208	16.1084
P01033	Metalloproteinase inhibitor 1	TIMP1	0.104167	1.72826	-				18.6932	18.7141	18.7401	18.6414	18.8763	18.7762	18.7771	18.7759
O14832	Phytanoyl-CoA dioxygenase, peroxisomal	PHYH	-0.250441	1.72795	+	Matrix	Lipid metabolism;Metabolism		16.8025	16.8002	16.7745	16.8789	16.412	16.4622	16.7249	16.6551
P42684	Tyrosine-protein kinase ABL2	ABL2	0.295749	1.72761	-				14.9595	14.8038	NaN	14.9107	15.239	15.3477	15.074	15.0876
Q9HD45	Transmembrane 9 superfamily member 3	TM9SF3	-0.150592	1.72722	-				20.6923	20.7522	20.8443	20.7076	20.6011	20.6374	20.6494	20.5061
Q9H7B4	Histone-lysine N-methyltransferase SMYD3	SMYD3	0.102975	1.72656	-				17.2402	17.2987	17.2671	17.2179	17.3295	17.3776	17.4259	17.3029
P29034	Protein S100-A2	S100A2	0.205967	1.72547	-				19.5034	19.6197	19.4221	19.7037	19.7398	19.766	19.7495	19.8176
Q9H2P0	Activity-dependent neuroprotector homeobox protein	ADNP	-0.0450287	1.72443	-				19.3248	19.3472	19.3579	19.3559	19.3117	19.2715	19.3272	19.2953
Q14186	Transcription factor Dp-1	TFDP1	0.255023	1.72409	-				16.0148	15.8659	15.9292	15.8135	16.1605	16.2551	16.2571	15.9709
Q14108	Lysosome membrane protein 2	SCARB2	-0.129081	1.72396	-				20.106	20.1003	20.1236	20.0689	20.0008	19.9595	20.053	19.8692
Q15113	Procollagen C-endopeptidase enhancer 1	PCOLCE	0.11658	1.7236	-				18.2066	18.1974	18.1401	18.2545	18.3633	18.3609	18.2931	18.2477
Q13596	Sorting nexin-1	SNX1	0.0746765	1.72305	-				19.8577	19.8572	19.7909	19.8176	19.9106	19.8826	19.8777	19.9511
Q9NZ45	CDGSH iron-sulfur domain-containing protein 1	CISD1	-0.0815854	1.72298	+	MOM	Fe-S cluster biosynthesis;Fe-S-containing proteins;Metabolism;Metals and cofactors		17.9943	18.0012	18.0464	18.0085	17.8667	17.9331	17.953	17.9712
Q2TAL8	Glutamine-rich protein 1	QRICH1	0.0879464	1.72281	-				17.3239	17.3727	17.3284	17.2793	17.3726	17.4265	17.3932	17.4637
Q9NYG2	Palmitoyltransferase ZDHHC3	ZDHHC3	-0.280002	1.72263	-				16.5551	16.5398	16.5933	16.3994	16.2861	16.418	16.0482	16.2154
P29218	Inositol monophosphatase 1	IMPA1	0.16503	1.72162	-				19.1916	19.2285	19.0429	19.2256	19.3035	19.3299	19.2981	19.4173
A2RRP1	Neuroblastoma-amplified sequence	NBAS	-0.134923	1.7213	-				17.6227	17.5883	17.6985	17.6923	17.5471	17.592	17.4711	17.4519
Q15056	Eukaryotic translation initiation factor 4H	EIF4H	-0.153836	1.72099	-				22.02	21.8827	22.0256	21.8996	21.7485	21.7868	21.7898	21.8875
P63146	Ubiquitin-conjugating enzyme E2 B	UBE2B	-0.210597	1.72064	-				16.0868	16.2711	16.1676	16.0181	15.8488	15.8883	15.9411	16.0229
O75477	Erlin-1	ERLIN1	-0.112545	1.72022	-			Endoplasmic reticulum	19.5101	19.6066	19.5596	19.4545	19.3933	19.4006	19.4467	19.44
P84085	ADP-ribosylation factor 5	ARF5	-0.241614	1.71664	+	unknown	0		17.6947	17.7829	17.8427	17.5459	17.4218	17.5113	17.5708	17.3959
Q05D32	CTD small phosphatase-like protein 2	CTDSPL2	-0.082612	1.71557	-				18.1639	18.2189	18.2481	18.1516	18.1063	18.1358	18.0805	18.1295
Q9NXR7	BRISC and BRCA1-A complex member 2	BABAM2	-0.254419	1.71538	-				17.6627	17.5451	17.6482	17.36	17.2611	17.2944	17.2312	17.4117
Q02978	Mitochondrial 2-oxoglutarate/malate carrier protein	SLC25A11	-0.173417	1.71454	+	MIM	Carbohydrate metabolism;Gluconeogenesis;Malate-aspartate shuttle;Metabolism;SLC25A family;Small molecule transport;TCA-associated		20.915	20.8983	21.0572	21.0769	20.7387	20.8129	20.8777	20.8246
P54619	5'-AMP-activated protein kinase subunit gamma-1	PRKAG1	-0.654788	1.71433	-				16.4705	16.1735	16.4122	NaN	15.4793	15.6352	NaN	15.9773
Q9HD20	Endoplasmic reticulum transmembrane helix translocase	ATP13A1	-0.0865955	1.71356	-				19.8983	19.8891	19.9484	19.8714	19.8399	19.859	19.8011	19.7607
P15311	Ezrin	EZR	0.0876079	1.71332	-				22.5972	22.5903	22.5785	22.5901	22.646	22.6175	22.7053	22.7378
Q8N5M1	ATP synthase mitochondrial F1 complex assembly factor 2	ATPAF2	-0.163135	1.71325	+	Matrix	Complex V;CV assembly factors;OXPHOS;OXPHOS assembly factors		17.7626	17.8543	17.969	17.8587	17.6187	17.7477	17.7375	17.6881
P32119	Peroxiredoxin-2	PRDX2	0.0943627	1.71227	+	unknown	Detoxification;Metabolism;ROS and glutathione metabolism		22.0818	22.0493	22.11	22.176	22.1673	22.2276	22.1919	22.2079
Q5W111	SPRY domain-containing protein 7	SPRYD7	-0.0637474	1.71194	-				17.3539	17.3946	17.323	17.364	17.2699	17.3097	17.3264	17.2745
Q9Y6I4	Ubiquitin carboxyl-terminal hydrolase 3	USP3	0.132025	1.71164	-				16.5794	16.4303	16.5415	16.5194	16.7016	16.6817	16.5792	16.6362
P08240	Signal recognition particle receptor subunit alpha	SRPRA	-0.130251	1.70944	-				20.2184	20.2744	20.3286	20.3655	20.2086	20.2134	20.1261	20.1178
P18085	ADP-ribosylation factor 4	ARF4	-0.197587	1.70827	-				18.9271	18.9391	19.0412	18.8164	18.6081	18.7545	18.7877	18.7832
P33527	Multidrug resistance-associated protein 1	ABCC1	-0.113864	1.70806	-				19.7501	19.7866	19.8472	19.8429	19.7496	19.7248	19.669	19.6278
P35249	Replication factor C subunit 4	RFC4	0.065125	1.70741	-				20.232	20.1641	20.156	20.2251	20.2741	20.2589	20.2477	20.257
Q9BSH5	Haloacid dehalogenase-like hydrolase domain-containing protein 3	HDHD3	0.159986	1.70706	+	Matrix	0		18.004	17.9512	18.0786	18.1423	18.2179	18.2091	18.2628	18.1262
P00846	ATP synthase subunit a	MT-ATP6	-0.486532	1.70538	+	MIM	Complex V;CV subunits;OXPHOS;OXPHOS subunits		17.9298	17.5568	18.0476	17.6913	17.4784	17.4206	17.3741	17.0063
P04114	Apolipoprotein B-100	APOB	-0.173947	1.70538	-				19.4622	19.4808	19.6588	19.5814	19.3198	19.3994	19.323	19.4453
Q99519	Sialidase-1	NEU1	0.0754747	1.70303	-				17.2901	17.2878	17.3381	17.2816	17.4314	17.3743	17.3402	17.3535
Q9H6Y7	E3 ubiquitin-protein ligase RNF167	RNF167	-0.130006	1.70033	-				17.7468	17.7726	17.8214	17.6318	17.6231	17.591	17.6045	17.634
Q9NRW7	Vacuolar protein sorting-associated protein 45	VPS45	-0.0798135	1.69918	-				18.0497	18.061	18.0966	18.1484	17.9893	18.045	18.0033	17.9989
P54652	Heat shock-related 70 kDa protein 2	HSPA2	0.145827	1.69769	-				24.6068	24.5277	24.4678	24.6489	24.7719	24.6789	24.7119	24.6716
Q15811	Intersectin-1	ITSN1	-0.111531	1.69655	-				17.1117	17.0286	17.1201	16.9837	16.9818	16.9586	16.9345	16.923
P42025	Beta-centractin	ACTR1B	0.167593	1.69651	-				16.0695	16.0428	16.0712	16.1842	16.1714	16.3343	16.1994	16.3329
Q9H825	mRNA N(3)-methylcytidine methyltransferase METTL8	METTL8	0.354245	1.69634	+	Matrix	Mitochondrial central dogma;mtRNA metabolism		14.9846	14.7998	NaN	14.7282	NaN	15.1158	15.1585	15.301
Q96G23	Ceramide synthase 2	CERS2	-0.277487	1.69632	-			Nuclear membrane, Endoplasmic reticulum	20.2926	20.4543	20.5169	20.3457	20.2402	20.2007	20.1423	19.9165
Q96Q45	Transmembrane protein 237	TMEM237	-0.101327	1.6956	-				18.7522	18.7873	18.6485	18.6833	18.6359	18.6085	18.614	18.6075
Q9BTE6	Alanyl-tRNA editing protein Aarsd1	AARSD1	0.0703883	1.69544					19.0798	19.0928	19.1066	19.1165	19.1412	19.1604	19.1448	19.231
O14964	Hepatocyte growth factor-regulated tyrosine kinase substrate	HGS	0.0645914	1.69282	-				19.6812	19.6627	19.5967	19.6157	19.7161	19.6875	19.7076	19.7034
Q9HC21	Mitochondrial thiamine pyrophosphate carrier	SLC25A19	-0.116425	1.6924	+	MIM	Metabolism;SLC25A family;Small molecule transport;Vitamin B1 metabolism;Vitamin metabolism		17.4841	17.4411	17.4349	17.4357	17.384	17.3272	17.3842	17.2347
Q07864	DNA polymerase epsilon catalytic subunit A	POLE	0.129905	1.69186	-				16.0355	16.0636	16.092	16.1567	16.2178	16.1779	16.3079	16.164
O95997	Securin	PTTG1	-0.257871	1.69153	-				14.9222	NaN	14.8242	14.8569	14.5212	14.787	14.6022	14.529
P82675	28S ribosomal protein S5, mitochondrial	MRPS5	-0.0806026	1.69087	+	Matrix	Mitochondrial central dogma;Mitochondrial ribosome;SSU;Translation		19.5751	19.6486	19.6662	19.6922	19.5623	19.5779	19.5505	19.569
Q96NB2	Sideroflexin-2	SFXN2	-0.212649	1.68972	+	MIM	Sideroflexins;Small molecule transport		16.7925	16.8207	16.9275	16.7743	NaN	16.7186	16.6137	16.516
Q9P1Z2	Calcium-binding and coiled-coil domain-containing protein 1	CALCOCO1	-0.0688491	1.68964	-				17.2326	17.3362	17.2942	17.2727	17.2023	17.218	17.2177	17.2223
Q08945	FACT complex subunit SSRP1	SSRP1	0.0836992	1.6895	-				22.1397	22.1117	22.1489	22.1739	22.2142	22.2305	22.2887	22.1756
Q96A73	Putative monooxygenase p33MONOX	KIAA1191	-0.22365	1.68841	-				15.8126	15.6793	15.8783	15.5834	15.5289	15.435	15.5367	15.5582
Q05639	Elongation factor 1-alpha 2	EEF1A2	0.114806	1.68785	-				21.4159	21.4945	21.4421	21.464	21.5424	21.6431	21.5978	21.4924
Q6UWP7	Lysocardiolipin acyltransferase 1	LCLAT1	-0.121353	1.68663	-			Endoplasmic reticulum	19.9916	20.0508	20.0177	19.9811	19.9456	19.9469	19.8642	19.7991
Q9BT25	HAUS augmin-like complex subunit 8	HAUS8	0.28817	1.68641	-				17.1507	17.2941	16.9837	17.4052	17.4866	17.4609	17.5136	17.5252
Q8IUH3	RNA-binding protein 45	RBM45	0.138136	1.6864	-				16.7502	16.8654	16.7315	16.8778	16.9609	16.9014	17.0007	16.9145
O94776	Metastasis-associated protein MTA2	MTA2	0.0599794	1.6864	-				20.9396	20.9417	20.9843	20.9664	21.0439	21.025	21.0314	20.9715
O95573	Long-chain-fatty-acid--CoA ligase 3	ACSL3	-0.085515	1.68555	-				22.3028	22.3337	22.3856	22.3972	22.2841	22.3071	22.2499	22.2361
P17342	Atrial natriuretic peptide receptor 3	NPR3	-0.098918	1.68513	-				19.0091	18.9652	19.0261	18.9446	18.8854	18.8279	18.8835	18.9525
Q9NZT2	Opioid growth factor receptor	OGFR	0.0765243	1.68498	-				18.3021	18.3079	18.2981	18.2326	18.3932	18.3596	18.3148	18.3792
A4D1P6	WD repeat-containing protein 91	WDR91	0.151037	1.68416	-				16.4394	16.4522	16.3017	16.4563	16.5906	16.5079	16.6388	16.5166
Q15365	Poly(rC)-binding protein 1	PCBP1	0.142481	1.68363	-				23.6764	23.5447	23.5525	23.669	23.8307	23.7595	23.7055	23.7168
P19525	Interferon-induced, double-stranded RNA-activated protein kinase	EIF2AK2	0.0999184	1.68319	-				20.0494	20.0781	20.087	20.0632	20.0933	20.1974	20.1497	20.237
Q96IJ6	Mannose-1-phosphate guanyltransferase alpha	GMPPA	-0.0932217	1.68315	-				17.8692	17.7604	17.8569	17.766	17.6987	17.7192	17.7309	17.7308
Q9BPZ7	Target of rapamycin complex 2 subunit MAPKAP1	MAPKAP1	0.358943	1.68298	-				15.7342	NaN	15.8259	15.5402	16.1849	15.9047	16.1652	15.9815
Q9UBG0	C-type mannose receptor 2	MRC2	-0.0687413	1.68167	-				19.3098	19.3693	19.358	19.3454	19.3177	19.2303	19.2803	19.2793
Q13315	Serine-protein kinase ATM	ATM	-0.175091	1.68137	-				15.8216	15.7704	15.8988	15.7752	NaN	15.5988	15.5907	15.7347
Q8N4W9	Zinc finger protein 808	ZNF808	0.741933	1.68101	-				13.9702	13.8016	13.0518	14.0576	14.5536	14.5639	14.2766	14.4549
Q14592	Zinc finger protein 460	ZNF460	0.199971	1.68016	-				14.8277	14.9349	15.0834	15.0269	15.1155	15.2409	15.2019	15.1145
Q9UKZ1	CCR4-NOT transcription complex subunit 11	CNOT11	-0.405992	1.67953	-				16.2179	16.3455	16.4354	16.0582	15.7488	15.8816	15.6688	16.1338
O60925	Prefoldin subunit 1	PFDN1	0.0712028	1.67949	-				20.377	20.399	20.3307	20.4083	20.4428	20.4121	20.4621	20.4828
P13716	Delta-aminolevulinic acid dehydratase	ALAD	0.113531	1.67766	-				16.4505	16.5828	16.5236	16.4219	16.6124	16.6173	16.604	16.5992
P00167	Cytochrome b5	CYB5A	-0.149172	1.67757	-				19.0304	19.0445	19.191	19.0044	18.9017	18.9601	18.8598	18.9519
P18031	Tyrosine-protein phosphatase non-receptor type 1	PTPN1	-0.140853	1.67738	-			Endoplasmic reticulum	20.3808	20.3838	20.4538	20.3848	20.1402	20.2991	20.2699	20.3306
P13693	Translationally-controlled tumor protein	TPT1	0.117086	1.67638	-				20.4525	20.469	20.3789	20.3437	20.4643	20.5267	20.5718	20.5497
Q8N3J3	Homologous recombination OB-fold protein	HROB	0.186678	1.67477	-				13.3459	13.4968	13.2717	13.3868	13.5156	13.5629	13.668	13.5014
P40222	Alpha-taxilin	TXLNA	0.103184	1.67443	-				18.567	18.6482	18.5391	18.5312	18.6475	18.634	18.7139	18.7031
Q9NQT8	Kinesin-like protein KIF13B	KIF13B	0.374085	1.67413	-				16.7918	17.0461	16.8588	17.2304	17.3352	17.2149	17.5473	17.3262
Q9Y5S2	Serine/threonine-protein kinase MRCK beta	CDC42BPB	0.0729961	1.67295	-				17.7601	17.6533	17.6886	17.7043	17.7648	17.763	17.7971	17.7733
O00115	Deoxyribonuclease-2-alpha	DNASE2	0.143272	1.67223	-				19.798	19.8954	19.7751	19.9633	20.0335	19.9793	20.0205	19.9718
P62333	26S proteasome regulatory subunit 10B	PSMC6	0.0837522	1.67151	-				21.5587	21.5276	21.4859	21.608	21.6462	21.6059	21.6336	21.6294
Q9HCM7	Fibrosin-1-like protein	FBRSL1	-0.663851	1.66882	-				16.2237	15.9061	16.5318	16.4455	NaN	15.7743	15.3402	15.7242
P24539	ATP synthase F(0) complex subunit B1, mitochondrial	ATP5PB	-0.136375	1.66867	+	MIM	Complex V;CV subunits;OXPHOS;OXPHOS subunits		20.8722	20.8552	20.9922	20.9985	20.7904	20.8182	20.8322	20.7319
P61978	Heterogeneous nuclear ribonucleoprotein K	HNRNPK	0.0450983	1.66835	-				24.0838	24.0348	24.0485	24.0716	24.1245	24.1125	24.1026	24.0795
P11169	Solute carrier family 2, facilitated glucose transporter member 3	SLC2A3	-0.135969	1.6679	-				21.0921	20.9782	21.028	20.9999	20.9574	20.9361	20.7971	20.8638
Q9H1K1	Iron-sulfur cluster assembly enzyme ISCU, mitochondrial	ISCU	-0.0836759	1.66695	+	Matrix	Fe-S cluster biosynthesis;Fe-S-containing proteins;Metabolism;Metals and cofactors		18.1281	18.2242	18.2232	18.147	18.1189	18.095	18.1034	18.0705
P15880	40S ribosomal protein S2	RPS2	0.0470967	1.6661	-			Endoplasmic reticulum, Cytosol	23.1085	23.1122	23.0703	23.1369	23.1582	23.1443	23.1427	23.171
P32519	ETS-related transcription factor Elf-1	ELF1	0.240221	1.6657	-				14.6957	14.7396	14.7422	15.0054	15.0764	15.0952	15.0232	14.949
Q96EL2	28S ribosomal protein S24, mitochondrial	MRPS24	-0.322053	1.66519	+	Matrix	Mitochondrial central dogma;Mitochondrial ribosome;SSU;Translation		18.9594	18.7206	19.1272	18.6947	18.6065	18.549	18.5275	18.5307
Q9H4I3	TraB domain-containing protein	TRABD	-0.138514	1.66511	-				18.3397	18.4369	18.3862	18.2446	18.2156	18.2289	18.2479	18.161
P26572	Alpha-1,3-mannosyl-glycoprotein 2-beta-N-acetylglucosaminyltransferase	MGAT1	-0.0633926	1.66309	-				17.9132	17.9508	17.9702	17.9359	17.85	17.8741	17.927	17.8655
O00180	Potassium channel subfamily K member 1	KCNK1	-0.187483	1.66286	-				16.2884	16.3899	16.4101	16.1844	16.1017	16.0591	16.1574	16.2047
Q96KA5	Cleft lip and palate transmembrane protein 1-like protein	CLPTM1L	-0.158831	1.6597	-			Endoplasmic reticulum	21.0016	21.0402	21.1495	21.0672	20.9454	20.975	20.9148	20.788
P61158	Actin-related protein 3	ACTR3	-0.0641375	1.65853	-				21.4342	21.4638	21.4738	21.4529	21.3658	21.3684	21.3862	21.4477
Q96AX9	E3 ubiquitin-protein ligase MIB2	MIB2	0.218508	1.65623	-				14.418	14.4001	14.6087	14.6558	14.8176	14.7422	14.7121	14.6847
Q5JS54	Proteasome assembly chaperone 4	PSMG4	0.6557	1.65615	-				15.4606	16.096	15.2858	15.8745	16.1115	16.197	16.502	16.5293
Q9UQR0	Sex comb on midleg-like protein 2	SCML2	-0.072814	1.65611	-				17.4043	17.391	17.4846	17.4196	17.365	17.3212	17.3485	17.3736
P49915	GMP synthase [glutamine-hydrolyzing]	GMPS	0.0502915	1.65437	-				20.3587	20.3456	20.3772	20.3443	20.3705	20.4049	20.41	20.4415
Q13554	Calcium/calmodulin-dependent protein kinase type II subunit beta	CAMK2B	0.168136	1.65405	-				15.5736	15.5242	15.523	15.3593	15.6824	15.7097	15.6816	15.579
Q99805	Transmembrane 9 superfamily member 2	TM9SF2	-0.190458	1.65394	-				19.6785	19.5794	19.8382	19.6106	19.4222	19.4854	19.5064	19.531
Q9Y6M1	Insulin-like growth factor 2 mRNA-binding protein 2	IGF2BP2	0.105802	1.65328	-				16.379	16.3133	16.4039	16.3984	16.4624	16.5582	16.4294	16.4676
P48444	Coatomer subunit delta	ARCN1	0.101259	1.65256	-				19.7117	19.6809	19.6746	19.6876	19.7297	19.7444	19.8199	19.8658
Q9UEG4	Zinc finger protein 629	ZNF629	0.154643	1.65107	-				15.9539	16.0589	15.967	16.1213	16.2651	16.1632	16.1773	16.114
Q9H8M2	Bromodomain-containing protein 9	BRD9	0.252717	1.65093	-				15.8671	16.1073	16.1048	15.9302	16.2649	16.2816	16.3703	16.1034
Q14141	Septin-6	SEPTIN6	0.155469	1.65071	-				16.581	16.5448	16.5869	16.627	16.8496	16.7805	16.7044	16.6271
O14530	Thioredoxin domain-containing protein 9	TXNDC9	0.0890756	1.65031	-				17.6552	17.654	17.6249	17.6261	17.6913	17.6744	17.7571	17.7936
Q6ZUT6	Coiled-coil domain-containing protein 9B	CCDC9B	-0.0954964	1.64998	-				15.5567	15.5077	15.5407	15.4264	15.4056	15.414	15.3869	15.443
Q9H269	Vacuolar protein sorting-associated protein 16 homolog	VPS16	0.161936	1.64971	-				17.4529	17.4142	17.5976	17.6081	17.6267	17.6862	17.7151	17.6925
P13984	General transcription factor IIF subunit 2	GTF2F2	0.0791154	1.64853	-				16.8357	16.8255	16.8225	16.8041	16.9525	16.8744	16.9327	16.8446
O15498	Synaptobrevin homolog YKT6	YKT6	-0.112525	1.64849	-				17.9745	17.9111	17.9897	17.9652	17.7897	17.8029	17.8658	17.932
Q8IWZ3	Ankyrin repeat and KH domain-containing protein 1	ANKHD1	0.0823574	1.64846					19.4261	19.4555	19.4609	19.4584	19.5013	19.4835	19.5469	19.5985
Q9NVA1	Ubiquinol-cytochrome-c reductase complex assembly factor 1	UQCC1	-0.234365	1.64783	+	MIM	CIII assembly factors;Complex III;OXPHOS;OXPHOS assembly factors		16.5319	16.5243	16.5449	16.2976	16.2294	16.2366	16.3671	16.1281
Q3LFD5;Q9UMW8	Putative ubiquitin carboxyl-terminal hydrolase 41;Ubl carboxyl-terminal hydrolase 18	USP41;USP18	0.508517	1.64764	-				14.1561	13.6808	13.8941	14.0275	14.5117	14.6009	14.622	14.0579
Q96HP0	Dedicator of cytokinesis protein 6	DOCK6	-0.22332	1.64696	-				14.5696	14.7273	14.6449	14.6776	NaN	14.3796	14.35	14.5651
Q6NW34	Nucleolus and neural progenitor protein	NEPRO	-0.26678	1.64644	-				16.1456	15.955	16.0037	15.8488	15.6769	15.5659	15.8304	15.8127
Q9BW62	Katanin p60 ATPase-containing subunit A-like 1	KATNAL1	0.204415	1.64511	-				16.5553	16.659	16.6552	16.864	16.8863	16.9114	16.9145	16.8389
Q02252	Methylmalonate-semialdehyde dehydrogenase [acylating], mitochondrial	ALDH6A1	-0.0500503	1.64487	+	MIM	Amino acid metabolism;Branched-chain amino acid metabolism;Metabolism		18.2702	18.2143	18.289	18.2567	18.2155	18.2138	18.197	18.2038
Q8N8J7	Uncharacterized protein FAM241A	FAM241A	-0.121615	1.64423	-				17.229	17.251	17.2688	17.1341	17.1652	17.099	17.0962	17.036
Q9P0J1	[Pyruvate dehydrogenase [acetyl-transferring]]-phosphatase 1, mitochondrial	PDP1	-0.0865269	1.64304	+	MIM	Carbohydrate metabolism;Metabolism;Pyruvate metabolism		18.4246	18.4871	18.5012	18.408	18.3791	18.4112	18.3497	18.3349
Q13418	Integrin-linked protein kinase	ILK	0.0857964	1.64251	-				19.4679	19.5154	19.4608	19.5204	19.529	19.5461	19.6285	19.6041
P16422	Epithelial cell adhesion molecule	EPCAM	-0.27319	1.64215	-				15.8142	15.877	15.8705	15.616	15.5171	15.4342	15.4249	15.7088
Q6NXT6	Transmembrane anterior posterior transformation protein 1 homolog	TAPT1	-0.121742	1.64189	-				15.7798	15.8123	15.8202	15.8312	15.7681	15.7339	15.5966	15.6579
Q13416	Origin recognition complex subunit 2	ORC2	0.0905805	1.64119	-				18.2156	18.3054	18.2536	18.2119	18.3687	18.3445	18.3578	18.2778
Q16512	Serine/threonine-protein kinase N1	PKN1	0.156542	1.6409	-				17.0686	17.1959	17.0571	17.2038	17.2088	17.2808	17.2923	17.3696
Q92581	Sodium/hydrogen exchanger 6	SLC9A6	-0.102249	1.63877	-				16.9556	17.0481	17.0752	17.028	16.8864	16.9456	16.976	16.8899
Q9P0S9	Transmembrane protein 14C	TMEM14C	-0.404431	1.63795	+	MIM	0		16.5193	16.8352	16.701	16.4589	15.9909	16.2429	16.4847	16.1783
P55001	Microfibrillar-associated protein 2	MFAP2	0.155787	1.6346	-				15.1496	15.2058	15.1405	15.1524	15.3816	15.3606	15.3585	15.1708
P08572	Collagen alpha-2(IV) chain	COL4A2	-0.0671034	1.63441	-				19.6321	19.73	19.6933	19.6708	19.6136	19.6382	19.599	19.607
Q9P291	Armadillo repeat-containing X-linked protein 1	ARMCX1	-0.0859947	1.63296	+	MOM	Mitochondrial dynamics and surveillance;Trafficking		18.7673	18.7834	18.8189	18.7727	18.7229	18.7563	18.6834	18.6357
Q5T9L3	Protein wntless homolog	WLS	-0.233303	1.63248	-			Endoplasmic reticulum, Cytosol	17.3743	17.4053	17.6159	17.3309	17.2338	17.2864	17.1945	17.0786
Q9BZM1	Group XIIA secretory phospholipase A2	PLA2G12A	0.337854	1.63092	-				NaN	13.7005	13.6615	13.9236	14.0997	14.0738	14.2758	13.9496
Q96LW7	Caspase recruitment domain-containing protein 19	CARD19	-0.126734	1.62975	mito-interacting				17.3327	17.3239	17.3543	17.3776	17.3148	17.2542	17.1805	17.1321
Q9P0P8	Mitochondrial transcription rescue factor 1	MTRES1	0.190411	1.62972	+	Matrix	Mitochondrial central dogma;mtRNA metabolism;Transcription;Translation		15.7783	15.5935	15.7677	15.6737	15.9346	15.9673	15.912	15.761
Q9H1C4	Protein unc-93 homolog B1	UNC93B1	-0.273339	1.6296	-				16.709	16.5972	16.7824	16.5481	16.5456	16.4744	16.248	16.2754
Q7Z6M1	Rab9 effector protein with kelch motifs	RABEPK	0.102686	1.62959	-				16.848	16.9785	16.9245	16.9034	17.003	16.9829	17.0769	17.0024
Q96HR8	H/ACA ribonucleoprotein complex non-core subunit NAF1	NAF1	0.305346	1.62911	-				16.7145	17.1002	16.7093	16.7521	17.0746	17.1321	17.0647	17.2261
Q8N201	Integrator complex subunit 1	INTS1	-0.0703421	1.62897	-				17.8956	17.897	17.9284	17.9009	17.8561	17.8479	17.8664	17.7701
O60508	Pre-mRNA-processing factor 17	CDC40	-0.0762496	1.62742	-				17.363	17.3806	17.4146	17.4092	17.3167	17.3713	17.2628	17.3116
Q06323	Proteasome activator complex subunit 1	PSME1	0.139982	1.62631	-				20.0111	19.9479	19.909	19.8605	19.9993	20.0474	20.0815	20.1603
P48556	26S proteasome non-ATPase regulatory subunit 8	PSMD8	-0.155833	1.6262	-				19.6778	19.6063	19.7893	19.5838	19.4624	19.5618	19.4776	19.5322
Q63ZY3	KN motif and ankyrin repeat domain-containing protein 2	KANK2	0.100533	1.62463	-				18.1995	18.1461	18.0698	18.0845	18.2549	18.2007	18.248	18.1984
O75821	Eukaryotic translation initiation factor 3 subunit G	EIF3G	0.0606995	1.6236	-				20.187	20.2348	20.1728	20.1675	20.2137	20.2543	20.2745	20.2624
Q7L5N7	Lysophosphatidylcholine acyltransferase 2	LPCAT2	-0.0901041	1.62264	-			Endoplasmic reticulum	18.2436	18.2693	18.2021	18.2658	18.1894	18.1944	18.1534	18.083
P61224	Ras-related protein Rap-1b	RAP1B	0.113592	1.6226	-				21.9671	21.9252	21.9865	22.0983	22.1122	22.0851	22.1219	22.1123
Q8IXS6	Paralemmin-2	PALM2	-0.0976	1.62238	-				18.8428	18.8593	18.7911	18.7593	18.7612	18.7416	18.7011	18.6582
Q12905	Interleukin enhancer-binding factor 2	ILF2	-0.120472	1.62231	-				21.7369	21.6069	21.7474	21.7411	21.5633	21.6513	21.5767	21.5591
Q8TDN6	Ribosome biogenesis protein BRX1 homolog	BRIX1	-0.12805	1.62212	-				20.3521	20.4294	20.5422	20.4543	20.2701	20.349	20.3164	20.3303
Q9Y6Y8	SEC23-interacting protein	SEC23IP	0.069068	1.62173	-				19.264	19.2689	19.2728	19.2541	19.2785	19.3157	19.3709	19.371
Q96KB5	Lymphokine-activated killer T-cell-originated protein kinase	PBK	0.0375466	1.62126	-				18.6579	18.6337	18.6789	18.6623	18.68	18.7009	18.7169	18.6853
Q9BVC6	Transmembrane protein 109	TMEM109	-0.0639434	1.62102	-				22.105	22.1436	22.1589	22.1302	22.1015	22.0989	22.0538	22.0277
P29375	Lysine-specific demethylase 5A	KDM5A	-0.0740833	1.62041	-				17.0913	17.0906	17.0901	17.1672	17.0361	17.0736	16.9973	17.0359
P35244	Replication protein A 14 kDa subunit	RPA3	-0.0539193	1.61875	-				19.6638	19.6098	19.6627	19.6182	19.5569	19.5989	19.5782	19.6049
Q9NPJ6	Mediator of RNA polymerase II transcription subunit 4	MED4	0.11125	1.61751	-				17.1289	17.1026	17.0108	17.1833	17.2425	17.2177	17.2013	17.2091
P51665	26S proteasome non-ATPase regulatory subunit 7	PSMD7	0.0858808	1.61748	-				20.3334	20.291	20.2418	20.2651	20.3135	20.3594	20.3978	20.4042
Q99618	Cell division cycle-associated protein 3	CDCA3	-0.103992	1.61722	-				17.377	17.4125	17.477	17.341	17.3225	17.3193	17.2413	17.3084
Q9C0H2	Protein tweety homolog 3	TTYH3	-0.129907	1.61696	-				18.4841	18.4161	18.4123	18.3516	18.3464	18.3299	18.1966	18.2716
Q9NWH2	Transmembrane protein 242	TMEM242	-0.161294	1.61496	-				15.8592	15.8399	15.9149	15.8533	15.686	15.5716	15.8097	15.7548
Q8IUF1;Q9BRT8	COBW domain-containing protein 2;COBW domain-containing protein 1	CBWD2;CBWD1	0.13136	1.61487	-				16.5694	16.4173	16.4443	16.4031	16.5501	16.5616	16.6482	16.5996
Q9NRP4	Succinate dehydrogenase assembly factor 3, mitochondrial	SDHAF3	0.223807	1.61482	+	Matrix	CII assembly factors;Complex II;OXPHOS;OXPHOS assembly factors		16.8442	16.9534	17.0027	17.0756	17.3291	17.2437	17.0906	17.1077
Q5H9R7	Serine/threonine-protein phosphatase 6 regulatory subunit 3	PPP6R3	-0.0960245	1.6148	-				18.4413	18.4503	18.4787	18.3442	18.3199	18.3209	18.3173	18.3723
Q12894	Interferon-related developmental regulator 2	IFRD2	0.0935478	1.61355	-				15.9519	15.9777	15.8716	15.8919	16.0312	16.0216	15.963	16.0514
Q9Y5P4	Ceramide transfer protein	CERT1	0.0974727	1.6132	-				17.1378	17.1184	17.1599	17.2246	17.2599	17.1948	17.2707	17.305
Q96II8	DISP complex protein LRCH3	LRCH3	0.166277	1.61244	-				15.707	15.7417	15.7583	15.8991	15.9887	15.958	15.8362	15.9885
Q9C0B5	Palmitoyltransferase ZDHHC5	ZDHHC5	-0.120839	1.61047	-				18.0191	17.9846	17.9731	17.9306	17.9383	17.8919	17.8145	17.7792
Q9H497	Torsin-3A	TOR3A	-0.24829	1.60995	-				17.8943	17.8811	18.1263	17.7553	17.6856	17.6311	17.7431	17.604
Q5JTD0	Tight junction-associated protein 1	TJAP1	0.112214	1.60987	-				16.9323	16.8119	16.8769	16.7715	16.991	16.9473	16.9339	16.9693
P39023	60S ribosomal protein L3	RPL3	0.138323	1.60917	-				20.9722	20.969	20.9534	21.1053	21.1629	21.1989	21.1342	21.0573
P35268	60S ribosomal protein L22	RPL22	0.227407	1.60837	-				23.7678	23.7957	23.6696	24.009	24.1066	24.0345	24.0348	23.9759
Q9NRL3	Striatin-4	STRN4	0.0930705	1.6071	-				18.2522	18.303	18.2217	18.3267	18.3896	18.3361	18.4159	18.3343
Q8IY21	Probable ATP-dependent RNA helicase DDX60	DDX60	0.108082	1.60683	-				17.2997	17.3011	17.4082	17.4057	17.5143	17.4245	17.4641	17.4443
Q13794	Phorbol-12-myristate-13-acetate-induced protein 1	PMAIP1	0.153049	1.60623	+	MOM	Apoptosis;Mitochondrial dynamics and surveillance		15.9719	16.0885	16.0856	16.0674	16.1739	16.336	16.1527	16.163
Q6UUV7	CREB-regulated transcription coactivator 3	CRTC3	0.163607	1.60584	-				15.9346	15.7338	15.8698	15.9247	16.0515	16.0533	16.0716	15.941
Q9NQX3	Gephyrin	GPHN	0.0624213	1.60561	-				17.7907	17.8059	17.7825	17.81	17.816	17.8356	17.8926	17.8945
Q9Y287	Integral membrane protein 2B	ITM2B	0.224673	1.60559	-				15.7443	15.7902	16.0344	15.8703	16.0222	16.19	16.1058	16.0199
Q8NBS9	Thioredoxin domain-containing protein 5	TXNDC5	0.0663319	1.60471	-			Endoplasmic reticulum	23.5486	23.6183	23.5863	23.6176	23.7031	23.6521	23.6372	23.6436
P18583	Protein SON	SON	-0.0814438	1.60439	-				20.8131	20.895	20.8917	20.8584	20.8326	20.7898	20.7723	20.7378
Q03167	Transforming growth factor beta receptor type 3	TGFBR3	-0.874189	1.6036	-				17.191	16.9418	17.0665	16.4086	16.1127	15.7517	15.5842	16.6625
P14859	POU domain, class 2, transcription factor 1	POU2F1	0.1197	1.60346	-			Nucleoplasm	17.0296	16.9299	17.0107	16.9325	17.1855	17.0545	17.0569	17.0847
O95817	BAG family molecular chaperone regulator 3	BAG3	0.0704017	1.60213	-				19.629	19.6617	19.5856	19.6745	19.7392	19.685	19.6883	19.7199
Q13347	Eukaryotic translation initiation factor 3 subunit I	EIF3I	0.154003	1.60094	-				20.3356	20.3256	20.2346	20.4091	20.414	20.4285	20.5006	20.5777
P10253	Lysosomal alpha-glucosidase	GAA	0.103427	1.59994	-				19.1302	19.1031	19.2024	19.1613	19.2788	19.2464	19.3068	19.1786
Q13445	Transmembrane emp24 domain-containing protein 1	TMED1	-0.166178	1.59819	-				17.7523	17.7486	17.8217	17.5761	17.5194	17.5379	17.5636	17.6131
Q9UHB9	Signal recognition particle subunit SRP68	SRP68	0.0840349	1.59695	-				19.1967	19.2161	19.2384	19.252	19.2427	19.2985	19.34	19.3583
O15143	Actin-related protein 2/3 complex subunit 1B	ARPC1B	-0.105416	1.59629	-				19.8878	19.8684	19.9086	19.8989	19.6995	19.7875	19.7862	19.8688
Q8N9N7	Leucine-rich repeat-containing protein 57	LRRC57	0.104969	1.59591	-				17.7543	17.7367	17.7671	17.8769	17.8608	17.8686	17.8934	17.9321
Q7Z3U7	Protein MON2 homolog	MON2	-0.568338	1.59585	-				16.8118	16.2264	16.5625	16.2757	15.5022	15.9683	16.1012	16.0313
Q9Y2G3	Probable phospholipid-transporting ATPase IF	ATP11B	-0.207758	1.59512	-				14.9517	15.077	15.1216	15.0438	14.8903	14.8635	14.6665	14.9427
P61619	Protein transport protein Sec61 subunit alpha isoform 1	SEC61A1	-0.22021	1.59405	-			Endoplasmic reticulum	19.2292	19.1613	19.4	19.325	19.132	19.1668	18.9625	18.9734
Q6PH81	UPF0547 protein C16orf87	C16orf87	0.108762	1.59358	-				15.698	15.5861	15.6645	15.5907	15.8036	15.7616	15.7127	15.6965
Q9Y5Y2	Cytosolic Fe-S cluster assembly factor NUBP2	NUBP2	0.0998974	1.59357	-				19.1191	19.1763	19.1351	19.194	19.2255	19.1899	19.3115	19.2972
P61225	Ras-related protein Rap-2b	RAP2B	-0.13558	1.59249	-				18.1091	18.0863	18.0207	18.023	17.9999	17.9225	17.9608	17.8136
Q8IZ21	Phosphatase and actin regulator 4	PHACTR4	0.0678754	1.59212	-				17.0796	17.0366	17.0358	17.0155	17.1462	17.0582	17.1234	17.1112
Q96AZ6	Interferon-stimulated gene 20 kDa protein	ISG20	0.186815	1.59115	-				16.1092	16.1508	16.3655	16.1712	16.3616	16.332	16.3887	16.4617
Q68D10	Protein SPT2 homolog	SPTY2D1	-0.0966735	1.59092	-				17.0579	17.1381	17.0196	17.1015	17.0427	16.967	16.9665	16.9542
Q15366	Poly(rC)-binding protein 2	PCBP2	0.120293	1.59092	-				23.6222	23.6182	23.6192	23.761	23.7686	23.7734	23.7302	23.8295
P51797	Chloride transport protein 6	CLCN6	-0.223222	1.58891	-				14.6472	14.7203	14.6489	14.4759	14.36	14.4536	14.2664	14.5193
Q9BQE4	Selenoprotein S	SELENOS	-0.188867	1.58861	-			Endoplasmic reticulum	16.8023	16.9042	16.9058	16.9291	16.6964	16.7526	16.8008	16.5361
Q8WVV9	Heterogeneous nuclear ribonucleoprotein L-like	HNRNPLL	0.064188	1.58848	-				19.8471	19.8877	19.8558	19.8516	19.8835	19.9692	19.9007	19.9455
Q9BSR8	Protein YIPF4	YIPF4	-0.167084	1.58829	-				18.708	18.566	18.7988	18.6037	18.5212	18.5526	18.4625	18.4719
Q06830	Peroxiredoxin-1	PRDX1	0.137688	1.58755	-				25.2668	25.152	25.1192	25.3065	25.3797	25.3614	25.3328	25.3214
Q8TCG2	Phosphatidylinositol 4-kinase type 2-beta	PI4K2B	-0.142479	1.58669	-				16.2023	16.2611	16.3217	16.3046	16.0275	16.1071	16.2123	16.1729
Q14126	Desmoglein-2	DSG2	-0.0763068	1.58648	-				21.0291	21.0171	21.0153	21.0454	21.0216	20.9424	20.9053	20.9324
Q9NQC1	E3 ubiquitin-protein ligase Jade-2	JADE2	0.441228	1.58575	-				15.5028	15.3703	15.9636	15.888	16.1369	16.014	16.1308	16.2078
Q86VQ1	Glucocorticoid-induced transcript 1 protein	GLCCI1	0.079318	1.58546	-				16.4133	16.3359	16.3673	16.3995	16.4629	16.4586	16.4053	16.5065
Q9H8H0	Nucleolar protein 11	NOL11	-0.143119	1.58546	-				19.0734	19.1195	19.2216	19.1737	18.9085	18.9852	19.0659	19.0561
Q9BV68	E3 ubiquitin-protein ligase RNF126	RNF126	0.101004	1.58503	-				18.5364	18.46	18.4556	18.5686	18.6545	18.6222	18.5722	18.5756
P23258	Tubulin gamma-1 chain	TUBG1	0.0896401	1.58415	-				19.4691	19.5753	19.5534	19.5473	19.6416	19.5692	19.6318	19.661
O95810	Caveolae-associated protein 2	CAVIN2	-0.229303	1.58361	-				15.2789	15.2582	15.2197	15.2912	15.1856	14.8203	15.065	15.0599
Q8N0U8	Vitamin K epoxide reductase complex subunit 1-like protein 1	VKORC1L1	-0.129603	1.58321	-			Endoplasmic reticulum	17.3945	17.319	17.2325	17.3499	17.1984	17.2109	17.2506	17.1176
P60174	Triosephosphate isomerase	TPI1	0.0881391	1.58285	mito-interacting				24.2904	24.2044	24.1581	24.2214	24.3148	24.275	24.3038	24.3333
P62979	Ubiquitin-40S ribosomal protein S27a	RPS27A	0.31943	1.58207	-			Nucleoli, Endoplasmic reticulum, Cytosol	23.0552	23.1282	22.9994	23.4302	23.4432	23.5142	23.5871	23.3462
Q8TCD1	UPF0729 protein C18orf32	C18orf32	-0.282151	1.58023	-				NaN	14.7974	14.9521	14.7155	14.4967	14.6522	14.3943	14.6148
Q9BZL4	Protein phosphatase 1 regulatory subunit 12C	PPP1R12C	0.0618687	1.58	-				16.3802	16.3462	16.295	16.355	16.4253	16.4253	16.3838	16.3894
P31350	Ribonucleoside-diphosphate reductase subunit M2	RRM2	-0.299121	1.57983	-				19.0366	18.878	19.008	18.7098	18.5045	18.4816	18.6785	18.7715
Q9UI09	NADH dehydrogenase [ubiquinone] 1 alpha subcomplex subunit 12	NDUFA12	-0.0653715	1.57898	+	MIM	CI subunits;Complex I;OXPHOS;OXPHOS subunits		18.2916	18.3805	18.2826	18.3293	18.2541	18.2546	18.2608	18.2531
Q5VUA4	Zinc finger protein 318	ZNF318	-0.228625	1.57876	-				16.5562	16.5202	16.5506	16.2816	16.3354	16.3028	16.1558	16.2
Q9NS93	Transmembrane 7 superfamily member 3	TM7SF3	-0.203532	1.57826	-				17.6209	17.5618	17.7573	17.4596	17.4265	17.436	17.4197	17.3033
Q3T8J9	GON-4-like protein	GON4L	-0.0715337	1.57787	-				15.3074	15.3175	15.3133	15.2783	15.2104	15.2783	15.1798	15.262
Q8TB36	Ganglioside-induced differentiation-associated protein 1	GDAP1	-0.0924149	1.57726	+	MOM	0		18.1532	18.1495	18.0776	18.0814	18.034	17.953	18.0564	18.0487
P85037	Forkhead box protein K1	FOXK1	0.0707369	1.57691	-				18.4367	18.5251	18.5055	18.5363	18.5524	18.5723	18.5967	18.5651
Q9H8V3	Protein ECT2	ECT2	0.162781	1.5767	-				16.318	16.0971	16.3141	16.2982	16.4376	16.3965	16.4544	16.39
Q5JVS0	Intracellular hyaluronan-binding protein 4	HABP4	0.210641	1.57609	-				16.337	16.4451	16.2568	16.1441	16.5897	16.4743	16.5283	16.4332
Q96PC5	Melanoma inhibitory activity protein 2	MIA2	-0.0721579	1.57608	-			Endoplasmic reticulum	18.3517	18.3556	18.3542	18.2893	18.3047	18.2743	18.2149	18.2683
O43684	Mitotic checkpoint protein BUB3	BUB3	0.187521	1.5759	-				19.7424	19.8321	19.8036	19.9129	19.8893	19.9664	20.0468	20.1387
P05204	Non-histone chromosomal protein HMG-17	HMGN2	0.450219	1.57559	-				17.5531	17.8776	18.0641	17.8428	17.9585	18.4687	18.3363	18.3751
Q6P9B6	MTOR-associated protein MEAK7	MEAK7	0.101269	1.5754	-				15.9466	15.9226	16.033	15.9942	16.1302	16.0616	16.0943	16.0155
Q05315	Galectin-10	CLC	-2.05483	1.57527	-				14.5113	15.4735	15.6881	15.6453	12.1034	12.4863	13.511	14.9981
Q9BXY0	Protein MAK16 homolog	MAK16	0.0849333	1.57471	-				19.2714	19.2936	19.3274	19.3796	19.3575	19.4332	19.4248	19.3962
O00255	Menin	MEN1	-0.173713	1.57387	-				16.6521	16.7089	16.8027	16.6876	16.5063	16.6877	16.4707	16.4917
Q96H96	4-hydroxybenzoate polyprenyltransferase, mitochondrial	COQ2	-0.574467	1.57323	+	MIM	Coenzyme Q metabolism;Metabolism;Metals and cofactors		16.0367	15.2691	15.9952	15.7242	15.1541	15.4351	15.089	15.0491
Q8WUX9	Charged multivesicular body protein 7	CHMP7	0.068234	1.57109	-				16.9427	16.9522	17.0235	17.0047	17.0176	17.0398	17.0729	17.0655
Q9NQS3	Nectin-3	NECTIN3	-0.111406	1.57057	-				16.2894	16.4081	16.2992	16.2986	16.2301	16.1361	16.233	16.2506
Q5PSV4	Breast cancer metastasis-suppressor 1-like protein	BRMS1L	0.234518	1.57041	-				15.7992	15.9655	15.7591	16.0534	16.1704	16.1774	16.1609	16.0064
Q05086	Ubiquitin-protein ligase E3A	UBE3A	0.0952578	1.57019	-				16.8351	16.9582	16.8543	16.8354	16.9808	16.9284	16.9932	16.9615
O15067	Phosphoribosylformylglycinamidine synthase	PFAS	0.0902948	1.56872	mito-interacting				20.6241	20.662	20.618	20.6813	20.6879	20.6937	20.7689	20.7961
O15305	Phosphomannomutase 2	PMM2	0.0709872	1.56866	-				18.503	18.4935	18.4472	18.4801	18.5993	18.5498	18.5617	18.497
Q9BX95	Sphingosine-1-phosphate phosphatase 1	SGPP1	-0.135476	1.56862	-				17.0961	17.1093	17.1246	17.0813	17.0654	16.9867	16.845	16.9724
Q9BQW3;Q9H4W6;Q9HAK2;Q9UH73	Transcription factor COE4;Transcription factor COE3;Transcription factor COE2;Transcription factor COE1	EBF4;EBF3;EBF2;EBF1	-0.297607	1.56842	-				NaN	15.0415	15.0227	14.9291	14.7267	NaN	14.5501	14.8235
P84098	60S ribosomal protein L19	RPL19	0.133621	1.56775	-				21.8181	21.8012	21.6961	21.8814	22.0008	21.9395	21.9034	21.8874
Q5SNT2	Transmembrane protein 201	TMEM201	-0.13995	1.56766	-				17.9362	18.0966	18.0682	18.0799	17.9134	17.9627	17.9275	17.8176
Q92613	Protein Jade-3	JADE3	0.09904	1.5667	-				17.2796	17.2071	17.2058	17.1989	17.2818	17.2749	17.3969	17.3341
Q8IWI9	MAX gene-associated protein	MGA	-0.0816498	1.56583	-				16.7737	16.8184	16.8833	16.8372	16.7644	16.7363	16.7049	16.7805
P78330	Phosphoserine phosphatase	PSPH	0.139925	1.56539	-				18.9201	18.8217	18.9075	18.8823	18.9484	18.9486	19.095	19.0994
Q08629	Testican-1	SPOCK1	-0.0613346	1.56492	-				18.2755	18.2786	18.2886	18.2325	18.2325	18.2221	18.2183	18.157
Q9Y320	Thioredoxin-related transmembrane protein 2	TMX2	-0.102574	1.56464	-				20.6535	20.6381	20.5941	20.6619	20.6068	20.5681	20.4918	20.4707
Q8NHG7	Small VCP/p97-interacting protein	SVIP	-0.241191	1.56462	-				17.6798	17.6179	17.7177	17.6774	17.5423	17.5286	17.4607	17.1965
P48147	Prolyl endopeptidase	PREP	-0.133791	1.56387	-				19.4908	19.4548	19.5353	19.4243	19.2455	19.3502	19.3363	19.4382
Q00765	Receptor expression-enhancing protein 5	REEP5	-0.134686	1.56253	-			Endoplasmic reticulum	19.2154	19.2276	19.2537	19.1138	19.0702	19.0514	19.1595	18.9907
P78329	Cytochrome P450 4F2	CYP4F2	-0.340017	1.56171	-				16.0327	16.0699	16.224	15.7537	15.6146	15.7002	15.5537	15.8516
Q9BSD7	Cancer-related nucleoside-triphosphatase	NTPCR	0.054769	1.56089	-				19.7481	19.7375	19.744	19.7732	19.8421	19.7904	19.765	19.8243
Q92797	Symplekin	SYMPK	-0.11769	1.55952	-				18.7834	18.7575	18.8139	18.7704	18.6962	18.7116	18.6991	18.5475
P22736	Nuclear receptor subfamily 4 group A member 1	NR4A1	0.341465	1.55768	-				15.8668	15.5945	15.4382	15.8942	16.1173	16.0949	16.0213	15.9261
P55055;Q13133	Oxysterols receptor LXR-beta;Oxysterols receptor LXR-alpha	NR1H2;NR1H3	1.1515	1.55732	-				NaN	11.3628	11.0564	12.1504	NaN	12.6601	12.5118	12.8522
O95239	Chromosome-associated kinesin KIF4A	KIF4A	0.0592389	1.55626	-				19.1861	19.1254	19.163	19.115	19.1708	19.2231	19.2123	19.2203
Q03013	Glutathione S-transferase Mu 4	GSTM4	0.631086	1.55581	-				14.6211	14.8395	14.5921	15.1979	15.257	15.1248	15.8896	15.5035
Q9NWY4	Histone PARylation factor 1	HPF1	0.201103	1.55486	-				19.1902	19.2811	19.2663	19.1902	19.2552	19.4338	19.5658	19.4774
Q14696	LRP chaperone MESD	MESD	0.0809984	1.55379	-			Endoplasmic reticulum	20.4371	20.4718	20.4584	20.5028	20.5551	20.6141	20.524	20.501
P02786	Transferrin receptor protein 1	TFRC	-0.0938153	1.5534	-				24.1296	24.1228	24.1778	24.2425	24.0763	24.0863	24.108	24.0268
Q9Y4G6	Talin-2	TLN2	0.108589	1.55316	-				16.7545	16.6858	16.7143	16.6119	16.7498	16.8556	16.8143	16.7811
P17275	Transcription factor jun-B	JUNB	0.175743	1.55077	-				18.2639	18.2325	18.1678	18.3521	18.5272	18.4283	18.4626	18.3011
P48745	CCN family member 3	CCN3	0.163571	1.55011	-				17.6706	17.6164	17.6141	17.7899	17.9348	17.8624	17.7865	17.7616
Q9NWR8	Calcium uniporter regulatory subunit MCUb, mitochondrial	MCUB	-0.389211	1.54892	+	MIM	Calcium cycle;Calcium homeostasis;Calcium uniporter;Signaling;Small molecule transport		15.064	15.0635	15.0713	14.7505	14.3895	14.7095	14.8522	14.4411
P56177;P56179	Homeobox protein DLX-1;Homeobox protein DLX-6	DLX1;DLX6	0.279673	1.54842	-				14.4545	14.5904	14.6315	14.7611	15.0098	15.0239	14.7475	14.7751
Q08431	Lactadherin	MFGE8	0.100854	1.54824	-				17.6903	17.7092	17.6683	17.7962	17.7725	17.7912	17.8397	17.864
P20936	Ras GTPase-activating protein 1	RASA1	-0.267194	1.54689	-				15.7772	15.7938	15.7121	16.003	15.5374	15.5169	15.4185	15.7445
P35579	Myosin-9	MYH9	0.115622	1.54584	-				23.4071	23.3249	23.3284	23.4303	23.5742	23.4839	23.4452	23.4498
P11586	C-1-tetrahydrofolate synthase, cytoplasmic	MTHFD1	0.0549994	1.54551	-				21.7524	21.6993	21.7103	21.7493	21.7784	21.7572	21.7744	21.8213
Q9HCU9	Breast cancer metastasis-suppressor 1	BRMS1	0.161432	1.54402	-				16.4219	16.3259	16.4698	16.5104	16.6762	16.5586	16.6399	16.4991
P08754	Guanine nucleotide-binding protein G(i) subunit alpha-3	GNAI3	-0.0513372	1.54169	-				20.6788	20.6584	20.703	20.6986	20.6496	20.6661	20.6026	20.6153
Q12841	Follistatin-related protein 1	FSTL1	-0.0691795	1.54146	-				18.0133	18.0063	18.0222	17.9529	17.8897	17.9339	17.9167	17.9778
Q71F56	Mediator of RNA polymerase II transcription subunit 13-like	MED13L	-0.104025	1.54124	-				16.4986	16.378	16.4084	16.406	16.275	16.3064	16.3914	16.3021
A1L0T0	2-hydroxyacyl-CoA lyase 2	ILVBL	-0.0600553	1.5401	-				20.0501	20.0727	20.0822	20.0664	20.0114	20.0543	20.0082	19.9571
P68402	Platelet-activating factor acetylhydrolase IB subunit alpha2	PAFAH1B2	0.0715823	1.53947	-				19.3362	19.3252	19.2513	19.3525	19.4072	19.3556	19.3971	19.3915
Q9NVD7	Alpha-parvin	PARVA	-0.146489	1.53946	-				19.9887	19.8885	20.0207	19.92	19.8093	19.8045	19.7081	19.9101
Q8TAF7	Zinc finger protein 461	ZNF461	0.333826	1.53855	-				12.1375	NaN	12.3464	12.1687	NaN	12.5521	12.6826	12.4193
P63208	S-phase kinase-associated protein 1	SKP1	0.0587831	1.5383	-				21.5067	21.5204	21.4745	21.4983	21.5215	21.5342	21.584	21.5954
P78371	T-complex protein 1 subunit beta	CCT2	0.109476	1.53816	-				22.5146	22.4261	22.4268	22.54	22.5466	22.5681	22.5733	22.6574
P15328	Folate receptor alpha	FOLR1	0.0918608	1.5372	-				23.5492	23.6059	23.5094	23.5936	23.712	23.6644	23.6512	23.5979
Q8N9R8	Protein SCAI	SCAI	-0.250575	1.53678	-				15.6032	15.7594	15.7522	15.8603	15.6632	15.3201	15.4989	15.4906
P48449	Lanosterol synthase	LSS	-0.115248	1.53614	-				19.7444	19.7935	19.8923	19.8561	19.723	19.7446	19.72	19.6376
Q03518	Antigen peptide transporter 1	TAP1	-0.133421	1.53494	-			Endoplasmic reticulum, Centriolar satellite	18.9776	19.0811	19.0607	18.9935	18.9846	18.9319	18.8069	18.8558
Q8TCC3	39S ribosomal protein L30, mitochondrial	MRPL30	-0.128252	1.53389	+	Matrix	LSU;Mitochondrial central dogma;Mitochondrial ribosome;Translation		17.4081	17.5357	17.4258	17.391	17.2393	17.2842	17.3463	17.3777
P60468	Protein transport protein Sec61 subunit beta	SEC61B	-0.172536	1.53384	-			Endoplasmic reticulum	20.8372	20.8921	20.9504	20.7272	20.6587	20.6094	20.6628	20.7859
P22304	Iduronate 2-sulfatase	IDS	0.60171	1.5338	-				NaN	14.403	15.1006	14.8559	15.1635	15.4679	15.5638	15.3577
Q14161	ARF GTPase-activating protein GIT2	GIT2	0.0923052	1.53308	-				17.5459	17.518	17.618	17.6456	17.6787	17.6456	17.7056	17.6669
O75376	Nuclear receptor corepressor 1	NCOR1	0.0728459	1.53215	-				19.5932	19.5935	19.5433	19.576	19.6972	19.6599	19.6524	19.5878
Q99798	Aconitate hydratase, mitochondrial	ACO2	-0.0651059	1.53159	+	Matrix	Carbohydrate metabolism;Fe-S-containing proteins;Metabolism;Metals and cofactors;TCA cycle		21.6492	21.6803	21.6841	21.6842	21.6596	21.6296	21.5751	21.573
Q99584	Protein S100-A13	S100A13	0.0780191	1.53154	-				19.66	19.7255	19.73	19.7481	19.8115	19.8406	19.7588	19.7648
Q96EP0	E3 ubiquitin-protein ligase RNF31	RNF31	0.230991	1.53116	-				15.1369	14.9159	14.9228	15.1358	15.2225	15.411	15.2219	15.1799
O15015	Zinc finger protein 646	ZNF646	-0.084954	1.53107	-				15.9501	16.0136	15.9569	15.9221	15.9383	15.8802	15.8498	15.8346
O14656	Torsin-1A	TOR1A	-0.209591	1.53087	-				18.3648	18.3578	18.6391	18.3559	18.2213	18.1901	18.2852	18.1827
Q9BQG0	Myb-binding protein 1A	MYBBP1A	-0.125748	1.5307	-				20.7073	20.684	20.7786	20.7595	20.6478	20.6513	20.6352	20.492
P53365	Arfaptin-2	ARFIP2	-0.227805	1.53028	-				17.9299	17.8316	18.0474	17.7293	17.6601	17.6616	17.5488	17.7565
P13473	Lysosome-associated membrane glycoprotein 2	LAMP2	-0.222498	1.53026	-				22.6327	22.7955	22.9103	22.6119	22.4306	22.5399	22.5	22.5899
Q8NBJ7	Inactive C-alpha-formylglycine-generating enzyme 2	SUMF2	0.0768309	1.52947	-				20.7646	20.7602	20.7953	20.7832	20.8992	20.8731	20.8587	20.7795
P21912	Succinate dehydrogenase [ubiquinone] iron-sulfur subunit, mitochondrial	SDHB	0.134957	1.529	+	MIM	Carbohydrate metabolism;CII subunits;Complex II;Fe-S-containing proteins;Metabolism;Metals and cofactors;OXPHOS;OXPHOS subunits;TCA cycle		21.0233	21.0639	21.0131	21.1188	21.2837	21.187	21.2041	21.0841
Q6QNY0	Biogenesis of lysosome-related organelles complex 1 subunit 3	BLOC1S3	0.142794	1.52826	-				16.329	16.2042	16.1855	16.305	16.4717	16.3133	16.3711	16.4388
Q9NQ48	Leucine zipper transcription factor-like protein 1	LZTFL1	0.0658574	1.52802	-				17.2274	17.1697	17.2796	17.2211	17.2905	17.2741	17.3013	17.2954
P05106	Integrin beta-3	ITGB3	-0.108052	1.5273	-				16.5022	16.4926	16.4829	16.3411	16.3498	16.3456	16.347	16.3442
Q8N766	ER membrane protein complex subunit 1	EMC1	-0.0909691	1.52685	-				20.0826	20.1385	20.2115	20.1816	20.0818	20.0763	20.0764	20.0157
Q9BUJ2	Heterogeneous nuclear ribonucleoprotein U-like protein 1	HNRNPUL1	0.0876951	1.52662	-				21.484	21.5133	21.5117	21.5967	21.6278	21.6479	21.6211	21.5597
P13747	HLA class I histocompatibility antigen, alpha chain E	HLA-E	-0.139933	1.52607	-				15.5749	15.6425	15.6852	15.7047	15.4998	15.4033	15.5637	15.5807
O95625	Zinc finger and BTB domain-containing protein 11	ZBTB11	-0.103868	1.52588	-				16.9472	16.9352	16.9879	16.874	16.7749	16.8883	16.7939	16.8717
Q96EH3	Mitochondrial assembly of ribosomal large subunit protein 1	MALSU1	-0.274272	1.52539	+	Matrix	Mitochondrial central dogma;Mitochondrial ribosome assembly;Translation		17.233	17.2684	17.2761	16.9482	16.991	16.9649	16.7403	16.9324
Q5U4P2	Aspartate beta-hydroxylase domain-containing protein 1	ASPHD1	-0.192059	1.52536	-				16.3852	16.509	16.3963	16.3887	16.3435	16.3206	16.1418	16.105
Q9UI12	V-type proton ATPase subunit H	ATP6V1H	-0.0796409	1.52475	-				19.2633	19.2921	19.3836	19.3392	19.2159	19.2407	19.2622	19.2409
Q9UNS1	Protein timeless homolog	TIMELESS	-0.203179	1.52424	-				16.7835	16.8313	16.9587	16.6278	16.5683	16.5572	16.6103	16.6528
Q9Y3A4	Ribosomal RNA-processing protein 7 homolog A	RRP7A	-0.0738163	1.52378	-				19.2998	19.2959	19.2966	19.2925	19.2422	19.2852	19.1672	19.195
Q8NEG4	Protein FAM83F	FAM83F	0.337544	1.52361	-				16.0068	16.0125	15.7689	15.749	16.3559	15.9813	16.3894	16.1608
Q96FJ2	Dynein light chain 2, cytoplasmic	DYNLL2	-0.117482	1.52334	-				17.8275	17.9456	NaN	17.809	17.7516	17.7744	17.7112	17.7357
O94851	[F-actin]-monooxygenase MICAL2	MICAL2	-0.132988	1.52264	-				16.6234	16.6216	16.7066	16.6419	16.5125	16.6356	16.4426	16.4707
Q9NXJ5	Pyroglutamyl-peptidase 1	PGPEP1	-0.16783	1.52229	-				16.443	16.6568	16.4434	16.4457	16.3048	16.3394	16.2754	16.3979
O14981	TATA-binding protein-associated factor 172	BTAF1	0.0547833	1.52192	-				20.6454	20.6249	20.5876	20.6005	20.6893	20.6409	20.699	20.6483
Q9NVP1	ATP-dependent RNA helicase DDX18	DDX18	-0.102887	1.52125	-				21.2084	21.2474	21.2504	21.3082	21.1738	21.2021	21.163	21.064
Q71U36	Tubulin alpha-1A chain	TUBA1A	0.143074	1.52119	-				25.6009	25.6075	25.7029	25.791	25.7625	25.7999	25.8468	25.8654
Q9NUL5	Shiftless antiviral inhibitor of ribosomal frameshifting protein	SHFL	-0.404727	1.52077	-				15.3532	15.207	15.4379	14.9219	14.9956	14.6556	14.6934	14.9564
Q9H9G7	Protein argonaute-3	AGO3	0.110628	1.52046	-				17.6503	17.6461	17.7215	17.605	17.7881	17.7936	17.8088	17.6749
Q969H8	Myeloid-derived growth factor	MYDGF	0.133078	1.52006	-				21.9626	21.9851	22.1122	22.0949	22.0893	22.197	22.1873	22.2135
P46781	40S ribosomal protein S9	RPS9	0.142367	1.51998	-				22.2255	22.2005	22.2484	22.4119	22.3708	22.4085	22.4419	22.4345
P56537	Eukaryotic translation initiation factor 6	EIF6	0.113571	1.51848	-				21.6065	21.5965	21.6442	21.767	21.7474	21.7749	21.7575	21.7887
P48643	T-complex protein 1 subunit epsilon	CCT5	0.0877056	1.51682	-				21.8513	21.8461	21.8414	21.9004	21.8897	21.9205	21.9608	22.0191
Q6NUQ4	Transmembrane protein 214	TMEM214	-0.115514	1.51642	-			Endoplasmic reticulum, Golgi apparatus, Cytosol	19.82	19.8147	19.8281	19.8954	19.8	19.7258	19.7448	19.6255
Q5JSH3	WD repeat-containing protein 44	WDR44	-0.0929012	1.51482	-				19.2165	19.2046	19.2665	19.2064	19.0595	19.117	19.144	19.202
O15371	Eukaryotic translation initiation factor 3 subunit D	EIF3D	0.127657	1.51456	-				19.4955	19.4376	19.394	19.5059	19.4981	19.5522	19.6359	19.6575
Q9H7F4	Transmembrane protein 185B	TMEM185B	-0.152438	1.51423	-			Endoplasmic reticulum	14.949	15.1563	15.1108	14.9707	14.8801	14.8913	14.8613	14.9442
P01008	Antithrombin-III	SERPINC1	0.196177	1.5138	-				16.9041	16.9591	17.098	17.09	17.1952	17.2201	17.0876	17.3331
P07900	Heat shock protein HSP 90-alpha	HSP90AA1	0.115674	1.51323	-				22.9731	22.9437	22.9111	23.0727	23.0627	23.0566	23.092	23.1519
Q9NX61	Transmembrane protein 161A	TMEM161A	-0.157428	1.51316	-				17.4981	17.5359	17.699	17.4737	17.3666	17.4627	17.3888	17.3591
Q9H0S4	Probable ATP-dependent RNA helicase DDX47	DDX47	-0.0876637	1.51295	-				20.8787	20.8987	20.9993	20.9029	20.7867	20.8379	20.8556	20.8487
Q8TAD7	Overexpressed in colon carcinoma 1 protein	OCC1	-0.159789	1.51252	-				15.2629	15.3121	15.4944	15.3095	15.1462	15.1507	15.1893	15.2535
Q9HAV0	Guanine nucleotide-binding protein subunit beta-4	GNB4	0.192509	1.51234	-				18.3115	18.4734	18.4324	18.5904	18.5685	18.5934	18.6995	18.7162
P55209	Nucleosome assembly protein 1-like 1	NAP1L1	0.0929084	1.51223	-				22.9942	22.9533	22.8668	22.926	23.0779	23.0265	22.9829	23.0247
Q9Y223	Bifunctional UDP-N-acetylglucosamine 2-epimerase/N-acetylmannosamine kinase	GNE	0.132657	1.51165	-				17.5202	17.4356	17.5431	17.4871	17.5272	17.6004	17.6794	17.7096
Q9NQE9	Histidine triad nucleotide-binding protein 3	HINT3	-0.0617332	1.51057	+	unknown	0		16.6152	16.6463	16.5961	16.6759	16.5397	16.5657	16.6034	16.5778
P0C0S8;Q96KK5;Q99878;Q9BTM1	Histone H2A type 1;Histone H2A type 1-H;Histone H2A type 1-J;Histone H2A.J	H2AC11;H2AC12;H2AC14;H2AJ	0.444208	1.51008	-				28.7345	28.6836	28.5807	29.1198	29.4652	29.2549	29.2251	28.9502
Q13043	Serine/threonine-protein kinase 4	STK4	0.055439	1.50884	-				16.5686	16.5014	16.5611	16.5259	16.6177	16.5949	16.5614	16.6048
Q16610	Extracellular matrix protein 1	ECM1	0.230544	1.50792	-				15.6535	15.7177	15.9084	15.797	16.1154	15.9197	16.0927	15.8709
Q9BUL8	Programmed cell death protein 10	PDCD10	0.0613589	1.50767	-				19.5415	19.6089	19.5582	19.522	19.6269	19.5882	19.6176	19.6432
O95833	Chloride intracellular channel protein 3	CLIC3	0.155645	1.50683	-				16.8605	17.0439	16.9943	17.0565	17.1714	17.0477	17.194	17.1648
Q6AI12	Ankyrin repeat domain-containing protein 40	ANKRD40	0.348743	1.50638	-				15.4449	15.4838	15.1986	15.675	15.5722	15.904	15.8843	15.8367
O43805	Sjoegren syndrome nuclear autoantigen 1	SSNA1	0.132844	1.50628	-				17.8056	17.9609	17.802	17.8934	18.0124	17.9501	17.9588	18.072
P05549;Q6VUC0;Q92481	Transcription factor AP-2-alpha;Transcription factor AP-2-epsilon;Transcription factor AP-2-beta	TFAP2A;TFAP2E;TFAP2B	0.266253	1.50531	-				16.2412	16.5156	16.0954	16.1557	16.566	16.5405	16.4811	16.4853
Q96FS4	Signal-induced proliferation-associated protein 1	SIPA1	0.12605	1.50481	-				18.7395	18.6637	18.6658	18.8253	18.8858	18.8885	18.8367	18.7875
Q32P28	Prolyl 3-hydroxylase 1	P3H1	0.0602174	1.50461	-				20.9964	21.0574	21.0079	21.084	21.1129	21.0842	21.0914	21.0982
Q96JM3	Chromosome alignment-maintaining phosphoprotein 1	CHAMP1	-0.0263991	1.50445	-				19.0468	19.0729	19.059	19.0588	19.0563	19.0263	19.0242	19.0252
P45880	Voltage-dependent anion-selective channel protein 2	VDAC2	0.13973	1.504	+	MOM	Small molecule transport		23.8089	23.8561	23.9113	24.0366	24.049	24.0622	24.042	24.0186
Q6PIU2	Neutral cholesterol ester hydrolase 1	NCEH1	-0.104443	1.50319	-			Endoplasmic reticulum	20.7828	20.837	20.8835	20.8529	20.7743	20.7698	20.751	20.6433
Q12979	Active breakpoint cluster region-related protein	ABR	0.0444112	1.50311	-				17.1143	17.1192	17.136	17.1747	17.1742	17.1655	17.1789	17.2032
Q6P3X3	Tetratricopeptide repeat protein 27	TTC27	-0.174763	1.50226	-				16.4956	16.376	16.2602	16.2678	16.0899	16.2044	16.2206	16.1855
Q9NUU6	Inactive ubiquitin thioesterase OTULINL	OTULINL	-0.23349	1.50107	-				16.3452	16.5256	16.6747	16.4654	16.2117	16.4129	16.2304	16.2218
P04818	Thymidylate synthase	TYMS	0.0876384	1.50032	-				19.8038	19.8359	19.871	19.8524	19.9001	19.8844	19.9195	20.0096
Q56NI9	N-acetyltransferase ESCO2	ESCO2	-0.0496674	1.50021	-				16.2142	16.2202	16.2545	16.2092	16.2129	16.1549	16.1493	16.1823
O60739	Eukaryotic translation initiation factor 1b	EIF1B	0.283743	1.4983	-				19.2127	19.143	18.9412	18.8779	19.2865	19.178	19.4771	19.3681
Q9NQC8	Intraflagellar transport protein 46 homolog	IFT46	0.72436	1.49746	-				14.9215	14.6073	14.6192	15.1394	15.7142	15.8579	15.7387	14.8741
Q9H0U9	Testis-specific Y-encoded-like protein 1	TSPYL1	0.0850067	1.49743	-				18.564	18.6573	18.6086	18.6707	18.7646	18.6998	18.6903	18.6858
Q00534	Cyclin-dependent kinase 6	CDK6	-0.127523	1.49717	-				18.4057	18.2696	18.3368	18.3377	18.266	18.1681	18.1289	18.2767
Q14694	Ubiquitin carboxyl-terminal hydrolase 10	USP10	0.0538411	1.49689	-				19.1697	19.1814	19.2192	19.2405	19.2685	19.2721	19.2584	19.2272
Q13404	Ubiquitin-conjugating enzyme E2 variant 1	UBE2V1	0.117495	1.49652					20.0832	20.0273	20.0475	20.2032	20.1695	20.2268	20.1979	20.2371
Q15555	Microtubule-associated protein RP/EB family member 2	MAPRE2	0.128578	1.49629	-				16.9361	16.7517	16.8978	16.8216	17.0185	17.0161	16.9461	16.9407
P62191	26S proteasome regulatory subunit 4	PSMC1	0.118155	1.49589	-				20.3978	20.314	20.2722	20.3999	20.4081	20.4241	20.5018	20.5226
P52815	39S ribosomal protein L12, mitochondrial	MRPL12	0.1096	1.49579	+	Matrix	LSU;Mitochondrial central dogma;Mitochondrial ribosome;mtRNA metabolism;Transcription;Translation		22.6345	22.6685	22.6186	22.6714	22.8389	22.7645	22.7694	22.6585
O00411	DNA-directed RNA polymerase, mitochondrial	POLRMT	-0.068644	1.49489	+	Matrix	Mitochondrial central dogma;mtDNA maintenance;mtDNA nucleoid;mtDNA replication;mtRNA metabolism;Transcription		19.6883	19.748	19.7413	19.7878	19.6765	19.7095	19.66	19.6449
Q4U2R6	39S ribosomal protein L51, mitochondrial	MRPL51	0.192809	1.49477	+	Matrix	LSU;Mitochondrial central dogma;Mitochondrial ribosome;Translation		17.6574	17.77	17.8697	17.8916	17.9041	18.0291	18.0948	17.9319
O00592	Podocalyxin	PODXL	-0.0549002	1.49452	-				22.8448	22.8832	22.8399	22.8768	22.8455	22.8158	22.7963	22.7675
P39748	Flap endonuclease 1	FEN1	0.0901618	1.49433	-				21.557	21.5888	21.6316	21.661	21.6495	21.6868	21.7029	21.7598
Q6AWC2	Protein WWC2	WWC2	0.316059	1.49421	-				14.375	14.2841	14.2486	14.5917	14.5907	14.7037	14.9217	14.5475
Q8TBK6	Zinc finger CCHC domain-containing protein 10	ZCCHC10	-0.265872	1.4935	-				17.5417	17.618	17.7009	17.5757	17.5418	17.4005	17.1145	17.316
P41134	DNA-binding protein inhibitor ID-1	ID1	0.252957	1.49349	-				14.7582	14.9185	14.7295	15.1169	15.1626	15.1388	15.1556	15.0779
Q9H4G4	Golgi-associated plant pathogenesis-related protein 1	GLIPR2	-0.0669289	1.49251	-				18.2098	18.2196	18.2444	18.2475	18.2245	18.1664	18.1403	18.1224
Q15233	Non-POU domain-containing octamer-binding protein	NONO	0.142382	1.49234	-				23.0333	22.9364	22.988	23.1585	23.2128	23.1939	23.1513	23.1277
P21580	Tumor necrosis factor alpha-induced protein 3	TNFAIP3	-0.369687	1.49233	-				NaN	14.5245	14.8445	14.6199	14.2194	14.4217	14.2387	NaN
Q6NUQ1	RAD50-interacting protein 1	RINT1	-0.196805	1.49218	-				16.1699	16.1566	16.2746	16.0818	15.945	15.9071	16.1475	15.8963
Q96MX3	Zinc finger protein 48	ZNF48	0.18582	1.4919	-				13.5833	13.4799	13.5707	13.6708	13.8185	13.8842	13.6989	13.6463
P31431	Syndecan-4	SDC4	-0.224993	1.49163	-				17.7342	17.6148	17.8665	17.5835	17.5965	17.4792	17.3551	17.468
Q9UKD2	mRNA turnover protein 4 homolog	MRTO4	0.0758042	1.49084	-				20.4178	20.4294	20.3994	20.5062	20.5181	20.5516	20.4979	20.4884
O75792	Ribonuclease H2 subunit A	RNASEH2A	0.11646	1.49041	-				18.6922	18.6827	18.5988	18.6211	18.724	18.7253	18.7412	18.8701
P32321	Deoxycytidylate deaminase	DCTD	0.245297	1.48926	-				15.9697	16.2545	16.0451	16.3098	16.296	16.4221	16.386	16.456
O95453	Poly(A)-specific ribonuclease PARN	PARN	-0.0787988	1.4871	-				18.4659	18.5126	18.4869	18.4192	18.374	18.3806	18.3621	18.4527
Q86UL3	Glycerol-3-phosphate acyltransferase 4	GPAT4	-0.0877223	1.48697	-				19.8535	19.9464	19.9622	19.9744	19.8572	19.8137	19.8292	19.8856
Q9UKK3	Protein mono-ADP-ribosyltransferase PARP4	PARP4	0.180634	1.4863	-				16.3102	16.1471	16.2061	16.2863	16.3873	16.2826	16.476	16.5263
Q9H875	PRKR-interacting protein 1	PRKRIP1	0.158702	1.48607	-				17.1987	17.1919	17.0183	17.2642	17.3096	17.3955	17.3073	17.2956
Q99426	Tubulin-folding cofactor B	TBCB	0.087604	1.48532	-				19.3734	19.3174	19.4425	19.3385	19.4672	19.4087	19.4659	19.4803
P0DMV8;P0DMV9	Heat shock 70 kDa protein 1A;Heat shock 70 kDa protein 1B	HSPA1A;HSPA1B	0.0827484	1.48492					25.8816	25.8679	25.7946	25.9145	25.987	25.9087	25.9459	25.9479
Q07617	Sperm-associated antigen 1	SPAG1	0.100195	1.48409	-				16.396	16.5314	16.3949	16.3819	16.5485	16.5185	16.5086	16.5293
P00488	Coagulation factor XIII A chain	F13A1	-0.254937	1.48378	-				NaN	16.7489	16.9064	16.6663	16.4456	NaN	16.5655	16.5458
O96005	Cleft lip and palate transmembrane protein 1	CLPTM1	-0.117323	1.48369	-			Endoplasmic reticulum	18.983	18.9854	19.0755	19.0401	18.9514	18.9704	18.8122	18.8807
Q9H0R8	Gamma-aminobutyric acid receptor-associated protein-like 1	GABARAPL1	-0.249551	1.48363	-				16.185	16.3197	16.4715	16.1449	15.8827	16.0339	16.1121	16.0942
Q70E73	Ras-associated and pleckstrin homology domains-containing protein 1	RAPH1	0.084353	1.48343	-				17.3795	17.3197	17.4253	17.3685	17.414	17.468	17.513	17.4354
P42126	Enoyl-CoA delta isomerase 1, mitochondrial	ECI1	-0.0890818	1.48299	+	Matrix	Fatty acid oxidation;Lipid metabolism;Metabolism		20.8843	20.9557	20.9841	20.9829	20.9158	20.8712	20.808	20.8557
O00625	Pirin	PIR	0.0598626	1.48291	-				19.5776	19.5365	19.5589	19.4892	19.6197	19.5749	19.6145	19.5925
Q5TC12	ATP synthase mitochondrial F1 complex assembly factor 1	ATPAF1	-0.130009	1.4827	+	Matrix	Complex V;CV assembly factors;OXPHOS;OXPHOS assembly factors		18.3888	18.4105	18.5494	18.3558	18.2423	18.3351	18.2908	18.3164
Q5HYI8	Rab-like protein 3	RABL3	0.0589223	1.48261	-			Endoplasmic reticulum	19.1519	19.1206	19.1575	19.1275	19.1979	19.1648	19.2527	19.1779
Q8WWM7	Ataxin-2-like protein	ATXN2L	0.0621452	1.48231	-				20.2888	20.2441	20.2101	20.2134	20.3203	20.2651	20.2982	20.3215
Q15014	Mortality factor 4-like protein 2	MORF4L2	0.124244	1.4811	-				17.1662	17.1231	17.2422	17.1201	17.3738	17.3087	17.2537	17.2123
Q5SY16	Polynucleotide 5'-hydroxyl-kinase NOL9	NOL9	-0.0581965	1.48083	-				19.2324	19.2425	19.259	19.1951	19.1763	19.192	19.2002	19.1278
Q9H900	Protein zwilch homolog	ZWILCH	-0.296991	1.48063	-				16.544	16.642	16.8525	16.9907	16.4037	16.4461	16.4208	16.5705
Q9ULK4	Mediator of RNA polymerase II transcription subunit 23	MED23	-0.150213	1.4797	-				16.9613	16.8581	16.8763	16.8094	16.8307	16.7301	16.7299	16.6134
O60927	E3 ubiquitin-protein ligase PPP1R11	PPP1R11	-0.167555	1.47884	-				15.7165	15.673	15.9194	15.718	15.6361	15.6116	15.5172	15.5918
Q86SJ2	Amphoterin-induced protein 2	AMIGO2	-0.120003	1.47872	-				16.992	17.0085	17.0481	16.967	16.9516	16.935	16.8748	16.7741
Q6MZW2	Follistatin-related protein 4	FSTL4	0.103899	1.47829	-				19.7717	19.7826	19.8278	19.8414	19.9848	19.9189	19.9147	19.8207
O00159	Unconventional myosin-Ic	MYO1C	-0.0709257	1.47797	-				21.3457	21.3717	21.4109	21.434	21.3492	21.3476	21.2935	21.2885
Q8N8R5	UPF0565 protein C2orf69	C2orf69	-0.163667	1.47765	+	Matrix	0		15.6114	15.5989	15.5685	15.561	15.5698	15.384	15.291	15.4403
Q9NUQ9	CYFIP-related Rac1 interactor B	CYRIB	-0.115762	1.47723	-				18.657	18.5671	18.6394	18.6513	18.5371	18.4815	18.4316	18.6016
Q9BQD7	Adenine nucleotide translocase lysine N-methyltransferase	ANTKMT	-0.118208	1.47643	+	MIM	Metabolism;Nucleotide metabolism		15.7142	15.7709	15.8123	15.7094	15.7239	15.6553	15.58	15.5747
Q9UBP0	Spastin	SPAST	0.117685	1.47613	-				16.6974	16.712	16.6123	16.6946	16.7248	16.7473	16.8365	16.8786
O43299	AP-5 complex subunit zeta-1	AP5Z1	0.0842803	1.47467	-				15.956	15.9016	15.9853	15.9018	16.0732	16.0015	15.9688	16.0382
Q92945	Far upstream element-binding protein 2	KHSRP	0.059495	1.47416	-				22.0245	21.9803	21.9581	22.0062	22.0999	22.0338	22.038	22.0353
Q14938	Nuclear factor 1 X-type	NFIX	-0.141216	1.47243	-				16.35	16.2181	16.3341	16.1456	16.1291	16.0707	16.1394	16.1436
P18074	General transcription and DNA repair factor IIH helicase subunit XPD	ERCC2	0.32745	1.47184	-				15.8408	15.9887	15.6358	16.0961	16.1419	16.3154	16.3423	16.0716
Q9C0C7	Activating molecule in BECN1-regulated autophagy protein 1	AMBRA1	0.157717	1.47059	-				15.1291	14.9548	15.0399	15.1461	15.2331	15.1909	15.2516	NaN
Q6ULP2	Aftiphilin	AFTPH	0.252006	1.46866	-				15.0865	15.0877	14.8965	15.2754	15.4617	15.2688	15.3776	15.246
Q9BTW9	Tubulin-specific chaperone D	TBCD	-0.0897708	1.46783	-				17.7358	17.7146	17.6769	17.6078	17.5886	17.5545	17.5954	17.6374
Q9UMX1	Suppressor of fused homolog	SUFU	-0.445123	1.46694	-				17.151	16.8119	17.4695	17.4512	16.7659	16.826	16.6369	16.8744
Q9P0I2	ER membrane protein complex subunit 3	EMC3	-0.110617	1.46692	-				17.6333	17.6794	17.68	17.5262	17.505	17.497	17.5734	17.501
Q07820	Induced myeloid leukemia cell differentiation protein Mcl-1	MCL1	0.164741	1.46659	+	MOM	Apoptosis;Mitochondrial dynamics and surveillance		17.1791	17.1454	16.9962	17.174	17.3993	17.2863	17.2735	17.1945
Q9BYK8	Helicase with zinc finger domain 2	HELZ2	-0.0455227	1.46541	-				18.5913	18.6178	18.6466	18.6112	18.5732	18.5964	18.5381	18.5771
P34947	G protein-coupled receptor kinase 5	GRK5	0.176794	1.46529	-				14.741	14.7357	14.7871	14.7153	14.9368	14.9284	15.064	14.7571
P49368	T-complex protein 1 subunit gamma	CCT3	0.119954	1.46481	-				22.5118	22.4514	22.469	22.5542	22.5699	22.5654	22.6052	22.7258
P78537	Biogenesis of lysosome-related organelles complex 1 subunit 1	BLOC1S1	-0.210798	1.4648	+	unknown	Signaling		17.4268	17.5868	17.4797	17.2846	17.1542	17.1686	17.2654	17.3466
Q07157	Tight junction protein ZO-1	TJP1	-0.0702467	1.46408	-				19.4731	19.4267	19.4088	19.3539	19.363	19.3277	19.351	19.34
Q92619	Rho GTPase-activating protein 45	ARHGAP45	0.388188	1.46388	-				15.0632	15.4824	15.3267	15.4842	15.8565	15.7411	NaN	15.5844
Q9P0S2	Cytochrome c oxidase assembly protein COX16 homolog, mitochondrial	COX16	-0.177208	1.46386	+	MIM	CIV assembly factors;Complex IV;OXPHOS;OXPHOS assembly factors		17.292	17.3913	17.3414	17.1657	17.2432	17.0497	17.0701	17.1185
Q9UBQ0	Vacuolar protein sorting-associated protein 29	VPS29	0.0442724	1.4635	-				17.9573	18.0021	17.9638	17.9586	17.9862	18.0066	18.0443	18.0218
O95352	Ubiquitin-like modifier-activating enzyme ATG7	ATG7	-0.097394	1.46069	-				17.3302	17.2955	17.3411	17.2189	17.1702	17.157	17.211	17.258
P52272	Heterogeneous nuclear ribonucleoprotein M	HNRNPM	0.0935941	1.45992	-				23.2448	23.2016	23.2312	23.3355	23.3779	23.3806	23.3172	23.3116
Q8WUM0	Nuclear pore complex protein Nup133	NUP133	-0.0954561	1.4586	-				20.3889	20.4755	20.5405	20.5133	20.3524	20.4049	20.4001	20.379
Q9HB07	MYG1 exonuclease	MYG1	0.0486875	1.45676					20.1058	20.1386	20.0963	20.1647	20.1895	20.1506	20.1748	20.1854
O14628	Zinc finger protein 195	ZNF195	0.0693326	1.45607	-				16.4746	16.4012	16.4516	16.4773	16.5466	16.4661	16.5409	16.5285
Q8TD30	Alanine aminotransferase 2	GPT2	0.0881681	1.45592	+	Matrix	Amino acid metabolism;Glutamate metabolism;Metabolism		16.5565	16.6239	16.5997	16.6285	16.745	16.6572	16.73	16.629
Q9UBF8	Phosphatidylinositol 4-kinase beta	PI4KB	0.353799	1.45574	-				13.9485	14.2893	14.3116	14.5392	14.739	14.6552	14.5189	14.5906
Q3KP31	Zinc finger protein 791	ZNF791	0.77359	1.45562	-				13.7749	14.4241	14.0962	14.2401	15.0807	15.2404	NaN	14.4011
P56556	NADH dehydrogenase [ubiquinone] 1 alpha subcomplex subunit 6	NDUFA6	0.104012	1.4549	+	MIM	CI subunits;Complex I;OXPHOS;OXPHOS subunits		18.4568	18.5035	18.5318	18.6084	18.6223	18.6688	18.6539	18.5716
P56134	ATP synthase subunit f, mitochondrial	ATP5MF	-0.177835	1.45481	+	MIM	Complex V;CV subunits;OXPHOS;OXPHOS subunits		21.0116	20.902	20.9839	21.0994	20.9446	20.8658	20.7207	20.7544
P30626	Sorcin	SRI	0.100745	1.45394	-				19.247	19.3112	19.3493	19.2815	19.3361	19.3713	19.4073	19.4773
Q71UM5	40S ribosomal protein S27-like	RPS27L	0.136242	1.4525	-			Endoplasmic reticulum, Cytosol	21.0684	20.9234	20.9164	21.0801	21.085	21.1752	21.1711	21.102
Q9UHV9	Prefoldin subunit 2	PFDN2	0.110172	1.45138	-				20.7138	20.6553	20.5802	20.5475	20.7229	20.6949	20.7676	20.752
Q9NVR0	Kelch-like protein 11	KLHL11	-0.513286	1.45045	-				15.6643	15.8248	15.5903	15.045	14.9915	15.268	14.9232	14.8885
P17405	Sphingomyelin phosphodiesterase	SMPD1	-0.0942349	1.45034	-				17.6258	17.6659	17.5124	17.593	17.4964	17.4752	17.5334	17.5152
Q96KR1	Zinc finger RNA-binding protein	ZFR	-0.0646152	1.44991	-				19.7592	19.7651	19.7864	19.7825	19.7578	19.7343	19.6866	19.656
Q15436	Protein transport protein Sec23A	SEC23A	-0.0908723	1.44979	-				19.8648	19.8084	19.8679	19.7284	19.7257	19.7043	19.7363	19.7396
Q9Y6I9	Testis-expressed protein 264	TEX264	-0.0754523	1.44948	-			Endoplasmic reticulum	17.9965	18.038	18.0564	17.9705	17.9146	17.8973	17.9697	17.978
Q5T1M5	FK506-binding protein 15	FKBP15	-0.0660005	1.44906	-				17.2561	17.2739	17.342	17.263	17.192	17.1995	17.2236	17.2559
Q9NUQ6	SPATS2-like protein	SPATS2L	-0.063519	1.44848	-				18.3035	18.2861	18.3339	18.2347	18.2042	18.236	18.2117	18.2522
Q8NHU6	Tudor domain-containing protein 7	TDRD7	-0.134853	1.4473	-				15.7274	15.6911	15.5689	15.6488	15.5173	15.54	15.4311	15.6084
Q9H1C3	Glycosyltransferase 8 domain-containing protein 2	GLT8D2	0.0933576	1.44678	-				16.7826	16.8684	16.8682	16.9179	16.9269	16.9836	16.9905	16.9096
Q8IZ83	Aldehyde dehydrogenase family 16 member A1	ALDH16A1	-0.112304	1.44489	-				18.0782	18.0436	18.0773	17.9391	17.9048	17.8577	17.971	17.9554
Q99729	Heterogeneous nuclear ribonucleoprotein A/B	HNRNPAB	0.117211	1.44395	-				22.0951	22.139	22.1197	22.2482	22.3338	22.2906	22.2339	22.2126
Q9HB19	Pleckstrin homology domain-containing family A member 2	PLEKHA2	0.110538	1.44394	-				17.8228	17.8655	17.8307	17.8043	17.8276	17.9532	17.9914	17.9931
Q99650	Oncostatin-M-specific receptor subunit beta	OSMR	0.117228	1.44279	-				15.7857	15.9069	15.8109	15.7203	15.8877	15.8896	15.9637	15.9517
P26583	High mobility group protein B2	HMGB2	0.110175	1.44211	-				18.3077	18.3735	18.2208	18.3288	18.3913	18.3736	18.4897	18.4167
P22314	Ubiquitin-like modifier-activating enzyme 1	UBA1	0.0584049	1.44098	-				22.4791	22.4441	22.4091	22.4742	22.5061	22.4718	22.5218	22.5405
P53701	Holocytochrome c-type synthase	HCCS	-0.0668898	1.43946	+	IMS	Cytochrome C;Heme synthesis and processing;Metabolism;Metals and cofactors;OXPHOS;OXPHOS subunits		20.0791	20.1629	20.1565	20.0733	20.0607	20.0333	20.0533	20.0569
O43427	Acidic fibroblast growth factor intracellular-binding protein	FIBP	0.203113	1.43878	-				16.7038	16.7085	16.7841	16.9402	16.8985	17.0354	17.1106	16.9045
Q5MIZ7	Serine/threonine-protein phosphatase 4 regulatory subunit 3B	PPP4R3B	0.306519	1.43844	-				16.1099	16.3489	16.3593	16.5877	16.4861	16.7374	16.7388	16.6695
O75935	Dynactin subunit 3	DCTN3	0.0817137	1.437	-				18.2517	18.2251	18.2001	18.1917	18.2344	18.2798	18.3188	18.3625
Q05932	Folylpolyglutamate synthase, mitochondrial	FPGS	0.117346	1.43679	+	Matrix	Folate and 1-C metabolism;Metabolism;Vitamin metabolism		17.0012	16.9702	17.0604	17.1131	17.2326	17.1372	17.1573	17.0872
Q9H8Y5	Ankyrin repeat and zinc finger domain-containing protein 1	ANKZF1	0.0571513	1.4364	-				17.6983	17.6967	17.7002	17.6736	17.7445	17.6976	17.7591	17.7962
P32856	Syntaxin-2	STX2	-0.463723	1.43574	-				15.8779	15.9023	16.0139	15.4985	15.2274	15.204	15.2521	15.7542
O43159	Ribosomal RNA-processing protein 8	RRP8	-0.0960112	1.43568	-				19.6523	19.676	19.6951	19.7085	19.6515	19.6227	19.5769	19.4969
Q9Y6M7	Sodium bicarbonate cotransporter 3	SLC4A7	-0.114627	1.43534	-				17.5402	17.4624	17.5026	17.42	17.4243	17.4121	17.3558	17.2746
P51153	Ras-related protein Rab-13	RAB13	-0.0750551	1.43462	-				19.4613	19.4	19.4233	19.376	19.3492	19.3409	19.3868	19.2833
Q8WUN7	Ubiquitin domain-containing protein 2	UBTD2	-0.187924	1.43397	-				16.1485	16.332	16.285	16.1259	15.9719	15.9319	16.1082	16.1276
Q9NWV4	CXXC motif containing zinc binding protein	CZIB	0.0971198	1.43347	-				17.6856	17.6511	17.572	17.6372	17.7973	17.6639	17.744	17.7292
Q14318	Peptidyl-prolyl cis-trans isomerase FKBP8	FKBP8	-0.0773549	1.43253	+	MOM	Autophagy;Mitochondrial dynamics and surveillance;Mitophagy;Organelle contact sites	Mitochondria	20.5699	20.5836	20.6132	20.6717	20.4821	20.5433	20.5354	20.5681
Q04864	Proto-oncogene c-Rel	REL	0.285489	1.43242	-				15.7307	15.7595	15.7163	15.9441	16.2487	16.1162	16.117	15.8107
Q9BXW7	Haloacid dehalogenase-like hydrolase domain-containing 5	HDHD5	-0.0528936	1.4323	+	Matrix	0		18.984	19.0083	18.9935	18.9521	18.9566	18.9156	18.9594	18.8948
Q92743	Serine protease HTRA1	HTRA1	0.204955	1.43226	-				17.7993	17.775	17.7157	17.9632	18.1171	18.0388	18.0577	17.8594
Q8N565	Melanoregulin	MREG	-0.235101	1.43112	-				15.5573	15.6917	15.6083	15.6824	15.4539	15.1644	15.4355	15.5456
P02765	Alpha-2-HS-glycoprotein	AHSG	-0.290464	1.431	-				17.3857	17.7364	17.8379	17.533	17.2192	17.3758	17.3415	17.3947
Q9NP92	39S ribosomal protein S30, mitochondrial	MRPS30	-0.104258	1.43097	+	Matrix	LSU;Mitochondrial central dogma;Mitochondrial ribosome;Translation		17.9851	17.9804	18.069	18.0381	17.8614	18.0029	17.8686	17.9227
O60518	Ran-binding protein 6	RANBP6	-0.0809498	1.42997	-				18.9573	18.9894	19.0713	18.9666	18.9357	18.9341	18.9221	18.8689
Q92917	G-patch domain and KOW motifs-containing protein	GPKOW	0.0760827	1.42965	-				18.7903	18.7759	18.6843	18.7309	18.8399	18.7977	18.8553	18.7927
Q96IV0	Peptide-N(4)-(N-acetyl-beta-glucosaminyl)asparagine amidase	NGLY1	0.174153	1.42959	-				15.1572	15.1872	15.1623	15.2546	15.2604	15.3515	15.3061	15.5398
Q8NC60	Nitric oxide-associated protein 1	NOA1	-0.0909204	1.42934	+	MIM	Mitochondrial central dogma;Mitochondrial ribosome assembly;mtRNA granules;mtRNA metabolism;Translation		19.0189	19.0131	19.0556	19.0106	18.9899	18.9887	18.889	18.8669
Q7Z4S6	Kinesin-like protein KIF21A	KIF21A	0.105766	1.42899	-				16.2478	16.3654	16.3127	16.317	16.3505	16.3754	16.4778	16.4623
Q99536	Synaptic vesicle membrane protein VAT-1 homolog	VAT1	-0.115748	1.42896	-				21.0635	21.0138	21.1408	20.9559	20.8988	20.9	20.9337	20.9785
Q13126	S-methyl-5'-thioadenosine phosphorylase	MTAP	0.0610328	1.42838	-				20.7458	20.721	20.733	20.814	20.8136	20.7902	20.8171	20.837
Q4V328	GRIP1-associated protein 1	GRIPAP1	0.0484195	1.42824	-				20.0224	20.0597	20.0193	20.0449	20.0772	20.0446	20.11	20.1082
P09001	39S ribosomal protein L3, mitochondrial	MRPL3	0.167746	1.42817	+	Matrix	LSU;Mitochondrial central dogma;Mitochondrial ribosome;Translation		18.9678	19.12	19.0743	19.2521	19.2549	19.3238	19.287	19.2195
O75147	Obscurin-like protein 1	OBSL1	0.156871	1.42718	-				15.3327	15.4133	15.3359	15.5699	15.5536	15.557	15.5409	15.6279
P43007	Neutral amino acid transporter A	SLC1A4	-0.159619	1.42625	-				17.7029	17.7896	17.874	17.8324	17.7529	17.6848	17.5611	17.5617
Q9NVP2	Histone chaperone ASF1B	ASF1B	-0.321455	1.42544	-				15.5623	15.738	15.7283	15.4582	15.1493	15.1064	15.4593	15.486
Q7Z5J4	Retinoic acid-induced protein 1	RAI1	-0.0947208	1.4249	-				17.4892	17.4649	17.5238	17.3841	17.416	17.3331	17.343	17.3911
Q9P016	Thymocyte nuclear protein 1	THYN1	0.111256	1.42425	-				17.6973	17.637	17.5961	17.6718	17.7	17.7002	17.8256	17.8215
Q9NYB0	Telomeric repeat-binding factor 2-interacting protein 1	TERF2IP	0.0895395	1.4236	-				21.4088	21.3928	21.5138	21.5163	21.5546	21.5446	21.5591	21.5315
O75925	E3 SUMO-protein ligase PIAS1	PIAS1	-0.39514	1.42272	-				15.6402	15.5815	15.8696	NaN	15.1134	15.3792	15.4133	NaN
Q3ZAQ7	Vacuolar ATPase assembly integral membrane protein VMA21	VMA21	-0.30707	1.42176	-				19.9396	20.0902	20.0782	20.0451	19.8291	19.9045	19.7831	19.4082
Q9H840	Gem-associated protein 7	GEMIN7	0.423395	1.42057	-				15.8799	15.9867	15.7405	16.2885	16.6001	16.4742	16.4268	16.088
Q9Y2L5	Trafficking protein particle complex subunit 8	TRAPPC8	0.190459	1.42039	-				16.4024	16.2814	16.3102	16.0705	16.4305	16.4438	16.4502	16.5018
Q53GQ0	Very-long-chain 3-oxoacyl-CoA reductase	HSD17B12	-0.124228	1.4203	-				19.5188	19.5646	19.5952	19.602	19.4709	19.5537	19.4018	19.3573
O15160	DNA-directed RNA polymerases I and III subunit RPAC1	POLR1C	0.108366	1.41977	-				19.277	19.4111	19.3199	19.4465	19.4505	19.4669	19.5038	19.4668
Q8IZV5	Retinol dehydrogenase 10	RDH10	-0.128158	1.41973	-				17.1832	17.259	17.1426	17.0412	17.0464	16.9991	17.0664	17.0014
Q9UDR5	Alpha-aminoadipic semialdehyde synthase, mitochondrial	AASS	-0.134169	1.41804	+	Matrix	Amino acid metabolism;Lysine metabolism;Metabolism		18.0766	18.1745	18.2343	18.0513	18.0622	18.018	17.9882	17.9317
Q12893	Transmembrane protein 115	TMEM115	-0.157285	1.41779	-				17.1071	17.2624	17.2386	17.1239	17.0825	17.1174	16.9281	16.9749
O00139	Kinesin-like protein KIF2A	KIF2A	0.0527406	1.41749	-				18.2766	18.275	18.2748	18.3007	18.3187	18.2921	18.3472	18.3801
P38398	Breast cancer type 1 susceptibility protein	BRCA1	-0.212734	1.41679	-				15.6901	15.5023	15.6474	15.3747	15.3695	15.4256	15.2602	15.3082
Q9Y295	Developmentally-regulated GTP-binding protein 1	DRG1	0.0555677	1.41677	-				19.583	19.5396	19.571	19.6031	19.6127	19.6304	19.6009	19.6751
Q659A1	Little elongation complex subunit 2	ICE2	0.188744	1.41576	-				16.5152	16.6292	16.5213	16.7729	16.818	16.8438	16.8462	16.6856
O14950;P19105	Myosin regulatory light chain 12B;Myosin regulatory light chain 12A	MYL12B;MYL12A	0.0926485	1.41568	-				23.8394	23.7995	23.9163	23.7711	23.9442	23.9099	23.8882	23.9545
P49770	Translation initiation factor eIF-2B subunit beta	EIF2B2	0.0361891	1.41557	-				18.3058	18.3178	18.3264	18.285	18.3215	18.3549	18.3682	18.3352
Q86WB0	Nuclear-interacting partner of ALK	ZC3HC1	0.0975299	1.41545	-				16.9649	16.9003	16.9935	16.8391	16.9866	17.0496	17.0217	17.0299
Q8WUX1	Sodium-coupled neutral amino acid transporter 5	SLC38A5	-0.199337	1.41464	-				17.8873	17.913	18.1817	18.067	17.8623	17.863	17.7375	17.789
P53634	Dipeptidyl peptidase 1	CTSC	0.172615	1.41283	-				19.3694	19.4023	19.4984	19.6507	19.6361	19.6127	19.6888	19.6736
Q9UBC5	Unconventional myosin-Ia	MYO1A	-0.238346	1.41273	-				18.6057	18.5379	18.792	18.3879	18.3882	18.4117	18.2965	18.2737
Q8N0Z6	Tetratricopeptide repeat protein 5	TTC5	0.102655	1.41231	-				18.5282	18.4131	18.5331	18.4132	18.531	18.6205	18.5865	18.5602
P62306	Small nuclear ribonucleoprotein F	SNRPF	0.0653977	1.41228	-				21.6805	21.7822	21.7642	21.7745	21.8106	21.8385	21.8091	21.8048
P25685	DnaJ homolog subfamily B member 1	DNAJB1	0.0657377	1.41121	-				20.7989	20.7964	20.7319	20.7173	20.839	20.7922	20.8236	20.8527
Q8IWU2	Serine/threonine-protein kinase LMTK2	LMTK2	-0.206614	1.41069	-				15.5051	15.5259	15.3131	15.6018	15.4188	15.277	15.2084	15.2154
P04004	Vitronectin	VTN	-0.382054	1.40828	-			Endoplasmic reticulum, Vesicles	21.5671	21.3094	21.8823	21.7482	21.1579	21.1147	21.2508	21.4555
Q8WV92	MIT domain-containing protein 1	MITD1	-0.389624	1.40687	-				16.467	16.5504	16.7644	16.3614	16.0587	15.9397	16.0898	16.4965
O60930	Ribonuclease H1	RNASEH1	0.208591	1.40589	+	Matrix	Mitochondrial central dogma;mtDNA maintenance;mtDNA replication;mtRNA metabolism;mtRNA stability and decay		16.5557	16.4538	16.4628	16.7525	16.733	16.8806	16.7233	16.7221
Q8IYD1	Eukaryotic peptide chain release factor GTP-binding subunit ERF3B	GSPT2	0.178135	1.40525	-				18.5558	18.4918	18.5033	18.5599	18.7205	18.8826	18.6402	18.5801
P22102	Trifunctional purine biosynthetic protein adenosine-3	GART	0.0790458	1.40522	-				20.4217	20.3968	20.4101	20.4437	20.4248	20.4919	20.5092	20.5626
P10398	Serine/threonine-protein kinase A-Raf	ARAF	0.173791	1.40482	-				16.9834	17.178	16.9648	17.0328	17.1562	17.1789	17.1701	17.3488
P30086	Phosphatidylethanolamine-binding protein 1	PEBP1	0.110753	1.40432	-				21.007	21.0291	20.8853	21.0525	21.1379	21.059	21.0825	21.1375
Q53EZ4	Centrosomal protein of 55 kDa	CEP55	0.104205	1.40401	-				17.9163	17.8731	17.7792	17.8687	18.0168	18.0042	17.9097	17.9234
Q6DKJ4	Nucleoredoxin	NXN	-0.153412	1.40396	-				18.4901	18.4728	18.6136	18.386	18.2471	18.3242	18.3654	18.412
Q2NKX8	DNA excision repair protein ERCC-6-like	ERCC6L	0.0763288	1.40374	-				16.9702	16.9594	16.9857	17.0522	17.0106	17.0685	17.0987	17.095
P16035	Metalloproteinase inhibitor 2	TIMP2	-0.124267	1.40336	-				17.5365	17.4607	17.5628	17.4172	17.4396	17.4076	17.2896	17.3434
P51553	Isocitrate dehydrogenase [NAD] subunit gamma, mitochondrial	IDH3G	0.17386	1.40185	+	Matrix	Carbohydrate metabolism;Metabolism;TCA cycle		19.9751	20.0802	20.0973	20.2323	20.151	20.2913	20.3227	20.3153
Q9NR50	Translation initiation factor eIF-2B subunit gamma	EIF2B3	0.119771	1.40184	-				20.4939	20.4271	20.4171	20.5543	20.5205	20.5565	20.6343	20.6602
Q04724	Transducin-like enhancer protein 1	TLE1	0.125558	1.4015	-				17.8379	17.8158	17.9184	18.0033	17.9692	18	18.0695	18.039
Q9H9P8	L-2-hydroxyglutarate dehydrogenase, mitochondrial	L2HGDH	-0.0874405	1.40107	+	MIM	Carbohydrate metabolism;Metabolism;TCA-associated		17.1373	17.1642	17.2798	17.2222	17.1034	17.124	17.1366	17.0897
P84095	Rho-related GTP-binding protein RhoG	RHOG	-0.0471001	1.40061	-				19.9485	19.9379	20.0031	19.9307	19.9259	19.9063	19.8899	19.9097
Q8TB52	F-box only protein 30	FBXO30	0.124825	1.40049	-				16.9935	17.0114	16.8573	17.0472	17.16	17.0943	17.1083	17.0461
Q9UII4	E3 ISG15--protein ligase HERC5	HERC5	0.0407462	1.39989	-				18.8	18.8225	18.7983	18.7582	18.8217	18.8265	18.8577	18.8361
P51857	Aldo-keto reductase family 1 member D1	AKR1D1	0.190632	1.39939	-				16.7899	16.9883	16.9463	16.9945	17.0808	17.0182	17.2758	17.1067
Q6Y288	Beta-1,3-glucosyltransferase	B3GLCT	-0.107612	1.39816	-				16.7919	16.8472	16.8805	16.8917	16.7491	16.8067	16.6477	16.7773
Q15369	Elongin-C	ELOC	0.154807	1.39797	-				19.5126	19.3923	19.4149	19.5482	19.5245	19.5723	19.6597	19.7306
Q9BW92	Threonine--tRNA ligase, mitochondrial	TARS2	-0.072185	1.39687	+	Matrix	Mitochondrial central dogma;mt-tRNA synthetases;Translation		19.9025	19.8542	19.8897	19.9425	19.8844	19.8221	19.7907	19.8029
Q8N999	Uncharacterized protein C12orf29	C12orf29	0.130075	1.39684	-				15.0442	15.1546	15.0991	15.1819	15.2314	15.1473	15.3234	15.2979
Q03393	6-pyruvoyl tetrahydrobiopterin synthase	PTS	0.139988	1.39511	-				15.9652	15.9632	15.948	15.8502	15.9757	16.1901	16.0283	16.0925
Q9UHA4	Ragulator complex protein LAMTOR3	LAMTOR3	0.200621	1.39489	-				19.3124	19.194	19.4333	19.413	19.3852	19.6364	19.5548	19.5787
Q8TAF3	WD repeat-containing protein 48	WDR48	0.0964437	1.39477	-				16.8863	16.9767	17.0135	16.9535	17.0161	17.0085	17.0747	17.1164
P36969	Phospholipid hydroperoxide glutathione peroxidase	GPX4	0.267471	1.39438	+	MIM	Detoxification;Metabolism;ROS and glutathione metabolism;Selenoproteins		16.2489	16.2252	16.085	16.4338	16.4358	16.3624	16.6944	16.5702
Q96PV6	Leukocyte receptor cluster member 8	LENG8	-0.18424	1.39391	-				16.1031	16.1444	16.1369	15.863	15.81	15.8992	15.8897	15.9116
P19484	Transcription factor EB	TFEB	-0.176903	1.39349	-				16.4949	16.3533	16.2784	16.281	16.3022	16.1227	16.1745	16.1006
O75781	Paralemmin-1	PALM	-0.184755	1.39294	-				18.3974	18.5872	18.6426	18.5325	18.3774	18.2218	18.373	18.4485
Q15363	Transmembrane emp24 domain-containing protein 2	TMED2	-0.213438	1.3927	-				19.1103	19.2267	19.29	18.9394	18.8974	18.9522	18.8683	18.9948
O43760	Synaptogyrin-2	SYNGR2	-0.336985	1.39243	-				17.9455	18.2128	18.1361	17.6351	17.6849	17.6359	17.645	17.6158
P05362	Intercellular adhesion molecule 1	ICAM1	-0.133824	1.39189	-				17.9303	17.8521	17.9448	17.7537	17.7769	17.7562	17.6572	17.7553
Q96GN5	Cell division cycle-associated 7-like protein	CDCA7L	0.107832	1.39157	-				17.3996	17.3225	17.4131	17.5153	17.5377	17.5045	17.5447	17.4949
Q70JA7	Chondroitin sulfate synthase 3	CHSY3	-0.317488	1.39131	-				14.2899	14.2755	14.4877	14.3654	14.1024	14.1522	13.7053	14.1886
P21810	Biglycan	BGN	0.518319	1.39101	-			Golgi apparatus	16.3495	15.8799	16.1815	16.2001	NaN	16.7823	16.9081	16.3229
Q9H832	Ubiquitin-conjugating enzyme E2 Z	UBE2Z	0.0844345	1.39096	-				18.163	18.1504	18.1932	18.1324	18.2105	18.1788	18.3076	18.2798
P53992	Protein transport protein Sec24C	SEC24C	-0.072506	1.39067	-				19.308	19.2332	19.2443	19.1844	19.1469	19.1684	19.1631	19.2015
Q9HCE9	Anoctamin-8	ANO8	-0.204674	1.38979	-				14.5979	14.601	14.8102	14.5334	NaN	14.3783	14.4514	14.4632
Q96CP7	TLC domain-containing protein 1	TLCD1	-0.343904	1.38975	-				17.6142	17.6357	17.6909	17.3268	17.3921	17.4048	17.1067	16.9883
Q8N5L8	Ribonuclease P protein subunit p25-like protein	RPP25L	0.103909	1.38865	-				16.7099	16.673	16.7767	16.6707	16.8091	16.7705	16.9012	16.7652
Q9H553	Alpha-1,3/1,6-mannosyltransferase ALG2	ALG2	-0.172584	1.38826	-				18.2966	18.1847	18.3208	18.3452	18.1942	18.2274	18.0262	18.0092
Q9Y6N1	Cytochrome c oxidase assembly protein COX11, mitochondrial	COX11	-0.165983	1.3881	+	MIM	CIV assembly factors;Complex IV;Copper metabolism;Metabolism;Metals and cofactors;OXPHOS;OXPHOS assembly factors		17.5469	17.6061	17.803	17.6285	17.5105	17.428	17.4246	17.5575
P49207	60S ribosomal protein L34	RPL34	0.184266	1.3878	-			Endoplasmic reticulum, Cytosol	20.9947	21.0358	21.0301	21.2696	21.3255	21.312	21.2464	21.1833
Q9BQE5	Apolipoprotein L2	APOL2	-0.18231	1.38736	mito-interacting				18.0229	18.0868	18.236	18.1713	17.856	17.9717	17.8753	18.0848
Q27J81	Inverted formin-2	INF2	-0.0627718	1.38647	-			Endoplasmic reticulum	19.6793	19.6733	19.6566	19.6815	19.6705	19.6231	19.5669	19.5791
Q9H098	Protein FAM107B	FAM107B	0.106384	1.38633	-				16.0553	15.9864	15.9148	16.0868	16.1582	16.0885	16.1169	16.1051
Q8N726	Tumor suppressor ARF	CDKN2A	-0.115284	1.38559					17.5773	17.5381	17.5834	17.5583	17.5377	17.5027	17.406	17.3495
Q13555	Calcium/calmodulin-dependent protein kinase type II subunit gamma	CAMK2G	-0.189348	1.38444	-				17.3435	17.4425	17.3739	17.3133	17.0082	17.1324	17.2932	17.282
Q13772	Nuclear receptor coactivator 4	NCOA4	-0.135794	1.38372	-				17.4428	17.4577	17.602	17.5171	17.2695	17.3638	17.3903	17.4527
Q7KYR7	Butyrophilin subfamily 2 member A1	BTN2A1	-0.113029	1.38359	-				17.5815	17.4522	17.5938	17.4746	17.3983	17.3876	17.3794	17.4847
O00178	GTP-binding protein 1	GTPBP1	0.0786757	1.38351	-				18.0982	17.9986	18.0219	18.0345	18.1769	18.0832	18.1207	18.0871
Q6P2Q9	Pre-mRNA-processing-splicing factor 8	PRPF8	-0.0881128	1.38285	-				20.7651	20.7834	20.8723	20.8104	20.7243	20.7599	20.7457	20.6488
Q93086	P2X purinoceptor 5	P2RX5	-0.45766	1.38276	-				13.8627	13.8936	14.1247	13.8647	13.7352	13.5684	13.1327	NaN
Q13275	Semaphorin-3F	SEMA3F	0.124992	1.3819	-				15.5982	15.615	15.5085	15.6312	15.7164	15.6576	15.8248	15.6541
Q8TDD1	ATP-dependent RNA helicase DDX54	DDX54	-0.119446	1.38188	-				19.1092	19.1309	19.1253	19.1689	19.111	19.0552	18.9848	18.9056
Q96GM5	SWI/SNF-related matrix-associated actin-dependent regulator of chromatin subfamily D member 1	SMARCD1	-0.0725055	1.38161	-				18.949	19.0033	19.0724	19.0296	18.9171	18.9278	18.9584	18.9611
Q9H2J7	Sodium-dependent neutral amino acid transporter B(0)AT2	SLC6A15	-0.372583	1.38012	-				15.9208	15.5769	15.914	15.3954	15.1523	15.3466	15.3695	15.4484
P12236	ADP/ATP translocase 3	SLC25A6	-0.105091	1.38008	+	MIM	Calcium homeostasis;Metabolism;Mitochondrial permeability transition pore;Nucleotide import;Nucleotide metabolism;Signaling;SLC25A family;Small molecule transport		23.5651	23.6297	23.5996	23.6935	23.5828	23.5321	23.516	23.4368
Q16790	Carbonic anhydrase 9	CA9	-0.129174	1.37945	-				16.9375	16.9111	16.7928	16.9861	16.8525	16.7232	16.7448	16.7903
Q96HH9	GRAM domain-containing protein 2B	GRAMD2B	-0.190026	1.37931	-				17.4134	17.465	17.6114	17.4487	17.3883	17.401	17.1618	17.2274
Q9C0J8	pre-mRNA 3' end processing protein WDR33	WDR33	-0.0793686	1.37864	-				18.7542	18.8331	18.8237	18.7671	18.6691	18.7468	18.7637	18.681
P01893	Putative HLA class I histocompatibility antigen, alpha chain H	HLA-H	-0.280607	1.37759					NaN	19.1426	19.1697	18.9324	18.9429	18.897	18.6847	18.6793
Q14254	Flotillin-2	FLOT2	-0.0831189	1.3772	-				20.8708	20.8958	20.8616	20.8467	20.8683	20.7815	20.7717	20.721
Q9NVZ3	Adaptin ear-binding coat-associated protein 2	NECAP2	0.128049	1.37659	-			Endoplasmic reticulum	17.625	17.6457	17.479	17.6931	17.744	17.771	17.7542	17.6858
Q9UGV2	Protein NDRG3	NDRG3	0.101167	1.37623	-				19.0206	19.0337	18.9903	18.9864	19.1061	19.0136	19.1968	19.1191
Q13526	Peptidyl-prolyl cis-trans isomerase NIMA-interacting 1	PIN1	0.0395322	1.37586	-				19.0927	19.1053	19.063	19.122	19.1534	19.1128	19.1297	19.1453
Q5RI15	Cytochrome c oxidase assembly protein COX20, mitochondrial	COX20	-0.0696807	1.37563	+	MIM	CIV assembly factors;Complex IV;OXPHOS;OXPHOS assembly factors		20.2714	20.2794	20.2936	20.3074	20.2651	20.2609	20.17	20.1771
Q8TEA1	tRNA (cytosine(72)-C(5))-methyltransferase NSUN6	NSUN6	0.290344	1.3755	-				NaN	14.8566	14.7574	14.9523	NaN	14.9858	15.2049	15.2467
P23396	40S ribosomal protein S3	RPS3	0.0929255	1.37473	-			Endoplasmic reticulum, Cytosol	23.9186	23.9066	23.9784	24.0186	23.9807	24.044	24.0941	24.0751
O75676	Ribosomal protein S6 kinase alpha-4	RPS6KA4	0.0955348	1.37409	-				16.5271	16.528	16.4294	16.5077	16.6502	16.5724	16.6294	16.5224
O43463	Histone-lysine N-methyltransferase SUV39H1	SUV39H1	0.106754	1.37396	-				16.9173	16.8398	16.8996	17.0033	17.0693	16.9836	17.0573	16.9768
Q6DD87	Zinc finger protein 787	ZNF787	0.101715	1.37301	-				16.1857	16.2164	16.1703	16.2598	16.3904	16.2886	16.332	16.2279
Q9BXY4	R-spondin-3	RSPO3	-0.1387	1.3723	-				NaN	13.9875	14.1249	13.9808	NaN	13.8989	13.8947	13.8836
Q96GM8	Target of EGR1 protein 1	TOE1	0.0488329	1.37174	-				20.5207	20.5553	20.586	20.6008	20.6073	20.5988	20.6252	20.6268
Q8NI08	Nuclear receptor coactivator 7	NCOA7	0.213344	1.3717	-				14.3248	14.333	14.5422	14.4802	14.7895	14.6408	14.4813	14.622
Q13158	FAS-associated death domain protein	FADD	0.150814	1.37164	-				17.3721	17.3952	17.2349	17.2895	17.3597	17.4461	17.5211	17.5681
P09429	High mobility group protein B1	HMGB1	0.122253	1.3715	-				22.3644	22.3589	22.1731	22.2692	22.3947	22.3801	22.4403	22.4394
O60313	Dynamin-like 120 kDa protein, mitochondrial	OPA1	-0.0743365	1.37122	+	MIM	Cristae formation;Fusion;Mitochondrial dynamics and surveillance		19.7768	19.7977	19.8104	19.8592	19.7978	19.7293	19.734	19.6856
O75122	CLIP-associating protein 2	CLASP2	0.0714979	1.37105	-				17.972	17.907	17.9009	17.9048	17.969	17.9636	18.0582	17.9799
Q01628	Interferon-induced transmembrane protein 3	IFITM3	-0.152656	1.36979	-				18.7416	18.812	18.8655	18.6158	18.6416	18.6193	18.5319	18.6315
Q9NWQ8	Phosphoprotein associated with glycosphingolipid-enriched microdomains 1	PAG1	0.266013	1.36906	-				14.1392	13.852	13.7329	13.8904	14.2411	14.2883	14.1222	14.0269
Q5JRA6	Transport and Golgi organization protein 1 homolog	MIA3	-0.0447097	1.36897	-				18.9949	19.0135	19.0096	18.998	19.0093	18.9498	18.9373	18.9409
Q15126	Phosphomevalonate kinase	PMVK	0.109562	1.3685	-				18.5304	18.4899	18.4797	18.5316	18.5427	18.5611	18.6483	18.7177
Q96F07	Cytoplasmic FMR1-interacting protein 2	CYFIP2	-0.0961683	1.36795	-			Endoplasmic reticulum	15.6046	15.5784	15.6418	15.7322	15.5662	15.5285	15.5748	15.5029
O95295	SNARE-associated protein Snapin	SNAPIN	0.102998	1.36735	-				18.2505	18.2795	18.1842	18.2869	18.4374	18.3698	18.288	18.3179
Q96IF1	LIM domain-containing protein ajuba	AJUBA	0.0902448	1.36729	-				16.5411	16.4721	16.4821	16.5868	16.6298	16.626	16.5432	16.6441
Q14114	Low-density lipoprotein receptor-related protein 8	LRP8	-0.0465941	1.36642	-				18.4061	18.4569	18.4673	18.4508	18.3681	18.4126	18.3907	18.4232
Q9NV70	Exocyst complex component 1	EXOC1	0.107188	1.36633	-				16.884	16.7258	16.79	16.8692	16.9262	16.8815	16.9775	16.9125
Q8NB90	ATPase family protein 2 homolog	SPATA5	0.0513072	1.36606	-				18.1549	18.2086	18.2081	18.1814	18.2265	18.2079	18.2432	18.2806
P42858	Huntingtin	HTT	-0.104011	1.36593	-				16.2981	16.2229	16.3701	16.2173	16.2065	16.1761	16.1199	16.1898
Q02790	Peptidyl-prolyl cis-trans isomerase FKBP4	FKBP4	0.161587	1.3656	-				21.3223	21.3895	21.4219	21.4303	21.4073	21.5299	21.5867	21.6864
P18858	DNA ligase 1	LIG1	0.0388956	1.36467	-				18.1561	18.1074	18.112	18.167	18.1731	18.1762	18.1711	18.1776
Q9BYV8	Centrosomal protein of 41 kDa	CEP41	0.0561166	1.36463	-				16.3241	16.3602	16.2904	16.2987	16.3965	16.3422	16.3546	16.4046
P53618	Coatomer subunit beta	COPB1	-0.155313	1.36453	-				19.5279	19.5236	19.626	19.3617	19.2869	19.3571	19.416	19.3579
Q9NVM9	Integrator complex subunit 13	INTS13	0.0695415	1.36384	-				17.9796	17.9969	18.0245	18.0365	18.062	18.0785	18.1444	18.0308
O14776	Transcription elongation regulator 1	TCERG1	0.0943346	1.36254	-				20.6255	20.6483	20.5354	20.5066	20.6999	20.694	20.6544	20.6449
O15018	PDZ domain-containing protein 2	PDZD2	0.105429	1.3623	-				16.5709	16.6446	16.5229	16.5737	16.7365	16.7266	16.6781	16.5927
P46087	Probable 28S rRNA (cytosine(4447)-C(5))-methyltransferase	NOP2	-0.0525417	1.36207	-				21.7515	21.7784	21.7792	21.7985	21.7665	21.743	21.6946	21.6933
Q04760	Lactoylglutathione lyase	GLO1	0.0619836	1.36147	-				20.276	20.2415	20.2171	20.2045	20.2881	20.2513	20.3079	20.3398
Q5BJH7	Protein YIF1B	YIF1B	-0.0818062	1.36125	-				17.3325	17.3636	17.4337	17.2909	17.2704	17.2671	17.3043	17.2518
Q0VDG4	Secernin-3	SCRN3	-0.175825	1.36124	-				16.6505	16.5719	16.7899	16.5545	16.4862	16.3392	16.5039	16.5341
Q01105	Protein SET	SET	0.153294	1.36086	-				23.8396	23.8055	23.5872	23.8137	23.953	23.8908	23.9159	23.8995
P78332	RNA-binding protein 6	RBM6	-0.0784459	1.36083	-				20.3014	20.2504	20.2956	20.1757	20.1986	20.1873	20.151	20.1724
Q9NPL8	Complex I assembly factor TIMMDC1, mitochondrial	TIMMDC1	-0.143225	1.36037	+	MIM	CI assembly factors;Complex I;OXPHOS;OXPHOS assembly factors		16.5282	16.4635	16.6656	16.564	16.4579	16.4719	16.308	16.4105
Q14554	Protein disulfide-isomerase A5	PDIA5	0.0863309	1.36028	-				18.4569	18.4954	18.4535	18.5298	18.6125	18.5972	18.5854	18.4858
Q8N122	Regulatory-associated protein of mTOR	RPTOR	-0.22541	1.36	-				17.2246	17.1701	17.2343	16.9802	16.8048	16.8366	16.9762	17.0899
Q8WTS6	Histone-lysine N-methyltransferase SETD7	SETD7	0.150507	1.35949	-				18.3452	18.5638	18.4597	18.4824	18.6303	18.5019	18.674	18.6469
Q08380	Galectin-3-binding protein	LGALS3BP	-0.117989	1.35933	-				19.3004	19.4332	19.4889	19.4956	19.3029	19.3271	19.2874	19.3287
O75817	Ribonuclease P protein subunit p20	POP7	0.195589	1.35816	-				18.6355	18.7788	18.5223	18.8185	18.8398	18.8576	18.9913	18.8488
Q9P215	Pogo transposable element with KRAB domain	POGK	-0.409008	1.3581	-				14.668	14.7137	14.7604	14.441	13.8527	14.1773	14.4418	14.4753
O15162	Phospholipid scramblase 1	PLSCR1	-0.167812	1.35739	-				16.3935	16.4798	16.4977	16.2862	16.316	16.1793	16.1592	16.3315
P49736	DNA replication licensing factor MCM2	MCM2	0.10957	1.35712	-				20.6083	20.6089	20.632	20.6579	20.6395	20.6969	20.7899	20.819
Q12884	Prolyl endopeptidase FAP	FAP	-0.173242	1.35693	-				16.8731	16.7321	16.9551	16.7491	16.7809	16.591	16.6256	16.6189
P52435	DNA-directed RNA polymerase II subunit RPB11-a	POLR2J	-0.203147	1.35502	-				16.637	16.7729	16.7411	16.5957	16.6622	16.5148	16.3978	16.3593
Q15007	Pre-mRNA-splicing regulator WTAP	WTAP	-0.113739	1.35437	-				18.8372	18.7841	18.8007	18.7524	18.7951	18.6795	18.6382	18.6066
Q8IX12	Cell division cycle and apoptosis regulator protein 1	CCAR1	0.0439372	1.35421	-				20.0536	20.0264	20.0637	20.0479	20.1182	20.0687	20.1186	20.0618
P49454	Centromere protein F	CENPF	-0.0684299	1.35398	-				18.632	18.6991	18.6896	18.6386	18.639	18.6249	18.5582	18.5634
Q15046	Lysine--tRNA ligase	KARS1	-0.0700569	1.35306	+	Matrix	Mitochondrial central dogma;mt-tRNA synthetases;Translation		19.2875	19.2781	19.3223	19.2319	19.1521	19.2104	19.2348	19.2422
Q9NXN4	Ganglioside-induced differentiation-associated protein 2	GDAP2	0.160806	1.35293	-			Endoplasmic reticulum	16.3707	16.5044	16.3658	16.5327	16.5558	16.5755	16.545	16.7406
Q9UKV5	E3 ubiquitin-protein ligase AMFR	AMFR	-0.105381	1.35176	-			Endoplasmic reticulum, Golgi apparatus	17.4338	17.4687	17.5695	17.4968	17.4435	17.4167	17.3818	17.3052
P49281	Natural resistance-associated macrophage protein 2	SLC11A2	-0.166639	1.3487	-				17.786	17.7005	17.7935	17.8515	17.5663	17.6248	17.7732	17.5007
P14635	G2/mitotic-specific cyclin-B1	CCNB1	-0.13569	1.34826	-				18.1553	18.0551	18.2222	18.0623	18.0512	18.0163	17.8856	17.9991
P83731	60S ribosomal protein L24	RPL24	0.23175	1.34729	-			Endoplasmic reticulum, Cytosol	22.8387	22.5258	22.754	22.887	23.0995	23.002	22.892	22.939
Q13488	V-type proton ATPase 116 kDa subunit a3	TCIRG1	-0.0726676	1.34639	-				18.0092	18.0286	18.1205	18.1028	18.007	18.0091	17.9731	17.9811
Q13496	Myotubularin	MTM1	0.267375	1.34609	-				14.8465	14.842	14.5319	14.981	14.9641	15.0521	15.1909	15.0639
P62899	60S ribosomal protein L31	RPL31	0.0522552	1.34603	-				22.4664	22.4265	22.3898	22.3843	22.4586	22.4546	22.491	22.4718
Q9H967	WD repeat-containing protein 76	WDR76	-0.107003	1.3453	-				17.7949	17.833	17.9316	17.8329	17.6534	17.7536	17.7604	17.7969
Q9HBE1	POZ-, AT hook-, and zinc finger-containing protein 1	PATZ1	-0.0602479	1.34447	-				17.4575	17.3712	17.4732	17.4288	17.3809	17.3605	17.3911	17.3573
Q9H9Q2	COP9 signalosome complex subunit 7b	COPS7B	0.151073	1.34366	-				16.9081	16.9508	16.8971	16.7312	16.98	16.958	17.1175	17.036
Q9BV81	ER membrane protein complex subunit 6	EMC6	-0.08535	1.34356	-				18.9506	18.9559	18.9506	19.0692	18.8981	18.9131	18.9258	18.8478
Q9UL40	Zinc finger protein 346	ZNF346	-0.0942783	1.34325	-				17.9357	17.8453	17.8846	17.8124	17.8485	17.7301	17.7445	17.7777
Q6T4R5	Nance-Horan syndrome protein	NHS	-0.0560699	1.34285	-				16.5864	16.5199	16.5321	16.6057	16.5254	16.4931	16.5102	16.4912
P04216	Thy-1 membrane glycoprotein	THY1	-0.52846	1.34238	-				16.669	16.973	16.9785	NaN	15.9956	16.2415	16.425	16.718
P33240	Cleavage stimulation factor subunit 2	CSTF2	0.065444	1.34236	-				20.8602	20.8681	20.8192	20.8706	20.9655	20.9118	20.9435	20.8591
O60443	Gasdermin-E	GSDME	-0.279928	1.34226	-				16.0358	15.8329	15.9297	15.9892	15.8347	15.6168	15.3985	15.8178
Q9BV79	Enoyl-[acyl-carrier-protein] reductase, mitochondrial	MECR	0.0753059	1.34116	+	Matrix	Lipid metabolism;Metabolism;Type II fatty acid synthesis		17.2523	17.2961	17.267	17.2529	17.3987	17.3561	17.3501	17.2645
Q8IVQ6	Palmitoyltransferase ZDHHC21	ZDHHC21	-0.293479	1.34082	-				15.696	15.6244	15.6369	15.2051	15.2351	15.2853	15.2993	15.1688
Q9UBF6	RING-box protein 2	RNF7	0.104201	1.34028	-				16.0682	16.1599	16.0865	16.0666	NaN	16.1429	16.1911	16.2645
Q9HAS0	Protein Njmu-R1	C17orf75	-0.123619	1.33987	-				16.6801	16.5387	16.5227	16.6782	16.4098	16.4996	16.5071	16.5088
Q15257	Serine/threonine-protein phosphatase 2A activator	PTPA	-0.113689	1.33938	-				19.2662	19.2035	19.2573	19.175	19.0219	19.0832	19.1326	19.2095
P05067	Amyloid-beta precursor protein	APP	-0.0795593	1.33802	-				19.6343	19.6922	19.6637	19.5889	19.6072	19.5821	19.5706	19.5009
Q2TBE0	CWF19-like protein 2	CWF19L2	0.237106	1.33773	-				15.2563	15.1562	NaN	14.9744	15.38	NaN	15.3675	15.3507
P50993	Sodium/potassium-transporting ATPase subunit alpha-2	ATP1A2	0.636529	1.33765	-				14.7167	14.5949	NaN	15.0549	15.7561	15.3589	NaN	15.161
Q8WVN6	Secreted and transmembrane protein 1	SECTM1	-0.235877	1.33736	-				16.4683	16.7298	16.7251	16.5551	16.2852	16.4261	16.2657	16.5579
Q9P086	Mediator of RNA polymerase II transcription subunit 11	MED11	0.0931828	1.33717	-				15.4892	15.4331	15.5249	15.4685	15.6588	15.5765	15.5116	15.5416
Q9H0V9	VIP36-like protein	LMAN2L	-0.160664	1.3371	-				17.7886	17.8201	17.9169	17.6222	17.5887	17.6193	17.6774	17.6197
P14384	Carboxypeptidase M	CPM	-0.0566306	1.33578	-				19.2266	19.2935	19.2175	19.2253	19.1835	19.2222	19.1755	19.1551
P06865	Beta-hexosaminidase subunit alpha	HEXA	-0.110918	1.33412	-				19.9632	19.8981	20.097	20.0382	19.8731	19.9051	19.9021	19.8727
Q15819	Ubiquitin-conjugating enzyme E2 variant 2	UBE2V2	0.181943	1.33407	-				18.6291	18.5612	18.5161	18.8122	18.8892	18.816	18.7311	18.81
Q15437	Protein transport protein Sec23B	SEC23B	-0.122751	1.33319	-				17.2034	17.1481	17.2113	17.0208	16.9802	17.0227	17.007	17.0827
P62304	Small nuclear ribonucleoprotein E	SNRPE	0.211306	1.33099	-				21.068	21.2873	21.2723	21.3292	21.2976	21.4181	21.5019	21.5846
O15230	Laminin subunit alpha-5	LAMA5	0.07586	1.33075	-				18.2978	18.2144	18.2539	18.2608	18.3755	18.348	18.3469	18.2599
P26447	Protein S100-A4	S100A4	0.26543	1.33063	-				23.229	23.1608	22.9896	23.4922	23.5223	23.4283	23.4998	23.483
Q8N131	Porimin	TMEM123	-0.162468	1.33034	-				18.2997	18.3477	18.4359	18.4273	18.3445	18.2736	18.1321	18.1105
Q12860	Contactin-1	CNTN1	0.119775	1.32864	-				16.0384	16.006	15.9945	16.1861	16.1348	16.2211	16.1884	16.1597
Q04446	1,4-alpha-glucan-branching enzyme	GBE1	-0.0832934	1.32856	-				19.4535	19.4091	19.4288	19.3244	19.2731	19.317	19.3323	19.3601
Q9H9Y6	DNA-directed RNA polymerase I subunit RPA2	POLR1B	-0.0809364	1.32817	-				18.4733	18.5629	18.6223	18.555	18.4508	18.4883	18.4935	18.4571
O43493	Trans-Golgi network integral membrane protein 2	TGOLN2	0.124852	1.32812	-				15.3442	15.4045	15.4082	15.4749	15.6041	15.6074	15.4712	15.4485
O75575	DNA-directed RNA polymerase III subunit RPC9	CRCP	-0.347427	1.32778	-				16.3776	16.2411	16.1343	15.9727	15.7259	NaN	15.7378	16.0384
Q9UJC5	SH3 domain-binding glutamic acid-rich-like protein 2	SH3BGRL2	0.308968	1.32635	-				15.3848	15.6055	15.6015	15.5224	16.0024	15.5084	15.9634	15.8759
P33991	DNA replication licensing factor MCM4	MCM4	0.0756588	1.32617	-				21.8398	21.8275	21.8623	21.8714	21.8616	21.8995	21.9499	21.9927
Q9BUR5	MICOS complex subunit MIC26	APOO	-0.111036	1.3261	+	MIM	Cristae formation;MICOS complex;Mitochondrial dynamics and surveillance		20.586	20.7232	20.6519	20.6931	20.562	20.579	20.6115	20.4575
Q9BSB4	Autophagy-related protein 101	ATG101	-0.192096	1.32517	-				15.0548	15.2944	15.1243	15.1397	14.8281	14.9	15.0418	15.0749
Q9Y6R0	Numb-like protein	NUMBL	0.0747046	1.32514	-				18.7892	18.778	18.7447	18.7387	18.879	18.8403	18.7592	18.871
Q9UHN6	Cell surface hyaluronidase	CEMIP2	-0.0825133	1.32514	-				17.5953	17.7045	17.7316	17.6455	17.5476	17.5993	17.6013	17.5985
P60228	Eukaryotic translation initiation factor 3 subunit E	EIF3E	0.0415645	1.32511	-				19.5931	19.5534	19.5749	19.5809	19.5772	19.6145	19.6362	19.6407
P15924	Desmoplakin	DSP	0.178811	1.32508	-				18.9141	18.8419	18.7749	18.7708	18.9457	19.1943	18.9472	18.9298
Q13627	Dual specificity tyrosine-phosphorylation-regulated kinase 1A	DYRK1A	0.0752006	1.32489	-				16.6747	16.6041	16.5848	16.7022	16.711	16.7106	16.7493	16.6957
Q9NVT9	Armadillo repeat-containing protein 1	ARMC1	0.149679	1.32471	mito-interacting				18.0721	18.1073	18.0313	18.2977	18.2663	18.2738	18.2557	18.3114
Q9NYT0	Pleckstrin-2	PLEK2	0.105368	1.32412	-				15.4471	15.4859	15.5277	15.6169	15.5994	15.5973	15.6888	15.6136
Q86YP4	Transcriptional repressor p66-alpha	GATAD2A	-0.0519638	1.32398	-				19.0193	19.0268	18.9898	18.9851	18.9745	18.9188	18.9932	18.9267
P00533	Epidermal growth factor receptor	EGFR	-0.0637465	1.32387	-				21.1345	21.1911	21.2251	21.231	21.1345	21.1671	21.116	21.1091
Q9BTL3	RNA guanine-N7 methyltransferase activating subunit	RAMAC	0.0730829	1.3238	-				17.6911	17.7761	17.7965	17.7637	17.7926	17.8218	17.8807	17.8248
Q06136	3-ketodihydrosphingosine reductase	KDSR	-0.0792975	1.32378	-				17.921	17.9695	18.0462	18.0409	17.9375	17.929	17.8951	17.8987
Q9UIU6	Homeobox protein SIX4	SIX4	0.912138	1.32377	-				15.4936	14.0518	15.6389	15.1267	16.08	16.1436	15.791	15.9449
Q9Y6M9	NADH dehydrogenase [ubiquinone] 1 beta subcomplex subunit 9	NDUFB9	0.0955129	1.32254	+	MIM	CI subunits;Complex I;OXPHOS;OXPHOS subunits		19.9638	20.0785	19.9814	20.1127	20.1562	20.1406	20.1239	20.0977
Q16637	Survival motor neuron protein	SMN1	0.132318	1.32229					19.6698	19.8322	19.7582	19.8469	19.9778	19.936	19.9076	19.815
Q07955	Serine/arginine-rich splicing factor 1	SRSF1	0.0941472	1.32192	-				24.1219	24.1985	24.1282	24.2197	24.3327	24.2238	24.282	24.2063
P78362	SRSF protein kinase 2	SRPK2	-0.0420151	1.32082	-				17.8901	17.874	17.8573	17.8192	17.8313	17.7983	17.8153	17.8276
P41440	Reduced folate transporter	SLC19A1	-0.167454	1.32054	-				17.9351	17.911	17.8625	18.0096	17.724	17.635	17.9228	17.7666
P78347	General transcription factor II-I	GTF2I	0.0880852	1.32009	-				22.1612	22.1365	22.1872	22.241	22.2642	22.272	22.3385	22.2036
Q5F1R6	DnaJ homolog subfamily C member 21	DNAJC21	0.0749736	1.31993	-				18.342	18.3574	18.3268	18.3042	18.4529	18.3315	18.3995	18.4465
Q16394	Exostosin-1	EXT1	-0.210614	1.31989	-				15.484	15.5546	15.6975	15.8139	15.4381	15.3365	15.3956	15.5373
Q9UIA9	Exportin-7	XPO7	-0.088613	1.31932	-				18.3736	18.3588	18.3599	18.2869	18.3139	18.2355	18.2938	18.1815
P32298	G protein-coupled receptor kinase 4	GRK4	-0.35028	1.31889	-				15.2231	14.7581	14.9692	NaN	14.7738	14.6256	14.4719	14.6615
Q86VP1	Tax1-binding protein 1	TAX1BP1	-0.131497	1.31868	-				17.1884	17.123	17.2933	17.1401	16.9673	17.12	17.0205	17.111
Q96KP1	Exocyst complex component 2	EXOC2	0.0828528	1.31838	-				17.1953	17.1736	17.1246	17.1354	17.1719	17.2232	17.2541	17.3111
Q96JH7	Deubiquitinating protein VCPIP1	VCPIP1	0.0672898	1.3174	-				17.0465	17.0551	16.9617	17.0159	17.0475	17.0695	17.1187	17.1126
Q9NRN7	L-aminoadipate-semialdehyde dehydrogenase-phosphopantetheinyl transferase	AASDHPPT	0.0951762	1.31621	-				17.668	17.5698	17.6075	17.6127	17.6694	17.6558	17.7126	17.8009
Q9Y5Z9	UbiA prenyltransferase domain-containing protein 1	UBIAD1	-0.0874085	1.31609	-				17.8697	17.9175	17.8517	17.9582	17.8637	17.8432	17.7918	17.7488
Q8TB22	Spermatogenesis-associated protein 20	SPATA20	-0.162627	1.31587	+	Matrix	0		19.2708	19.1552	19.4239	19.1527	19.1124	19.111	19.0476	19.081
Q14657	EKC/KEOPS complex subunit LAGE3	LAGE3	0.160441	1.31574	-				16.5526	16.4485	16.5382	16.4726	16.578	16.5564	16.7062	16.8131
P07741	Adenine phosphoribosyltransferase	APRT	0.0842376	1.31569	-				20.4701	20.4849	20.5407	20.5516	20.5312	20.5721	20.6274	20.6535
Q92692	Nectin-2	NECTIN2	-0.054637	1.31549	-				19.4024	19.4599	19.4349	19.4115	19.4227	19.3603	19.3691	19.338
Q9NRZ5	1-acyl-sn-glycerol-3-phosphate acyltransferase delta	AGPAT4	-0.350124	1.31463	+	MOM	Cardiolipin synthesis;Lipid metabolism;Metabolism;Phospholipid metabolism		16.1945	15.8757	16.1645	15.8561	15.5052	15.6102	15.5826	15.9922
Q9NQT4	Exosome complex component RRP46	EXOSC5	0.255105	1.31414	-				17.762	17.7955	17.964	18.1762	18.2259	18.1325	18.2687	18.091
O75448	Mediator of RNA polymerase II transcription subunit 24	MED24	-0.136958	1.31341	-				18.4454	18.4184	18.4265	18.5277	18.4297	18.3307	18.3212	18.1885
Q9Y450	HBS1-like protein	HBS1L	0.0683913	1.31334	-				17.0448	17.0245	17.0535	17.07	17.0478	17.1649	17.1477	17.106
Q9Y2X0	Mediator of RNA polymerase II transcription subunit 16	MED16	0.18292	1.31308	-				16.3513	16.3758	16.4566	16.5291	16.5662	16.6339	16.7697	16.4747
Q02040	A-kinase anchor protein 17A	AKAP17A	-0.0697227	1.31242	-				17.8312	17.8191	17.7799	17.8646	17.7491	17.774	17.7983	17.6945
Q6ZN08	Putative zinc finger protein 66	ZNF66	0.420216	1.31233					12.4668	12.2296	11.7598	12.3757	12.7252	12.7579	12.5188	12.511
P56381;Q5VTU8	ATP synthase subunit epsilon, mitochondrial;ATP synthase subunit epsilon-like protein, mitochondrial	ATP5F1E;ATP5F1EP2	0.123646	1.31169	+	MIM	Complex V;CV subunits;OXPHOS;OXPHOS subunits		20.6227	20.6213	20.6565	20.782	20.8012	20.8818	20.7656	20.7285
P30040	Endoplasmic reticulum resident protein 29	ERP29	0.144058	1.3113	-				24.319	24.2883	24.2543	24.4389	24.5837	24.4833	24.4097	24.4
Q9P270	SLAIN motif-containing protein 2	SLAIN2	0.0402675	1.3108	-				18.6432	18.6959	18.6409	18.6405	18.7194	18.6818	18.6993	18.681
Q8WXF7	Atlastin-1	ATL1	-0.19471	1.31058	-				13.8914	13.9205	14.1924	13.8748	13.8399	13.733	13.792	13.7354
Q96FV9	THO complex subunit 1	THOC1	-0.0603313	1.30969	-				18.9264	18.9615	19.0303	18.9464	18.9062	18.9144	18.8792	18.9236
Q7Z3B4	Nucleoporin p54	NUP54	0.11742	1.30918	-				19.7881	19.8667	19.8757	19.9019	19.9051	19.9156	20.0799	20.0014
Q14165	Malectin	MLEC	-0.0917778	1.30896	-				20.3398	20.3586	20.4626	20.4028	20.3386	20.3471	20.2631	20.2481
Q8WWV3	Reticulon-4-interacting protein 1, mitochondrial	RTN4IP1	-0.0398898	1.30888	+	Matrix	0		18.9489	18.9602	18.9716	19.0151	18.9547	18.9261	18.9337	18.9218
Q96D71	RalBP1-associated Eps domain-containing protein 1	REPS1	0.0789804	1.30818	-				17.0404	17.0007	17.0989	17.1158	17.1884	17.1287	17.1513	17.1033
Q15650	Activating signal cointegrator 1	TRIP4	0.0418639	1.3078	-				18.5214	18.5225	18.4795	18.5174	18.5126	18.5574	18.5737	18.5645
Q13530	Serine incorporator 3	SERINC3	-0.396268	1.30748	-				16.9338	16.8156	16.9677	16.4615	16.5124	NaN	16.2377	16.4451
Q5PRF9	Protein Smaug homolog 2	SAMD4B	-0.102664	1.30716	-				16.0553	15.9212	15.9914	16.0221	15.8781	15.8251	15.9046	15.9717
Q96DC8	Enoyl-CoA hydratase domain-containing protein 3, mitochondrial	ECHDC3	-0.0566983	1.30678	+	Matrix	0		16.4656	16.4289	16.4337	16.4943	16.4152	16.4378	16.3592	16.3834
Q92930	Ras-related protein Rab-8B	RAB8B	-0.12726	1.30628	-				20.0491	20.1909	20.1421	20.1951	20.1253	20.0051	19.9382	19.9995
Q16774	Guanylate kinase	GUK1	0.140167	1.30528	+	Matrix	Metabolism;Nucleotide metabolism;Nucleotide synthesis and processing		18.6588	18.7468	18.7949	18.8627	18.9762	18.9659	18.8484	18.8334
Q9BY44	Eukaryotic translation initiation factor 2A	EIF2A	0.0361319	1.3049	-				19.9261	19.8641	19.8715	19.8923	19.9128	19.9243	19.9245	19.9369
Q9H7C4	Syncoilin	SYNC	0.0563068	1.30469	-				17.1111	17.1338	17.1223	17.1253	17.1591	17.1367	17.1805	17.2413
Q6P4F7	Rho GTPase-activating protein 11A	ARHGAP11A	-0.138662	1.30421	-				16.3398	16.2642	16.317	16.1223	16.1198	16.1105	16.0601	16.1982
P00734	Prothrombin	F2	0.177293	1.30367	-				17.6862	17.8434	17.8565	17.9669	17.921	18.0296	18.1278	17.9839
Q0ZGT2	Nexilin	NEXN	-0.0757246	1.30361	-				18.3229	18.3429	18.3339	18.2306	18.2683	18.2308	18.1876	18.2407
O14773	Tripeptidyl-peptidase 1	TPP1	0.141986	1.30321	-				20.1239	20.1659	20.2187	20.3868	20.3586	20.3628	20.382	20.3597
Q15723	ETS-related transcription factor Elf-2	ELF2	0.15437	1.3029	-				15.7747	15.5868	15.6095	15.7101	15.9344	15.8491	15.7951	15.72
Q5UIP0	Telomere-associated protein RIF1	RIF1	-0.118382	1.30238	-				19.4778	19.498	19.4805	19.4972	19.4664	19.4273	19.3338	19.2526
Q8WUA4	General transcription factor 3C polypeptide 2	GTF3C2	-0.052845	1.30186	-				18.5685	18.6132	18.6413	18.5579	18.5478	18.5293	18.5663	18.5261
Q13769	THO complex subunit 5 homolog	THOC5	-0.0764551	1.30141	-				18.5523	18.6365	18.6787	18.6595	18.5356	18.5492	18.5394	18.5969
Q9Y296	Trafficking protein particle complex subunit 4	TRAPPC4	-0.184739	1.30102	-				16.8115	16.5864	16.8298	16.5427	16.5256	16.4741	16.5225	16.5093
P46779	60S ribosomal protein L28	RPL28	0.125994	1.30091	-			Endoplasmic reticulum, Cytosol	20.886	20.8454	20.7573	20.939	21.0737	20.99	20.9575	20.9105
Q9Y6B6	GTP-binding protein SAR1b	SAR1B	-0.128477	1.30087	mito-interacting			Endoplasmic reticulum	18.2658	18.3037	18.2517	18.0856	18.0566	18.1239	18.0703	18.1421
Q7Z4G1	COMM domain-containing protein 6	COMMD6	0.103494	1.30078	-				17.3513	17.3823	17.2916	17.2548	17.4485	17.3919	17.4971	17.3563
P49768	Presenilin-1	PSEN1	-0.240143	1.30071	-				17.0028	16.9122	16.8959	16.9516	16.8408	16.8729	16.6166	16.4716
P04908;Q7L7L0	Histone H2A type 1-B/E;Histone H2A type 3	H2AC4;H2AW	0.956455	1.29928	-				22.0311	22.3858	21.7142	23.3908	23.7431	23.2407	23.3024	23.0615
Q7L592	Protein arginine methyltransferase NDUFAF7, mitochondrial	NDUFAF7	-0.0561633	1.29907	+	MIM	CI assembly factors;Complex I;OXPHOS;OXPHOS assembly factors		18.6894	18.6933	18.7545	18.6875	18.6253	18.6368	18.6981	18.6399
Q9HCE5	N6-adenosine-methyltransferase non-catalytic subunit	METTL14	0.0339084	1.29889	-				16.4584	16.4891	16.4798	16.5202	16.5158	16.5148	16.5367	16.5158
O75746	Calcium-binding mitochondrial carrier protein Aralar1	SLC25A12	-0.0777721	1.29856	+	MIM	Amino acid metabolism;Calcium homeostasis;Carbohydrate metabolism;EF hand proteins;Glutamate metabolism;Malate-aspartate shuttle;Metabolism;Signaling;SLC25A family;Small molecule transport		19.9145	19.8995	20.0124	19.9725	19.8827	19.9169	19.8555	19.8327
Q6ICG6	Uncharacterized protein KIAA0930	KIAA0930	0.384275	1.29761	-				15.2939	15.4484	14.9037	15.6438	15.6751	15.6999	15.7386	15.7132
P29373	Cellular retinoic acid-binding protein 2	CRABP2	0.324411	1.29756	-				14.9932	15.0188	15.2217	15.5553	15.5596	15.5036	15.5739	15.4497
Q9Y224	RNA transcription, translation and transport factor protein	RTRAF	0.0465446	1.29682	-				21.548	21.5349	21.5207	21.4765	21.5964	21.5475	21.5523	21.57
P0DN79;P35520	Cystathionine beta-synthase-like protein;Cystathionine beta-synthase	CBSL;CBS	0.0327048	1.29588	-				18.9607	18.9545	18.9454	18.966	18.9589	18.9784	19.0073	19.0129
O43488	Aflatoxin B1 aldehyde reductase member 2	AKR7A2	0.0539479	1.29583	+	Matrix	Amino acid metabolism;Detoxification;GABA metabolism;Metabolism;Xenobiotic metabolism		18.7065	18.7495	18.7522	18.802	18.8093	18.7785	18.8094	18.8289
Q9NQX5	Neural proliferation differentiation and control protein 1	NPDC1	-0.0943687	1.29578	-				16.0501	15.9776	16.0093	15.9562	15.9993	15.8853	15.8484	15.8827
P98170	E3 ubiquitin-protein ligase XIAP	XIAP	0.125491	1.2957	-				16.656	16.5842	16.5327	16.7553	16.7499	16.724	16.7478	16.8085
Q9UNZ5	Leydig cell tumor 10 kDa protein homolog	C19orf53	0.0761375	1.29563	-				18.0997	18.0122	18.0234	18.0514	18.0938	18.0784	18.1881	18.1308
P60900	Proteasome subunit alpha type-6	PSMA6	0.13803	1.29525	-				20.6975	20.6669	20.6903	20.7877	20.7202	20.8306	20.8864	20.9573
Q86X76	Deaminated glutathione amidase	NIT1	0.0919704	1.29513	+	Matrix	Detoxification;Metabolism;ROS and glutathione metabolism		17.6474	17.7066	17.7534	17.7935	17.7729	17.8355	17.7943	17.8662
P46976	Glycogenin-1	GYG1	0.136121	1.29511	-				17.1803	17.2837	17.4037	17.3187	17.3781	17.431	17.5209	17.4008
P52294	Importin subunit alpha-5	KPNA1	-0.0905461	1.29488	-				20.3459	20.3347	20.3764	20.2379	20.1959	20.2019	20.2439	20.291
Q9Y666	Solute carrier family 12 member 7	SLC12A7	-0.0605574	1.29446	-				19.5514	19.6205	19.6462	19.5789	19.5563	19.5576	19.5394	19.5015
Q13136	Liprin-alpha-1	PPFIA1	-0.0727143	1.29445	-				17.91	17.8488	17.8191	17.7824	17.7788	17.7299	17.7732	17.7875
Q8NCH0	Carbohydrate sulfotransferase 14	CHST14	-0.0872135	1.2942	-				17.6559	17.7981	17.7544	17.782	17.6988	17.6756	17.6379	17.6291
Q15042	Rab3 GTPase-activating protein catalytic subunit	RAB3GAP1	0.0554886	1.29354	-				17.9467	17.9953	17.9592	17.9495	17.9962	17.9735	18.0475	18.0555
O75436	Vacuolar protein sorting-associated protein 26A	VPS26A	-0.0869989	1.29259	-				19.4729	19.359	19.443	19.4071	19.2589	19.3759	19.3607	19.3385
Q9UBR2	Cathepsin Z	CTSZ	0.101719	1.29209	-				20.3889	20.433	20.4508	20.57	20.6072	20.5611	20.5347	20.5465
P20585	DNA mismatch repair protein Msh3	MSH3	0.100238	1.2918	-				16.8847	16.8102	16.7593	16.9094	16.9082	16.9386	17.0061	16.9116
O94830	Phospholipase DDHD2	DDHD2	0.653247	1.29053	-				15.7684	15.4878	NaN	15.0149	15.8987	16.176	16.1562	NaN
Q96GD4	Aurora kinase B	AURKB	-0.101487	1.28965	-				17.5441	17.5879	17.6363	17.4926	17.463	17.4816	17.523	17.3873
P62256	Ubiquitin-conjugating enzyme E2 H	UBE2H	-0.47463	1.28963	-				17.536	17.4779	17.6689	17.0491	16.6422	16.8363	17.0506	17.3043
P61966	AP-1 complex subunit sigma-1A	AP1S1	0.149685	1.28913	-				16.9269	16.9212	16.8664	17.1032	17.135	17.1382	17.1412	17.002
Q8N1G4	Leucine-rich repeat-containing protein 47	LRRC47	0.0563936	1.28909	-				20.0868	20.0408	19.9969	20.0313	20.1238	20.0704	20.072	20.1152
Q96SQ5	Zinc finger protein 587	ZNF587	0.218767	1.28905	-				12.4233	12.397	12.1643	12.4277	12.4896	NaN	12.5632	12.6627
O75379	Vesicle-associated membrane protein 4	VAMP4	0.170927	1.28849	-				15.6992	15.7883	15.8789	15.9935	16.0821	15.9311	16.0314	15.999
Q9UDX5	Mitochondrial fission process protein 1	MTFP1	-0.149141	1.28691	+	Membrane	Fission;Mitochondrial dynamics and surveillance		17.8337	17.6719	17.8054	17.8258	17.6679	17.7281	17.6447	17.4994
P41091	Eukaryotic translation initiation factor 2 subunit 3	EIF2S3	0.0693336	1.28606	-				21.5565	21.53	21.5753	21.6038	21.5786	21.647	21.6234	21.6939
Q6NUK4	Receptor expression-enhancing protein 3	REEP3	0.143503	1.286	-				16.7989	16.7343	16.8021	16.7851	17.0274	17.0115	16.8619	16.7937
P61019	Ras-related protein Rab-2A	RAB2A	-0.111076	1.2842	-				21.2568	21.2303	21.331	21.2998	21.2122	21.2183	21.194	21.049
P22415	Upstream stimulatory factor 1	USF1	0.0983758	1.28331	-				17.2267	17.1637	17.3111	17.25	17.3558	17.2802	17.4023	17.3068
P68371	Tubulin beta-4B chain	TUBB4B	0.221602	1.28263	-				25.4839	25.4435	25.3007	25.7183	25.7914	25.6789	25.7098	25.6527
Q9NVG8	TBC1 domain family member 13	TBC1D13	0.0366049	1.28165	-				17.9637	17.9165	17.9661	17.9609	17.9628	18.002	17.985	18.0037
Q58FF8	Putative heat shock protein HSP 90-beta 2	HSP90AB2P	1.14465	1.28088					18.8943	19.1133	17.6891	19.9474	20.2223	19.9464	20.1867	19.8673
Q9GZT6	Coiled-coil domain-containing protein 90B, mitochondrial	CCDC90B	0.216469	1.28084	+	MIM	0		14.1943	14.1175	14.1903	14.4084	14.5565	14.2919	14.5437	14.3843
P23443	Ribosomal protein S6 kinase beta-1	RPS6KB1	0.257747	1.28012	-				15.7285	15.7877	15.9199	15.4794	16.0931	16.0496	15.9531	15.8507
Q16649	Nuclear factor interleukin-3-regulated protein	NFIL3	0.254828	1.28007	-				15.6206	15.7737	15.4089	15.8523	15.9251	15.9519	15.9928	15.805
Q9Y6D9	Mitotic spindle assembly checkpoint protein MAD1	MAD1L1	0.0746551	1.27966	-				17.2007	17.2104	17.231	17.1572	17.2382	17.2231	17.2978	17.3386
Q9UKS6	Protein kinase C and casein kinase substrate in neurons protein 3	PACSIN3	0.06078	1.27956	-				20.3155	20.3295	20.3334	20.3947	20.4479	20.4046	20.4041	20.3594
P04406	Glyceraldehyde-3-phosphate dehydrogenase	GAPDH	0.245459	1.27911	mito-interacting				27.3731	27.1595	27.2315	27.6061	27.5971	27.6093	27.5126	27.6331
Q8NEY8	Periphilin-1	PPHLN1	-0.073339	1.27853	-				18.0135	18.0283	17.9465	17.9445	17.9581	17.9241	17.8993	17.858
Q969U7	Proteasome assembly chaperone 2	PSMG2	-0.108012	1.27762	-				17.6975	17.6918	17.7113	17.6251	17.4717	17.5509	17.6114	17.6596
Q8WVT3	Trafficking protein particle complex subunit 12	TRAPPC12	0.216902	1.27719	-				16.4047	16.5889	16.2777	16.5833	16.6062	16.5848	16.7773	16.7538
Q9ULI0	ATPase family AAA domain-containing protein 2B	ATAD2B	-0.0958295	1.27651	-				16.3647	16.3884	16.4647	16.4964	16.3863	16.3085	16.3603	16.2758
Q92888	Rho guanine nucleotide exchange factor 1	ARHGEF1	0.0663972	1.27647	-				18.9171	18.9571	18.87	18.9551	18.9625	18.9828	18.9742	19.0454
Q8WVC0	RNA polymerase-associated protein LEO1	LEO1	0.0649729	1.27632	-				18.8154	18.8851	18.7961	18.8069	18.8838	18.8568	18.9418	18.881
Q15208	Serine/threonine-protein kinase 38	STK38	0.175788	1.27605	-				17.2047	17.397	17.478	17.4711	17.6072	17.5501	17.468	17.6286
Q9BRQ6	MICOS complex subunit MIC25	CHCHD6	0.121354	1.27584	+	MIM	Cristae formation;MICOS complex;Mitochondrial dynamics and surveillance		16.313	16.4245	16.2582	16.2288	16.3728	16.4109	16.4981	16.4281
Q5TEC6	Histone HIST2H3PS2	H3-2	0.0737305	1.27567					22.9091	22.9933	22.9746	23.0543	23.0496	23.0739	23.0607	23.042
A6NFI3	Zinc finger protein 316	ZNF316	0.155087	1.27544	-				14.9896	14.8736	15.0125	14.8577	15.1635	14.9434	15.0908	15.156
P10412	Histone H1.4	H1-4	0.299099	1.27538	-				22.9219	22.9822	22.6758	23.2371	23.3773	23.2639	23.2172	23.1549
Q15911	Zinc finger homeobox protein 3	ZFHX3	-0.122066	1.27524	-				16.1105	16.0359	16.0878	15.9779	15.9421	16.0426	15.8562	15.8828
O43148	mRNA cap guanine-N7 methyltransferase	RNMT	0.0639353	1.27443	-				18.9941	18.9544	19.0257	19.0368	19.0276	19.0455	19.0796	19.1142
P39210	Protein Mpv17	MPV17	-0.326496	1.27419	+	MIM	Small molecule transport		NaN	16.1323	16.1052	16.2016	16.0752	15.9087	15.5902	15.7054
Q96SN8	CDK5 regulatory subunit-associated protein 2	CDK5RAP2	0.0514827	1.27382	-				17.2934	17.2879	17.2231	17.2665	17.3202	17.2785	17.3406	17.3377
Q14642	Inositol polyphosphate-5-phosphatase A	INPP5A	-0.322937	1.27358	-				15.5342	15.0419	15.4546	15.0486	14.8529	14.9857	14.9884	14.9606
P30041	Peroxiredoxin-6	PRDX6	-0.124736	1.27257	+	unknown	Detoxification;Lipid metabolism;Metabolism;Phospholipid metabolism;ROS and glutathione metabolism		23.0694	22.9697	23.1199	22.9026	22.8414	22.8888	22.911	22.9216
P09601	Heme oxygenase 1	HMOX1	-0.0895491	1.27257	-				20.068	20.132	20.1125	20.1365	20.0288	20.031	19.9331	20.0979
Q5VZL5	Zinc finger MYM-type protein 4	ZMYM4	-0.100123	1.27243	-				17.3742	17.3168	17.327	17.1973	17.1688	17.181	17.2487	17.2163
P22061	Protein-L-isoaspartate(D-aspartate) O-methyltransferase	PCMT1	0.0651798	1.27194	-				20.7802	20.7886	20.7116	20.8423	20.8443	20.8409	20.8394	20.8589
Q9NZ09	Ubiquitin-associated protein 1	UBAP1	0.0783868	1.27118	-				17.4471	17.3722	17.3948	17.3744	17.481	17.4025	17.4814	17.5371
Q9BXW9	Fanconi anemia group D2 protein	FANCD2	-0.128014	1.27046	-				16.8954	16.8077	16.9141	16.8021	16.6172	16.7905	16.6907	16.8088
Q8WUZ0	B-cell CLL/lymphoma 7 protein family member C	BCL7C	-0.100548	1.26983	-				18.4537	18.5042	18.5432	18.3818	18.4171	18.4008	18.3164	18.3463
Q9UIQ6	Leucyl-cystinyl aminopeptidase	LNPEP	-0.105286	1.26933	-				18.7313	18.7324	18.8491	18.661	18.6158	18.6864	18.595	18.6555
Q01813	ATP-dependent 6-phosphofructokinase, platelet type	PFKP	0.0725508	1.2693	-				22.6281	22.6037	22.5976	22.6842	22.6363	22.7201	22.7039	22.7435
Q9Y6X4	Soluble lamin-associated protein of 75 kDa	FAM169A	-0.296106	1.26901	-				NaN	12.0785	12.1166	12.3384	11.6789	11.9648	12.0527	11.8305
P53007	Tricarboxylate transport protein, mitochondrial	SLC25A1	-0.114848	1.26879	+	MIM	Carbohydrate metabolism;Gluconeogenesis;Lipid metabolism;Metabolism;SLC25A family;Small molecule transport;TCA-associated		19.7194	19.8485	19.8225	19.8058	19.7073	19.6818	19.7675	19.5803
O94854	Uncharacterized protein KIAA0754	KIAA0754	-0.123102	1.26653	-				17.0739	17.1727	17.0962	17.0889	17.1131	16.9422	16.9874	16.8968
Q6IQ32	Activity-dependent neuroprotector homeobox protein 2	ADNP2	0.136112	1.26642	-				15.5875	15.765	15.7427	15.7741	15.9201	15.9112	15.7764	15.806
Q14353	Guanidinoacetate N-methyltransferase	GAMT	0.138636	1.26552	-				16.4059	16.4425	16.3919	16.4813	16.4996	16.495	16.7276	16.554
O43823	A-kinase anchor protein 8	AKAP8	-0.0583339	1.26551	-				18.8007	18.7677	18.7692	18.7867	18.7541	18.7163	18.6598	18.7608
P30874	Somatostatin receptor type 2	SSTR2	-0.519704	1.26383	-				19.0894	19.0656	19.6234	18.9165	NaN	18.8837	18.5843	18.494
Q14686	Nuclear receptor coactivator 6	NCOA6	-0.115879	1.2633	-				15.3807	15.2262	15.3192	15.3667	15.2736	15.2422	15.1956	15.1179
Q93063	Exostosin-2	EXT2	-0.116924	1.26217	-				17.4402	17.5469	17.5746	17.5126	17.4214	17.4645	17.4348	17.286
Q14103	Heterogeneous nuclear ribonucleoprotein D0	HNRNPD	0.143103	1.26141	-				24.567	24.5068	24.4568	24.711	24.7596	24.7153	24.6966	24.6426
P51151	Ras-related protein Rab-9A	RAB9A	-0.132926	1.2612	-				20.2539	20.2544	20.4584	20.2196	20.1667	20.1587	20.1354	20.1938
Q969J3	BLOC-1-related complex subunit 5	BORCS5	-0.0986199	1.26102	-				17.1983	17.1664	17.1633	17.258	17.0306	17.0531	17.1222	17.1856
Q12999	Tetraspanin-31	TSPAN31	-0.946117	1.26042	-				NaN	16.8204	17.0589	16.9825	15.3781	15.5509	16.4867	16.6155
Q7L8L6	FAST kinase domain-containing protein 5, mitochondrial	FASTKD5	-0.113401	1.26007	+	Matrix	Mitochondrial central dogma;mtRNA granules;mtRNA metabolism;mtRNA stability and decay;Polycistronic mtRNA processing		18.0539	18.2729	18.1838	18.1227	18.0742	18.0434	18.0378	18.0243
P83876	Thioredoxin-like protein 4A	TXNL4A	-0.257377	1.25953	-				16.7876	16.8707	17.0469	16.6227	16.4263	16.6701	16.6869	16.5151
P14373	Zinc finger protein RFP	TRIM27	-0.0876513	1.25849	-				17.0507	17.1153	17.188	17.1457	16.9727	17.0517	17.0811	17.0436
Q8WW22	DnaJ homolog subfamily A member 4	DNAJA4	0.222591	1.25847	-				16.3335	16.5396	16.2733	16.2178	16.5317	16.4017	16.6693	16.6518
P35749	Myosin-11	MYH11	0.270863	1.25835	-				21.0586	20.9426	20.6923	21.169	21.3816	21.2313	21.1677	21.1655
P19022	Cadherin-2	CDH2	-0.0824118	1.25833	-				20.8841	20.8923	20.8789	20.923	20.9059	20.8115	20.7745	20.7568
P52948	Nuclear pore complex protein Nup98-Nup96	NUP98	-0.0552225	1.25695	-				20.1373	20.1607	20.2154	20.2193	20.1085	20.1374	20.1556	20.1103
P32189	Glycerol kinase	GK	-0.116863	1.25686	mito-interacting				17.396	17.4224	17.5259	17.3641	17.2523	17.2574	17.3982	17.3332
Q6PJW8	Consortin	CNST	-0.168013	1.25632	-				15.5506	15.628	15.6298	15.6819	15.5401	15.2643	15.4718	15.5421
Q86XZ4	Spermatogenesis-associated serine-rich protein 2	SPATS2	-0.0816908	1.25625	-				17.3822	17.4765	17.4446	17.3993	17.3306	17.2939	17.3307	17.4205
Q9UDY4	DnaJ homolog subfamily B member 4	DNAJB4	0.139805	1.25594	-				18.2131	18.1708	17.9847	18.1693	18.2662	18.217	18.3575	18.2564
Q9BW60	Elongation of very long chain fatty acids protein 1	ELOVL1	-0.470455	1.25512	-			Endoplasmic reticulum	19.6592	18.9755	19.1262	18.7488	18.7717	18.5657	18.6785	18.6121
P58012	Forkhead box protein L2	FOXL2	0.280424	1.25465	-				NaN	15.6649	15.3285	15.6751	15.8759	15.7588	15.9635	15.7483
Q9H0G5	Nuclear speckle splicing regulatory protein 1	NSRP1	0.0851555	1.25465	-				16.4675	16.502	16.5476	16.5067	16.5718	16.5488	16.5578	16.686
Q8N6N3	UPF0690 protein C1orf52	C1orf52	-0.240186	1.25463	-				16.6838	16.6764	16.5615	16.274	16.3759	16.3502	16.2777	16.2312
Q12907	Vesicular integral-membrane protein VIP36	LMAN2	-0.0823007	1.25446	-				22.1321	22.1931	22.2242	22.2227	22.1369	22.1489	22.1271	22.03
Q9Y371	Endophilin-B1	SH3GLB1	0.0498023	1.25417	-				18.0156	17.9219	17.9633	17.9525	18.0337	17.9953	18.0109	18.0127
P16219	Short-chain specific acyl-CoA dehydrogenase, mitochondrial	ACADS	0.218098	1.25316	+	Matrix	Fatty acid oxidation;Lipid metabolism;Metabolism		16.1436	16.4331	NaN	16.3819	16.4439	16.5732	16.625	16.5084
Q13671	Ras and Rab interactor 1	RIN1	0.0906539	1.25267	-				18.6064	18.6261	18.5823	18.6547	18.7575	18.7779	18.6612	18.6354
P98179	RNA-binding protein 3	RBM3	0.0629282	1.25259	-				20.1541	20.1862	20.0863	20.1687	20.1935	20.2027	20.2569	20.1938
Q9BXK5	Bcl-2-like protein 13	BCL2L13	-0.0530944	1.25251	+	MOM	Apoptosis;Autophagy;Mitochondrial dynamics and surveillance;Mitophagy		18.8436	18.8549	18.9379	18.8882	18.8183	18.8479	18.8147	18.8312
P25787	Proteasome subunit alpha type-2	PSMA2	0.07025	1.25228	-				21.3137	21.2697	21.2046	21.2869	21.3486	21.2931	21.3317	21.3823
P51808	Dynein light chain Tctex-type 3	DYNLT3	-0.202564	1.25124	-				16.1686	16.189	16.4192	16.3041	15.8944	16.0896	16.0886	16.198
Q9UKV8	Protein argonaute-2	AGO2	-0.121171	1.25108	-				17.6551	17.8024	17.7043	17.5942	17.4998	17.5871	17.5592	17.6251
A6NHR9	Structural maintenance of chromosomes flexible hinge domain-containing protein 1	SMCHD1	0.037467	1.25059	-				20.8077	20.8377	20.7941	20.8283	20.8668	20.8784	20.8514	20.8211
Q6SJ93	Serine protease FAM111B	FAM111B	0.143736	1.25029	-				16.3253	16.4408	16.3822	16.5637	16.5816	16.6605	16.5079	16.5371
Q8TEU7	Rap guanine nucleotide exchange factor 6	RAPGEF6	-0.0903163	1.24957	-				15.6423	15.6181	15.6286	15.5015	15.5296	15.4955	15.4558	15.5482
P08708	40S ribosomal protein S17	RPS17	0.0829811	1.24927	-			Endoplasmic reticulum, Cytosol	22.1377	22.0155	22.0134	22.1082	22.1758	22.1298	22.1226	22.1786
P60709	Actin, cytoplasmic 1	ACTB	0.155292	1.24924	-				27.9323	27.8428	27.8275	28.1055	28.1256	28.0881	28.06	28.0555
Q9BUH8	Brain-enriched guanylate kinase-associated protein	BEGAIN	0.0818005	1.24891	-				16.2369	16.2114	16.3483	16.3039	16.3367	16.3665	16.3293	16.3953
Q8N8A6	ATP-dependent RNA helicase DDX51	DDX51	-0.113769	1.24885	-				18.1174	18.0378	18.208	18.1466	18.0779	18.0478	18.002	17.9271
Q9Y5W7	Sorting nexin-14	SNX14	-0.282108	1.24865	-				15.7691	15.8093	15.6638	15.8579	15.6685	15.5106	15.1711	15.6214
P52306	Rap1 GTPase-GDP dissociation stimulator 1	RAP1GDS1	-0.0469069	1.24845	-				17.4932	17.5096	17.5593	17.5449	17.492	17.4419	17.4893	17.4961
Q5JPE7	Nodal modulator 2	NOMO2	-0.0877428	1.24844	-				21.0989	21.153	21.214	21.0879	21.0598	21.0917	21.0679	20.9835
P35580	Myosin-10	MYH10	0.0462303	1.24724	-				22.026	21.9921	22.0109	22.0142	22.11	22.0508	22.0268	22.0405
Q9BSV6	tRNA-splicing endonuclease subunit Sen34	TSEN34	0.0838547	1.24605	-				17.5973	17.568	17.5557	17.5276	17.695	17.6177	17.7039	17.5675
Q14653	Interferon regulatory factor 3	IRF3	0.144308	1.24512	-				15.4366	15.4961	15.3284	15.3749	15.4574	15.5816	15.6789	15.4952
Q9UBU6	Protein FAM8A1	FAM8A1	-0.278692	1.24489	-				16.9382	16.9209	17.107	16.6228	16.488	16.567	16.6367	16.7825
P53041	Serine/threonine-protein phosphatase 5	PPP5C	0.0548577	1.24413	-				19.7419	19.7001	19.703	19.6776	19.7481	19.7121	19.7868	19.7952
Q7L014	Probable ATP-dependent RNA helicase DDX46	DDX46	0.0722671	1.24274	-				20.3156	20.2316	20.1757	20.2185	20.3176	20.283	20.326	20.3038
Q15424	Scaffold attachment factor B1	SAFB	-0.06424	1.24246	-				21.785	21.7899	21.7828	21.7369	21.7301	21.7453	21.725	21.6373
P09661	U2 small nuclear ribonucleoprotein A'	SNRPA1	0.0956054	1.24241	-				21.6337	21.5878	21.6086	21.73	21.7947	21.7378	21.7415	21.6684
P23229	Integrin alpha-6	ITGA6	-0.0732813	1.24225	-				20.2805	20.2805	20.2704	20.2517	20.2707	20.2224	20.1616	20.1352
P45974	Ubiquitin carboxyl-terminal hydrolase 5	USP5	0.0555491	1.23996	-				21.0959	21.0285	21.042	21.0679	21.1203	21.0687	21.1092	21.1584
Q9Y5X3	Sorting nexin-5	SNX5	0.104291	1.23994	-				20.9802	20.9206	20.9557	20.8821	20.9754	20.9713	21.0816	21.1276
P18077	60S ribosomal protein L35a	RPL35A	0.0685282	1.23912	-				21.7935	21.7806	21.7584	21.8374	21.8804	21.8997	21.8732	21.7908
Q9NRG9	Aladin	AAAS	-0.083334	1.23901	-				20.0822	20.0989	20.107	20.1476	20.0901	20.0575	20.0164	19.9384
Q9H845	Complex I assembly factor ACAD9, mitochondrial	ACAD9	-0.0711651	1.23836	+	MIM	CI assembly factors;Complex I;OXPHOS;OXPHOS assembly factors		19.9261	19.9555	20.0301	20.0233	19.8787	19.9233	19.9536	19.8948
P28066	Proteasome subunit alpha type-5	PSMA5	0.126198	1.23831	-				20.3935	20.4299	20.4252	20.504	20.4769	20.4915	20.6093	20.6798
Q86TS9	39S ribosomal protein L52, mitochondrial	MRPL52	0.234668	1.23822	+	Matrix	LSU;Mitochondrial central dogma;Mitochondrial ribosome;Translation		17.4605	17.6478	17.613	17.9006	17.9829	17.934	17.8414	17.8022
P11142	Heat shock cognate 71 kDa protein	HSPA8	0.0732141	1.237	-				25.9208	25.8299	25.8266	25.9315	25.9876	25.929	25.9339	25.9511
Q9UBC1	NF-kappa-B inhibitor-like protein 1	NFKBIL1	0.404806	1.2368	-				15.2511	15.4027	15.1464	15.6104	15.9259	15.9856	15.7576	15.3607
Q5HYK7	SH3 domain-containing protein 19	SH3D19	0.101735	1.23655	-				16.4532	16.3935	16.3952	16.4263	16.6253	16.5345	16.4824	16.4329
O95716	Ras-related protein Rab-3D	RAB3D	-0.108824	1.2365	mito-interacting				17.8752	17.7105	17.84	17.782	17.7142	17.6684	17.7634	17.6265
Q93008	Probable ubiquitin carboxyl-terminal hydrolase FAF-X	USP9X	-0.112411	1.23625	-				17.8589	17.8006	17.924	17.7744	17.649	17.6918	17.7644	17.803
Q13485	Mothers against decapentaplegic homolog 4	SMAD4	0.154646	1.23562	-				16.7749	16.9544	16.859	17.0622	17.043	17.0131	17.1072	17.1058
Q13283	Ras GTPase-activating protein-binding protein 1	G3BP1	0.0516963	1.23557	-				21.8815	21.9185	21.8423	21.9197	21.9361	21.9098	21.9597	21.9632
Q8WXF1	Paraspeckle component 1	PSPC1	0.0699921	1.2355	-				19.448	19.4096	19.4306	19.3356	19.4709	19.436	19.5184	19.4786
Q16563	Synaptophysin-like protein 1	SYPL1	-0.585791	1.23522	-				19.7734	20.3385	20.593	20.2192	19.6799	19.8664	19.1175	19.9172
Q86VI4	Lysosomal-associated transmembrane protein 4B	LAPTM4B	-0.403435	1.2352	-				15.6489	15.6419	16.2664	15.5649	15.4594	15.4609	15.219	15.3692
Q15464	SH2 domain-containing adapter protein B	SHB	-0.138425	1.23499	-				14.8732	14.9441	14.9809	15.1168	14.9072	14.8689	14.8143	14.771
O15121	Sphingolipid delta(4)-desaturase DES1	DEGS1	-0.0546827	1.23433	-				19.1269	19.1886	19.1316	19.1706	19.1167	19.1334	19.0987	19.0502
Q9H2U1	ATP-dependent DNA/RNA helicase DHX36	DHX36	-0.0365386	1.23346	-				18.9164	18.8524	18.8916	18.8616	18.8439	18.8575	18.8445	18.8299
Q53EU6	Glycerol-3-phosphate acyltransferase 3	GPAT3	-0.105183	1.2329	-				17.1275	16.9663	17.0824	17.1724	16.9696	17.0069	16.9707	16.9808
P62070	Ras-related protein R-Ras2	RRAS2	-0.0741839	1.23254	-				16.1362	16.254	16.1885	16.2084	16.106	16.1407	16.1687	16.075
P43246	DNA mismatch repair protein Msh2	MSH2	0.0604777	1.23132	-				18.9435	18.9302	18.9649	18.9391	18.9399	19.0158	19.0605	19.0034
Q5TGZ0	MICOS complex subunit MIC10	MICOS10	0.254157	1.23124	+	MIM	Cristae formation;MICOS complex;Mitochondrial dynamics and surveillance		16.3862	16.5656	16.6913	16.7841	16.7294	16.7673	16.9382	17.0089
P23284	Peptidyl-prolyl cis-trans isomerase B	PPIB	0.147038	1.2305	-			Endoplasmic reticulum	24.615	24.5556	24.4419	24.7186	24.7916	24.7392	24.7207	24.6678
P10606	Cytochrome c oxidase subunit 5B, mitochondrial	COX5B	0.165239	1.22985	+	MIM	CIV subunits;Complex IV;OXPHOS;OXPHOS subunits		21.0006	21.1144	20.9442	21.2258	21.3105	21.247	21.2416	21.1468
Q53H47	Histone-lysine N-methyltransferase SETMAR	SETMAR	0.343648	1.22929	-				13.8881	13.5854	NaN	13.6459	13.8957	13.8781	14.2929	14.1338
P15509	Granulocyte-macrophage colony-stimulating factor receptor subunit alpha	CSF2RA	0.112738	1.22802	-				16.2565	16.293	16.3984	16.1995	16.3552	16.3695	16.4648	16.4088
Q9HCL2	Glycerol-3-phosphate acyltransferase 1, mitochondrial	GPAM	-0.195884	1.22792	+	Membrane	Cardiolipin synthesis;Lipid metabolism;Metabolism;Phospholipid metabolism		15.2574	15.2747	15.5639	15.222	15.1749	15.1456	15.1674	15.0465
Q9NVR5	Protein kintoun	DNAAF2	0.424087	1.22761	-				14.7869	15.0034	14.6476	15.3712	15.4947	15.5487	15.1423	15.3197
Q9BUL9	Ribonuclease P protein subunit p25	RPP25	0.0587192	1.22724	-				17.9087	17.9941	17.9611	17.9921	18.0373	18.0531	18.0196	17.9808
Q14527	Helicase-like transcription factor	HLTF	0.166049	1.22671	-				17.3539	17.1842	17.2785	17.0257	17.3879	17.3517	17.367	17.3998
Q03519	Antigen peptide transporter 2	TAP2	-0.102616	1.22622	-			Endoplasmic reticulum	18.3113	18.3162	18.3869	18.3497	18.2755	18.2714	18.2895	18.1171
Q9BVP2	Guanine nucleotide-binding protein-like 3	GNL3	0.0954337	1.22594	-				21.0938	21.1151	21.1214	21.2393	21.2798	21.2699	21.2311	21.1705
Q969S3	Zinc finger protein 622	ZNF622	0.0807996	1.22548	-				18.0954	17.9979	17.9487	18.0493	18.0685	18.0931	18.1328	18.1203
Q6XE24	RNA-binding motif, single-stranded-interacting protein 3	RBMS3	-0.278284	1.22545	-				17.1651	17.0343	17.1852	16.7489	16.9273	16.7831	16.6332	16.6766
P32121	Beta-arrestin-2	ARRB2	0.574591	1.22528	-				15.9616	15.8457	16.1658	16.5531	16.8347	17.1037	16.7021	16.184
O00483	Cytochrome c oxidase subunit NDUFA4	NDUFA4	-0.121506	1.22487	+	MIM	CIV subunits;Complex IV;OXPHOS;OXPHOS subunits		20.5472	20.5588	20.7002	20.7313	20.4607	20.5606	20.5365	20.4937
P33897	ATP-binding cassette sub-family D member 1	ABCD1	-0.0791407	1.22445	+	Membrane	ABC transporters;Small molecule transport		20.9743	21.0668	21.0676	21.0688	20.965	21.0315	20.9532	20.9113
Q9NQS7	Inner centromere protein	INCENP	-0.0804443	1.22388	-				20.0913	20.1083	20.1317	20.1186	20.0856	20.0828	20.0166	19.9431
Q6P9B9	Integrator complex subunit 5	INTS5	-0.0652752	1.2237	-				17.6199	17.637	17.6691	17.6257	17.6313	17.5951	17.5528	17.5115
P17844	Probable ATP-dependent RNA helicase DDX5	DDX5	0.0887399	1.22364	-				24.1645	24.1555	24.1913	24.3161	24.3159	24.3002	24.2944	24.272
Q5SWA1	Protein phosphatase 1 regulatory subunit 15B	PPP1R15B	0.202324	1.22332					14.6294	14.8524	14.9097	14.9426	15.1878	15.0039	14.9593	14.9925
Q9NPE3	H/ACA ribonucleoprotein complex subunit 3	NOP10	0.0967259	1.22302	-				19.746	19.7422	19.7186	19.8495	19.9324	19.883	19.8333	19.7946
Q96QE3	ATPase family AAA domain-containing protein 5	ATAD5	-0.0851421	1.22244	-				16.7933	16.7792	16.8822	16.7627	16.7769	16.7199	16.7266	16.6535
Q9P0L0	Vesicle-associated membrane protein-associated protein A	VAPA	-0.123557	1.22076	-			Endoplasmic reticulum	22.3066	22.3946	22.3759	22.4067	22.3728	22.2748	22.1628	22.1791
Q15652	Probable JmjC domain-containing histone demethylation protein 2C	JMJD1C	0.183215	1.22042	-				15.7398	15.708	15.5389	15.8793	15.9586	15.8379	15.8323	15.97
Q9UK58	Cyclin-L1	CCNL1	-0.245712	1.2204	-				15.7603	15.2963	15.5433	15.4868	15.3198	15.3529	15.2901	15.141
O60503	Adenylate cyclase type 9	ADCY9	-0.0742507	1.22035	-				17.208	17.255	17.2341	17.1952	17.2199	17.1721	17.1116	17.0917
Q9BU23	Lipase maturation factor 2	LMF2	-0.143435	1.21913	-				18.3866	18.4949	18.6176	18.3545	18.2974	18.3446	18.2823	18.3554
Q8NEF9	Serum response factor-binding protein 1	SRFBP1	-0.0509024	1.21809	-				18.7879	18.8805	18.8452	18.8802	18.7978	18.7881	18.8008	18.8035
Q16181	Septin-7	SEPTIN7	0.084981	1.21806	-				20.6271	20.5253	20.4807	20.4931	20.6026	20.58	20.6305	20.6531
Q9H6E4	Coiled-coil domain-containing protein 134	CCDC134	-0.0974631	1.21645	-				18.1586	18.2401	18.2372	18.3505	18.1218	18.156	18.1294	18.1893
O75386	Tubby-related protein 3	TULP3	0.249946	1.21622	-				14.7367	14.9275	14.7447	15.0278	NaN	14.9981	15.2434	15.0857
P25205	DNA replication licensing factor MCM3	MCM3	0.0629196	1.21618	-				21.2795	21.2928	21.3028	21.2869	21.2929	21.3238	21.3927	21.4042
O75822	Eukaryotic translation initiation factor 3 subunit J	EIF3J	0.0411563	1.21306	-				19.9846	19.932	19.9923	19.9651	19.9906	19.9878	20.0293	20.0309
Q13242	Serine/arginine-rich splicing factor 9	SRSF9	0.0919237	1.21245	-				21.9275	21.939	21.897	22.0492	22.1004	22.0436	22.0455	21.991
O75581	Low-density lipoprotein receptor-related protein 6	LRP6	-0.135317	1.21218	-				15.072	15.2093	14.971	15.0863	14.9002	14.9021	15.0408	14.9544
Q13200	26S proteasome non-ATPase regulatory subunit 2	PSMD2	-0.0617299	1.21184	-				19.5166	19.4904	19.5712	19.4758	19.4239	19.4265	19.495	19.4618
O43464	Serine protease HTRA2, mitochondrial	HTRA2	-0.0816774	1.2117	+	MIM	Protein import, sorting and homeostasis;Apoptosis;Mitochondrial dynamics and surveillance;Proteases;Protein homeostasis		19.4559	19.4372	19.4465	19.436	19.434	19.3339	19.4038	19.2772
Q9BRJ6	Uncharacterized protein C7orf50	C7orf50	-0.133771	1.21159	-				20.4361	20.4381	20.5445	20.2828	20.3125	20.3434	20.2649	20.2456
Q92973	Transportin-1	TNPO1	-0.0383186	1.21127	-				21.1043	21.0705	21.091	21.0487	21.016	21.0341	21.0402	21.0709
Q8IX18	Probable ATP-dependent RNA helicase DHX40	DHX40	0.0707386	1.21123	-				15.55	15.5583	15.5857	15.6671	15.6895	15.6844	15.6274	15.6428
P01024	Complement C3	C3	0.291659	1.20991	-				16.9081	16.6143	16.5168	16.6777	17.079	17.1113	17.0027	16.6904
P18621	60S ribosomal protein L17	RPL17	0.128813	1.20933	-			Endoplasmic reticulum, Cytosol	22.5592	22.5579	22.3404	22.5511	22.6324	22.5953	22.6718	22.6242
Q9ULF5	Zinc transporter ZIP10	SLC39A10	-0.081574	1.20912	-				18.5021	18.5158	18.5034	18.5358	18.5317	18.419	18.3696	18.4104
Q9GZN8	UPF0687 protein C20orf27	C20orf27	0.213146	1.2089	-				19.6888	19.8153	19.7605	20.0806	20.0009	19.9898	20.1507	20.0564
P55789	FAD-linked sulfhydryl oxidase ALR	GFER	-0.0944715	1.2079	+	IMS	Protein import, sorting and homeostasis;MIA40;Protein import and sorting		17.0416	17.051	16.9418	16.9541	16.9044	16.8779	16.9839	16.8443
Q8NB16	Mixed lineage kinase domain-like protein	MLKL	0.0698171	1.20715	-				17.1499	17.111	17.213	17.0984	17.173	17.245	17.2002	17.2335
Q8NI37	Protein phosphatase PTC7 homolog	PPTC7	-0.221411	1.2068	+	Matrix	Signaling		16.3495	16.1734	16.4435	16.0281	16.0656	16.0073	15.9552	16.0808
Q8IU85	Calcium/calmodulin-dependent protein kinase type 1D	CAMK1D	0.114757	1.20652	-				17.3521	17.1431	17.1981	17.2853	17.3707	17.3667	17.3044	17.3958
Q5TBB1	Ribonuclease H2 subunit B	RNASEH2B	0.0741525	1.20375	-				16.8742	16.9021	16.8262	16.9045	17.0103	16.9596	16.8797	16.954
Q9NVN8	Guanine nucleotide-binding protein-like 3-like protein	GNL3L	0.0545802	1.2037	-				18.5802	18.5611	18.5483	18.6076	18.6099	18.6739	18.6487	18.5832
Q08170	Serine/arginine-rich splicing factor 4	SRSF4	0.330709	1.20355	-				18.773	18.7329	18.4686	19.0685	19.2256	19.0946	19.1703	18.8754
Q9HCJ1	Progressive ankylosis protein homolog	ANKH	-0.286281	1.20299	-				15.1514	15.13	15.4086	15.2091	14.9169	15.2503	14.8129	14.7739
Q9Y230	RuvB-like 2	RUVBL2	0.150631	1.20259	-				21.2111	21.2676	21.3095	21.4148	21.3385	21.4356	21.4491	21.5822
Q8WU90	Zinc finger CCCH domain-containing protein 15	ZC3H15	0.0622616	1.20255	-				19.687	19.6057	19.6067	19.6196	19.6813	19.6618	19.6765	19.7484
P36405	ADP-ribosylation factor-like protein 3	ARL3	0.0517445	1.20137	-				19.2017	19.1249	19.1433	19.121	19.2366	19.1983	19.1822	19.1808
Q8IYB3	Serine/arginine repetitive matrix protein 1	SRRM1	0.0829768	1.20131	-				18.202	18.1384	18.2714	18.164	18.3406	18.2641	18.2647	18.2381
Q9NRA8	Eukaryotic translation initiation factor 4E transporter	EIF4ENIF1	0.120827	1.20107	-				15.5843	15.6732	15.4592	15.4753	15.6187	15.679	15.6977	15.68
Q9BT09	Protein canopy homolog 3	CNPY3	0.0995755	1.20021	-				19.1248	19.1012	19.0576	19.1985	19.2833	19.2581	19.2011	19.1381
Q7Z4F1	Low-density lipoprotein receptor-related protein 10	LRP10	0.0705209	1.20014	-				18.202	18.1972	18.2595	18.2087	18.3538	18.259	18.2291	18.3076
Q13887	Krueppel-like factor 5	KLF5	0.100556	1.19999	-				20.2382	20.264	20.2549	20.3149	20.4592	20.4046	20.2691	20.3413
O15460	Prolyl 4-hydroxylase subunit alpha-2	P4HA2	0.0730219	1.19869	-			Endoplasmic reticulum, Vesicles	20.5015	20.5755	20.573	20.6484	20.6318	20.6701	20.6244	20.6641
Q6NVY1	3-hydroxyisobutyryl-CoA hydrolase, mitochondrial	HIBCH	-0.0555038	1.19754	+	Matrix	Amino acid metabolism;Branched-chain amino acid metabolism;Metabolism		19.8635	19.9406	19.9679	19.9004	19.8656	19.87	19.877	19.8379
Q9Y618	Nuclear receptor corepressor 2	NCOR2	0.0594196	1.19504	-				18.4245	18.4305	18.3703	18.4716	18.5191	18.4438	18.476	18.4957
Q9BXS4	Transmembrane protein 59	TMEM59	-0.167714	1.19326	-				16.2904	16.4061	16.5417	16.2776	16.117	16.1674	16.2875	16.2731
P56589	Peroxisomal biogenesis factor 3	PEX3	-0.131354	1.19315	-				17.4028	17.3276	17.4769	17.4304	17.368	17.3086	17.2965	17.1392
P04920	Anion exchange protein 2	SLC4A2	-0.0943251	1.19313	-				18.7776	18.9369	18.8056	18.8755	18.7917	18.7882	18.7332	18.7051
Q9Y4G8	Rap guanine nucleotide exchange factor 2	RAPGEF2	0.136154	1.19289	-				15.4231	15.2235	15.2439	15.3057	15.3866	15.3489	15.5149	15.4903
Q14676	Mediator of DNA damage checkpoint protein 1	MDC1	-0.0594025	1.19261	-				19.0864	19.0793	19.1371	19.107	19.0851	19.0768	19.0206	18.9898
P62241	40S ribosomal protein S8	RPS8	0.0724087	1.19246	-			Endoplasmic reticulum, Cytosol	23.456	23.397	23.366	23.4147	23.5401	23.5051	23.4539	23.4242
P55197	Protein AF-10	MLLT10	-0.16363	1.19241	-				14.9385	14.7719	14.9654	14.8499	14.7172	14.6254	14.6491	14.8795
Q96BH1	E3 ubiquitin-protein ligase RNF25	RNF25	0.155941	1.1907	-				NaN	16.4956	16.3111	16.4098	16.6262	16.4588	16.5315	16.6294
Q8N567	Zinc finger CCHC domain-containing protein 9	ZCCHC9	0.141944	1.19009	-				16.7954	16.7897	16.874	16.7202	16.9819	16.9828	17.0076	16.7746
Q9UHY8	Fasciculation and elongation protein zeta-2	FEZ2	0.303179	1.18923	-				15.6188	16.1118	15.8355	16.0078	15.9647	16.2185	16.3152	16.2881
P07108	Acyl-CoA-binding protein	DBI	0.352746	1.18911	+	unknown	Lipid metabolism;Metabolism		19.771	20.1669	20.1259	20.4441	20.4113	20.4795	20.6827	20.3454
Q96LL9	DnaJ homolog subfamily C member 30, mitochondrial	DNAJC30	0.152549	1.18904	+	MIM	0		17.1411	17.2461	17.2719	17.2563	17.4013	17.5387	17.3335	17.2521
Q14667	Protein KIAA0100	KIAA0100	-0.120629	1.18859	-				15.754	15.7869	15.9842	15.8609	15.7593	15.7456	15.6934	15.7052
Q9Y3E0	Vesicle transport protein GOT1B	GOLT1B	-0.196201	1.18728	-				18.3099	18.1888	18.3643	18.4925	18.2534	18.1679	18.1774	17.972
Q13547	Histone deacetylase 1	HDAC1	-0.123139	1.18715	-				19.4501	19.4159	19.5369	19.4684	19.2405	19.2851	19.4366	19.4164
Q5TA45	Integrator complex subunit 11	INTS11	-0.150933	1.1854	-				17.1271	17.2318	17.3295	17.3044	16.9696	17.1391	17.0792	17.2013
P45877	Peptidyl-prolyl cis-trans isomerase C	PPIC	0.132025	1.185	-				18.8065	18.7507	18.855	18.9495	19.0531	19.0049	18.9706	18.8611
O43172	U4/U6 small nuclear ribonucleoprotein Prp4	PRPF4	0.111515	1.18493	-				20.2715	20.3503	20.313	20.4929	20.4664	20.4554	20.5023	20.4496
O95696	Bromodomain-containing protein 1	BRD1	-0.0828519	1.18409	-				17.7107	17.7811	17.7747	17.6942	17.6985	17.6889	17.6713	17.5706
Q9BR39	Junctophilin-2	JPH2	-0.0715537	1.18409	-				16.9923	16.9737	17.0952	17.0506	16.9798	16.9813	16.9155	16.949
Q6IQ23	Pleckstrin homology domain-containing family A member 7	PLEKHA7	0.116838	1.18402	-				14.3827	14.3783	14.287	14.3564	14.4163	14.4891	14.5902	14.3762
Q96I99	Succinate--CoA ligase [GDP-forming] subunit beta, mitochondrial	SUCLG2	-0.0697722	1.18337	+	Matrix	Carbohydrate metabolism;Itaconate metabolism;Metabolism;Nucleotide metabolism;Nucleotide synthesis and processing;TCA cycle		20.545	20.624	20.6462	20.5812	20.5021	20.5917	20.5015	20.522
P61129	Zinc finger CCCH domain-containing protein 6	ZC3H6	-1.99452	1.18332	-				15.698	16.4875	17.0429	16.3109	12.9786	NaN	14.0321	16.1603
Q12982	BCL2/adenovirus E1B 19 kDa protein-interacting protein 2	BNIP2	0.137426	1.18325	-				16.0366	16.0961	16.1687	16.155	16.1868	16.3498	16.3334	16.1362
Q6ZU65	Ubinuclein-2	UBN2	0.168372	1.18181	-				16.3212	16.2023	16.1029	16.312	16.5422	16.406	16.3869	16.2768
[truncated: 5,154 more rows]

## Sheet: Global_1625-CYB5A vs EV
PG.UniProtIds	PG.ProteinDescriptions	PG.Genes	Log2 Difference	-Log p-value	MitoCarta3.0_List	MitoCarta3.0_SubMitoLocalization	MitoCarta3.0_MitoPathways	HPA_Subcellular main location	PG.Quantity_EV1	PG.Quantity_EV2	PG.Quantity_EV3	PG.Quantity_EV4	PG.Quantity_CYB5A_1	PG.Quantity_CYB5A_2	PG.Quantity_CYB5A_3	PG.Quantity_CYB5A_4
P08865	40S ribosomal protein SA	RPSA	0.388139	6.74397	-				23.572	23.5853	23.5887	23.6263	23.9643	23.9787	24.0053	23.9764
P35998	26S proteasome regulatory subunit 7	PSMC2	0.21493	6.72224	-				20.1263	20.1098	20.1288	20.1066	20.3287	20.3499	20.3237	20.3289
P20042	Eukaryotic translation initiation factor 2 subunit 2	EIF2S2	0.195114	6.19025	-			Endoplasmic reticulum	21.4225	21.4289	21.4158	21.4296	21.6044	21.6069	21.6258	21.6402
Q9Y289	Sodium-dependent multivitamin transporter	SLC5A6	-0.470322	6.16487	-				16.9557	16.9799	17.0164	16.9278	16.5329	16.482	16.4958	16.4878
Q96JM3	Chromosome alignment-maintaining phosphoprotein 1	CHAMP1	-0.127494	6.11116	-				19.0468	19.0729	19.059	19.0588	18.9239	18.9378	18.9325	18.9334
Q14151	Scaffold attachment factor B2	SAFB2	-0.226263	5.84874	-				22.0051	22.0171	22.0163	22.0038	21.7791	21.7552	21.7941	21.8088
Q99543	DnaJ homolog subfamily C member 2	DNAJC2	0.149707	5.81466	-				17.3947	17.4127	17.3997	17.3773	17.5464	17.5366	17.548	17.5521
O60701	UDP-glucose 6-dehydrogenase	UGDH	0.192548	5.7892	-				20.484	20.5163	20.5178	20.5264	20.7052	20.7136	20.7051	20.691
Q99615	DnaJ homolog subfamily C member 7	DNAJC7	0.163899	5.70344	-				19.2109	19.2458	19.2357	19.2219	19.3833	19.3975	19.4042	19.385
Q5UIP0	Telomere-associated protein RIF1	RIF1	-0.219938	5.62468	-				19.4778	19.498	19.4805	19.4972	19.2912	19.2512	19.2463	19.2852
Q96GC9	Vacuole membrane protein 1	VMP1	-0.391271	5.56439	-			Endoplasmic reticulum	15.112	15.0602	15.0977	15.0408	14.7348	14.6704	14.6753	14.6651
Q9H0R6	Glutamyl-tRNA(Gln) amidotransferase subunit A, mitochondrial	QRSL1	-0.152609	5.55896	+	Matrix	Mitochondrial central dogma;mt-tRNA synthetases;Translation		17.2364	17.2423	17.2568	17.2446	17.0829	17.088	17.0827	17.116
P05198	Eukaryotic translation initiation factor 2 subunit 1	EIF2S1	0.335258	5.4802	-				20.7872	20.7529	20.8395	20.7886	21.126	21.119	21.1556	21.1086
P33991	DNA replication licensing factor MCM4	MCM4	0.191448	5.44297	-				21.8398	21.8275	21.8623	21.8714	22.0538	22.0443	22.0445	22.0242
P60891	Ribose-phosphate pyrophosphokinase 1	PRPS1	0.212251	5.4368	-				18.2803	18.3061	18.272	18.2832	18.5063	18.477	18.5246	18.4827
P50570	Dynamin-2	DNM2	0.323813	5.43676	-				18.114	18.1294	18.2014	18.1552	18.4771	18.4715	18.4582	18.4883
P14868	Aspartate--tRNA ligase, cytoplasmic	DARS1	0.223002	5.41778	-				19.7672	19.7836	19.8101	19.8171	20.0345	20.0124	20.0246	19.9985
Q9Y3F4	Serine-threonine kinase receptor-associated protein	STRAP	0.318473	5.40782	-				20.1806	20.2207	20.231	20.2109	20.5224	20.507	20.5787	20.5091
Q5TKA1	Protein lin-9 homolog	LIN9	0.389142	5.38989	-				15.4504	15.4612	15.5273	15.505	15.8571	15.8982	15.9077	15.8375
Q5JRA6	Transport and Golgi organization protein 1 homolog	MIA3	-0.20524	5.38307	-				18.9949	19.0135	19.0096	18.998	18.7883	18.7696	18.8139	18.8233
Q9UHB9	Signal recognition particle subunit SRP68	SRP68	0.275747	5.30614	-				19.1967	19.2161	19.2384	19.252	19.5127	19.5291	19.4666	19.498
Q92966	snRNA-activating protein complex subunit 3	SNAPC3	0.237295	5.28847	-				14.7254	14.7105	14.7094	14.7546	14.9559	14.9363	14.9919	14.9649
O94905	Erlin-2	ERLIN2	-0.144662	5.26733	-			Endoplasmic reticulum	20.5391	20.5744	20.5742	20.5549	20.4057	20.4178	20.4136	20.4269
P13984	General transcription factor IIF subunit 2	GTF2F2	0.225182	5.24475	-				16.8357	16.8255	16.8225	16.8041	17.027	17.0844	17.027	17.0502
Q9BTE6	Alanyl-tRNA editing protein Aarsd1	AARSD1	0.12944	5.22807					19.0798	19.0928	19.1066	19.1165	19.2307	19.2217	19.237	19.2241
Q9BRD0	BUD13 homolog	BUD13	-0.259596	5.19679	-				16.0878	16.0985	16.0892	16.057	15.8656	15.7971	15.8056	15.8258
P49915	GMP synthase [glutamine-hydrolyzing]	GMPS	0.188543	5.19183	-				20.3587	20.3456	20.3772	20.3443	20.5477	20.5648	20.5515	20.5158
Q9P0S3	ORM1-like protein 1	ORMDL1	-0.452055	5.1847	-			Endoplasmic reticulum	17.4993	17.5849	17.6292	17.5224	17.0877	17.0978	17.1114	17.1307
Q9Y320	Thioredoxin-related transmembrane protein 2	TMX2	-0.220514	5.17869	-				20.6535	20.6381	20.5941	20.6619	20.4182	20.4128	20.4193	20.4153
Q14152	Eukaryotic translation initiation factor 3 subunit A	EIF3A	0.122517	5.12463	-				20.8681	20.859	20.8432	20.8414	20.9584	20.9825	20.9818	20.979
Q15361	Transcription termination factor 1	TTF1	-0.218261	5.08055	-				16.5216	16.5457	16.54	16.5671	16.3174	16.3593	16.2998	16.3248
Q76FK4	Nucleolar protein 8	NOL8	-0.157603	5.06362	-				18.7452	18.7488	18.7573	18.736	18.5811	18.5776	18.5777	18.6205
P46940	Ras GTPase-activating-like protein IQGAP1	IQGAP1	0.206268	5.00148	-				21.7532	21.7341	21.7852	21.7667	21.9939	21.9702	21.9438	21.9564
Q04206	Transcription factor p65	RELA	0.141091	4.9752	-				18.9325	18.9381	18.9141	18.9235	19.0907	19.0719	19.0471	19.0627
Q9UM00	Calcium load-activated calcium channel	TMCO1	-0.510229	4.95486	-			Endoplasmic reticulum	21.1027	21.1093	21.1844	21.1171	20.6639	20.5639	20.6866	20.5582
P27694	Replication protein A 70 kDa DNA-binding subunit	RPA1	0.262735	4.95279	-				19.6422	19.6706	19.7259	19.6701	19.9578	19.9205	19.9286	19.9528
P19525	Interferon-induced, double-stranded RNA-activated protein kinase	EIF2AK2	0.286343	4.94597	-				20.0494	20.0781	20.087	20.0632	20.3921	20.3878	20.3278	20.3154
Q8IWS0	PHD finger protein 6	PHF6	0.227773	4.91093	-				19.0487	19.0559	19.0475	19.0165	19.296	19.2958	19.2414	19.2464
Q9UPN9	E3 ubiquitin-protein ligase TRIM33	TRIM33	0.277327	4.88472	-				17.1255	17.1048	17.07	17.0771	17.3865	17.3275	17.4079	17.3648
P53801	Pituitary tumor-transforming gene 1 protein-interacting protein	PTTG1IP	-0.406437	4.87635	-				19.9897	19.9489	19.9288	19.9162	19.4931	19.5316	19.6171	19.516
Q16666	Gamma-interferon-inducible protein 16	IFI16	0.569958	4.85023	-				18.8484	18.8279	18.8697	18.9418	19.4341	19.5346	19.3534	19.4454
Q92667	A-kinase anchor protein 1, mitochondrial	AKAP1	-0.197877	4.84695	+	MOM	cAMP-PKA signaling;Signaling		18.704	18.6568	18.717	18.6735	18.4779	18.4784	18.5067	18.4969
P49916	DNA ligase 3	LIG3	0.303716	4.83088	+	Matrix	Mitochondrial central dogma;mtDNA maintenance;mtDNA repair;mtDNA replication		18.628	18.584	18.5773	18.6228	18.9072	18.9631	18.8729	18.8838
P35222	Catenin beta-1	CTNNB1	-0.20789	4.82058	-				19.1857	19.1805	19.1413	19.1233	18.9528	18.9436	18.9365	18.9663
P49736	DNA replication licensing factor MCM2	MCM2	0.315319	4.80905	-				20.6083	20.6089	20.632	20.6579	20.9681	20.9897	20.8941	20.9166
Q5QJE6	Deoxynucleotidyltransferase terminal-interacting protein 2	DNTTIP2	-0.116711	4.79129	-				20.0845	20.1036	20.0708	20.0841	19.9517	19.969	19.9728	19.9827
O00154	Cytosolic acyl coenzyme A thioester hydrolase	ACOT7	0.480239	4.78529	+	Matrix	Lipid metabolism;Metabolism		20.0334	20.0299	20.0547	20.12	20.5864	20.5961	20.5194	20.457
Q02790	Peptidyl-prolyl cis-trans isomerase FKBP4	FKBP4	0.370674	4.78418	-				21.3223	21.3895	21.4219	21.4303	21.7545	21.8064	21.7247	21.7611
Q9NX58	Cell growth-regulating nucleolar protein	LYAR	-0.163204	4.75126	-				19.3375	19.3544	19.3572	19.3336	19.1564	19.214	19.1779	19.1817
P60228	Eukaryotic translation initiation factor 3 subunit E	EIF3E	0.185105	4.73949	-				19.5931	19.5534	19.5749	19.5809	19.7968	19.7399	19.759	19.7471
Q13724	Mannosyl-oligosaccharide glucosidase	MOGS	-0.191976	4.71957	-			Endoplasmic reticulum	19.4887	19.4814	19.5081	19.4454	19.3147	19.2741	19.2823	19.2847
Q9UH99	SUN domain-containing protein 2	SUN2	0.214113	4.69317	-				18.9985	19.0298	18.9994	19.052	19.202	19.2277	19.2548	19.2517
Q9BSJ8	Extended synaptotagmin-1	ESYT1	-0.152521	4.67668	-			Endoplasmic reticulum	21.7787	21.7869	21.7989	21.8181	21.6649	21.6441	21.645	21.6186
P17987	T-complex protein 1 subunit alpha	TCP1	0.276031	4.65775	-				21.8509	21.7885	21.8538	21.8932	22.099	22.1243	22.1261	22.1411
Q14566	DNA replication licensing factor MCM6	MCM6	0.224859	4.64888	-				20.8136	20.8472	20.8865	20.8289	21.0713	21.0947	21.0677	21.042
Q9Y678	Coatomer subunit gamma-1	COPG1	0.210054	4.64767	-				19.964	19.9542	19.9812	20.0115	20.2116	20.2075	20.1693	20.1628
O15355	Protein phosphatase 1G	PPM1G	0.108628	4.63346	-				19.9005	19.902	19.8939	19.8894	19.989	20.0291	19.9956	20.0068
Q8TAE8	Growth arrest and DNA damage-inducible proteins-interacting protein 1	GADD45GIP1	-0.178097	4.63283	+	Matrix	LSU;Mitochondrial central dogma;Mitochondrial ribosome;Translation		20.3944	20.4253	20.4232	20.413	20.2004	20.2518	20.2304	20.261
Q14195	Dihydropyrimidinase-related protein 3	DPYSL3	0.186377	4.62314	-				20.4151	20.4425	20.4058	20.4315	20.5998	20.6507	20.5994	20.5905
Q9Y3A4	Ribosomal RNA-processing protein 7 homolog A	RRP7A	-0.127716	4.60729	-				19.2998	19.2959	19.2966	19.2925	19.1423	19.1721	19.1952	19.1645
P61289	Proteasome activator complex subunit 3	PSME3	0.286206	4.60661	-				19.7712	19.7946	19.7769	19.8689	20.0898	20.0775	20.072	20.117
Q14254	Flotillin-2	FLOT2	-0.213915	4.60152	-				20.8708	20.8958	20.8616	20.8467	20.6176	20.6418	20.6775	20.6824
Q9NV96	Cell cycle control protein 50A	TMEM30A	-0.281497	4.59569	-				18.6111	18.6437	18.6931	18.6755	18.3583	18.361	18.4233	18.3548
P06756	Integrin alpha-V	ITGAV	-0.183805	4.58045	-				21.2228	21.2237	21.2025	21.2503	21.044	21.0176	21.0273	21.0753
Q99549	M-phase phosphoprotein 8	MPHOSPH8	-0.223413	4.55882	-				18.1296	18.128	18.1184	18.115	17.9096	17.9414	17.8484	17.8981
Q13492	Phosphatidylinositol-binding clathrin assembly protein	PICALM	0.136914	4.54791	-				18.4661	18.4253	18.4399	18.4187	18.5577	18.5775	18.5766	18.5859
P05026	Sodium/potassium-transporting ATPase subunit beta-1	ATP1B1	-0.243732	4.52049	-				21.9573	21.9573	21.962	21.909	21.6899	21.6601	21.7425	21.7181
Q9BU89	Deoxyhypusine hydroxylase	DOHH	0.162805	4.513	-				17.9002	17.9331	17.9455	17.9601	18.0857	18.1029	18.115	18.0865
Q9NWH9	SAFB-like transcription modulator	SLTM	-0.191892	4.50651	-				19.4175	19.451	19.4352	19.4529	19.2057	19.2703	19.2691	19.244
P48444	Coatomer subunit delta	ARCN1	0.211029	4.50322	-				19.7117	19.6809	19.6746	19.6876	19.9313	19.9186	19.8533	19.8957
Q05193	Dynamin-1	DNM1	0.207776	4.50153	-				19.6986	19.6263	19.6896	19.6898	19.8743	19.8823	19.871	19.9078
Q66K74	Microtubule-associated protein 1S	MAP1S	0.247475	4.49608	-				17.5579	17.6061	17.5737	17.5966	17.7979	17.8636	17.8658	17.7969
Q9Y6C9	Mitochondrial carrier homolog 2	MTCH2	-0.289573	4.47975	+	MOM	Fusion;Mitochondrial dynamics and surveillance;SLC25A family;Small molecule transport		21.7821	21.8039	21.7784	21.7814	21.5538	21.4361	21.5204	21.4772
P13861	cAMP-dependent protein kinase type II-alpha regulatory subunit	PRKAR2A	0.197815	4.4692	-				19.8167	19.7852	19.8274	19.8456	19.9892	20.0317	20.0012	20.044
Q14344	Guanine nucleotide-binding protein subunit alpha-13	GNA13	-0.190725	4.46321	-				19.896	19.9012	19.9068	19.9464	19.7248	19.6841	19.7425	19.736
Q8NHZ8	Anaphase-promoting complex subunit CDC26	CDC26	-0.136691	4.45881	-				17.1795	17.1577	17.1452	17.1272	17.0039	17.0102	17.0318	17.0169
Q5TAQ9	DDB1- and CUL4-associated factor 8	DCAF8	0.229367	4.45065	-				17.4296	17.4974	17.4479	17.471	17.7295	17.7001	17.6683	17.6655
O43684	Mitotic checkpoint protein BUB3	BUB3	0.48658	4.42316	-				19.7424	19.8321	19.8036	19.9129	20.2751	20.388	20.2639	20.3105
Q8WU79	Stromal membrane-associated protein 2	SMAP2	0.195837	4.39995	-				16.9666	16.9222	16.9753	16.9315	17.1824	17.1352	17.1233	17.1381
Q9UNH7	Sorting nexin-6	SNX6	0.217783	4.39299	-				19.6143	19.5921	19.5769	19.6003	19.8112	19.8678	19.7856	19.7901
Q5UCC4	ER membrane protein complex subunit 10	EMC10	-0.198983	4.3907	-				19.5831	19.6078	19.6141	19.6217	19.4085	19.3629	19.4436	19.4158
O75648	Mitochondrial tRNA-specific 2-thiouridylase 1	TRMU	-0.145614	4.39042	+	Matrix	Mitochondrial central dogma;mtRNA metabolism;mt-tRNA modifications		17.36	17.3901	17.4061	17.3901	17.2199	17.2628	17.2511	17.2301
Q8NFW8	N-acylneuraminate cytidylyltransferase	CMAS	0.443475	4.38831	-				17.7344	17.812	17.7871	17.9007	18.2164	18.2887	18.2079	18.2951
O95249	Golgi SNAP receptor complex member 1	GOSR1	-0.233467	4.38639	-				18.2626	18.351	18.3242	18.2795	18.0711	18.0626	18.0944	18.0553
Q5VST6	Alpha/beta hydrolase domain-containing protein 17B	ABHD17B	-0.26486	4.38267	-				17.1876	17.2049	17.2304	17.1963	16.9313	16.8967	16.9262	17.0057
Q14789	Golgin subfamily B member 1	GOLGB1	-0.15564	4.38054	-				18.9833	19.0298	19.0185	19.0037	18.8268	18.849	18.8585	18.8783
Q16222	UDP-N-acetylhexosamine pyrophosphorylase	UAP1	0.255514	4.37422	-				19.064	19.0812	19.0824	19.0198	19.3661	19.2897	19.2836	19.3302
O00743	Serine/threonine-protein phosphatase 6 catalytic subunit	PPP6C	0.257748	4.37368	-				18.9075	18.9593	19.0138	18.9805	19.2344	19.2282	19.2359	19.1936
Q16186	Proteasomal ubiquitin receptor ADRM1	ADRM1	0.329408	4.34261	-				19.4741	19.4005	19.4247	19.4356	19.7568	19.8409	19.7115	19.7435
Q9Y6G9	Cytoplasmic dynein 1 light intermediate chain 1	DYNC1LI1	0.211251	4.33919	-				19.7843	19.7875	19.7956	19.8443	19.9977	20.0144	20.0553	19.9893
P49368	T-complex protein 1 subunit gamma	CCT3	0.340924	4.32918	-				22.5118	22.4514	22.469	22.5542	22.7806	22.8737	22.8176	22.8782
P0DN79;P35520	Cystathionine beta-synthase-like protein;Cystathionine beta-synthase	CBSL;CBS	0.143372	4.32918	-				18.9607	18.9545	18.9454	18.966	19.0838	19.1331	19.1082	19.0749
P28066	Proteasome subunit alpha type-5	PSMA5	0.307937	4.32526	-				20.3935	20.4299	20.4252	20.504	20.7026	20.7862	20.7315	20.7642
P46013	Proliferation marker protein Ki-67	MKI67	-0.162867	4.32373	-				22.0383	22.0688	22.0642	22.0733	21.8621	21.8951	21.9096	21.9263
P23246	Splicing factor, proline- and glutamine-rich	SFPQ	0.125245	4.31687	-				23.3698	23.3939	23.3935	23.3615	23.5003	23.5096	23.4837	23.5261
O60242	Adhesion G protein-coupled receptor B3	ADGRB3	-0.542774	4.30122	-				NaN	16.376	16.3432	16.3446	NaN	15.8495	15.7589	15.8271
P28072	Proteasome subunit beta type-6	PSMB6	0.302299	4.29478	-				20.6606	20.6502	20.651	20.6837	20.9141	20.9961	20.9171	21.0274
Q8IWZ3	Ankyrin repeat and KH domain-containing protein 1	ANKHD1	0.25593	4.2901					19.4261	19.4555	19.4609	19.4584	19.7312	19.7604	19.6636	19.6694
P49588	Alanine--tRNA ligase, cytoplasmic	AARS1	0.148833	4.28268	-				20.2944	20.2998	20.3185	20.3445	20.4879	20.4658	20.4531	20.4457
P39748	Flap endonuclease 1	FEN1	0.241577	4.28027	-				21.557	21.5888	21.6316	21.661	21.8627	21.8578	21.835	21.8492
Q460N5	Protein mono-ADP-ribosyltransferase PARP14	PARP14	0.298723	4.26172	-				17.4501	17.4418	17.4137	17.4808	17.7865	17.7945	17.7037	17.6967
P30519	Heme oxygenase 2	HMOX2	-0.178509	4.25649	-				19.5177	19.55	19.5293	19.4888	19.3121	19.3415	19.3461	19.372
P62195	26S proteasome regulatory subunit 8	PSMC5	0.265557	4.25338	-				20.3319	20.3062	20.3141	20.3655	20.5839	20.6598	20.5522	20.5841
Q13418	Integrin-linked protein kinase	ILK	0.22572	4.24212	-				19.4679	19.5154	19.4608	19.5204	19.6988	19.7635	19.6909	19.7142
Q14657	EKC/KEOPS complex subunit LAGE3	LAGE3	0.405965	4.2407	-				16.5526	16.4485	16.5382	16.4726	16.8922	17.0028	16.8764	16.8643
P35659	Protein DEK	DEK	0.280401	4.23853	-				21.9713	21.9824	21.8883	21.9542	22.2558	22.258	22.2254	22.1787
Q15424	Scaffold attachment factor B1	SAFB	-0.22029	4.23718	-				21.785	21.7899	21.7828	21.7369	21.5533	21.5997	21.5106	21.5499
Q8ND76	Cyclin-Y	CCNY	-0.45683	4.23134	-				16.3693	16.3833	16.4591	16.3818	16.0189	15.834	15.9241	15.9891
Q7Z2K6	Endoplasmic reticulum metallopeptidase 1	ERMP1	-0.252779	4.22278	-				18.4355	18.4635	18.5154	18.5142	18.2748	18.217	18.2256	18.1999
Q7Z2E3	Aprataxin	APTX	0.40724	4.21882	-				17.4661	17.4096	17.3696	17.3399	17.7219	17.7929	17.8392	17.8602
Q8NC60	Nitric oxide-associated protein 1	NOA1	-0.152337	4.21518	+	MIM	Mitochondrial central dogma;Mitochondrial ribosome assembly;mtRNA granules;mtRNA metabolism;Translation		19.0189	19.0131	19.0556	19.0106	18.8702	18.8446	18.8995	18.8744
P50579	Methionine aminopeptidase 2	METAP2	0.185218	4.2025	-				18.4684	18.4533	18.4434	18.4443	18.5885	18.6681	18.6342	18.6595
O75935	Dynactin subunit 3	DCTN3	0.180237	4.20225	-				18.2517	18.2251	18.2001	18.1917	18.3844	18.4106	18.4244	18.3701
Q5T4S7	E3 ubiquitin-protein ligase UBR4	UBR4	0.157343	4.20223	-				19.7392	19.7115	19.7531	19.7169	19.9225	19.8814	19.8841	19.862
Q9BZX2	Uridine-cytidine kinase 2	UCK2	0.322211	4.20036	-				19.2065	19.2076	19.2551	19.3138	19.6248	19.571	19.5447	19.5313
Q99613	Eukaryotic translation initiation factor 3 subunit C	EIF3C	0.186816	4.19422	-				20.9443	20.9174	20.9244	20.9559	21.142	21.1537	21.1156	21.0779
P78330	Phosphoserine phosphatase	PSPH	0.25278	4.19276	-				18.9201	18.8217	18.9075	18.8823	19.1055	19.153	19.1635	19.1207
P28074	Proteasome subunit beta type-5	PSMB5	0.377732	4.18321	-				19.3487	19.3341	19.4733	19.4661	19.7747	19.7592	19.7928	19.8065
Q9NVA2	Septin-11	SEPTIN11	0.222535	4.17796	-				18.8315	18.8331	18.8745	18.8036	19.0316	19.0458	19.0458	19.1097
Q8N129	Protein canopy homolog 4	CNPY4	-0.165742	4.17752	-				19.227	19.2265	19.1906	19.2227	19.0134	19.043	19.0692	19.0781
Q5JTJ3	Cytochrome c oxidase assembly factor 6 homolog	COA6	-0.215782	4.16595	+	IMS	CIV assembly factors;Complex IV;OXPHOS;OXPHOS assembly factors		20.5459	20.5615	20.5486	20.5417	20.3661	20.3549	20.2697	20.3439
Q8NEY1	Neuron navigator 1	NAV1	0.208605	4.1615	-				18.2853	18.2435	18.2755	18.2848	18.5135	18.4455	18.5144	18.4501
P29323	Ephrin type-B receptor 2	EPHB2	-0.235133	4.15572	-				18.301	18.3095	18.3147	18.3218	18.0274	18.0441	18.1213	18.1137
O43290	U4/U6.U5 tri-snRNP-associated protein 1	SART1	-0.0964332	4.15115	-				20.647	20.6845	20.6686	20.6847	20.5634	20.5853	20.5761	20.5743
Q66PJ3	ADP-ribosylation factor-like protein 6-interacting protein 4	ARL6IP4	0.469575	4.14758	-				20.0978	20.0721	19.9575	20.0649	20.5016	20.5147	20.4364	20.6178
Q9H6Z4	Ran-binding protein 3	RANBP3	0.336416	4.14357	-				16.829	16.7441	16.8013	16.8643	17.0872	17.1987	17.1309	17.1676
Q86UV5	Ubiquitin carboxyl-terminal hydrolase 48	USP48	0.293575	4.13653	-				17.4504	17.4765	17.4897	17.4391	17.8032	17.8029	17.7375	17.6865
P25788	Proteasome subunit alpha type-3	PSMA3	0.248428	4.13647	-				19.5066	19.4162	19.4884	19.5264	19.7244	19.7149	19.7596	19.7324
Q86UE4	Protein LYRIC	MTDH	-0.19563	4.13637	-			Endoplasmic reticulum	21.1509	21.1476	21.1371	21.219	20.9538	20.9554	20.9754	20.9875
Q16537	Serine/threonine-protein phosphatase 2A 56 kDa regulatory subunit epsilon isoform	PPP2R5E	0.0892806	4.1345	-				18.238	18.2018	18.2218	18.2358	18.3138	18.323	18.3151	18.3027
Q6EMK4	Vasorin	VASN	-0.220317	4.13003	-				18.9917	19.0078	18.9929	18.992	18.741	18.7531	18.7671	18.8419
Q643R3	Lysophospholipid acyltransferase LPCAT4	LPCAT4	-0.169931	4.1286	-				18.0539	18.0484	18.0386	18.0966	17.9036	17.8955	17.8531	17.9055
P19022	Cadherin-2	CDH2	-0.208678	4.12571	-				20.8841	20.8923	20.8789	20.923	20.6431	20.6726	20.692	20.7359
P11169	Solute carrier family 2, facilitated glucose transporter member 3	SLC2A3	-0.270161	4.12342	-				21.0921	20.9782	21.028	20.9999	20.743	20.7494	20.7942	20.7311
Q14684	Ribosomal RNA processing protein 1 homolog B	RRP1B	-0.212886	4.1223	-				20.1267	20.1654	20.112	20.2033	19.9273	19.9571	19.9211	19.9504
Q9ULF5	Zinc transporter ZIP10	SLC39A10	-0.205759	4.12194	-				18.5021	18.5158	18.5034	18.5358	18.2585	18.3219	18.3541	18.2994
Q96MF6	Coenzyme Q-binding protein COQ10 homolog A, mitochondrial	COQ10A	0.635596	4.11724	+	MIM	Coenzyme Q metabolism;Metabolism;Metals and cofactors	Cytosol	17.9219	NaN	17.9978	18.0909	18.6239	18.5737	18.6427	18.7162
P41214	Eukaryotic translation initiation factor 2D	EIF2D	0.151701	4.1158	-				18.3165	18.3362	18.3037	18.3533	18.4975	18.4474	18.4952	18.4763
Q8WWI5	Choline transporter-like protein 1	SLC44A1	-0.344352	4.11378	-				18.9539	18.8971	18.9006	18.8029	18.5252	18.5048	18.5623	18.5847
Q9NRG9	Aladin	AAAS	-0.157373	4.11373	-				20.0822	20.0989	20.107	20.1476	19.948	19.9408	19.9779	19.9395
P48643	T-complex protein 1 subunit epsilon	CCT5	0.229792	4.10909	-				21.8513	21.8461	21.8414	21.9004	22.0429	22.0709	22.1296	22.1151
Q9P0T7	Proton-transporting V-type ATPase complex assembly regulator TMEM9	TMEM9	-0.282855	4.10797	-				17.9953	17.9203	17.9556	17.9429	17.6081	17.6513	17.7161	17.7073
P06753	Tropomyosin alpha-3 chain	TPM3	0.176847	4.1054	-				21.7518	21.7405	21.7372	21.7596	21.8766	21.9531	21.9163	21.9504
Q9UNI6	Dual specificity protein phosphatase 12	DUSP12	0.397485	4.10138	-				17.8502	17.9328	17.8989	17.999	18.2406	18.3287	18.3266	18.375
O15121	Sphingolipid delta(4)-desaturase DES1	DEGS1	-0.171131	4.09725	-				19.1269	19.1886	19.1316	19.1706	18.9656	18.9928	18.9674	19.0073
Q9NSD9	Phenylalanine--tRNA ligase beta subunit	FARSB	0.126643	4.0967	-				20.2712	20.2391	20.249	20.2288	20.3809	20.3704	20.3952	20.3483
Q04941	Proteolipid protein 2	PLP2	-0.240892	4.09314	-				22.3629	22.3744	22.313	22.3513	22.1029	22.1711	22.0691	22.0948
Q9H3S7	Tyrosine-protein phosphatase non-receptor type 23	PTPN23	0.259677	4.08329	-				16.9648	17.0451	16.9317	17.021	17.2409	17.2777	17.2498	17.233
O95302	Peptidyl-prolyl cis-trans isomerase FKBP9	FKBP9	-0.143039	4.08296	-				21.246	21.2966	21.2528	21.2616	21.1398	21.0956	21.1356	21.1138
P46977	Dolichyl-diphosphooligosaccharide--protein glycosyltransferase subunit STT3A	STT3A	-0.300971	4.08144	-				20.2173	20.256	20.2664	20.2733	20.0054	19.886	19.9986	19.9192
Q9BXJ9	N-alpha-acetyltransferase 15, NatA auxiliary subunit	NAA15	0.207253	4.08026	-				20.6887	20.6726	20.7497	20.7587	20.9388	20.9208	20.9186	20.9206
P61006	Ras-related protein Rab-8A	RAB8A	-0.23325	4.07877	-				21.0075	20.9686	21.0501	21.0572	20.7734	20.7679	20.8287	20.7804
Q96EP5	DAZ-associated protein 1	DAZAP1	0.227595	4.07377	-				21.1355	21.1085	21.1022	21.1309	21.3059	21.4071	21.3573	21.3173
O95292	Vesicle-associated membrane protein-associated protein B/C	VAPB	-0.177054	4.07135	mito-interacting			Endoplasmic reticulum	21.0387	21.0946	21.0691	21.0814	20.8527	20.8932	20.9128	20.917
Q6KC79	Nipped-B-like protein	NIPBL	-0.211427	4.06957	-				19.0457	19.0963	19.0984	19.0564	18.9123	18.8645	18.8462	18.828
O75110	Probable phospholipid-transporting ATPase IIA	ATP9A	-0.210947	4.06737	-				18.4764	18.5184	18.5426	18.5703	18.3431	18.318	18.2912	18.3117
Q5F1R6	DnaJ homolog subfamily C member 21	DNAJC21	0.148525	4.06498	-				18.342	18.3574	18.3268	18.3042	18.4723	18.4556	18.5077	18.4889
P46782	40S ribosomal protein S5	RPS5	0.148923	4.06089	-			Endoplasmic reticulum, Cytosol	23.5623	23.5284	23.5627	23.5874	23.6945	23.7316	23.6884	23.7219
O43716	Glutamyl-tRNA(Gln) amidotransferase subunit C, mitochondrial	GATC	-0.214255	4.06066	+	Matrix	Mitochondrial central dogma;mt-tRNA synthetases;Translation		18.5615	18.5929	18.5976	18.5565	18.3049	18.3694	18.4005	18.3766
Q9ULH0	Kinase D-interacting substrate of 220 kDa	KIDINS220	-0.172981	4.0584	-				18.0141	18.0127	18.0533	18.0227	17.839	17.8148	17.8708	17.8863
O15427	Monocarboxylate transporter 4	SLC16A3	-0.334253	4.05346	-				20.0798	20.0292	20.0478	19.9888	19.7399	19.6584	19.7679	19.6424
Q14980	Nuclear mitotic apparatus protein 1	NUMA1	-0.161742	4.04746	-				21.7046	21.6945	21.6867	21.734	21.5071	21.5467	21.5431	21.5758
P18887	DNA repair protein XRCC1	XRCC1	0.228692	4.03966	-				18.7358	18.7298	18.646	18.735	18.9633	18.9466	18.9083	18.9432
P09912	Interferon alpha-inducible protein 6	IFI6	0.53205	4.03665	mito-interacting				14.0154	14.0829	14.1337	14.1781	14.6212	14.7397	14.5185	14.659
P55145	Mesencephalic astrocyte-derived neurotrophic factor	MANF	-0.152435	4.03588	-			Endoplasmic reticulum	22.0757	22.113	22.0684	22.0747	21.8966	21.9233	21.9489	21.9532
P62826	GTP-binding nuclear protein Ran	RAN	0.247439	4.0337	-				23.0563	23.0696	23.0968	23.0955	23.3689	23.3707	23.2922	23.2761
Q15042	Rab3 GTPase-activating protein catalytic subunit	RAB3GAP1	0.156983	4.03257	-				17.9467	17.9953	17.9592	17.9495	18.1177	18.1556	18.1101	18.0952
Q96BN2	Transcriptional adapter 1	TADA1	0.391884	4.03173	-				15.7712	15.7639	15.7017	15.7087	16.0684	16.0554	16.2031	16.1861
P49454	Centromere protein F	CENPF	-0.165059	4.02957	-				18.632	18.6991	18.6896	18.6386	18.5074	18.4881	18.4944	18.5092
O60826	Coiled-coil domain-containing protein 22	CCDC22	0.153706	4.01655	-			Endoplasmic reticulum	18.2617	18.2326	18.1926	18.2556	18.4022	18.3728	18.3921	18.3902
Q93050	V-type proton ATPase 116 kDa subunit a1	ATP6V0A1	-0.219469	4.015	-				19.8259	19.8801	19.8881	19.8949	19.6177	19.6261	19.6908	19.6766
O14530	Thioredoxin domain-containing protein 9	TXNDC9	0.168998	4.01387	-				17.6552	17.654	17.6249	17.6261	17.811	17.8534	17.7755	17.7962
Q9NZM5	Ribosome biogenesis protein NOP53	NOP53	-0.215101	4.01129	-				18.3058	18.3217	18.3694	18.2846	18.0688	18.0951	18.1173	18.1399
Q96C23	Galactose mutarotase	GALM	0.235853	4.01072	-				16.8649	16.7789	16.8205	16.7628	17.0641	17.0567	17.0098	17.0399
Q92556	Engulfment and cell motility protein 1	ELMO1	0.332624	4.00886	-				16.8793	16.8588	16.889	16.8053	17.1203	17.1558	17.2383	17.2486
Q9UBE0	SUMO-activating enzyme subunit 1	SAE1	0.229675	4.00121	-				19.3435	19.3297	19.3836	19.288	19.5752	19.606	19.5474	19.5348
O00231	26S proteasome non-ATPase regulatory subunit 11	PSMD11	0.181883	3.99954	-				20.8557	20.826	20.8528	20.8444	21.0312	20.9754	21.0665	21.0332
P09874	Poly [ADP-ribose] polymerase 1	PARP1	0.346755	3.99077	-				21.3013	21.2582	21.203	21.3035	21.5858	21.6947	21.5539	21.6187
Q9H334	Forkhead box protein P1	FOXP1	0.362323	3.98693	-				15.5414	15.5604	15.4573	15.5336	15.8739	15.9779	15.8696	15.8207
P41091	Eukaryotic translation initiation factor 2 subunit 3	EIF2S3	0.275259	3.98473	-				21.5565	21.53	21.5753	21.6038	21.8424	21.9148	21.7953	21.8141
Q8IYS2	Uncharacterized protein KIAA2013	KIAA2013	-0.206878	3.98415	-				18.3763	18.3931	18.3808	18.4308	18.1586	18.1516	18.2237	18.2197
Q8WUD1	Ras-related protein Rab-2B	RAB2B	-0.249406	3.97961	-				16.5159	16.5454	16.6078	16.5962	16.33	16.2817	16.3593	16.2968
Q9Y5X1	Sorting nexin-9	SNX9	0.317368	3.96771	-				18.6329	18.5565	18.672	18.614	18.9173	18.8772	18.9503	19.0001
Q9BXP2	Solute carrier family 12 member 9	SLC12A9	-0.334321	3.96671	-				17.8518	17.8288	17.8397	17.9336	17.5733	17.5002	17.5807	17.4625
O14569	Cytochrome b561 domain-containing protein 2	CYB561D2	-0.342397	3.96653	-				16.1718	16.1418	16.244	16.0966	15.7857	15.8108	15.8866	15.8015
Q6Y7W6	GRB10-interacting GYF protein 2	GIGYF2	0.187379	3.96618	-				18.0639	18.0673	18.0511	18.0137	18.2401	18.2709	18.2446	18.1898
Q9BY50	Signal peptidase complex catalytic subunit SEC11C	SEC11C	-0.393056	3.96251	-				17.2414	17.2286	17.1561	17.3527	16.8433	16.9004	16.8396	16.8234
Q96KC8	DnaJ homolog subfamily C member 1	DNAJC1	-0.128589	3.9625	-			Endoplasmic reticulum	18.979	19.0162	18.9749	18.9758	18.8301	18.8547	18.8692	18.8775
Q9Y673	Dolichyl-phosphate beta-glucosyltransferase	ALG5	-0.198082	3.95382	-				18.7422	18.765	18.7954	18.7243	18.6029	18.5512	18.5545	18.5259
P67812	Signal peptidase complex catalytic subunit SEC11A	SEC11A	-0.326383	3.95254	-				19.802	19.7266	19.7314	19.8625	19.412	19.4885	19.4756	19.4408
Q9BR61	Acyl-CoA-binding domain-containing protein 6	ACBD6	0.156876	3.94388	-				17.321	17.2969	17.3166	17.2977	17.4226	17.4796	17.4998	17.4577
Q14814	Myocyte-specific enhancer factor 2D	MEF2D	0.334865	3.9415	-				17.0944	17.0056	17.0272	16.9371	17.3777	17.382	17.298	17.3461
Q15005	Signal peptidase complex subunit 2	SPCS2	-0.397153	3.9414	-				21.616	21.653	21.7001	21.6309	21.3072	21.151	21.3294	21.2239
Q96PU5	E3 ubiquitin-protein ligase NEDD4-like	NEDD4L	-0.169138	3.94115	-				18.0784	18.0401	18.1088	18.0543	17.9024	17.9272	17.8703	17.9051
Q8NCN5	Pyruvate dehydrogenase phosphatase regulatory subunit, mitochondrial	PDPR	-0.222792	3.93917	+	Matrix	Carbohydrate metabolism;Metabolism;Pyruvate metabolism		18.22	18.2419	18.3096	18.3124	18.0701	18.0366	18.0547	18.0313
P14923	Junction plakoglobin	JUP	-0.168135	3.93407	-				21.0733	21.0646	21.0751	21.1302	20.921	20.9068	20.8941	20.9487
Q15007	Pre-mRNA-splicing regulator WTAP	WTAP	-0.205812	3.93208	-				18.8372	18.7841	18.8007	18.7524	18.5515	18.5763	18.6214	18.6019
P22033	Methylmalonyl-CoA mutase, mitochondrial	MMUT	-0.132638	3.92633	+	Matrix	Carbohydrate metabolism;Fatty acid oxidation;Lipid metabolism;Metabolism;Propanoate metabolism;Vitamin B12 metabolism;Vitamin metabolism		19.8523	19.8707	19.8296	19.8552	19.7013	19.7084	19.7561	19.7116
Q9BQ48	39S ribosomal protein L34, mitochondrial	MRPL34	-0.237381	3.92589	+	Matrix	LSU;Mitochondrial central dogma;Mitochondrial ribosome;Translation		18.496	18.5898	18.5934	18.5042	18.3091	18.2955	18.3095	18.3199
P53396	ATP-citrate synthase	ACLY	0.105574	3.92435	+	Matrix	Carbohydrate metabolism;Metabolism;TCA-associated		22.0401	21.9962	22.0108	22.0423	22.1206	22.1349	22.135	22.1213
Q96S44	EKC/KEOPS complex subunit TP53RK	TP53RK	0.276233	3.92096	-				17.8004	17.7889	17.8929	17.8197	18.0956	18.15	18.0487	18.1126
Q69YN2	CWF19-like protein 1	CWF19L1	0.307474	3.91637	-				17.4029	17.4416	17.332	17.4405	17.6589	17.7745	17.7085	17.705
Q15126	Phosphomevalonate kinase	PMVK	0.229005	3.90974	-				18.5304	18.4899	18.4797	18.5316	18.798	18.7107	18.7419	18.697
Q13685	Angio-associated migratory cell protein	AAMP	0.205735	3.90412	-				17.4932	17.4951	17.5456	17.5822	17.7418	17.7102	17.756	17.7311
Q13111	Chromatin assembly factor 1 subunit A	CHAF1A	-0.192263	3.90049	-				20.563	20.6007	20.5755	20.5458	20.3899	20.3242	20.3921	20.4097
Q8NB49	Phospholipid-transporting ATPase IG	ATP11C	-0.160011	3.89667	-				17.7581	17.7605	17.8203	17.7937	17.6495	17.6122	17.631	17.5998
Q86W92	Liprin-beta-1	PPFIBP1	0.169502	3.89216	-				17.735	17.7495	17.7187	17.6908	17.8983	17.9117	17.8494	17.9126
P49750	YLP motif-containing protein 1	YLPM1	-0.143587	3.89163	-				19.6792	19.723	19.6944	19.6672	19.5357	19.5257	19.5504	19.5777
Q4KMQ1	Taperin	TPRN	-0.243989	3.89123	-				16.6505	16.6823	16.6133	16.6475	16.3358	16.4154	16.4162	16.4503
P60900	Proteasome subunit alpha type-6	PSMA6	0.322093	3.89062	-				20.6975	20.6669	20.6903	20.7877	20.9696	21.09	21.0157	21.0555
Q96IZ0	PRKC apoptosis WT1 regulator protein	PAWR	0.149354	3.88178	-				19.0074	19.034	19.0442	19.0141	19.1785	19.1667	19.2121	19.1398
P62140	Serine/threonine-protein phosphatase PP1-beta catalytic subunit	PPP1CB	0.265957	3.88115	-				20.1243	20.1153	20.2156	20.2099	20.4225	20.3949	20.4607	20.4509
Q15370	Elongin-B	ELOB	0.0905333	3.88052	-				20.465	20.4872	20.4674	20.4645	20.5766	20.5424	20.577	20.5502
Q8N3D4	EH domain-binding protein 1-like protein 1	EHBP1L1	0.203255	3.87447	-				17.874	17.8923	17.8157	17.8037	18.049	18.0476	18.0285	18.0736
Q9NQY0	Bridging integrator 3	BIN3	0.239288	3.87185	-				17.2953	17.2999	17.2251	17.2316	17.4501	17.5214	17.5386	17.499
P04818	Thymidylate synthase	TYMS	0.176181	3.86547	-				19.8038	19.8359	19.871	19.8524	19.9987	20.0192	20.0577	19.9923
Q05397	Focal adhesion kinase 1	PTK2	0.228225	3.86383	-				16.9135	16.9206	16.8461	16.9395	17.142	17.1757	17.1192	17.0957
O43150	Arf-GAP with SH3 domain, ANK repeat and PH domain-containing protein 2	ASAP2	0.271692	3.86366	-				15.865	15.7803	15.8136	15.8624	16.0489	16.1301	16.0753	16.1537
O14548	Cytochrome c oxidase subunit 7A-related protein, mitochondrial	COX7A2L	-0.179126	3.86157	+	MIM	CIV subunits;Complex IV;OXPHOS;OXPHOS assembly factors;OXPHOS subunits;Respirasome assembly		18.2142	18.1836	18.2204	18.1848	17.9691	18.0247	18.0541	18.0387
Q96T58	Msx2-interacting protein	SPEN	-0.146503	3.85354	-				18.3912	18.4396	18.468	18.4478	18.2944	18.3012	18.2761	18.2888
Q8N1F8	Serine/threonine-protein kinase 11-interacting protein	STK11IP	-0.175628	3.85279	-				17.2648	17.3083	17.3383	17.3139	17.1372	17.1498	17.1455	17.0903
Q8N9T8	Protein KRI1 homolog	KRI1	-0.173623	3.84529	-				19.5877	19.6542	19.5769	19.5881	19.4488	19.436	19.4011	19.4267
O43752	Syntaxin-6	STX6	-0.218026	3.84456	-				18.1698	18.2847	18.1975	18.234	17.9926	18.0195	17.9953	18.0065
Q96BR5	Cytochrome c oxidase assembly factor 7	COA7	-0.207217	3.84337	+	IMS	CIV assembly factors;Complex IV;OXPHOS;OXPHOS assembly factors		19.1907	19.1423	19.1101	19.0928	18.929	18.9421	18.8939	18.942
Q8N684	Cleavage and polyadenylation specificity factor subunit 7	CPSF7	0.188066	3.84081	-				18.7775	18.7589	18.7955	18.7097	18.9847	18.9331	18.9375	18.9386
P10768	S-formylglutathione hydrolase	ESD	0.326428	3.83786	-				18.8308	18.7107	18.8013	18.8517	19.0654	19.1593	19.1147	19.1608
Q14203	Dynactin subunit 1	DCTN1	0.155702	3.83666	-				18.8686	18.8448	18.8405	18.8216	18.9666	18.988	19.0406	19.003
Q9P0L0	Vesicle-associated membrane protein-associated protein A	VAPA	-0.223238	3.8361	-			Endoplasmic reticulum	22.3066	22.3946	22.3759	22.4067	22.1478	22.1344	22.1862	22.1225
Q96HY6	DDRGK domain-containing protein 1	DDRGK1	-0.158859	3.8334	-			Endoplasmic reticulum	20.0475	20.0601	20.0695	20.1223	19.8929	19.9189	19.9157	19.9365
Q13907	Isopentenyl-diphosphate Delta-isomerase 1	IDI1	0.199317	3.82898	+	Matrix	Cholesterol-associated;Lipid metabolism;Metabolism		19.9477	19.9817	19.9923	19.9778	20.1656	20.2149	20.1175	20.1987
Q14031	Collagen alpha-6(IV) chain	COL4A6	0.394266	3.82686	-			Endoplasmic reticulum	15.0407	14.9312	15.1386	15.0627	15.4725	15.4651	15.4136	15.3991
Q9P0V9	Septin-10	SEPTIN10	0.30947	3.8254	-				17.8619	17.903	17.8059	17.9723	18.191	18.1689	18.2194	18.2016
O60573	Eukaryotic translation initiation factor 4E type 2	EIF4E2	0.370136	3.82434	-				17.1847	17.1146	17.2532	17.1189	17.5105	17.6194	17.5375	17.4846
Q8NE01	Metal transporter CNNM3	CNNM3	-0.346131	3.82386	-				17.8032	17.8329	17.8604	17.7281	17.5087	17.4094	17.5131	17.4089
Q53GA4	Pleckstrin homology-like domain family A member 2	PHLDA2	0.230244	3.80869	-				18.6974	18.706	18.6725	18.7217	18.8817	19	18.9073	18.9295
O15269	Serine palmitoyltransferase 1	SPTLC1	-0.149606	3.80049	-			Endoplasmic reticulum	19.8286	19.8774	19.8706	19.8757	19.7117	19.6835	19.7496	19.709
P28062	Proteasome subunit beta type-8	PSMB8	0.437067	3.79776	-				16.7174	16.8484	16.7424	16.6776	17.2797	17.1408	17.1103	17.2032
Q9Y6E0	Serine/threonine-protein kinase 24	STK24	0.151267	3.79649	-				18.7851	18.7566	18.7735	18.7299	18.9174	18.9487	18.8879	18.8961
Q8WUH6	Transmembrane protein 263	TMEM263	0.334719	3.79124	-				18.279	18.316	18.3614	18.2379	18.6149	18.7105	18.6426	18.5651
Q96RS6	NudC domain-containing protein 1	NUDCD1	0.351179	3.7912	-				17.531	17.652	17.5829	17.4984	17.9702	17.9502	17.8634	17.8853
Q9H6X2	Anthrax toxin receptor 1	ANTXR1	-0.156775	3.7904	-				18.5338	18.6051	18.6033	18.5707	18.398	18.4247	18.4383	18.4248
P17812	CTP synthase 1	CTPS1	0.217632	3.78647	-				20.6185	20.6627	20.5942	20.6357	20.8875	20.8687	20.8378	20.7876
Q9UH62	Armadillo repeat-containing X-linked protein 3	ARMCX3	-0.205736	3.78169	+	MOM	Mitochondrial dynamics and surveillance;Trafficking		20.8334	20.8411	20.811	20.8964	20.656	20.6389	20.593	20.6709
P78310	Coxsackievirus and adenovirus receptor	CXADR	-0.181596	3.78017	-				20.1676	20.2166	20.1968	20.1426	19.9852	19.9767	19.9933	20.0421
Q09472	Histone acetyltransferase p300	EP300	0.198562	3.77807	-				16.5498	16.5369	16.5221	16.4639	16.6824	16.7537	16.7126	16.7182
P55769	NHP2-like protein 1	SNU13	-0.144141	3.77514	-				22.3783	22.396	22.4242	22.4111	22.2201	22.2879	22.2693	22.2557
P55263	Adenosine kinase	ADK	0.163046	3.77249	-				20.4661	20.3928	20.4372	20.4137	20.5743	20.6239	20.5731	20.5907
Q9Y4X4	Krueppel-like factor 12	KLF12	0.370839	3.77073	-				NaN	13.6965	13.7227	13.7843	14.1394	14.0338	14.1427	14.1056
Q15018	BRISC complex subunit Abraxas 2	ABRAXAS2	0.167588	3.76707	-				17.5568	17.5271	17.5045	17.4936	17.6507	17.6989	17.6822	17.7206
Q12899	Tripartite motif-containing protein 26	TRIM26	0.152056	3.76391	-				18.1833	18.1473	18.1684	18.0998	18.3013	18.3073	18.2935	18.3049
Q15047	Histone-lysine N-methyltransferase SETDB1	SETDB1	0.251398	3.76391	-				15.9972	16.0794	15.9833	16.0303	16.2686	16.336	16.2355	16.2557
P82094	TATA element modulatory factor	TMF1	-0.157671	3.76092	-				18.0547	18.066	18.0947	18.0957	17.8755	17.9179	17.9477	17.9392
Q9UIW2	Plexin-A1	PLXNA1	-0.282686	3.7595	-				16.8691	16.9389	16.9827	16.9563	16.6427	16.6151	16.7249	16.6335
Q92499	ATP-dependent RNA helicase DDX1	DDX1	0.20105	3.75493	-				21.4777	21.465	21.513	21.4785	21.6675	21.6315	21.7068	21.7327
Q14691	DNA replication complex GINS protein PSF1	GINS1	0.206658	3.75401	-				16.9052	16.951	16.8858	16.989	17.1534	17.1173	17.1289	17.158
Q9Y3Z3	Deoxynucleoside triphosphate triphosphohydrolase SAMHD1	SAMHD1	0.366536	3.75131	-				19.0602	19.0261	19.0587	19.1131	19.5033	19.4998	19.3513	19.3697
Q9Y2U8	Inner nuclear membrane protein Man1	LEMD3	-0.158642	3.74899	-				18.2112	18.2428	18.2404	18.2644	18.0811	18.0421	18.0806	18.1204
O94979	Protein transport protein Sec31A	SEC31A	0.20248	3.74482	-				19.9689	19.9649	19.942	20.0527	20.1789	20.1808	20.1994	20.1793
Q9HB71	Calcyclin-binding protein	CACYBP	0.203092	3.74118	-				21.382	21.3553	21.3525	21.3898	21.534	21.6345	21.5416	21.5818
O15270	Serine palmitoyltransferase 2	SPTLC2	-0.254926	3.73397	+	Membrane	Lipid metabolism;Metabolism;Phospholipid metabolism		18.7347	18.8249	18.8569	18.8144	18.5955	18.5143	18.5641	18.5373
P49585	Choline-phosphate cytidylyltransferase A	PCYT1A	0.180887	3.73109	-				17.9663	17.9522	17.9428	17.9337	18.0886	18.1553	18.0992	18.1753
P48507	Glutamate--cysteine ligase regulatory subunit	GCLM	0.229669	3.73079	-				20.4098	20.3101	20.4159	20.3773	20.5886	20.6102	20.5849	20.648
Q9Y5M8	Signal recognition particle receptor subunit beta	SRPRB	-0.263687	3.72857	-				19.9063	19.9202	19.9642	19.864	19.6539	19.6301	19.7171	19.5989
P50991	T-complex protein 1 subunit delta	CCT4	0.262248	3.72815	-				22.1868	22.1443	22.2411	22.2879	22.4773	22.4588	22.4968	22.4762
Q9NZ01	Very-long-chain enoyl-CoA reductase	TECR	-0.204566	3.72132	-			Endoplasmic reticulum	20.9203	20.8404	20.9101	20.8533	20.7133	20.6643	20.687	20.6413
P22307	Sterol carrier protein 2	SCP2	-0.136152	3.71765	+	MIM	Metabolism;Cholesterol, bile acid, steroid synthesis;Lipid metabolism		21.5227	21.5304	21.5396	21.5645	21.3634	21.4085	21.41	21.4306
Q9H078	Caseinolytic peptidase B protein homolog	CLPB	-0.127419	3.71687	+	IMS	Protein import, sorting and homeostasis;Proteases;Protein homeostasis		19.4266	19.4532	19.4508	19.4856	19.3109	19.3133	19.3275	19.3549
P09914	Interferon-induced protein with tetratricopeptide repeats 1	IFIT1	0.48416	3.71364	-				19.5687	19.6144	19.6062	19.5994	20.0693	20.2506	19.9828	20.0225
O00469	Procollagen-lysine,2-oxoglutarate 5-dioxygenase 2	PLOD2	-0.144276	3.71035	-				21.0863	21.138	21.1465	21.0939	20.9696	20.9486	20.9943	20.975
Q15654	Thyroid receptor-interacting protein 6	TRIP6	0.331955	3.70589	-				19.131	19.135	19.1074	19.2372	19.4185	19.5539	19.4579	19.5081
Q9Y6Y8	SEC23-interacting protein	SEC23IP	0.140729	3.70238	-				19.264	19.2689	19.2728	19.2541	19.3987	19.4556	19.3808	19.3876
P21980	Protein-glutamine gamma-glutamyltransferase 2	TGM2	0.233367	3.69555	-				22.5684	22.5696	22.5837	22.6332	22.8224	22.8871	22.8121	22.7667
Q9BT22	Chitobiosyldiphosphodolichol beta-mannosyltransferase	ALG1	-0.238212	3.69544	-			Endoplasmic reticulum	19.4015	19.4206	19.4698	19.4682	19.2675	19.1532	19.2044	19.1823
A1L0T0	2-hydroxyacyl-CoA lyase 2	ILVBL	-0.124029	3.69537	-				20.0501	20.0727	20.0822	20.0664	19.981	19.9386	19.9419	19.9136
Q15155	Nodal modulator 1	NOMO1	-0.542992	3.69263	-			Endoplasmic reticulum	15.8689	15.8086	15.8746	15.8211	15.4216	15.1345	15.3885	15.2566
Q14156	Protein EFR3 homolog A	EFR3A	-0.25142	3.6815	-				17.4153	17.4061	17.4789	17.3825	17.2077	17.2007	17.1656	17.1031
Q9NTZ6	RNA-binding protein 12	RBM12	0.153052	3.68115	-				19.0117	18.9502	18.9794	18.9701	19.1265	19.1559	19.1489	19.0923
Q08117	TLE family member 5	TLE5	0.536861	3.67368	-				15.4107	15.6437	15.6064	15.4547	15.9692	16.0481	16.1181	16.1275
P48730	Casein kinase I isoform delta	CSNK1D	0.206936	3.67274	-				17.8948	17.8658	17.9042	17.9213	18.1194	18.1534	18.0421	18.099
Q96PU4	E3 ubiquitin-protein ligase UHRF2	UHRF2	0.178578	3.67209	-				18.1952	18.2032	18.2384	18.2235	18.4374	18.397	18.3393	18.4009
Q13049	E3 ubiquitin-protein ligase TRIM32	TRIM32	0.240107	3.66992	-				16.5898	16.5538	16.5086	16.6362	16.8093	16.8513	16.7904	16.7979
P56945	Breast cancer anti-estrogen resistance protein 1	BCAR1	0.25521	3.66755	-				17.4417	17.3791	17.3406	17.3828	17.568	17.6662	17.6719	17.6591
O14828	Secretory carrier-associated membrane protein 3	SCAMP3	-0.232315	3.66401	-				21.4017	21.4316	21.474	21.4464	21.1853	21.1495	21.2672	21.2224
P55011	Solute carrier family 12 member 2	SLC12A2	-0.259576	3.65993	-				19.7157	19.715	19.7646	19.6393	19.464	19.3929	19.4885	19.4508
Q9Y2R9	28S ribosomal protein S7, mitochondrial	MRPS7	-0.139956	3.65777	+	Matrix	Mitochondrial central dogma;Mitochondrial ribosome;mtRNA granules;mtRNA metabolism;SSU;Translation		19.9916	20.0687	20.029	20.0417	19.8721	19.9019	19.891	19.9062
Q9NYJ8	TGF-beta-activated kinase 1 and MAP3K7-binding protein 2	TAB2	0.216417	3.65769	-				16.689	16.7234	16.6639	16.7046	16.848	16.9364	16.9018	16.9603
P13010	X-ray repair cross-complementing protein 5	XRCC5	0.191776	3.65565	-				22.3186	22.2787	22.3245	22.36	22.5454	22.4993	22.5361	22.4681
Q9NRP0	Oligosaccharyltransferase complex subunit OSTC	OSTC	-0.657428	3.65542	-				20.0052	20.0968	20.2137	19.9701	19.584	19.3276	19.4361	19.3085
O75122	CLIP-associating protein 2	CLASP2	0.234013	3.65422	-				17.972	17.907	17.9009	17.9048	18.1938	18.2006	18.1178	18.1085
O15258	Protein RER1	RER1	-0.406611	3.65291	-				17.5774	17.4988	17.6833	17.5142	17.1915	17.1038	17.2321	17.1199
Q92785	Zinc finger protein ubi-d4	DPF2	-0.153458	3.65186	-				19.6996	19.7265	19.712	19.6556	19.5487	19.5097	19.5619	19.5595
Q9GZY8	Mitochondrial fission factor	MFF	-0.286839	3.64754	+	MOM	Fission;Mitochondrial dynamics and surveillance		20.3261	20.3042	20.2571	20.365	19.9709	20.0158	20.0113	20.107
O00287	Regulatory factor X-associated protein	RFXAP	0.461069	3.64489	-				13.4027	13.2967	13.5681	13.3884	13.918	13.8706	13.8396	13.872
P48651	Phosphatidylserine synthase 1	PTDSS1	-0.344409	3.63869	-			Endoplasmic reticulum	18.2398	18.1561	18.253	18.2151	17.9655	17.8273	17.9001	17.7934
Q15120	[Pyruvate dehydrogenase (acetyl-transferring)] kinase isozyme 3, mitochondrial	PDK3	-0.313574	3.63861	+	Matrix	Carbohydrate metabolism;Metabolism;Pyruvate metabolism		18.0393	18.0643	18.1374	17.9463	17.7514	17.7174	17.7317	17.7325
P18583	Protein SON	SON	-0.187704	3.63834	-				20.8131	20.895	20.8917	20.8584	20.6893	20.6489	20.712	20.6573
Q9BWM7	Sideroflexin-3	SFXN3	-0.214498	3.63622	+	MIM	Amino acid metabolism;Folate and 1-C metabolism;Metabolism;Serine metabolism;Sideroflexins;Small molecule transport;Vitamin metabolism		21.5067	21.4796	21.5202	21.5853	21.2998	21.2679	21.3383	21.3279
Q08J23	RNA cytosine C(5)-methyltransferase NSUN2	NSUN2	0.250685	3.63178	+	Matrix	Mitochondrial central dogma;mtRNA metabolism;mt-tRNA modifications		21.4545	21.498	21.4763	21.5073	21.7459	21.8147	21.6855	21.6927
Q08629	Testican-1	SPOCK1	-0.133733	3.63046	-				18.2755	18.2786	18.2886	18.2325	18.1501	18.1011	18.137	18.1521
Q9H2V7	Protein spinster homolog 1	SPNS1	-0.366906	3.62185	-				19.4808	19.3661	19.4686	19.3992	19.1315	18.9596	19.1082	19.0478
Q6WKZ4	Rab11 family-interacting protein 1	RAB11FIP1	-0.24279	3.61875	-				18.6432	18.6676	18.6356	18.5889	18.3259	18.3694	18.432	18.4369
Q8TF05	Serine/threonine-protein phosphatase 4 regulatory subunit 1	PPP4R1	0.170807	3.61805	-				17.5164	17.5166	17.5754	17.5618	17.7239	17.7427	17.7182	17.6685
Q93063	Exostosin-2	EXT2	-0.252151	3.61697	-				17.4402	17.5469	17.5746	17.5126	17.2622	17.2976	17.2283	17.2776
O95347	Structural maintenance of chromosomes protein 2	SMC2	0.18966	3.61404	-				20.039	20.034	20.0294	20.0666	20.2523	20.2858	20.183	20.2065
Q13950	Runt-related transcription factor 2	RUNX2	0.179921	3.6138	-				17.7472	17.7769	17.715	17.7378	17.9479	17.9656	17.8845	17.8986
P12956	X-ray repair cross-complementing protein 6	XRCC6	0.359437	3.61335	-				23.0421	23.0073	22.9807	23.1442	23.3805	23.487	23.3499	23.3948
Q86TG7	Retrotransposon-derived protein PEG10	PEG10	0.185113	3.61236	-				17.8055	17.8673	17.8717	17.8281	18.0733	18.0288	18.0251	17.986
P49590	Histidine--tRNA ligase, mitochondrial	HARS2	-0.120955	3.61114	+	Matrix	Mitochondrial central dogma;mt-tRNA synthetases;Translation		18.1923	18.2302	18.2058	18.2077	18.1059	18.0539	18.1131	18.0793
Q9H1P3	Oxysterol-binding protein-related protein 2	OSBPL2	0.360426	3.61039	-				13.8942	13.8455	13.7233	13.8681	14.1785	14.2552	14.2127	14.1265
P09913	Interferon-induced protein with tetratricopeptide repeats 2	IFIT2	0.385779	3.60995	-				19.7305	19.8206	19.9238	19.8142	20.2683	20.2002	20.2367	20.1271
P33993	DNA replication licensing factor MCM7	MCM7	0.338883	3.60684	-				20.9677	20.9975	20.9895	21.0774	21.383	21.4318	21.2728	21.3
Q8WVM8	Sec1 family domain-containing protein 1	SCFD1	-0.145135	3.60324	-				19.7499	19.7103	19.7651	19.7243	19.5528	19.6056	19.6185	19.5921
Q9UGU0	Transcription factor 20	TCF20	-0.194374	3.59958	-				17.9566	17.9979	18.0001	17.9385	17.7524	17.753	17.7728	17.8374
P21926	CD9 antigen	CD9	-0.276186	3.59685	-				20.9059	21.007	20.9028	20.9743	20.6735	20.652	20.6209	20.7388
Q96C19	EF-hand domain-containing protein D2	EFHD2	0.375942	3.59333	-				17.2752	17.3481	17.3788	17.4414	17.6907	17.7341	17.8358	17.6868
Q12800	Alpha-globin transcription factor CP2	TFCP2	0.300529	3.59181	-				17.7807	17.7122	17.8573	17.8569	18.0828	18.1409	18.0632	18.1224
P48723	Heat shock 70 kDa protein 13	HSPA13	-0.194878	3.59	-				19.5121	19.5753	19.5594	19.5573	19.3782	19.2923	19.3699	19.3841
Q8WXF1	Paraspeckle component 1	PSPC1	0.223744	3.58612	-				19.448	19.4096	19.4306	19.3356	19.5904	19.6558	19.619	19.6536
Q9C0H2	Protein tweety homolog 3	TTYH3	-0.269418	3.58203	-				18.4841	18.4161	18.4123	18.3516	18.1901	18.0911	18.1296	18.1757
Q96G46	tRNA-dihydrouridine(47) synthase [NAD(P)(+)]-like	DUS3L	0.192482	3.58168	-				17.5773	17.5795	17.5974	17.6448	17.7535	17.8216	17.8305	17.7634
Q00796	Sorbitol dehydrogenase	SORD	0.130259	3.58083	-				18.8295	18.8674	18.8331	18.8552	18.944	18.9685	19.0135	18.9802
Q9H000	Probable E3 ubiquitin-protein ligase makorin-2	MKRN2	0.623893	3.58008	-				17.097	17.0398	17.1814	17.2204	17.7429	17.963	17.6524	17.676
P47755	F-actin-capping protein subunit alpha-2	CAPZA2	0.203637	3.5754	-				20.4	20.3814	20.4577	20.4559	20.575	20.6404	20.634	20.6601
Q9NXG2	THUMP domain-containing protein 1	THUMPD1	0.139947	3.57509	-				17.8859	17.9146	17.8903	17.8634	17.9958	18.0166	18.0669	18.0345
Q9BV81	ER membrane protein complex subunit 6	EMC6	-0.232047	3.57491	-				18.9506	18.9559	18.9506	19.0692	18.7242	18.7562	18.7593	18.7583
O60907	F-box-like/WD repeat-containing protein TBL1X	TBL1X	0.296097	3.57412	-				18.0379	18.0143	18.0598	18.1052	18.3421	18.267	18.3615	18.431
P49642	DNA primase small subunit	PRIM1	0.168745	3.57328	-				18.3743	18.3622	18.3839	18.417	18.6084	18.5327	18.5446	18.5268
P80303	Nucleobindin-2	NUCB2	-0.0921874	3.5732	-				20.1495	20.1899	20.1662	20.1679	20.0758	20.069	20.0594	20.1006
P00491	Purine nucleoside phosphorylase	PNP	0.173787	3.57273	-				19.7284	19.6975	19.7237	19.7173	19.9274	19.853	19.9291	19.8525
P46199	Translation initiation factor IF-2, mitochondrial	MTIF2	-0.139748	3.57142	+	Matrix	Mitochondrial central dogma;Translation;Translation factors		18.192	18.2498	18.2332	18.2467	18.06	18.0838	18.1202	18.0988
P18827	Syndecan-1	SDC1	-0.555405	3.56654	-				17.2425	17.1565	17.2279	17.1039	16.7378	16.4379	16.6506	16.6827
Q9H9B4	Sideroflexin-1	SFXN1	-0.149781	3.56383	+	MIM	Amino acid metabolism;Folate and 1-C metabolism;Metabolism;Serine metabolism;Sideroflexins;Small molecule transport;Vitamin metabolism		22.9116	22.9339	22.9296	22.984	22.786	22.7589	22.8174	22.7977
Q9NXW2	DnaJ homolog subfamily B member 12	DNAJB12	-0.182926	3.56286	-			Nuclear membrane, Endoplasmic reticulum	18.695	18.7812	18.7476	18.7372	18.5164	18.5475	18.5911	18.5743
O00566	U3 small nucleolar ribonucleoprotein protein MPP10	MPHOSPH10	-0.133169	3.56283	-				19.0221	19.0776	19.0458	19.0781	18.8928	18.9186	18.9387	18.9408
Q92506	Estradiol 17-beta-dehydrogenase 8	HSD17B8	-0.149215	3.5605	+	Matrix	Metabolism;Cholesterol, bile acid, steroid synthesis;Lipid metabolism;Metabolism;Type II fatty acid synthesis		18.7634	18.7643	18.829	18.8021	18.6601	18.6085	18.6548	18.6386
Q9NRF8	CTP synthase 2	CTPS2	0.187422	3.55972	-				18.0037	17.9599	18.0597	18.0437	18.2179	18.2269	18.1878	18.1841
P46087	Probable 28S rRNA (cytosine(4447)-C(5))-methyltransferase	NOP2	-0.099556	3.55708	-				21.7515	21.7784	21.7792	21.7985	21.6541	21.6783	21.6794	21.6976
P20591	Interferon-induced GTP-binding protein Mx1	MX1	0.34195	3.55367	-				20.2904	20.332	20.3661	20.1832	20.5877	20.6655	20.6775	20.6088
Q9UBG0	C-type mannose receptor 2	MRC2	-0.204957	3.55103	-				19.3098	19.3693	19.358	19.3454	19.169	19.0693	19.1581	19.1664
Q7L5N7	Lysophosphatidylcholine acyltransferase 2	LPCAT2	-0.202941	3.55103	-			Endoplasmic reticulum	18.2436	18.2693	18.2021	18.2658	18.1036	18.0446	18.0121	18.0085
P78357	Contactin-associated protein 1	CNTNAP1	-0.219193	3.54999	-				18.749	18.743	18.8492	18.8223	18.5853	18.5581	18.5976	18.5459
O15438	ATP-binding cassette sub-family C member 3	ABCC3	-0.355053	3.54889	-				16.4572	16.3333	16.4972	16.4566	16.1694	16.0502	16.0294	16.075
Q14160	Protein scribble homolog	SCRIB	-0.176806	3.54814	-				20.1239	20.1393	20.1383	20.1771	19.9105	19.9659	19.9953	19.9997
Q14108	Lysosome membrane protein 2	SCARB2	-0.37798	3.54449	-				20.106	20.1003	20.1236	20.0689	19.7656	19.5786	19.7978	19.7448
O75027	ATP-binding cassette sub-family B member 7, mitochondrial	ABCB7	-0.398662	3.54446	+	MIM	ABC transporters;Fe-S cluster biosynthesis;Heme synthesis and processing;Metabolism;Metals and cofactors;Molybdenum cofactor synthesis and proteins;Small molecule transport		18.9124	19.0152	19.0928	19.0076	18.6947	18.5095	18.6181	18.611
P19623	Spermidine synthase	SRM	0.391739	3.54154	-				21.0328	21.1131	21.2549	21.1934	21.5897	21.5385	21.4937	21.5393
P09543	2',3'-cyclic-nucleotide 3'-phosphodiesterase	CNP	0.0743647	3.53549	-				20.1302	20.1599	20.1535	20.1491	20.2042	20.2324	20.2161	20.2373
Q8TB96	T-cell immunomodulatory protein	ITFG1	-0.179891	3.53382	-				17.9446	17.9548	17.8787	17.9631	17.7389	17.7288	17.7601	17.7938
Q6PJT7	Zinc finger CCCH domain-containing protein 14	ZC3H14	-0.111396	3.53353	-				19.5283	19.5534	19.5864	19.5411	19.4208	19.435	19.4515	19.4562
O75915	PRA1 family protein 3	ARL6IP5	-0.336735	3.53273	-			Endoplasmic reticulum	20.6592	20.602	20.7486	20.6795	20.4038	20.2622	20.3784	20.298
O00764	Pyridoxal kinase	PDXK	0.18931	3.52313	-				19.29	19.3156	19.3471	19.3075	19.4446	19.5523	19.5169	19.5037
P53582	Methionine aminopeptidase 1	METAP1	0.253488	3.52281	-				19.5368	19.5602	19.4779	19.6036	19.767	19.8542	19.761	19.8103
Q1ED39	Lysine-rich nucleolar protein 1	KNOP1	-0.217464	3.52169	-				18.0266	18.093	18.0757	18.0564	17.8301	17.8607	17.785	17.906
Q03135	Caveolin-1	CAV1	-0.329373	3.52098	-				20.4662	20.6463	20.6208	20.5807	20.1948	20.2506	20.2833	20.2677
Q8TCT9	Minor histocompatibility antigen H13	HM13	-0.592857	3.51978	-			Endoplasmic reticulum	19.3963	19.3391	19.4841	19.2936	18.8745	18.5979	18.8974	18.7719
Q01650	Large neutral amino acids transporter small subunit 1	SLC7A5	-0.154309	3.51831	-				22.0231	22.0397	22.0305	22.0433	21.855	21.8431	21.8878	21.9335
O00712	Nuclear factor 1 B-type	NFIB	0.297303	3.51384	-				16.403	16.3391	16.4184	16.414	16.7564	16.7431	16.6566	16.6076
P38435	Vitamin K-dependent gamma-carboxylase	GGCX	-0.294461	3.51266	-				19.728	19.6234	19.6086	19.5834	19.4031	19.3538	19.3004	19.3083
Q96EK5	KIF-binding protein	KIFBP	0.299002	3.51064	-				17.5273	17.5749	17.5848	17.6014	17.9357	17.9347	17.8049	17.809
Q8IVF2	Protein AHNAK2	AHNAK2	-0.188398	3.50784	-				24.3678	24.3819	24.3843	24.411	24.1572	24.219	24.255	24.1602
Q9NPF4	Probable tRNA N6-adenosine threonylcarbamoyltransferase	OSGEP	0.255499	3.50784	-				17.0697	16.9967	17.1337	17.0485	17.2707	17.3592	17.3389	17.3019
Q9BTX1	Nucleoporin NDC1	NDC1	-0.152083	3.50715	-				18.9169	18.9058	18.9029	18.9356	18.7776	18.8108	18.7322	18.7322
Q5T200	Zinc finger CCCH domain-containing protein 13	ZC3H13	-0.135671	3.5067	-				17.6468	17.6631	17.6416	17.6262	17.4779	17.5352	17.482	17.5399
P50990	T-complex protein 1 subunit theta	CCT8	0.215212	3.50346	-				22.9404	22.8945	22.8886	22.9814	23.1008	23.1171	23.1652	23.1826
Q16718	NADH dehydrogenase [ubiquinone] 1 alpha subcomplex subunit 5	NDUFA5	-0.17188	3.50065	+	MIM	CI subunits;Complex I;OXPHOS;OXPHOS subunits		20.1914	20.1602	20.147	20.2231	19.9864	19.98	20.0192	20.0486
Q5U4P2	Aspartate beta-hydroxylase domain-containing protein 1	ASPHD1	-0.296631	3.49999	-				16.3852	16.509	16.3963	16.3887	16.1909	16.1061	16.1334	16.0623
Q9NWY4	Histone PARylation factor 1	HPF1	0.344416	3.49995	-				19.1902	19.2811	19.2663	19.1902	19.6449	19.5748	19.6206	19.4652
Q8IZA0	Dyslexia-associated protein KIAA0319-like protein	KIAA0319L	-0.176354	3.49736	-				16.8646	16.9288	16.9566	16.8923	16.7003	16.7351	16.7622	16.7392
Q8IUF8	Ribosomal oxygenase 2	RIOX2	0.398653	3.49726	-				16.3042	16.2816	16.1218	16.3063	16.5711	16.6913	16.6372	16.7089
Q6PCB5	Lysine-specific demethylase RSBN1L	RSBN1L	0.131471	3.49641	-				17.0997	17.0508	17.0843	17.0954	17.2031	17.2534	17.2114	17.1882
P11586	C-1-tetrahydrofolate synthase, cytoplasmic	MTHFD1	0.155076	3.49539	-				21.7524	21.6993	21.7103	21.7493	21.8683	21.9306	21.8595	21.8733
Q96IV0	Peptide-N(4)-(N-acetyl-beta-glucosaminyl)asparagine amidase	NGLY1	0.35581	3.49449	-				15.1572	15.1872	15.1623	15.2546	15.4842	15.6338	15.4621	15.6043
Q9Y4P3	Transducin beta-like protein 2	TBL2	-0.139721	3.49426	-				20.0567	20.1022	20.1111	20.1214	19.9762	19.9561	19.9767	19.9235
O43896	Kinesin-like protein KIF1C	KIF1C	0.180118	3.49264	-				16.8637	16.7906	16.8171	16.7926	17.0338	17.0119	16.9868	16.9519
Q16658	Fascin	FSCN1	0.266077	3.49235	-				22.8297	22.8347	22.8767	22.8589	23.0646	23.2177	23.0901	23.0919
P49281	Natural resistance-associated macrophage protein 2	SLC11A2	-0.303058	3.49144	-				17.786	17.7005	17.7935	17.8515	17.422	17.4577	17.4904	17.5491
Q02818	Nucleobindin-1	NUCB1	-0.141774	3.48686	-				21.4483	21.4716	21.4211	21.4491	21.2841	21.2768	21.3138	21.3484
Q96KR1	Zinc finger RNA-binding protein	ZFR	-0.129954	3.48602	-				19.7592	19.7651	19.7864	19.7825	19.6217	19.6099	19.6627	19.6791
Q9BZK7	F-box-like/WD repeat-containing protein TBL1XR1	TBL1XR1	0.269996	3.48464	-				17.7074	17.7727	17.798	17.7805	18.0588	17.9427	18.0583	18.0787
O15015	Zinc finger protein 646	ZNF646	-0.216709	3.48401	-				15.9501	16.0136	15.9569	15.9221	15.6979	15.713	15.7841	15.7809
P12955	Xaa-Pro dipeptidase	PEPD	0.195103	3.48339	-				18.6474	18.7177	18.6352	18.6081	18.8211	18.8546	18.8793	18.8339
Q9H4A6	Golgi phosphoprotein 3	GOLPH3	0.18353	3.48059	+	IMS	0		19.426	19.4881	19.4216	19.431	19.6143	19.5747	19.6614	19.6504
Q8TBX8	Phosphatidylinositol 5-phosphate 4-kinase type-2 gamma	PIP4K2C	0.141223	3.47433	-				17.615	17.5996	17.617	17.6076	17.7616	17.8	17.7238	17.7187
Q03013	Glutathione S-transferase Mu 4	GSTM4	1.13389	3.47432	-				14.6211	14.8395	14.5921	15.1979	15.7683	15.916	16.0444	16.0574
Q52LJ0	Protein FAM98B	FAM98B	0.19716	3.47336	-				18.8569	18.8857	18.8837	18.8515	19.0241	19.139	19.0393	19.0641
Q8NEB9	Phosphatidylinositol 3-kinase catalytic subunit type 3	PIK3C3	0.212004	3.47182	-				16.9563	16.9876	16.9073	16.9741	17.2194	17.1678	17.1786	17.1074
P49770	Translation initiation factor eIF-2B subunit beta	EIF2B2	0.13507	3.46734	-				18.3058	18.3178	18.3264	18.285	18.4905	18.438	18.4159	18.4309
Q6AI08	HEAT repeat-containing protein 6	HEATR6	0.307076	3.46353	-				14.7713	14.8179	14.7865	14.8488	15.1142	15.2159	15.0304	15.0923
Q9Y5Z9	UbiA prenyltransferase domain-containing protein 1	UBIAD1	-0.194714	3.46337	-				17.8697	17.9175	17.8517	17.9582	17.6697	17.7118	17.7206	17.7162
Q9GZZ1	N-alpha-acetyltransferase 50	NAA50	0.224254	3.46168	-				19.337	19.3009	19.2926	19.3175	19.5262	19.62	19.5144	19.4845
Q9UHX1	Poly(U)-binding-splicing factor PUF60	PUF60	0.238272	3.45928	-				21.3308	21.2809	21.3254	21.2374	21.5447	21.5952	21.5019	21.4857
O75947	ATP synthase subunit d, mitochondrial	ATP5PD	-0.123447	3.4578	+	MIM	Complex V;CV subunits;OXPHOS;OXPHOS subunits		23.4922	23.513	23.4607	23.5221	23.3557	23.3623	23.3744	23.4019
P55081	Microfibrillar-associated protein 1	MFAP1	-0.126902	3.45769	-				19.3777	19.4224	19.4106	19.3701	19.2656	19.3019	19.2444	19.2613
Q8TB72	Pumilio homolog 2	PUM2	0.208294	3.45679	-				17.3265	17.3706	17.3285	17.4315	17.5565	17.6112	17.5436	17.5789
O00458	Interferon-related developmental regulator 1	IFRD1	0.497741	3.45356	-				16.082	16.0876	16.0883	16.1877	16.4943	16.509	16.6806	16.7526
Q9NR50	Translation initiation factor eIF-2B subunit gamma	EIF2B3	0.27711	3.45304	-				20.4939	20.4271	20.4171	20.5543	20.7223	20.8097	20.75	20.7188
Q99598	Translin-associated protein X	TSNAX	0.287631	3.44968	-				17.2399	17.3067	17.148	17.2175	17.4517	17.5209	17.5329	17.5573
Q15070	Mitochondrial inner membrane protein OXA1L	OXA1L	-0.164444	3.44961	+	MIM	Protein import, sorting and homeostasis;Mitochondrial central dogma;OXA;Protein import and sorting;Translation		19.0029	18.9925	18.9698	19.0169	18.8193	18.8876	18.7901	18.8275
Q8IY17	Patatin-like phospholipase domain-containing protein 6	PNPLA6	-0.192287	3.44852	-			Endoplasmic reticulum, Cytosol	18.7024	18.6813	18.7398	18.7203	18.5862	18.477	18.5066	18.5049
Q8IVL1	Neuron navigator 2	NAV2	0.195203	3.44643	-				14.6714	14.6862	14.6373	14.6448	14.8767	14.7818	14.8768	14.8851
P20618	Proteasome subunit beta type-1	PSMB1	0.203996	3.44464	-				19.7584	19.7193	19.7849	19.767	19.9131	19.9265	19.9913	20.0148
Q86UP2	Kinectin	KTN1	-0.148142	3.44332	-			Endoplasmic reticulum	20.8836	20.8805	20.8901	20.9075	20.6911	20.738	20.755	20.785
Q12972	Nuclear inhibitor of protein phosphatase 1	PPP1R8	0.167501	3.44231	-				17.7302	17.7587	17.7494	17.6607	17.8811	17.9008	17.9074	17.8797
Q9Y3B9	RRP15-like protein	RRP15	-0.116005	3.44204	-				20.5067	20.5226	20.4942	20.5322	20.3754	20.3917	20.3867	20.4378
Q6P161	39S ribosomal protein L54, mitochondrial	MRPL54	-0.299233	3.442	+	Matrix	LSU;Mitochondrial central dogma;Mitochondrial ribosome;Translation		19.4367	19.3879	19.4093	19.3872	19.0849	19.0073	19.195	19.1368
Q9NTK5	Obg-like ATPase 1	OLA1	0.114308	3.43913	-				20.8289	20.8074	20.7733	20.7871	20.8831	20.9281	20.9222	20.9206
P02461	Collagen alpha-1(III) chain	COL3A1	-0.259017	3.43711	-			Endoplasmic reticulum	19.4873	19.4445	19.4417	19.3366	19.1533	19.1295	19.197	19.1943
Q9NZC3	Glycerophosphodiester phosphodiesterase 1	GDE1	-0.167475	3.43546	-				17.6317	17.6847	17.7364	17.6835	17.5042	17.5301	17.4973	17.5348
Q9P246	Stromal interaction molecule 2	STIM2	-0.209351	3.43528	-				16.5535	16.6085	16.5108	16.5712	16.4113	16.316	16.3318	16.3475
P33527	Multidrug resistance-associated protein 1	ABCC1	-0.226573	3.43507	-				19.7501	19.7866	19.8472	19.8429	19.5781	19.5272	19.6306	19.5846
Q8NHG7	Small VCP/p97-interacting protein	SVIP	-0.261964	3.43375	-				17.6798	17.6179	17.7177	17.6774	17.3303	17.4089	17.4735	17.4323
Q6MZP7	Protein lin-54 homolog	LIN54	0.146352	3.43106	-				15.5295	15.5042	15.5255	15.5262	15.668	15.7207	15.6543	15.6277
P30530	Tyrosine-protein kinase receptor UFO	AXL	-0.147915	3.42807	-				19.3335	19.3662	19.3396	19.3872	19.1657	19.2215	19.2438	19.204
Q14146	Unhealthy ribosome biogenesis protein 2 homolog	URB2	-0.45353	3.42755	-				17.5488	17.5481	17.5711	17.5057	17.2352	16.9771	17.1495	16.9979
O75146	Huntingtin-interacting protein 1-related protein	HIP1R	0.180934	3.42216	-				17.2913	17.2907	17.2682	17.2589	17.5083	17.4763	17.3947	17.4535
Q969G6	Riboflavin kinase	RFK	0.343653	3.42107	+	Matrix	Metabolism;Vitamin B2 metabolism;Vitamin metabolism		16.1293	16.0449	16.0108	16.1593	16.4851	16.3377	16.4703	16.4258
Q8N163	Cell cycle and apoptosis regulator protein 2	CCAR2	0.15515	3.42103	-				20.8602	20.8214	20.8514	20.8992	21.0107	21.0516	20.9803	21.0102
Q92805	Golgin subfamily A member 1	GOLGA1	-0.133354	3.42001	-				17.0031	17.0057	17.0705	17.0388	16.877	16.8942	16.9235	16.89
O15371	Eukaryotic translation initiation factor 3 subunit D	EIF3D	0.330267	3.41899	-				19.4955	19.4376	19.394	19.5059	19.7357	19.9018	19.7543	19.7622
Q96K37	Solute carrier family 35 member E1	SLC35E1	-0.150518	3.4173	-				17.3287	17.4051	17.3514	17.326	17.224	17.2145	17.1777	17.193
Q9Y5K5	Ubiquitin carboxyl-terminal hydrolase isozyme L5	UCHL5	0.251822	3.41504	-				19.4909	19.6312	19.4969	19.5227	19.8069	19.8079	19.7503	19.7837
Q9NP58	ATP-binding cassette sub-family B member 6, mitochondrial	ABCB6	-0.261925	3.4133	+	MOM	ABC transporters;Heme synthesis and processing;Metabolism;Metals and cofactors;Small molecule transport		19.3104	19.2967	19.3819	19.3434	19.0912	18.9774	19.1097	19.1064
Q9BW92	Threonine--tRNA ligase, mitochondrial	TARS2	-0.142291	3.41267	+	Matrix	Mitochondrial central dogma;mt-tRNA synthetases;Translation		19.9025	19.8542	19.8897	19.9425	19.748	19.7374	19.7583	19.7761
Q9NW08	DNA-directed RNA polymerase III subunit RPC2	POLR3B	0.188357	3.41117	-				16.3672	16.3804	16.4672	16.427	16.6306	16.6113	16.5754	16.5779
Q9NQC3	Reticulon-4	RTN4	-0.269034	3.41001	-			Endoplasmic reticulum	22.8321	22.9704	22.933	22.904	22.6739	22.594	22.6896	22.6058
Q16795	NADH dehydrogenase [ubiquinone] 1 alpha subcomplex subunit 9, mitochondrial	NDUFA9	-0.242343	3.40373	+	MIM	CI subunits;Complex I;OXPHOS;OXPHOS subunits		19.57	19.5763	19.666	19.6538	19.4274	19.3179	19.3895	19.362
Q9NZ43	Vesicle transport protein USE1	USE1	-0.240799	3.40234	-				18.2041	18.2319	18.2718	18.2969	17.9743	17.9747	18.0038	18.0887
Q9NUN5	Lysosomal cobalamin transport escort protein LMBD1	LMBRD1	-0.250186	3.40141	-				18.0313	17.974	17.9856	18.124	17.756	17.7782	17.8011	17.7787
Q92598	Heat shock protein 105 kDa	HSPH1	0.125579	3.40084	-				21.3917	21.3897	21.3448	21.3767	21.5112	21.5331	21.4665	21.4943
P56192	Methionine--tRNA ligase, cytoplasmic	MARS1	0.142639	3.39547	-				21.2798	21.264	21.3338	21.3253	21.4532	21.4675	21.4351	21.4178
P55268	Laminin subunit beta-2	LAMB2	-0.142049	3.39518	-				18.3391	18.2689	18.3269	18.316	18.1705	18.1569	18.1482	18.2071
Q6NXT4	Zinc transporter 6	SLC30A6	-0.713594	3.39391	-				15.418	15.369	15.5759	15.3518	14.8476	14.4799	14.8473	14.6854
Q99720	Sigma non-opioid intracellular receptor 1	SIGMAR1	-0.388177	3.38895	-				17.424	17.5098	17.5777	17.5045	17.1027	17.0701	17.2466	17.0438
O75691	Small subunit processome component 20 homolog	UTP20	-0.338588	3.38887	-				18.4777	18.4897	18.6188	18.5245	18.2875	18.1319	18.1972	18.1398
Q8NEY8	Periphilin-1	PPHLN1	-0.18366	3.38818	-				18.0135	18.0283	17.9465	17.9445	17.7757	17.8159	17.7759	17.8306
Q96PZ0	Pseudouridylate synthase 7 homolog	PUS7	0.198647	3.38557	-				17.7731	17.7855	17.7627	17.7652	18.034	17.9989	17.9312	17.917
P49768	Presenilin-1	PSEN1	-0.579597	3.3849	-				17.0028	16.9122	16.8959	16.9516	16.4501	16.1492	16.507	16.3377
P11413	Glucose-6-phosphate 1-dehydrogenase	G6PD	0.107951	3.38364	-				21.6159	21.5646	21.5685	21.5957	21.7069	21.7041	21.6994	21.6661
Q96M27	Protein PRRC1	PRRC1	0.311478	3.38034	-				19.2116	19.3523	19.2781	19.2167	19.5188	19.5729	19.554	19.6589
Q9HBM1	Kinetochore protein Spc25	SPC25	0.253402	3.37928	-				16.6656	16.7198	16.714	16.785	16.9276	16.9911	17.0421	16.9373
P46459	Vesicle-fusing ATPase	NSF	0.21602	3.37926	-				20.0712	20.0604	20.0868	20.1465	20.3591	20.3372	20.2673	20.2653
Q99832	T-complex protein 1 subunit eta	CCT7	0.220394	3.37918	-				21.4389	21.4028	21.3988	21.4786	21.6224	21.7247	21.6153	21.6383
Q96CP2	FLYWCH family member 2	FLYWCH2	0.198336	3.37711	-				16.7716	16.7826	16.6905	16.767	16.9474	16.9923	16.902	16.9633
P52732	Kinesin-like protein KIF11	KIF11	0.188166	3.37137	-				17.8783	17.8811	17.8978	17.8362	18.0342	18.1299	18.0544	18.0276
Q8NCC5	Sugar phosphate exchanger 3	SLC37A3	-0.432759	3.36937	-				17.1306	17.0709	17.1808	17.0506	16.7547	16.5721	16.7831	16.5918
Q9H0A0	RNA cytidine acetyltransferase	NAT10	-0.182055	3.36933	-				20.9982	20.9589	21.0432	20.9833	20.8607	20.7789	20.8288	20.7868
O75083	WD repeat-containing protein 1	WDR1	0.192185	3.36901	-				21.1893	21.1427	21.2248	21.2375	21.3648	21.4379	21.3966	21.3637
P56377	AP-1 complex subunit sigma-2	AP1S2	-0.274073	3.36871	-				16.6578	16.6792	16.6511	16.5656	16.3679	16.4309	16.2842	16.3745
Q9BXB5	Oxysterol-binding protein-related protein 10	OSBPL10	0.200155	3.36867	-				18.6274	18.6122	18.6016	18.6871	18.8356	18.8914	18.8002	18.8017
Q4G0I0	Protein CCSMST1	CCSMST1	-0.400019	3.3683	+	IMS	0		NaN	15.3981	15.4957	15.317	14.9561	15.0426	15.0214	14.9943
P61964	WD repeat-containing protein 5	WDR5	0.369599	3.36767	-				19.3636	19.4001	19.4536	19.5922	19.8018	19.8556	19.7851	19.8454
Q12834	Cell division cycle protein 20 homolog	CDC20	0.496083	3.36685	-				15.7133	15.7259	15.791	15.7049	16.3023	16.3833	16.0878	16.146
P48509	CD151 antigen	CD151	-0.381946	3.36655	-				19.6191	19.6041	19.5474	19.6716	19.2215	19.2769	19.0965	19.3195
Q6PJW8	Consortin	CNST	-0.355966	3.36425	-				15.5506	15.628	15.6298	15.6819	15.2885	15.144	15.286	15.3479
Q9Y3I0	RNA-splicing ligase RtcB homolog	RTCB	0.160253	3.36393	-				20.3478	20.3253	20.3054	20.3516	20.4508	20.5451	20.4736	20.5017
P50443	Sulfate transporter	SLC26A2	-0.243681	3.36341	-				17.451	17.5232	17.4597	17.4178	17.1625	17.2461	17.2813	17.1869
Q15526	Surfeit locus protein 1	SURF1	-0.11141	3.36198	+	MIM	CIV assembly factors;Complex IV;OXPHOS;OXPHOS assembly factors		20.5415	20.5404	20.5809	20.5252	20.4576	20.4086	20.4295	20.4466
Q9ULI0	ATPase family AAA domain-containing protein 2B	ATAD2B	-0.260885	3.36149	-				16.3647	16.3884	16.4647	16.4964	16.1057	16.1913	16.1795	16.1942
Q71RG4	Transmembrane and ubiquitin-like domain-containing protein 2	TMUB2	-0.391316	3.36057	-				15.9657	16.0421	16.0439	15.8139	15.5724	15.6163	15.5408	15.5708
Q9BUR5	MICOS complex subunit MIC26	APOO	-0.214521	3.35965	+	MIM	Cristae formation;MICOS complex;Mitochondrial dynamics and surveillance		20.586	20.7232	20.6519	20.6931	20.4338	20.4697	20.4377	20.4549
Q15398	Disks large-associated protein 5	DLGAP5	0.142846	3.35958	-				17.5001	17.5454	17.4708	17.4856	17.6781	17.6299	17.6451	17.6201
Q96AE4	Far upstream element-binding protein 1	FUBP1	0.224393	3.35924	-				22.2923	22.256	22.2039	22.2945	22.4494	22.5531	22.451	22.4908
P56937	3-keto-steroid reductase/17-beta-hydroxysteroid dehydrogenase 7	HSD17B7	-0.393573	3.35818	-				16.3548	16.3799	16.4905	16.324	16.0589	15.9499	16.0733	15.8929
O00139	Kinesin-like protein KIF2A	KIF2A	0.224572	3.3562	-				18.2766	18.275	18.2748	18.3007	18.5595	18.5626	18.4579	18.4454
P07947	Tyrosine-protein kinase Yes	YES1	-0.117758	3.35563	-				19.8067	19.7751	19.7941	19.7991	19.6712	19.6441	19.6699	19.7187
P20340	Ras-related protein Rab-6A	RAB6A	-0.117609	3.35443	-				21.2749	21.2572	21.2977	21.2897	21.1626	21.1356	21.2021	21.1486
P02786	Transferrin receptor protein 1	TFRC	-0.20937	3.34211	-				24.1296	24.1228	24.1778	24.2425	23.9444	23.9366	23.9927	23.9614
Q05D32	CTD small phosphatase-like protein 2	CTDSPL2	-0.197625	3.34111	-				18.1639	18.2189	18.2481	18.1516	17.9965	17.9496	18.0224	18.0235
P43686	26S proteasome regulatory subunit 6B	PSMC4	0.168057	3.33979	-				19.7426	19.7207	19.7075	19.7589	19.8929	19.8433	19.9409	19.9248
Q8TCJ2	Dolichyl-diphosphooligosaccharide--protein glycosyltransferase subunit STT3B	STT3B	-0.231025	3.3394	-			Endoplasmic reticulum	20.1673	20.193	20.2485	20.2584	20.0532	19.9943	19.9378	19.9578
P17980	26S proteasome regulatory subunit 6A	PSMC3	0.114697	3.33853	-				21.6095	21.5864	21.5947	21.6208	21.689	21.6951	21.7429	21.7432
Q02543	60S ribosomal protein L18a	RPL18A	0.456071	3.33785	-				21.8062	21.7919	21.8098	21.9703	22.2638	22.4495	22.218	22.2712
O95870	Phosphatidylserine lipase ABHD16A	ABHD16A	-0.184131	3.33714	-				18.2464	18.3354	18.3455	18.3283	18.1081	18.1536	18.1033	18.1542
Q9H0C8	Integrin-linked kinase-associated serine/threonine phosphatase 2C	ILKAP	0.200299	3.33239	-				18.0886	18.1594	18.0762	18.0506	18.2537	18.3389	18.2899	18.2936
Q03519	Antigen peptide transporter 2	TAP2	-0.153218	3.33004	-			Endoplasmic reticulum	18.3113	18.3162	18.3869	18.3497	18.1737	18.1581	18.2207	18.1987
Q9ULC4	Malignant T-cell-amplified sequence 1	MCTS1	0.187652	3.32942	-				18.9333	18.858	18.8219	18.8511	19.021	19.0871	19.0559	19.0511
O15085	Rho guanine nucleotide exchange factor 11	ARHGEF11	0.175358	3.32377	-				19.4676	19.4894	19.4643	19.4347	19.6753	19.5917	19.682	19.6085
Q9Y5Y2	Cytosolic Fe-S cluster assembly factor NUBP2	NUBP2	0.123633	3.32374	-				19.1191	19.1763	19.1351	19.194	19.2847	19.2712	19.2902	19.273
Q86VN1	Vacuolar protein-sorting-associated protein 36	VPS36	0.29908	3.32259	-				16.598	16.5656	16.5489	16.6336	16.8765	16.9581	16.7787	16.9293
Q12894	Interferon-related developmental regulator 2	IFRD2	0.21627	3.32184	-				15.9519	15.9777	15.8716	15.8919	16.1353	16.0948	16.1897	16.1383
O00203	AP-3 complex subunit beta-1	AP3B1	0.203121	3.31787	-				19.3312	19.3056	19.3741	19.3258	19.6145	19.5013	19.5166	19.5169
Q5BKZ1	DBIRD complex subunit ZNF326	ZNF326	-0.153195	3.31748	-				21.0675	21.0294	21.0723	20.9838	20.8704	20.8765	20.8824	20.9109
Q14192	Four and a half LIM domains protein 2	FHL2	0.173366	3.31306	-				19.6977	19.6527	19.6686	19.6304	19.7827	19.8755	19.8215	19.8631
P53007	Tricarboxylate transport protein, mitochondrial	SLC25A1	-0.231819	3.31237	+	MIM	Carbohydrate metabolism;Gluconeogenesis;Lipid metabolism;Metabolism;SLC25A family;Small molecule transport;TCA-associated		19.7194	19.8485	19.8225	19.8058	19.6233	19.5407	19.5423	19.5626
Q9BYC8	39S ribosomal protein L32, mitochondrial	MRPL32	-0.208376	3.31199	+	Matrix	LSU;Mitochondrial central dogma;Mitochondrial ribosome;Translation		18.4736	18.4554	18.5163	18.505	18.266	18.2329	18.2602	18.3577
O94854	Uncharacterized protein KIAA0754	KIAA0754	-0.220728	3.30911	-				17.0739	17.1727	17.0962	17.0889	16.8369	16.8975	16.8665	16.9479
Q9H3K2	Growth hormone-inducible transmembrane protein	GHITM	-0.27714	3.30535	+	MIM	Apoptosis;Mitochondrial dynamics and surveillance		17.8183	17.7901	17.9238	17.9041	17.6229	17.5234	17.6226	17.5588
P02788	Lactotransferrin	LTF	-0.212413	3.29842	-				22.196	22.2477	22.2379	22.2405	21.9426	22.0072	22.0442	22.0784
O00408	cGMP-dependent 3',5'-cyclic phosphodiesterase	PDE2A	0.420554	3.29604	+	MIM	cAMP-PKA signaling;Signaling		15.8667	15.9511	15.9696	16.0584	16.3881	16.4912	16.2569	16.3918
P10644	cAMP-dependent protein kinase type I-alpha regulatory subunit	PRKAR1A	0.195891	3.29463	-				20.1128	20.1557	20.1328	20.1268	20.2551	20.3368	20.3311	20.3887
O14832	Phytanoyl-CoA dioxygenase, peroxisomal	PHYH	-0.270821	3.29195	+	Matrix	Lipid metabolism;Metabolism		16.8025	16.8002	16.7745	16.8789	16.5532	16.4589	16.5403	16.6203
Q9NW13	RNA-binding protein 28	RBM28	-0.0823526	3.28991	-				20.9407	20.9691	20.9519	20.9657	20.8564	20.8936	20.891	20.857
O43731	ER lumen protein-retaining receptor 3	KDELR3	-0.502896	3.28804	-			Endoplasmic reticulum	15.0314	15.1825	15.258	15.0863	14.6999	14.6271	14.486	14.7335
P08913	Alpha-2A adrenergic receptor	ADRA2A	-0.482789	3.28803	-				15.8763	15.6923	15.7388	15.7909	15.2858	15.1501	15.2892	15.4421
Q8IY67	Ribonucleoprotein PTB-binding 1	RAVER1	0.333123	3.28777	-				18.7883	18.8297	18.7344	18.9374	19.1474	19.2214	19.1047	19.1489
P61020	Ras-related protein Rab-5B	RAB5B	-0.166635	3.28775	-				19.26	19.2886	19.3091	19.2089	19.095	19.0838	19.1345	19.0868
Q6NSJ0	Myogenesis-regulating glycosidase	MYORG	-0.171508	3.28708	-				17.1132	17.1019	17.04	17.1473	16.9065	16.9385	16.9586	16.9129
Q6P9B9	Integrator complex subunit 5	INTS5	-0.148815	3.28672	-				17.6199	17.637	17.6691	17.6257	17.5421	17.4812	17.4824	17.4507
Q9UJA5	tRNA (adenine(58)-N(1))-methyltransferase non-catalytic subunit TRM6	TRMT6	0.212626	3.2859	-				17.6805	17.6925	17.8012	17.7415	17.9762	17.9009	17.9448	17.9444
Q5VT79	Annexin A8-like protein 1	ANXA8L1	0.236161	3.28328	-				17.3114	17.3474	17.4366	17.3714	17.5393	17.5993	17.6437	17.6292
Q13464	Rho-associated protein kinase 1	ROCK1	0.235654	3.28212	-				17.1132	17.1363	17.086	17.1434	17.2792	17.4377	17.3456	17.359
Q8N5N7	39S ribosomal protein L50, mitochondrial	MRPL50	-0.183266	3.27995	+	Matrix	LSU;Mitochondrial central dogma;Mitochondrial ribosome;Translation		19.7877	19.8154	19.7782	19.8471	19.6044	19.5784	19.6291	19.6834
P61313	60S ribosomal protein L15	RPL15	0.272463	3.27989	-				21.4122	21.5093	21.5278	21.4982	21.7507	21.7609	21.8393	21.6863
P04843	Dolichyl-diphosphooligosaccharide--protein glycosyltransferase subunit 1	RPN1	-0.167943	3.27884	-			Endoplasmic reticulum	23.9634	23.9864	24.0569	24.0386	23.8445	23.8204	23.8764	23.8322
Q14258	E3 ubiquitin/ISG15 ligase TRIM25	TRIM25	0.303627	3.276	-				19.2722	19.2677	19.1917	19.2102	19.619	19.5955	19.4899	19.4519
Q8N138	ORM1-like protein 3	ORMDL3	-0.356006	3.27472	-			Endoplasmic reticulum	15.8775	15.9196	15.9351	15.7846	15.4086	15.5694	15.5924	15.5225
Q9H3U1	Protein unc-45 homolog A	UNC45A	0.16875	3.27378	-				19.5785	19.5334	19.5764	19.5985	19.7637	19.7842	19.7247	19.6891
Q99590	Protein SCAF11	SCAF11	-0.20805	3.27347	-				19.1997	19.2917	19.315	19.2201	19.0521	19.0175	19.0845	19.0402
P29401	Transketolase	TKT	0.218888	3.27291	mito-interacting				24.1854	24.1075	24.1273	24.1972	24.3432	24.4454	24.3474	24.3568
Q9NVH1	DnaJ homolog subfamily C member 11	DNAJC11	-0.110293	3.27286	+	MOM	Protein import, sorting and homeostasis;Intramitochondrial membrane interactions;Mitochondrial dynamics and surveillance;Protein import and sorting		20.2539	20.2401	20.2666	20.2806	20.1169	20.1852	20.1515	20.1464
Q6P4Q7	Metal transporter CNNM4	CNNM4	-0.117622	3.27251	-				16.7721	16.8505	16.8272	16.8345	16.7044	16.6981	16.6962	16.7149
P08238	Heat shock protein HSP 90-beta	HSP90AB1	0.286342	3.27237	-				25.785	25.7619	25.7456	25.8769	26.0268	26.1679	26.0496	26.0705
Q9NTJ5	Phosphatidylinositol-3-phosphatase SAC1	SACM1L	-0.206137	3.27043	-				20.214	20.2547	20.3115	20.3139	20.0857	20.0173	20.106	20.0605
P50148	Guanine nucleotide-binding protein G(q) subunit alpha	GNAQ	-0.203627	3.26857	-				18.6396	18.5375	18.6553	18.6403	18.4169	18.3752	18.4302	18.4359
Q8NB16	Mixed lineage kinase domain-like protein	MLKL	0.285106	3.26786	-				17.1499	17.111	17.213	17.0984	17.4636	17.4969	17.3413	17.411
O60671	Cell cycle checkpoint protein RAD1	RAD1	0.368457	3.2638	-				15.3261	15.5787	15.4354	15.5147	15.8509	15.8281	15.8401	15.8097
O15042	U2 snRNP-associated SURP motif-containing protein	U2SURP	-0.167119	3.26115	-				20.4017	20.4427	20.3957	20.376	20.2648	20.1778	20.2382	20.2669
Q9Y305	Acyl-coenzyme A thioesterase 9, mitochondrial	ACOT9	-0.1303	3.25939	+	MIM	Lipid metabolism;Metabolism		20.3386	20.3492	20.3424	20.3979	20.2314	20.1884	20.2545	20.2326
Q9Y3A3	MOB-like protein phocein	MOB4	0.3608	3.25821	-				17.4097	17.435	17.547	17.5646	17.7907	17.7795	17.9116	17.9177
Q3ZCQ8	Mitochondrial import inner membrane translocase subunit TIM50	TIMM50	-0.224109	3.2569	+	MIM	Protein import, sorting and homeostasis;Protein import and sorting;TIM23 presequence pathway		20.9179	20.9249	20.9701	21.0381	20.7294	20.6909	20.7818	20.7524
Q96N66	Lysophospholipid acyltransferase 7	MBOAT7	-0.246686	3.25689	-				20.0837	19.9941	20.1034	20.0271	19.8647	19.7549	19.838	19.764
P10155	60 kDa SS-A/Ro ribonucleoprotein	RO60	0.177086	3.25579	-				18.7338	18.7005	18.7654	18.7652	18.9605	18.9451	18.8645	18.9032
Q86WB0	Nuclear-interacting partner of ALK	ZC3HC1	0.237678	3.25472	-				16.9649	16.9003	16.9935	16.8391	17.1856	17.1453	17.1494	17.1681
O94966	Ubiquitin carboxyl-terminal hydrolase 19	USP19	0.138426	3.25357	-				17.6378	17.6717	17.683	17.6964	17.8304	17.8454	17.7939	17.7728
Q9HD20	Endoplasmic reticulum transmembrane helix translocase	ATP13A1	-0.180455	3.25309	-				19.8983	19.8891	19.9484	19.8714	19.7814	19.6996	19.7216	19.6827
Q13347	Eukaryotic translation initiation factor 3 subunit I	EIF3I	0.328018	3.25297	-				20.3356	20.3256	20.2346	20.4091	20.5796	20.7445	20.6444	20.6485
Q96MX6	WD repeat-containing protein 92	WDR92	0.451846	3.25069	-				16.2171	16.3681	16.4169	16.4337	16.7632	16.9386	16.7231	16.8182
O60749	Sorting nexin-2	SNX2	0.250452	3.2506	-				19.1535	19.2197	19.1889	19.1967	19.375	19.5343	19.4005	19.4508
Q99798	Aconitate hydratase, mitochondrial	ACO2	-0.158022	3.25043	+	Matrix	Carbohydrate metabolism;Fe-S-containing proteins;Metabolism;Metals and cofactors;TCA cycle		21.6492	21.6803	21.6841	21.6842	21.4914	21.4665	21.5555	21.5523
Q09666	Neuroblast differentiation-associated protein AHNAK	AHNAK	-0.197417	3.24966	-				23.9942	23.97	23.9453	24.0013	23.7566	23.8185	23.8303	23.7159
P78347	General transcription factor II-I	GTF2I	0.228612	3.24939	-				22.1612	22.1365	22.1872	22.241	22.4303	22.4681	22.3446	22.3974
P62877	E3 ubiquitin-protein ligase RBX1	RBX1	0.322617	3.24892	-				17.5591	17.6295	17.732	17.5916	18.0064	17.8735	17.9285	17.9943
O00571	ATP-dependent RNA helicase DDX3X	DDX3X	0.195966	3.24684	-				23.9396	23.9158	23.9448	24.0068	24.1611	24.2033	24.1009	24.1257
P42166	Lamina-associated polypeptide 2, isoform alpha	TMPO	0.141554	3.24581	-				20.6549	20.6595	20.6629	20.6217	20.7395	20.7903	20.8303	20.8051
O60613	Selenoprotein F	SELENOF	-0.179452	3.24204	-				20.0701	20.0915	20.0978	20.1431	19.8779	19.9193	19.9043	19.9831
P51948	CDK-activating kinase assembly factor MAT1	MNAT1	0.106125	3.23992	-				17.6368	17.6244	17.6414	17.6908	17.7379	17.7544	17.7705	17.7551
Q9UKK3	Protein mono-ADP-ribosyltransferase PARP4	PARP4	0.325128	3.23913	-				16.3102	16.1471	16.2061	16.2863	16.6383	16.5922	16.5117	16.508
Q8NEG4	Protein FAM83F	FAM83F	0.526307	3.23843	-				16.0068	16.0125	15.7689	15.749	16.4557	16.3784	16.3338	16.4745
O15357	Phosphatidylinositol 3,4,5-trisphosphate 5-phosphatase 2	INPPL1	0.173725	3.2384	-				19.3996	19.3742	19.4028	19.3541	19.6157	19.5734	19.5185	19.518
P13639	Elongation factor 2	EEF2	0.146756	3.23507	-				24.5051	24.4622	24.4299	24.4938	24.6022	24.6627	24.6072	24.6059
Q9BT78	COP9 signalosome complex subunit 4	COPS4	0.19216	3.23196	-				19.0837	19.0534	19.1276	19.0717	19.2236	19.2562	19.286	19.339
P61011	Signal recognition particle 54 kDa protein	SRP54	0.249857	3.23091	-				18.9891	18.9985	18.9872	18.997	19.3271	19.1633	19.2836	19.1972
Q9UBT2	SUMO-activating enzyme subunit 2	UBA2	0.170424	3.23062	-				19.7499	19.7133	19.6831	19.681	19.8602	19.9375	19.8605	19.8508
Q8IWT6	Volume-regulated anion channel subunit LRRC8A	LRRC8A	-0.173937	3.22974	-				18.2851	18.2622	18.3335	18.3167	18.1071	18.0898	18.1861	18.1188
P63173	60S ribosomal protein L38	RPL38	0.228902	3.22912	-			Endoplasmic reticulum, Cytosol	21.396	21.2629	21.2743	21.2477	21.5371	21.5339	21.5194	21.5062
P17813	Endoglin	ENG	-0.231761	3.21594	-				19.6137	19.6474	19.6103	19.6152	19.3921	19.2962	19.4113	19.46
Q6FI81	Anamorsin	CIAPIN1	0.156076	3.21538	-				18.2808	18.3112	18.2521	18.3192	18.3961	18.4679	18.4453	18.4782
Q9P258	Protein RCC2	RCC2	0.253051	3.21427	-				20.2501	20.2256	20.2873	20.2931	20.5384	20.6068	20.4506	20.4725
Q9NRN7	L-aminoadipate-semialdehyde dehydrogenase-phosphopantetheinyl transferase	AASDHPPT	0.168159	3.21417	-				17.668	17.5698	17.6075	17.6127	17.7635	17.749	17.8015	17.8167
Q15797	Mothers against decapentaplegic homolog 1	SMAD1	0.21022	3.21384	-				16.7501	16.8893	16.7642	16.8164	17.0228	17.0076	17.0288	17.0016
Q9UGR2	Zinc finger CCCH domain-containing protein 7B	ZC3H7B	0.204514	3.21323	-				17.107	17.0189	17.0747	17.1008	17.2645	17.3404	17.2257	17.2888
Q8IYT4	Katanin p60 ATPase-containing subunit A-like 2	KATNAL2	0.0961685	3.20964	-				23.7292	23.7383	23.7344	23.7274	23.8538	23.8534	23.8011	23.8056
P56182	Ribosomal RNA processing protein 1 homolog A	RRP1	-0.126561	3.20764	-				20.536	20.5975	20.5809	20.6127	20.4365	20.439	20.4728	20.4726
Q9NZJ9	Diphosphoinositol polyphosphate phosphohydrolase 2	NUDT4	0.204167	3.20535	-				17.8089	17.7789	17.8657	17.9093	18.0329	18.0182	18.0674	18.0609
Q32NB8	CDP-diacylglycerol--glycerol-3-phosphate 3-phosphatidyltransferase, mitochondrial	PGS1	-0.257588	3.20255	+	MIM	Cardiolipin synthesis;Lipid metabolism;Metabolism;Phospholipid metabolism		16.4107	16.3594	16.4932	16.3817	16.1726	16.075	16.1741	16.193
O15118	NPC intracellular cholesterol transporter 1	NPC1	-0.248503	3.2	-				19.5619	19.6226	19.6214	19.5194	19.373	19.2474	19.349	19.3619
Q9Y230	RuvB-like 2	RUVBL2	0.347159	3.19949	-				21.2111	21.2676	21.3095	21.4148	21.5703	21.6699	21.6311	21.7202
Q04828	Aldo-keto reductase family 1 member C1	AKR1C1	0.33256	3.19908	-			Endoplasmic reticulum, Cytosol	21.234	21.2026	21.1181	21.3157	21.5555	21.629	21.4796	21.5365
Q7Z2W4	Zinc finger CCCH-type antiviral protein 1	ZC3HAV1	0.211307	3.19905	-				21.5001	21.5116	21.4879	21.5128	21.7074	21.807	21.6732	21.67
O95415	Brain protein I3	BRI3	-0.245322	3.19849	-				17.426	17.415	17.3908	17.3447	17.1787	17.0494	17.1815	17.1857
Q9Y5B9	FACT complex subunit SPT16	SUPT16H	0.203777	3.19609	-				22.0143	21.9956	22.0846	22.0061	22.2979	22.2093	22.1871	22.2215
Q9BX95	Sphingosine-1-phosphate phosphatase 1	SGPP1	-0.275516	3.196	-				17.0961	17.1093	17.1246	17.0813	16.9036	16.71	16.8386	16.8571
Q49AR2	UPF0489 protein C5orf22	C5orf22	0.417489	3.19531	-				15.2536	15.1125	15.2246	15.3501	15.5323	15.6713	15.7259	15.6812
Q92620	Pre-mRNA-splicing factor ATP-dependent RNA helicase PRP16	DHX38	0.106966	3.18877	-				17.2339	17.2652	17.2796	17.2703	17.4009	17.3662	17.3365	17.3732
P25205	DNA replication licensing factor MCM3	MCM3	0.208663	3.18289	-				21.2795	21.2928	21.3028	21.2869	21.5267	21.5741	21.43	21.4658
Q8TAF3	WD repeat-containing protein 48	WDR48	0.208934	3.18069	-				16.8863	16.9767	17.0135	16.9535	17.1687	17.2089	17.1196	17.1686
Q8IXI1	Mitochondrial Rho GTPase 2	RHOT2	-0.129417	3.17923	+	MOM	Calcium homeostasis;EF hand proteins;Mitochondrial dynamics and surveillance;Signaling;Trafficking		19.3077	19.3027	19.3184	19.3691	19.1929	19.2321	19.1714	19.1838
O15027	Protein transport protein Sec16A	SEC16A	0.0894837	3.178	-			Golgi apparatus	19.1419	19.1249	19.1092	19.0919	19.2055	19.2318	19.1958	19.1928
O75962	Triple functional domain protein	TRIO	0.180808	3.17718	-				18.8771	18.8113	18.8357	18.825	19.0752	19.0084	19.0301	18.9585
Q9Y3B6	ER membrane protein complex subunit 9	EMC9	-0.211506	3.17461	-				18.2804	18.2875	18.2554	18.3702	18.0341	18.1228	18.0696	18.1209
P61019	Ras-related protein Rab-2A	RAB2A	-0.283212	3.1742	-				21.2568	21.2303	21.331	21.2998	21.0218	20.8833	21.0456	21.0342
Q92544	Transmembrane 9 superfamily member 4	TM9SF4	-0.253819	3.17101	-				20.1652	20.1669	20.1706	20.1841	19.9724	19.8269	19.9936	19.8785
P15121	Aldo-keto reductase family 1 member B1	AKR1B1	0.356967	3.16765	-				19.9394	19.9234	19.9701	20.097	20.2782	20.2647	20.4035	20.4112
Q8NE71	ATP-binding cassette sub-family F member 1	ABCF1	0.247506	3.16335	-				20.3968	20.3887	20.3997	20.393	20.7058	20.7114	20.5842	20.5668
O15372	Eukaryotic translation initiation factor 3 subunit H	EIF3H	0.192463	3.16301	-				19.4892	19.4089	19.3949	19.3548	19.6067	19.595	19.6326	19.5833
Q96I25	Splicing factor 45	RBM17	-0.0704556	3.16213	-				19.2796	19.2656	19.3024	19.2818	19.1895	19.2145	19.2165	19.2272
P54578	Ubiquitin carboxyl-terminal hydrolase 14	USP14	0.191867	3.16202	-				19.9368	19.9646	20.036	19.9984	20.1886	20.1453	20.2296	20.1398
Q8TF66	Leucine-rich repeat-containing protein 15	LRRC15	-0.518994	3.16094	-				15.7446	15.7319	15.9481	15.6128	15.2284	15.1312	15.2725	15.3295
Q6UW68	Transmembrane protein 205	TMEM205	-0.21893	3.16069	+	Membrane	0	Endoplasmic reticulum	18.6634	18.6823	18.7359	18.7706	18.4581	18.5451	18.4492	18.5242
O14579	Coatomer subunit epsilon	COPE	0.246382	3.16055	-				18.5643	18.5192	18.6721	18.6584	18.8404	18.8236	18.873	18.8625
Q14669	E3 ubiquitin-protein ligase TRIP12	TRIP12	-0.1219	3.15969	-				19.0094	19.0278	19.0607	19.0747	18.9221	18.8963	18.953	18.9135
P35237	Serpin B6	SERPINB6	0.141399	3.15801	-				20.0437	20.0157	20.0456	20.0313	20.162	20.122	20.2132	20.2047
O95696	Bromodomain-containing protein 1	BRD1	-0.163569	3.15714	-				17.7107	17.7811	17.7747	17.6942	17.5489	17.6071	17.5623	17.5881
P07814	Bifunctional glutamate/proline--tRNA ligase	EPRS1	0.145721	3.15602	-				20.9364	20.8858	20.9183	20.9243	21.0465	21.1208	21.0506	21.0298
Q12765	Secernin-1	SCRN1	0.172931	3.15526	-				19.4409	19.4081	19.4341	19.4432	19.5371	19.5939	19.6301	19.6569
P37837	Transaldolase	TALDO1	0.105623	3.14953	-				20.7229	20.684	20.6971	20.6737	20.771	20.8006	20.833	20.7955
Q14126	Desmoglein-2	DSG2	-0.178065	3.14951	-				21.0291	21.0171	21.0153	21.0454	20.7728	20.8557	20.8649	20.9012
O75592	E3 ubiquitin-protein ligase MYCBP2	MYCBP2	0.188467	3.14755	-				18.099	18.09	18.0796	18.0937	18.3388	18.3143	18.2089	18.2542
Q96LL9	DnaJ homolog subfamily C member 30, mitochondrial	DNAJC30	0.211772	3.14581	+	MIM	0		17.1411	17.2461	17.2719	17.2563	17.4076	17.4412	17.4332	17.4805
P61803	Dolichyl-diphosphooligosaccharide--protein glycosyltransferase subunit DAD1	DAD1	-0.525319	3.14245	-			Cytosol	18.8936	18.6967	18.9063	18.6758	18.289	18.1349	18.4013	18.2458
Q9Y3S2	Zinc finger protein 330	ZNF330	0.322839	3.14223	-				16.7945	16.6764	16.7269	16.88	17.0212	17.129	17.1296	17.0893
Q9HCM3	UPF0606 protein KIAA1549	KIAA1549	-0.176534	3.14216	-				16.949	16.9947	17.0101	16.9019	16.7852	16.7784	16.8247	16.7613
P49754	Vacuolar protein sorting-associated protein 41 homolog	VPS41	0.395224	3.14044	-				16.3426	16.4385	16.3755	16.5214	16.9317	16.7293	16.7414	16.8565
Q96BD8	Spindle and kinetochore-associated protein 1	SKA1	1.67831	3.1381	-				14.9981	NaN	14.3843	14.4659	16.038	16.1577	16.3152	16.6668
Q14435	Polypeptide N-acetylgalactosaminyltransferase 3	GALNT3	-0.216483	3.13727	-				16.6795	16.6364	16.5708	16.5475	16.3748	16.3938	16.3633	16.4364
O75844	CAAX prenyl protease 1 homolog	ZMPSTE24	-0.30736	3.13682	-				20.0384	20.0621	20.1932	20.0487	19.8361	19.7555	19.8245	19.6969
Q70JA7	Chondroitin sulfate synthase 3	CHSY3	-0.406949	3.13624	-				14.2899	14.2755	14.4877	14.3654	14.0695	13.9079	13.9353	13.8781
P07237	Protein disulfide-isomerase	P4HB	-0.105482	3.13445	-			Endoplasmic reticulum	24.4938	24.4669	24.4494	24.5004	24.3378	24.3876	24.3869	24.3763
Q9NUM3	Zinc transporter ZIP9	SLC39A9	-1.32261	3.13126	-			Endoplasmic reticulum	12.9543	12.7043	13.1145	13.2552	11.8873	11.4258	NaN	11.7403
O14879	Interferon-induced protein with tetratricopeptide repeats 3	IFIT3	0.310519	3.12721	-				19.792	19.8183	19.9412	19.7614	20.142	20.1522	20.2018	20.0591
P40227	T-complex protein 1 subunit zeta	CCT6A	0.250963	3.12653	-				21.8239	21.7646	21.7994	21.9172	22.0106	22.1043	22.0847	22.1093
Q9Y679	Lipid droplet-regulating VLDL assembly factor AUP1	AUP1	-0.120777	3.12558	-				19.7297	19.7786	19.6879	19.7368	19.624	19.6076	19.6163	19.6019
P33992	DNA replication licensing factor MCM5	MCM5	0.354298	3.12453	-				20.8148	20.8068	20.8368	20.9197	21.2551	21.3101	21.1003	21.1297
O43159	Ribosomal RNA-processing protein 8	RRP8	-0.15576	3.12299	-				19.6523	19.676	19.6951	19.7085	19.4797	19.5059	19.5461	19.5773
Q9Y3A5	Ribosome maturation protein SBDS	SBDS	0.212115	3.1226	-				19.495	19.5056	19.526	19.5544	19.7062	19.8243	19.712	19.6871
Q9NX47	E3 ubiquitin-protein ligase MARCHF5	MARCHF5	-0.249556	3.12239	+	MOM	Autophagy;Mitochondrial dynamics and surveillance;Mitophagy		18.3064	18.3725	18.4462	18.3051	18.1526	18.0522	18.1016	18.1255
P43121	Cell surface glycoprotein MUC18	MCAM	-0.157975	3.12088	-				22.1121	22.1237	22.0734	22.1064	21.8987	21.9164	21.9761	21.9926
Q9UQ80	Proliferation-associated protein 2G4	PA2G4	0.225567	3.12034	-				21.6044	21.533	21.5095	21.5699	21.7547	21.8674	21.7483	21.7487
Q8N999	Uncharacterized protein C12orf29	C12orf29	0.19904	3.11804	-				15.0442	15.1546	15.0991	15.1819	15.3226	15.2944	15.3331	15.3259
Q96ME7	Zinc finger protein 512	ZNF512	-0.0891194	3.11671	-				18.504	18.5314	18.5431	18.4971	18.4532	18.4092	18.4305	18.4263
Q06323	Proteasome activator complex subunit 1	PSME1	0.213432	3.11554	-				20.0111	19.9479	19.909	19.8605	20.1372	20.1802	20.1238	20.1411
Q8IZL8	Proline-, glutamic acid- and leucine-rich protein 1	PELP1	-0.211665	3.11405	-				19.7164	19.7523	19.769	19.7033	19.5218	19.4395	19.5577	19.5752
O15431	High affinity copper uptake protein 1	SLC31A1	-0.806785	3.11391	-				17.7336	17.776	17.8356	17.4369	17.1352	16.7881	16.9235	16.7082
O15514	DNA-directed RNA polymerase II subunit RPB4	POLR2D	-0.15162	3.11337	-				18.8598	18.9047	18.8589	18.8606	18.7	18.7707	18.6718	18.735
Q14197	Peptidyl-tRNA hydrolase ICT1, mitochondrial	MRPL58	-0.277149	3.11298	+	Matrix	LSU;Mitochondrial central dogma;Mitochondrial ribosome;Translation;Translation factors		20.6775	20.6925	20.6298	20.6264	20.3697	20.2687	20.4562	20.423
O95139	NADH dehydrogenase [ubiquinone] 1 beta subcomplex subunit 6	NDUFB6	-0.204171	3.11157	+	MIM	CI subunits;Complex I;OXPHOS;OXPHOS subunits		18.7165	18.703	18.6899	18.7567	18.4984	18.4636	18.5972	18.4902
Q7L592	Protein arginine methyltransferase NDUFAF7, mitochondrial	NDUFAF7	-0.142976	3.11005	+	MIM	CI assembly factors;Complex I;OXPHOS;OXPHOS assembly factors		18.6894	18.6933	18.7545	18.6875	18.582	18.5152	18.5724	18.5833
P49790	Nuclear pore complex protein Nup153	NUP153	-0.171929	3.10976	-				20.5608	20.5475	20.5988	20.5387	20.3598	20.3376	20.435	20.4257
P05165	Propionyl-CoA carboxylase alpha chain, mitochondrial	PCCA	-0.23486	3.10974	+	Matrix	Biotin utilizing proteins;Carbohydrate metabolism;Fatty acid oxidation;Lipid metabolism;Metabolism;Propanoate metabolism;Vitamin metabolism		17.8927	17.8602	17.926	17.7784	17.6632	17.5717	17.6504	17.6326
Q01085	Nucleolysin TIAR	TIAL1	0.200341	3.10926	-				18.6063	18.6123	18.5702	18.6561	18.7771	18.8414	18.7568	18.871
O94875	Sorbin and SH3 domain-containing protein 2	SORBS2	0.132605	3.10853	-				20.2488	20.2591	20.2547	20.2856	20.4266	20.4245	20.3838	20.3438
Q9UL40	Zinc finger protein 346	ZNF346	-0.17649	3.10799	-				17.9357	17.8453	17.8846	17.8124	17.6653	17.7028	17.709	17.6948
P43034	Platelet-activating factor acetylhydrolase IB subunit beta	PAFAH1B1	0.213739	3.10779	-				18.6982	18.691	18.7713	18.7697	18.9422	18.8743	18.9753	18.9934
P40938	Replication factor C subunit 3	RFC3	0.343295	3.10481	-				17.4011	17.5135	17.4783	17.5863	17.8976	17.8984	17.7323	17.8239
P07741	Adenine phosphoribosyltransferase	APRT	0.133071	3.10432	-				20.4701	20.4849	20.5407	20.5516	20.653	20.6415	20.6268	20.6583
Q8NDI1	EH domain-binding protein 1	EHBP1	0.188748	3.10128	-				16.2415	16.2529	16.3156	16.3508	16.4332	16.4905	16.4884	16.5038
Q9HC07	Transmembrane protein 165	TMEM165	-0.430563	3.09947	-				19.7344	19.7021	19.8031	19.7413	19.3283	19.1579	19.4787	19.2937
P26583	High mobility group protein B2	HMGB2	0.204669	3.09763	-				18.3077	18.3735	18.2208	18.3288	18.5117	18.5255	18.5206	18.4915
Q86V81	THO complex subunit 4	ALYREF	-0.147899	3.09415	-				22.0808	21.9965	22.0494	22.0758	21.8642	21.9304	21.904	21.9122
Q13885	Tubulin beta-2A chain	TUBB2A	0.163266	3.09389	-				23.8316	23.7751	23.7945	23.8069	23.8956	23.9837	23.984	23.9979
Q96A49	Synapse-associated protein 1	SYAP1	0.167178	3.09098	-				18.0857	18.0919	18.0433	18.1	18.1866	18.2378	18.2989	18.2663
Q9BVQ7	Spermatogenesis-associated protein 5-like protein 1	SPATA5L1	0.149623	3.08881	-				17.333	17.2909	17.3452	17.337	17.4977	17.5241	17.4364	17.4464
Q13596	Sorting nexin-1	SNX1	0.12419	3.08826	-				19.8577	19.8572	19.7909	19.8176	19.9273	19.9747	19.9741	19.944
Q8WUD6	Cholinephosphotransferase 1	CHPT1	-0.297375	3.08782	+	MIM	Lipid metabolism;Metabolism;Phospholipid metabolism		17.8659	17.8597	17.8083	17.8199	17.6025	17.6108	17.5386	17.4124
O75153	Clustered mitochondria protein homolog	CLUH	0.163243	3.0866	-				18.1488	18.145	18.1656	18.1618	18.347	18.3743	18.2936	18.2593
Q969V3	Nicalin	NCLN	-0.166639	3.08652	-				19.8848	19.9093	19.9298	19.948	19.7628	19.6892	19.8013	19.7519
Q15366	Poly(rC)-binding protein 2	PCBP2	0.239919	3.08489	-				23.6222	23.6182	23.6192	23.761	23.8911	23.9014	23.9329	23.8548
Q9BTC8	Metastasis-associated protein MTA3	MTA3	0.201895	3.0841	-				19.7295	19.8011	19.8519	19.849	20.0302	19.9651	20.01	20.0337
P33176	Kinesin-1 heavy chain	KIF5B	0.116931	3.08385	mito-interacting				20.4948	20.4739	20.4496	20.4741	20.5444	20.5872	20.6149	20.6136
Q9BXP5	Serrate RNA effector molecule homolog	SRRT	0.0922456	3.08373	-				21.2398	21.2065	21.2168	21.1887	21.2833	21.3181	21.292	21.3274
Q5T3F8	CSC1-like protein 2	TMEM63B	-0.340182	3.08344	-				16.0277	15.9085	15.8759	15.8931	15.5162	15.708	15.5376	15.5827
Q9H8G2	Caspase activity and apoptosis inhibitor 1	CAAP1	-0.178158	3.08303	-				17.3091	17.3287	17.363	17.3206	17.202	17.085	17.1855	17.1363
Q5T447	E3 ubiquitin-protein ligase HECTD3	HECTD3	0.187631	3.08282	-				16.6762	16.601	16.6773	16.6831	16.9078	16.8563	16.8233	16.8007
P48637	Glutathione synthetase	GSS	0.16726	3.08228	-				19.8615	19.8904	19.8567	19.8645	19.9667	20.0423	20.04	20.093
O76094	Signal recognition particle subunit SRP72	SRP72	0.206988	3.08177	-				19.2568	19.1253	19.2285	19.1534	19.4208	19.4166	19.3654	19.3892
O60476	Mannosyl-oligosaccharide 1,2-alpha-mannosidase IB	MAN1A2	-0.256598	3.08152	-				16.6553	16.7812	16.8007	16.7702	16.56	16.5106	16.4646	16.4458
Q96PC5	Melanoma inhibitory activity protein 2	MIA2	-0.159303	3.08098	-			Endoplasmic reticulum	18.3517	18.3556	18.3542	18.2893	18.1886	18.1251	18.222	18.1779
Q38SD2	Leucine-rich repeat serine/threonine-protein kinase 1	LRRK1	0.368484	3.07791	-				19.1763	19.1891	19.1066	19.2209	19.5666	19.3859	19.642	19.5723
Q9Y282	Endoplasmic reticulum-Golgi intermediate compartment protein 3	ERGIC3	-0.301887	3.07781	-				19.4891	19.5685	19.5991	19.549	19.274	19.1289	19.3332	19.262
Q9Y6X9	ATPase MORC2	MORC2	0.28973	3.07734	-				17.97	17.9107	17.8845	18.0016	18.268	18.3202	18.1486	18.1888
Q16881	Thioredoxin reductase 1, cytoplasmic	TXNRD1	0.157229	3.07719	+	unknown	Detoxification;Metabolism;ROS and glutathione metabolism;Selenoproteins		20.5575	20.5428	20.5537	20.5438	20.6492	20.6932	20.7709	20.7134
Q9ULL5	Proline-rich protein 12	PRR12	-0.150788	3.07706	-				16.7851	16.85	16.8669	16.822	16.6869	16.6349	16.6835	16.7155
Q9H9A6	Leucine-rich repeat-containing protein 40	LRRC40	0.1817	3.07634	-				18.6431	18.5691	18.6124	18.5828	18.8333	18.8179	18.74	18.743
P55082	Microfibril-associated glycoprotein 3	MFAP3	-0.494371	3.07494	-				16.7588	16.4751	16.7729	16.5266	16.1319	16.084	16.1511	16.1888
P22314	Ubiquitin-like modifier-activating enzyme 1	UBA1	0.157993	3.07145	-				22.4791	22.4441	22.4091	22.4742	22.5819	22.6683	22.5866	22.6019
Q9BQ67	Glutamate-rich WD repeat-containing protein 1	GRWD1	0.217299	3.07077	-				20.7203	20.7432	20.7801	20.756	20.8987	20.9223	21.0264	21.0212
Q99741	Cell division control protein 6 homolog	CDC6	0.399445	3.06965	-				14.857	14.9751	14.9888	15.0158	15.4993	15.3229	15.2376	15.3747
O94766	Galactosylgalactosylxylosylprotein 3-beta-glucuronosyltransferase 3	B3GAT3	-0.180038	3.06884	-				18.8949	18.9353	18.9113	18.9723	18.6974	18.7762	18.7196	18.8005
Q9H089	Large subunit GTPase 1 homolog	LSG1	0.149189	3.06647	-				19.1705	19.2229	19.2149	19.1518	19.3867	19.3126	19.3151	19.3425
P29992	Guanine nucleotide-binding protein subunit alpha-11	GNA11	-0.241727	3.06578	-				20.3454	20.3481	20.4329	20.3159	20.1718	20.0592	20.1704	20.0741
P78417	Glutathione S-transferase omega-1	GSTO1	0.225793	3.06538	mito-interacting				20.9209	20.9045	21.0061	20.9756	21.1839	21.0969	21.2034	21.2261
P26639	Threonine--tRNA ligase 1, cytoplasmic	TARS1	0.14859	3.06475	-				22.5486	22.5507	22.5656	22.5261	22.7441	22.6878	22.7164	22.6371
Q9Y6R0	Numb-like protein	NUMBL	0.0993929	3.06435	-				18.7892	18.778	18.7447	18.7387	18.8815	18.8607	18.8728	18.8333
Q96PU8	Protein quaking	QKI	0.317414	3.06434	-				18.2551	18.4021	18.2081	18.3818	18.636	18.6499	18.5691	18.6618
Q8WTV0	Scavenger receptor class B member 1	SCARB1	-0.247748	3.06331	-				20.7944	20.8736	20.8893	20.8122	20.6259	20.5013	20.6541	20.5972
Q68DK7	Male-specific lethal 1 homolog	MSL1	0.1395	3.06221	-				16.8803	16.9076	16.9097	16.8961	17.0705	17.0205	16.9845	17.0762
Q9UIS9	Methyl-CpG-binding domain protein 1	MBD1	-0.222624	3.0611	-				17.7165	17.8262	17.7614	17.7717	17.5318	17.5901	17.4716	17.5919
P45974	Ubiquitin carboxyl-terminal hydrolase 5	USP5	0.142161	3.06097	-				21.0959	21.0285	21.042	21.0679	21.1478	21.2201	21.211	21.224
Q9H857	5'-nucleotidase domain-containing protein 2	NT5DC2	-0.276955	3.05894	+	Matrix	Metabolism;Nucleotide metabolism;Nucleotide synthesis and processing		18.346	18.4041	18.4769	18.3934	18.2326	18.0714	18.121	18.0874
Q96ER9	Mitochondrial potassium channel	CCDC51	-0.14708	3.05712	+	MIM	Small molecule transport		19.2998	19.3522	19.3543	19.3778	19.1576	19.1919	19.2427	19.2036
Q9UL26	Ras-related protein Rab-22A	RAB22A	-0.205945	3.0568	-				20.5557	20.6118	20.6903	20.6571	20.3949	20.3921	20.4512	20.4528
Q9Y3D2	Methionine-R-sulfoxide reductase B2, mitochondrial	MSRB2	-0.165173	3.05599	+	Matrix	Detoxification;Metabolism;ROS and glutathione metabolism;Sulfur metabolism		17.8534	17.8609	17.8062	17.8628	17.6797	17.6159	17.7016	17.7253
P08962	CD63 antigen	CD63	-0.586632	3.05421	-				19.4323	19.4225	19.6148	19.3109	18.9732	18.651	18.9429	18.8667
Q969M3	Protein YIPF5	YIPF5	-0.251977	3.05144	-			Endoplasmic reticulum, Golgi apparatus, Vesicles	20.6193	20.6982	20.7282	20.6199	20.4937	20.4109	20.4092	20.3439
P12004	Proliferating cell nuclear antigen	PCNA	0.158304	3.05042	-				21.8799	21.8117	21.7904	21.8527	22.0094	22.0278	21.9544	21.9763
Q9BV57	1,2-dihydroxy-3-keto-5-methylthiopentene dioxygenase	ADI1	0.178255	3.04868	-				17.7517	17.7767	17.8113	17.6901	17.9715	17.9415	17.9033	17.9265
Q9NYU2	UDP-glucose:glycoprotein glucosyltransferase 1	UGGT1	-0.123398	3.04809	-				20.1502	20.1829	20.2106	20.2204	20.0601	20.0871	20.0886	20.0347
P36404	ADP-ribosylation factor-like protein 2	ARL2	0.182614	3.04181	+	IMS	Fusion;Mitochondrial dynamics and surveillance		17.9944	18.0428	18.0437	18.1068	18.2822	18.1902	18.229	18.2167
Q96S52	GPI transamidase component PIG-S	PIGS	-0.422722	3.04173	-				19.1303	19.076	19.2127	19.0881	18.7271	18.5322	18.8316	18.7252
Q8IYD1	Eukaryotic peptide chain release factor GTP-binding subunit ERF3B	GSPT2	0.211257	3.04081	-				18.5558	18.4918	18.5033	18.5599	18.7449	18.663	18.81	18.7379
O14972	Vacuolar protein sorting-associated protein 26C	VPS26C	0.470116	3.04064	-				16.5979	16.578	16.7187	16.7478	17.2916	17.0182	17.1796	17.0336
Q9P0S9	Transmembrane protein 14C	TMEM14C	-0.617377	3.04042	+	MIM	0		16.5193	16.8352	16.701	16.4589	15.9041	15.9359	16.133	16.0719
Q8NDD1	Uncharacterized protein C1orf131	C1orf131	-0.148446	3.03875	-				17.4067	17.3636	17.423	17.4419	17.2804	17.2126	17.294	17.2544
P11171	Protein 4.1	EPB41	-0.210467	3.03853	-				22.7014	22.6446	22.7087	22.5785	22.4922	22.4448	22.4086	22.4456
P05455	Lupus La protein	SSB	0.119495	3.03475	-				21.2684	21.2451	21.2205	21.1946	21.332	21.3858	21.3451	21.3438
P51665	26S proteasome non-ATPase regulatory subunit 7	PSMD7	0.183047	3.03442	-				20.3334	20.291	20.2418	20.2651	20.4169	20.4403	20.4868	20.5195
P54577	Tyrosine--tRNA ligase, cytoplasmic	YARS1	0.158575	3.03398	-				20.3854	20.4095	20.3316	20.3702	20.5394	20.5882	20.5036	20.4999
Q15019	Septin-2	SEPTIN2	0.248354	3.03328	-				20.5469	20.5045	20.4558	20.5444	20.7195	20.8472	20.6909	20.7874
P36954	DNA-directed RNA polymerase II subunit RPB9	POLR2I	-0.157521	3.03321	-				18.514	18.479	18.4656	18.4627	18.354	18.268	18.3012	18.3679
P78371	T-complex protein 1 subunit beta	CCT2	0.248512	3.03318	-				22.5146	22.4261	22.4268	22.54	22.6423	22.7642	22.7338	22.7613
P41250	Glycine--tRNA ligase	GARS1	0.270008	3.03214	+	Matrix	Mitochondrial central dogma;mt-tRNA synthetases;Translation		20.1384	20.1411	20.163	20.2393	20.3798	20.3782	20.4692	20.5347
Q8NB90	ATPase family protein 2 homolog	SPATA5	0.137254	3.03043	-				18.1549	18.2086	18.2081	18.1814	18.3541	18.2707	18.3444	18.3328
O95239	Chromosome-associated kinesin KIF4A	KIF4A	0.152335	3.03033	-				19.1861	19.1254	19.163	19.115	19.3038	19.3521	19.2712	19.2716
Q9NQS7	Inner centromere protein	INCENP	-0.176242	3.02868	-				20.0913	20.1083	20.1317	20.1186	19.8729	19.9056	19.9813	19.985
Q8TDD1	ATP-dependent RNA helicase DDX54	DDX54	-0.151515	3.02749	-				19.1092	19.1309	19.1253	19.1689	18.9954	19.0375	18.9432	18.9522
P62249	40S ribosomal protein S16	RPS16	0.361282	3.02599	-			Endoplasmic reticulum, Cytosol	22.72	22.6662	22.7121	22.8187	23.1058	23.2252	22.9915	23.0397
Q9NXH9	tRNA (guanine(26)-N(2))-dimethyltransferase	TRMT1	0.151558	3.02585	+	Matrix	Mitochondrial central dogma;mtRNA metabolism;mt-tRNA modifications		19.1657	19.1393	19.0907	19.1183	19.2746	19.3303	19.2352	19.2802
Q9P016	Thymocyte nuclear protein 1	THYN1	0.187064	3.02491	-				17.6973	17.637	17.5961	17.6718	17.8959	17.7955	17.8452	17.814
P16455	Methylated-DNA--protein-cysteine methyltransferase	MGMT	0.206117	3.02176	-				16.6721	16.5877	16.5693	16.5575	16.7668	16.8326	16.8496	16.7621
Q6NYC1	Bifunctional arginine demethylase and lysyl-hydroxylase JMJD6	JMJD6	0.208274	3.02083	-				19.0504	19.1156	19.0749	19.1372	19.264	19.3063	19.2586	19.3823
P34932	Heat shock 70 kDa protein 4	HSPA4	0.154279	3.02079	-				21.9192	21.8622	21.8772	21.8463	21.982	22.055	22.0132	22.0718
P54289	Voltage-dependent calcium channel subunit alpha-2/delta-1	CACNA2D1	-0.200774	3.01981	-				20.306	20.3836	20.3882	20.3494	20.094	20.1289	20.1848	20.2164
Q9BQD7	Adenine nucleotide translocase lysine N-methyltransferase	ANTKMT	-0.204564	3.01946	+	MIM	Metabolism;Nucleotide metabolism		15.7142	15.7709	15.8123	15.7094	15.5248	15.5386	15.6156	15.5095
Q8WX93	Palladin	PALLD	0.219347	3.01944	-				19.9526	20.0065	19.9053	20.0177	20.1208	20.2445	20.1927	20.2014
Q13488	V-type proton ATPase 116 kDa subunit a3	TCIRG1	-0.20075	3.01675	-				18.0092	18.0286	18.1205	18.1028	17.8716	17.8091	17.898	17.8793
Q9NZ53	Podocalyxin-like protein 2	PODXL2	-0.447726	3.01446	-				17.5774	17.5566	17.5135	17.368	17.1402	16.8969	17.1432	17.0443
Q00765	Receptor expression-enhancing protein 5	REEP5	-0.261568	3.01436	-			Endoplasmic reticulum	19.2154	19.2276	19.2537	19.1138	19.0059	18.9098	18.9782	18.8704
Q03188	Centromere protein C	CENPC	-0.172631	3.01356	-				16.9167	16.9007	16.8332	16.8617	16.6834	16.7204	16.6594	16.7586
Q6V1X1	Dipeptidyl peptidase 8	DPP8	0.343045	3.0126	-				14.5618	14.5261	14.5404	14.7517	14.9096	14.9765	14.9756	14.8906
Q5JTH9	RRP12-like protein	RRP12	-0.21876	3.00732	-				20.0367	20.1225	20.0617	20.0812	19.9388	19.8666	19.7875	19.8342
Q68DH5	G-protein coupled receptor-associated protein LMBRD2	LMBRD2	-0.195894	3.00729	-				16.6497	16.7208	16.7747	16.649	16.5249	16.4837	16.5221	16.4799
Q6PIU2	Neutral cholesterol ester hydrolase 1	NCEH1	-0.194737	3.0057	-			Endoplasmic reticulum	20.7828	20.837	20.8835	20.8529	20.6208	20.5865	20.6952	20.6747
Q8IUD2	ELKS/Rab6-interacting/CAST family member 1	ERC1	0.11805	3.00488	-				18.7181	18.7404	18.7139	18.6542	18.8431	18.8197	18.809	18.827
P62487	DNA-directed RNA polymerase II subunit RPB7	POLR2G	-0.235135	3.00451	-				17.9383	17.8666	17.9353	17.8306	17.6986	17.5771	17.7022	17.6523
Q8IUX1	Complex I assembly factor TMEM126B, mitochondrial	TMEM126B	-0.27852	3.00369	+	MIM	CI assembly factors;Complex I;OXPHOS;OXPHOS assembly factors		18.7409	18.8548	18.8181	18.7492	NaN	18.4554	18.5324	18.5488
O00232	26S proteasome non-ATPase regulatory subunit 12	PSMD12	0.208097	3.00297	-				18.9323	18.8886	18.9802	18.8895	19.1998	19.0688	19.115	19.1393
Q9HCN8	Stromal cell-derived factor 2-like protein 1	SDF2L1	-0.221976	3.00089	-				19.1895	19.2386	19.2475	19.1486	18.9776	18.9048	19.039	19.0149
Q6NUQ4	Transmembrane protein 214	TMEM214	-0.257133	2.99923	-			Endoplasmic reticulum, Golgi apparatus, Cytosol	19.82	19.8147	19.8281	19.8954	19.6541	19.4812	19.5632	19.6311
P32969	60S ribosomal protein L9	RPL9	0.43434	2.9984	-			Endoplasmic reticulum, Cytosol	22.1564	22.1538	22.1913	22.3279	22.5809	22.8103	22.5345	22.6411
Q15742	NGFI-A-binding protein 2	NAB2	0.478997	2.99569	-				15.0062	15.2334	14.8853	15.1217	15.5375	15.47	15.6151	15.54
Q9NR45	Sialic acid synthase	NANS	0.056004	2.99367	-				19.618	19.5966	19.5753	19.5928	19.6517	19.6434	19.6603	19.6512
Q96RT1	Erbin	ERBIN	-0.188577	2.99352	-				18.7697	18.7508	18.7761	18.6748	18.513	18.5302	18.5629	18.611
Q9NQ88	Fructose-2,6-bisphosphatase TIGAR	TIGAR	0.118779	2.99268	mito-interacting				18.0173	18.0758	18.0774	18.0174	18.1467	18.1511	18.1911	18.1742
Q16555	Dihydropyrimidinase-related protein 2	DPYSL2	0.21752	2.99233	-				19.9539	19.8473	19.8836	19.9177	20.0655	20.1916	20.0808	20.1346
O15084	Serine/threonine-protein phosphatase 6 regulatory ankyrin repeat subunit A	ANKRD28	0.230604	2.9919	-				16.7087	16.6074	16.7524	16.7567	16.9513	16.8906	16.9729	16.9327
Q8IV48	3'-5' exoribonuclease 1	ERI1	0.244698	2.99179	-				17.684	17.7394	17.6321	17.6216	18.0054	17.87	17.8995	17.8809
P56545	C-terminal-binding protein 2	CTBP2	0.30963	2.99117	-				18.7346	18.7317	18.9026	18.7588	19.1646	19.0866	19.0069	19.108
Q5TGY3	AT-hook DNA-binding motif-containing protein 1	AHDC1	-0.246322	2.99077	-				16.859	16.8232	16.7935	16.762	16.666	16.5041	16.5571	16.5254
Q9BUT1	3-hydroxybutyrate dehydrogenase type 2	BDH2	0.264859	2.99009	-				16.2744	16.4229	16.4243	16.3774	16.6784	16.6852	16.5664	16.6285
P55036	26S proteasome non-ATPase regulatory subunit 4	PSMD4	0.169358	2.98951	-				19.1442	19.118	19.0328	19.1236	19.2471	19.3152	19.2654	19.2684
Q14331	Protein FRG1	FRG1	0.184604	2.988	-				19.2617	19.2208	19.2073	19.2276	19.3803	19.4785	19.3524	19.4446
P84103	Serine/arginine-rich splicing factor 3	SRSF3	-0.0948625	2.98756	-				24.2488	24.2956	24.2936	24.2512	24.1675	24.1695	24.1668	24.2058
Q8IVT5	Kinase suppressor of Ras 1	KSR1	0.35988	2.98098	-				16.7135	16.7686	16.6762	16.7886	17.1265	17.2395	16.9968	17.0236
P98194	Calcium-transporting ATPase type 2C member 1	ATP2C1	-0.10213	2.97968	-				18.8842	18.9478	18.9223	18.9346	18.827	18.845	18.8134	18.7951
O60610	Protein diaphanous homolog 1	DIAPH1	0.085618	2.97884	-				19.7874	19.7896	19.7911	19.7469	19.8596	19.8415	19.8672	19.8891
Q9H0J9	Protein mono-ADP-ribosyltransferase PARP12	PARP12	0.29807	2.97844	-				17.6321	17.7671	17.705	17.8067	18.1236	18.0089	17.9883	17.9824
P18858	DNA ligase 1	LIG1	0.162579	2.97829	-				18.1561	18.1074	18.112	18.167	18.3232	18.349	18.2485	18.2722
Q9NXH8	Torsin-4A	TOR4A	-0.0604706	2.97773	-				17.617	17.6025	17.6206	17.6007	17.5756	17.5392	17.5475	17.5365
Q03701	CCAAT/enhancer-binding protein zeta	CEBPZ	-0.182756	2.97765	-				19.3762	19.4	19.4315	19.3748	19.2823	19.1629	19.2339	19.1724
Q9Y266	Nuclear migration protein nudC	NUDC	0.123563	2.97662	-				20.7409	20.6701	20.6762	20.6776	20.7774	20.8201	20.8299	20.8316
P31939	Bifunctional purine biosynthesis protein ATIC	ATIC	0.197174	2.97658	mito-interacting				21.1595	21.1291	21.128	21.2215	21.3033	21.4095	21.3253	21.3887
P06746	DNA polymerase beta	POLB	0.248543	2.97503	+	Matrix	Mitochondrial central dogma;mtDNA maintenance;mtDNA repair		15.9073	15.832	15.8252	15.7187	16.0791	16.0234	16.1018	16.0732
Q96AA3	Protein RFT1 homolog	RFT1	-0.527452	2.97431	-				17.4393	17.3243	17.5766	17.3547	17.0057	16.7034	16.9892	16.8867
Q9UBQ0	Vacuolar protein sorting-associated protein 29	VPS29	0.131302	2.97289	-				17.9573	18.0021	17.9638	17.9586	18.1469	18.0572	18.1186	18.0844
Q9BYJ9	YTH domain-containing family protein 1	YTHDF1	0.27528	2.97214	-				16.1009	15.9562	15.9781	15.8889	16.295	16.2548	16.2208	16.2545
Q8N5K1	CDGSH iron-sulfur domain-containing protein 2	CISD2	-0.562331	2.96987	mito-interacting			Endoplasmic reticulum	20.3134	20.1968	20.3072	20.2545	19.7673	19.4325	19.8192	19.8035
Q9Y6M7	Sodium bicarbonate cotransporter 3	SLC4A7	-0.173849	2.96897	-				17.5402	17.4624	17.5026	17.42	17.2701	17.3001	17.3305	17.3293
Q9BVS4	Serine/threonine-protein kinase RIO2	RIOK2	0.198983	2.96772	-				17.2348	17.3721	17.3016	17.2968	17.557	17.4837	17.4832	17.4773
Q9UHR6	Zinc finger HIT domain-containing protein 2	ZNHIT2	0.223972	2.96707	-				16.8485	16.9562	16.8335	16.9374	17.1056	17.171	17.1303	17.0645
P30043	Flavin reductase (NADPH)	BLVRB	0.103026	2.96631	-				18.9767	18.9929	18.9439	18.9865	19.0746	19.1155	19.0727	19.0493
Q96DC8	Enoyl-CoA hydratase domain-containing protein 3, mitochondrial	ECHDC3	-0.155265	2.96574	+	Matrix	0		16.4656	16.4289	16.4337	16.4943	16.2657	16.2804	16.3631	16.2922
P48960	Adhesion G protein-coupled receptor E5	ADGRE5	-0.124139	2.96574	-				21.5604	21.5606	21.5454	21.6024	21.4029	21.4268	21.4781	21.4645
Q14966	Zinc finger protein 638	ZNF638	-0.0698872	2.96485	-				20.7703	20.8038	20.7839	20.8083	20.7426	20.7067	20.7251	20.7124
Q8WUM4	Programmed cell death 6-interacting protein	PDCD6IP	0.0871196	2.96439	-				21.2021	21.1405	21.1698	21.1683	21.2494	21.2438	21.2797	21.2562
Q14257	Reticulocalbin-2	RCN2	-0.134414	2.96426	-			Endoplasmic reticulum	20.9493	20.9616	20.9559	20.8881	20.7889	20.7701	20.8385	20.8197
O95757	Heat shock 70 kDa protein 4L	HSPA4L	0.177183	2.96149	-				21.9969	21.9849	21.97	21.9691	22.1553	22.2365	22.0942	22.1437
O94992	Protein HEXIM1	HEXIM1	0.167965	2.95883	-				18.464	18.4389	18.442	18.4187	18.5532	18.6437	18.5728	18.6658
Q53GQ0	Very-long-chain 3-oxoacyl-CoA reductase	HSD17B12	-0.234403	2.95855	-				19.5188	19.5646	19.5952	19.602	19.4227	19.2587	19.3574	19.3043
P62304	Small nuclear ribonucleoprotein E	SNRPE	0.397194	2.95418	-				21.068	21.2873	21.2723	21.3292	21.5418	21.6496	21.6438	21.7105
O75164	Lysine-specific demethylase 4A	KDM4A	0.393282	2.95391	-				15.6115	15.7071	15.7674	15.7221	15.9551	16.2393	16.0695	16.1172
Q14651	Plastin-1	PLS1	0.0650592	2.95287	-				19.7016	19.6943	19.6852	19.7007	19.7314	19.7809	19.762	19.7678
O94927	HAUS augmin-like complex subunit 5	HAUS5	0.287553	2.95207	-				15.9396	16.108	16.0313	16.0804	16.391	16.3244	16.3555	16.2386
Q13438	Protein OS-9	OS9	-0.108274	2.95117	-			Endoplasmic reticulum	17.8182	17.8181	17.7987	17.8262	17.6931	17.6828	17.6927	17.7594
Q96AY3	Peptidyl-prolyl cis-trans isomerase FKBP10	FKBP10	-0.126131	2.95095	+	IMS	Protein import, sorting and homeostasis;Chaperones;Protein homeostasis		21.9393	21.9581	21.947	22.0091	21.7965	21.8679	21.8433	21.8413
Q8IZ73	RNA pseudouridylate synthase domain-containing protein 2	RPUSD2	0.189472	2.9504	-				16.2631	16.2409	16.1873	16.2632	16.4784	16.4272	16.4539	16.353
P49959	Double-strand break repair protein MRE11	MRE11	0.105865	2.94897	-				20.2348	20.194	20.2276	20.1776	20.2909	20.3049	20.3142	20.3475
O75475	PC4 and SFRS1-interacting protein	PSIP1	-0.101776	2.94868	-				20.9738	21.0113	21.0429	20.9834	20.8958	20.9014	20.8844	20.9226
Q9NXS2	Glutaminyl-peptide cyclotransferase-like protein	QPCTL	-0.265031	2.94841	-				18.409	18.4347	18.2775	18.3587	18.0707	18.0402	18.1447	18.1642
Q8TB61	Adenosine 3'-phospho 5'-phosphosulfate transporter 1	SLC35B2	-0.209659	2.943	-				19.2543	19.2862	19.2679	19.2735	19.1496	19.0013	19.0864	19.006
Q9NYP7	Elongation of very long chain fatty acids protein 5	ELOVL5	-0.467532	2.94132	-			Endoplasmic reticulum	18.7526	18.5963	18.8358	18.826	18.2127	18.2143	18.4581	18.2555
Q96HC4	PDZ and LIM domain protein 5	PDLIM5	0.104703	2.94131	-				19.5029	19.486	19.4576	19.4448	19.5494	19.5779	19.6091	19.5737
O75792	Ribonuclease H2 subunit A	RNASEH2A	0.170437	2.93845	-				18.6922	18.6827	18.5988	18.6211	18.8197	18.8631	18.8206	18.7731
[truncated: 6,355 more rows]

## Sheet: Global_1625 vs 1625-CYB5A
PG.UniProtIds	PG.ProteinDescriptions	PG.Genes	Log2 Difference	-Log p-value	MitoCarta3.0_List	MitoCarta3.0_SubMitoLocalization	MitoCarta3.0_MitoPathways	HPA_Subcellular main location	PG.Quantity_Lpg1625_1	PG.Quantity_Lpg1625_2	PG.Quantity_Lpg1625_3	PG.Quantity_Lpg1625_4	PG.Quantity_CYB5A_1	PG.Quantity_CYB5A_2	PG.Quantity_CYB5A_3	PG.Quantity_CYB5A_4
[truncated: 7,209 more rows]

[truncated: 3 more sheets: Phos_1625 vs EV, Phos_1625-CYB5A vs EV, Phos_1625 vs 1625-CYB5A]
