# Supplementary material for: Legionella effector LpPIP recruits protein phosphatase 1 to the mitochondria to induce dephosphorylation of outer membrane proteins
Source: PLoS Biol. 2025 Jul 23;23(7):e3003261. doi: 10.1371/journal.pbio.3003261 (PMC12313075; doi:10.1371/journal.pbio.3003261)
Supplement: S1 Data — (XLSX) [file pbio.3003261.s014.xlsx]

## Sheet: Fig 2E
Fig 2E: Fluorescence signal profiles of FLAG and PPP1CB in transfected HeLa cells.
FLAGLpPIP			FLAGRVxFdead
Distance (microns)	FLAG	PPP1CB	Distance (microns)	FLAG	PPP1CB
0	2	13	0	2.0646	39.9123
0.0722	2	29.289	0.0722	2.1188	34.2365
0.1443	3.242	41.32	0.1443	2.3591	43.0545
0.2165	2.153	46.411	0.2165	2.1961	43.1789
0.2886	9.472	60.953	0.2886	2	43.6968
0.3608	5.548	62.069	0.3608	2	39.5024
0.4329	4.93	52.895	0.4329	2.3235	44.9947
0.5051	3.887	27.481	0.5051	2.0986	47.6716
0.5772	8.295	36.168	0.5772	2.9126	42.7563
0.6494	12.024	41.763	0.6494	2.0432	38.3671
0.7215	21.168	38.686	0.7215	2	49.328
0.7937	8.387	67.28	0.7937	2	32.1885
0.8658	12.433	72.933	0.8658	3.3023	31.9639
0.938	16.92	57.216	0.938	2.1975	41.3609
1.0101	18.696	55.125	1.0101	2.0186	36.9288
1.0823	19.62	47.157	1.0823	2.2176	46.7715
1.1544	27.068	43.368	1.1544	2.0125	55.613
1.2266	31.868	40.541	1.2266	2	46.8462
1.2987	38.774	60.366	1.2987	2.2192	44.9084
1.3709	52.695	73.182	1.3709	2.1159	42.3223
1.443	49.344	75.408	1.443	2.0759	23.4605
1.5152	37.906	59.016	1.5152	3.5419	27.3256
1.5873	43.547	50.48	1.5873	3.7606	25.4978
1.6595	41.152	50.354	1.6595	3.9719	20.3982
1.7316	35.461	50.678	1.7316	4.1829	34.5645
1.8038	72.656	96.014	1.8038	9.6357	37.6045
1.8759	104.293	132.715	1.8759	8.3939	53.2523
1.9481	155.382	155.382	1.9481	11.816	45.9544
2.0202	157.409	143.661	2.0202	15.6596	35.8063
2.0924	162.427	158.259	2.0924	18.4575	30.8513
2.1645	154.612	137.008	2.1645	22.3524	26.6422
2.2367	106.794	144.71	2.2367	21.5747	35.9947
2.3088	84.088	88.962	2.3088	24.6028	47.4304
2.381	45.48	55.12	2.381	12.7874	56.4667
2.4531	28.318	41.969	2.4531	5.7759	46.5185
2.5253	14.003	58.884	2.5253	4.3361	32.1489
2.5974	10.155	53.587	2.5974	2.853	30.9131
2.6696	8.656	34.981	2.6696	4.0465	43.5303
2.7417	16.634	38.283	2.7417	3.0553	55.9471
2.8139	13.377	43.286	2.8139	2.2199	48.9479
2.886	16.413	56.132	2.886	3.5954	55.7496
2.9582	26.699	96.097	2.9582	3.0084	49.6335
3.0303	41.298	105.508	3.0303	3.4364	44.8131
3.1025	83.496	115.863	3.1025	3.4644	38.7387
3.1746	113.587	102.453	3.1746	2.8106	34.9371
3.2468	98.802	101.851	3.2468	2.8892	33.07
3.3189	131.744	79.115	3.3189	3.3166	39.9181
3.3911	117.792	48.72	3.3911	4.2026	36.5889
3.4632	90.142	41.2	3.4632	4.3469	37.3654
3.5354	51.313	46.938	3.5354	3.6834	36.3857
3.6075	14.854	45.788	3.6075	4.5932	35.7458
3.6797	15.244	72.469	3.6797	3.9976	33.7947
3.7518	21.718	72.194	3.7518	8.0385	26.9779
3.824	24.819	92.16	3.824	11.7642	34.257
3.8961	24.776	70.65	3.8961	11.8575	30.438
3.9683	22	57	3.9683	14.9197	37.1911
4.0404	30.31	81.96	4.0404	29.2351	36.3776
4.1126	64.213	67.034	4.1126	34.5552	32.2449
4.1847	96.045	80.898	4.1847	40.513	26.6182
4.2569	142.885	99.654	4.2569	39.1219	22.251
4.329	172	117.455	4.329	40.2844	16.717
4.4012	140.39	122.503	4.4012	39.3443	18.0673
4.4733	157.572	120.89	4.4733	42.1317	15.5943
4.5455	127.473	108.04	4.5455	53.9863	18.6534
4.6176	129.503	111.814	4.6176	56.1549	18.8395
4.6898	112.096	188.661	4.6898	41.1095	19.3346
4.7619	165.8	177.88	4.7619	32.0018	23.7311
4.8341	178.872	171.719	4.8341	17.864	23.8112
4.9062	138.047	133.553	4.9062	13.5001	18.0424
4.9784	114.049	117.901	4.9784	11.1778	26.0336
5.0505	104.824	86.353	5.0505	12.8637	41.8422
5.1227	96.013	63.844	5.1227	14.8984	32.3352
5.1948	78.859	70.077	5.1948	15.0164	31.7912
5.267	93.674	67.029	5.267	18.5195	30.65
5.3391	127.371	79.598	5.3391	26.4285	20.8165
5.4113	120.322	79.661	5.4113	35.5071	22.2526
5.4834	139.741	120.917	5.4834	41.9663	25.4708
5.5556	126.827	131.933	5.5556	30.0863	32.731
5.6277	137.849	122.453	5.6277	25.7279	34.3943
5.6999	129.918	143.305	5.6999	23.7462	31.036
5.772	132.992	131.865	5.772	15.0775	37.1464
5.8442	132.346	114.908	5.8442	7.9542	37.4441
5.9163	144.171	117.465	5.9163	6.4516	30.5262
5.9885	121.407	115.371	5.9885	5.1366	35.0581
6.0606	104.949	106.711	6.0606	9.2884	37.9446
6.1328	113.072	96.152	6.1328	8.729	37.0674
6.2049	104.807	94.625	6.2049	9.986	35.3
6.2771	101.355	91.416	6.2771	14.0921	31.754
6.3492	82.827	64.773	6.3492	18.6762	26.9873
6.4214	61.704	85.031	6.4214	14.3188	27.0173
6.4935	83.876	90.727	6.4935	14.0169	32.5557
6.5657	95.986	81.577	6.5657	20.0026	32.2256
6.6378	70.293	72.921	6.6378	24.4391	35.1574
6.71	54.607	57.017	6.71	13.5957	35.3946
6.7821	26.728	41.749	6.7821	15.5053	32.1194
6.8543	11.176	49.413	6.8543	20.8318	28.6336
6.9264	6.879	36.782	6.9264	17.8263	32.378
6.9986	15.373	23.971	6.9986	16.6048	32.1422
7.0707	51.964	60.06	7.0707	12.8167	30.3221
7.1429	67.72	69.92	7.1429	15.2947	21.4149
7.215	77.705	58.873	7.215	16.4198	19.4696
7.2872	89.066	60.839	7.2872	18.9033	25.2893
7.3593	88.069	102.438	7.3593	22.9812	28.293
7.4315	76.853	148.58	7.4315	26.1733	29.8968
7.5036	49.188	112.467	7.5036	25.8133	24.4017
7.5758	64.223	70.777	7.5758	28.7257	24.6531
7.6479	79.284	57.481	7.6479	30.4041	26.2891
7.7201	85.743	79.59	7.7201	36.7229	23.1295
7.7922	89.516	66.352	7.7922	36.7385	24.1662
7.8644	71.217	90.102	7.8644	40.0519	21.6542
7.9365	92.667	96	7.9365	44.3509	20.786
8.0087	115.794	105.997	8.0087	46.3002	32.6717
8.0808	165.948	142.459	8.0808	35.4541	25.518
8.153	205.254	154.769	8.153	22.5628	27.5735
8.2251	197.154	150.148	8.2251	21.9614	30.7572
8.2973	214.471	154.361	8.2973	15.5447	25.0624
8.3694	212.103	165.852	8.3694	11.0492	36.08
8.4416	210.668	156.011	8.4416	5.6933	34.4158
8.5137	182.153	101.504	8.5137	6.0232	36.8088
8.5859	132.684	83.354	8.5859	6.4667	37.9882
8.658	128.43	61.479	8.658	4.7639	35.6626
8.7302	129.44	39.92	8.7302	6.0073	28.7005
8.8023	101.867	57.622	8.8023	7.1886	17.28
8.8745	74.641	77.255	8.8745	6.3739	16.845
8.9466	98.689	89.062	8.9466	8.5745	18.6566
9.0188	108.477	139.579	9.0188	6.7438	26.6965
9.0909	149.632	146.673	9.0909	6.2386	22.7789
9.1631	152.687	135.186	9.1631	4.0823	26.1241
9.2352	173.476	136.441	9.2352	4.5867	21.6637
9.3074	190.419	118.051	9.3074	8.0317	21.6297
9.3795	160.3	86.479	9.3795	9.073	23.4869
9.4517	165.166	87.76	9.4517	23.4505	19.0778
9.5238	195	67.84	9.5238	34.0146	14.2376
9.596	163.429	71.919	9.596	42.3458	14.3958
9.6681	113.552	74.397	9.6681	40.9341	11.7504
9.7403	105.24	80.174	9.7403	41.8288	14.4984
9.8124	140.921	100.957	9.8124	49.421	17.3513
9.8846	190.228	103.376	9.8846	61.2751	13.2014
9.9567	191.927	117.621	9.9567	53.9919	24.2323
10.0289	203.347	131.901	10.0289	50.665	18.6763
10.101	187.008	138.579	10.101	37.0162	25.7955
10.1732	189.766	154.83	10.1732	33.0446	21.3326
10.2453	169.786	93.27	10.2453	28.1197	24.9543
10.3175	150.32	72.56	10.3175	24.5368	26.2508
10.3896	150.316	62.191	10.3896	22.8659	33.3283
10.4618	224.515	73.116	10.4618	17.0495	27.4827
10.5339	154.042	58.094	10.5339	8.2535	27.9418
10.6061	118.572	55.364	10.6061	8.6358	33.1943
10.6782	100.87	72.316	10.6782	6.9603	29.3253
10.7504	41.314	67.671	10.7504	11.9237	25.4265
10.8225	24.983	63.975	10.8225	10.8391	30.6654
10.8947	15.546	59.142	10.8947	10.9557	35.2206
10.9668	12.518	60.537	10.9668	14.1045	26.0341
11.039	7.621	43.745	11.039	12.5094	17.1717
11.1111	3.293	31.32	11.1111	11.4267	22.6871
11.1833	2.435	55.504	11.1833	9.6437	31.5865
11.2554	2.405	32.807	11.2554	6.8337	27.0048
11.3276	2.817	41.189	11.3276	5.4086	20.8855
11.3997	2.014	53.753	11.3997	8.8712	18.4757
11.4719	4.914	25.735	11.4719	5.1906	22.4797
11.544	4.576	27.774	11.544	4.358	28.339
11.6162	2	17.786	11.6162	4.9395	43.7013
11.6883	2	17.567	11.6883	3.2307	41.4367
11.7605	2	25.675	11.7605	3.0804	29.802
11.8326	3.474	36.236	11.8326	4.5305	25.4953
11.9048	2	35	11.9048	3.1569	30.4133
			11.9769	3.0458	23.7718
			12.0491	3.8893	17.948
			12.1212	3.5605	20.6447
			12.1934	6.5237	23.0228
			12.2655	10.9305	30.7873
			12.3377	17.7875	30.6283
			12.4098	25.6462	31.0804
			12.482	28.5375	24.9626
			12.5541	31.0936	24.222
			12.6263	29.4459	23.3975
			12.6984	34.6387	30.5877
			12.7706	20.4832	36.7354
			12.8427	10.2945	42.0828
			12.9149	9.1791	44.5878
			12.987	5.1059	53.248
			13.0592	5.9574	48.1523
			13.1313	5.301	62.9003
			13.2035	10.4427	46.2593
			13.2756	22.0148	37.7428
			13.3478	35.1023	39.7431
			13.4199	41.6179	30.8384
			13.4921	34.1264	31.0891
			13.5642	42.8562	27.1729
			13.6364	40.4067	31.176
			13.7085	31.1659	30.9492
			13.7807	28.5165	30.6288
			13.8528	20.2125	27.8257
			13.925	16.0465	27.2047
			13.9971	20.1826	29.8959
			14.0693	32.4829	29.4699
			14.1414	30.3713	27.1233
			14.2136	33.4776	41.4159
			14.2857	38.2815	43.0986
			14.3579	49.6667	49.7673
			14.43	43.6137	40.386
			14.5022	37.3149	31.6404
			14.5743	26.9627	37.0991
			14.6465	20.8144	45.7581
			14.7186	27.0242	37.2649
			14.7908	40.026	30.5609
			14.8629	55.9403	42.6081
			14.9351	55.2809	33.1315
			15.0072	49.3622	27.9781
			15.0794	50.7746	32.672
			15.1515	47.7648	31.1071
			15.2237	55.5917	26.8383
			15.2958	53.1203	19.9906
			15.368	55.5076	27.9183
			15.4401	49.9581	34.4483
			15.5123	43.8813	40.2784
			15.5844	29.3553	44.5295
			15.6566	22.929	38.4218
			15.7287	19.7941	30.037
			15.8009	9.2595	39.7156
			15.873	7.9754	41.7256
			15.9452	5.197	46.3833
			16.0173	3.2788	34.2587
			16.0895	3.0246	33.7261
			16.1616	3.2208	23.5949
			16.2338	3.1364	24.3348
			16.3059	3	20.7105
			16.3781	3	22.6366
			16.4502	3	16.6418
			16.5224	3	16.4797
			16.5945	3	22.3441
			16.6667	3	29.4254
			16.7388	3	33.4037
			16.811	3	37.7248
			16.8831	3.2898	37.6932
			16.9553	3.1932	28.5867
			17.0274	3	27.1809
			17.0996	3	21.6091
			17.1717	3	16.2459
			17.2439	3	18.1442

## Sheet: Fig 2F
Fig 2F: Colocalisation between PPP1CB and FLAGLpPIP/FLAGRVxFdead.
	Pearson's R value				FLAGLpPIP	FLAGRVxFdead
Experiment	FLAGLpPIP	FLAGRVxFdead		#1 mean	0.534	-0.072
#1	0.39	-0.12		#2 mean	0.481333	-0.0593333
	0.57	-0.12		#3 mean	0.542	-0.0753333
	0.49	-0.06		Mean	0.519111	-0.0688889
	0.42	-0.1		SEM	0.0190295	0.00487371
	0.36	-0.16		p-value	7.41847e-06
	0.52	-0.11
	0.56	-0.05
	0.64	-0.09
	0.62	-0.05
	0.5	-0.07
	0.57	-0.01
	0.67	-0.03
	0.57	0.07
	0.45	-0.07
	0.68	-0.11
#2	0.46	-0.1
	0.6	-0.12
	0.53	-0.08
	0.64	-0.07
	0.59	0.03
	0.39	-0.07
	0.36	-0.04
	0.33	-0.12
	0.42	0.01
	0.54	-0.06
	0.45	-0.04
	0.51	-0.06
	0.48	-0.07
	0.43	-0.1
	0.49	0
#3	0.69	-0.04
	0.76	-0.04
	0.45	-0.03
	0.48	-0.02
	0.63	-0.11
	0.5	-0.02
	0.67	-0.15
	0.47	-0.06
	0.4	0
	0.48	-0.02
	0.29	-0.08
	0.47	-0.14
	0.6	-0.13
	0.69	-0.13
	0.55	-0.16

## Sheet: Fig 2G
Fig 2G: Proportion of PPP1CB localising to mitochondria.
Experiment	Sample	Area_cell	RawIntDen_cell	Area_mito	RawIntDen_mito	Mito proportion			FLAGLpPIP	FLAGRVxFdead	WT
#1	FLAGLpPIP	2304.66	20604834	169.923	2592954	0.125842		#1 mean	0.15064	0.0546801	0.0487563
		2512.74	26530675	239.506	4467656	0.168396		#2 mean	0.163319	0.0681132	0.0351205
		1865.92	24039150	127.309	3412742	0.141966		#3 mean	0.151118	0.0598928	0.0621955
		1009.9	14703477	78.236	2420474	0.164619		Mean	0.155026	0.0608954	0.0486908
		1118.84	13433652	95.892	2046992	0.152378		SEM	0.00414911	0.00391009	0.00781595
	FLAGRVxFdead	973.798	9068476	62.749	488332	0.0538494
		1074.9	8658763	68.142	477573	0.0551549		Anova: Single Factor
		1175.27	9370580	73.452	559759	0.0597358
		2712.09	13709718	108.47	497540	0.036291		SUMMARY
		1190.34	5591136	84.726	382262	0.0683693		Groups	Count	Sum	Average	Variance
	WT	1112.97	7004365	89.252	430819	0.0615072		FLAGLpPIP	3	0.465077	0.155026	5.16454e-05
		1064.03	6824613	73.302	382258	0.0560117		FLAGRVxFdead	3	0.182686	0.0608954	4.58663e-05
		1370.75	8344466	87.983	418005	0.0500937		WT	3	0.146072	0.0486908	0.000183267
		2762.26	7521952	121.32	367429	0.0488476
		2586.71	6152365	61.383	168091	0.0273214
#2	FLAGLpPIP	1396.53	7804691	103.999	1264397	0.162005		ANOVA
		1459.48	8120631	97.288	1269227	0.156297		Source of Variation	SS	df	MS	F	P-value	F crit
		1551.61	10684074	153.957	1975346	0.184887		Between Groups	0.0203166	2	0.0101583	108.537	1.94583e-05	5.14325
		1668.29	7467162	109.448	951622	0.127441		Within Groups	0.000561558	6	9.3593e-05
		1478.08	4204932	135.361	781983	0.185968
	FLAGRVxFdead	1352.02	2190616	121.956	182204	0.0831748		Total	0.0208782	8
		1271.78	2097809	102.999	144121	0.0687007
		2002.76	6494780	155.022	496531	0.0764508		Multiple comparisons from Prism
		2283.45	9149844	168.646	633244	0.0692082
		1210.34	5488457	60.678	236178	0.0430318		Number of families	1
	WT	1060.55	5897263	54.225	259329	0.0439745		Number of comparisons per family	3
		1189.73	6020472	55.461	241780	0.0401596		Alpha	0.05
		843.436	4656576	28.498	111158	0.0238712
		849.087	5808995	34.894	205614	0.0353958		Tukey's multiple comparisons test	Mean Diff.	95.00% CI of diff.	Below threshold?	Summary	Adjusted P Value
		896.776	6503028	34.317	209407	0.0322015		WT vs. FLAGLpPIP	-0.1063	-0.1305 to -0.08206	Yes	****	<0.0001
#3	FLAGLpPIP	1215.19	5006358	62.24	716614	0.143141		WT vs. FLAGRVxFdead	-0.0122	-0.03644 to 0.01204	No	ns	0.3376
		1374.16	8229306	100.696	1276164	0.155076		FLAGLpPIP vs. FLAGRVxFdead	0.09411	0.06986 to 0.1183	Yes	****	<0.0001
		1843.14	16239114	113.271	1830732	0.112736
		916.687	10753370	87.813	1640218	0.152531
		568.78	3309505	61.711	635776	0.192106
	FLAGRVxFdead	1353.83	3870620	98.517	248878	0.0642993
		1371.2	4042119	97.077	244804	0.0605633
		1006.61	2860648	36.578	79212	0.0276902
		714.888	2092913	53.48	126670	0.0605233
		1416.32	4411518	119.282	381102	0.086388
	WT	860.223	7416000	78.898	610552	0.082329
		1049.45	9024590	77.971	580687	0.064345
		2467.52	11886517	150.819	727849	0.0612332
		1989.59	8241115	91.531	380896	0.046219
		1515.8	7311989	96.157	415697	0.0568514

## Sheet: Fig 4D-E
Fig 4D-E: Mitochondrial length (measured by mean aspect ratio) and network complexity (measured by mean form factor).
							Fig 4D	Fig 4E		Fig 4D: Mean aspect ratio								Fig 4E: Mean form factor
Experiment	Sample	Count	Total Area	Mean Area	Total Perimeter	Mean Perimeter	Mean Aspect Ratio	Mean Form Factor			WT	FLAGLpPIP	FLAGRVxFdead						WT	FLAGLpPIP	FLAGRVxFdead
#1	WT	91	91.843	1.009	458.467	5.038	2.311	2.096		#1 mean	2.4707	2.163	2.3278					#1 mean	2.1635	1.7142	1.7631
		115	103.406	0.899	530.548	4.613	2.291	2.009		#2 mean	2.3627	2.1267	2.1278					#2 mean	1.8179	1.6576	1.665
		98	142.88	1.458	608.283	6.207	2.462	2.226		#3 mean	2.4658	2.2725	2.3011					#3 mean	2.3121	1.8741	1.9096
		125	149.271	1.194	670.619	5.365	2.291	2.048		Mean	2.43307	2.1874	2.25223					Mean	2.09783	1.74863	1.77923
		147	145.787	0.992	706.636	4.807	2.483	1.985		SEM	0.0352118	0.0438213	0.0626923					SEM	0.146393	0.0648262	0.0710692
		157	170.973	1.089	823.809	5.247	2.606	2.16
		83	124.951	1.505	601.257	7.244	2.899	2.879		Anova: Single Factor								Anova: Single Factor
		108	161.461	1.495	718.838	6.656	2.5	2.467
		129	168.98	1.31	754.865	5.852	2.779	2.186		SUMMARY								SUMMARY
		65	56.322	0.866	261.185	4.018	2.085	1.579		Groups	Count	Sum	Average	Variance				Groups	Count	Sum	Average	Variance
	FLAGLpPIP	215	209.531	0.975	1014.21	4.717	2.451	1.93		WT	3	7.2992	2.43307	0.0037196				WT	3	6.2935	2.09783	0.0642925
		99	88.358	0.893	422.792	4.271	2.189	1.746		FLAGLpPIP	3	6.5622	2.1874	0.00576093				FLAGLpPIP	3	5.2459	1.74863	0.0126073
		157	159.868	1.018	744.643	4.743	2.274	1.889		FLAGRVxFdead	3	6.7567	2.25223	0.011791				FLAGRVxFdead	3	5.3377	1.77923	0.0151525
		126	109.82	0.872	514.084	4.08	1.873	1.666
		180	161.393	0.897	763.016	4.239	2.322	1.706
		191	152.152	0.797	755.088	3.953	2.088	1.654		ANOVA								ANOVA
		88	87.672	0.996	376.256	4.276	2.053	1.601		Source of Variation	SS	df	MS	F	P-value	F crit		Source of Variation	SS	df	MS	F	P-value	F crit
		119	109.925	0.924	484.817	4.074	1.973	1.587		Between Groups	0.0972562	2	0.0486281	6.8582	0.0281819	5.14325		Between Groups	0.224383	2	0.112191	3.65634	0.0915498	5.14325
		103	88.091	0.855	388.409	3.771	1.945	1.458		Within Groups	0.042543	6	0.0070905					Within Groups	0.184105	6	0.0306841
		155	144.167	0.93	708.519	4.571	2.462	1.905
	FLAGRVxFdead	90	104.344	1.159	479.919	5.332	2.563	2.067		Total	0.139799	8						Total	0.408488	8
		103	97.345	0.945	459.671	4.463	2.293	1.759
		63	94.352	1.498	337.463	5.357	2.235	1.631		Multiple comparisons from Prism								Multiple comparisons from Prism
		47	80.525	1.713	272.226	5.792	2.263	1.693
		78	96.5	1.237	372.683	4.778	2.314	1.578		Number of families	1							Number of families	1
		95	88.345	0.93	377.43	3.973	1.821	1.467		Number of comparisons per family	3							Number of comparisons per family	3
		111	115.991	1.045	489.05	4.406	2.336	1.629		Alpha	0.05							Alpha	0.05
		230	294.03	1.278	1280.88	5.569	2.697	2.054
		228	225.417	0.989	1001.77	4.394	2.207	1.683		Tukey's multiple comparisons test	Mean Diff.	95.00% CI of diff.	Below threshold?	Summary	Adjusted P Value			Tukey's multiple comparisons test	Mean Diff.	95.00% CI of diff.	Below threshold?	Summary	Adjusted P Value
		199	256.247	1.288	1112.01	5.588	2.549	2.07		WT vs. FLAGLpPIP	0.2457	0.03468 to 0.4567	Yes	*	0.0273			WT vs. FLAGLpPIP	0.3493	-0.08949 to 0.7882	No	ns	0.1098
#2	WT	187	117.85	0.63	740.047	3.957	2.678	2.059		WT vs. FLAGRVxFdead	0.181	-0.02999 to 0.3920	No	ns	0.0863			WT vs. FLAGRVxFdead	0.3187	-0.1202 to 0.7575	No	ns	0.1444
		154	76.971	0.5	502.074	3.26	2.3	1.802		FLAGLpPIP vs. FLAGRVxFdead	-0.06467	-0.2757 to 0.1463	No	ns	0.637			FLAGLpPIP vs. FLAGRVxFdead	-0.03067	-0.4695 to 0.4082	No	ns	0.9751
		140	89.961	0.643	532.996	3.807	2.298	1.868
		168	167.203	0.995	872.266	5.192	2.747	2.255
		129	84.612	0.656	475.676	3.687	2.456	1.746
		150	92.093	0.614	512.247	3.415	2.14	1.601
		168	104.837	0.624	602.544	3.587	2.301	1.749
		181	112.523	0.622	632.846	3.496	2.132	1.655
		176	116.626	0.663	631.175	3.586	2.162	1.642
		181	121.686	0.672	687.89	3.8	2.413	1.802
	FLAGLpPIP	145	102.583	0.707	556.934	3.841	2.36	1.748
		91	65.607	0.721	353.487	3.884	2.235	1.736
		177	83.567	0.472	506.473	2.861	1.974	1.494
		165	95.156	0.577	537.723	3.259	1.925	1.567
		167	91.898	0.55	539.841	3.233	1.966	1.598
		150	76.714	0.511	470.073	3.134	1.926	1.616
		130	83.381	0.641	496.585	3.82	2.298	1.899
		138	84.88	0.615	504.121	3.653	2.207	1.805
		188	123.85	0.659	670.649	3.567	2.408	1.64
		146	81.237	0.556	449.244	3.077	1.968	1.473
	FLAGRVxFdead	154	95.577	0.621	531.343	3.45	2.113	1.632
		151	76.789	0.509	471.705	3.124	2.259	1.624
		121	69.926	0.578	430.801	3.56	2.187	1.85
		135	80.337	0.595	472.78	3.502	2.172	1.722
		159	91.48	0.575	538.453	3.386	2.115	1.691
		138	65.643	0.476	396.275	2.872	2.044	1.495
		133	67.481	0.507	398.606	2.997	2.047	1.513
		169	92.103	0.545	522.067	3.089	1.944	1.502
		145	86.3	0.595	550.636	3.797	2.387	1.999
		197	82.561	0.419	558.12	2.833	2.01	1.622
#3	WT	120	150.793	1.257	715.72	5.964	2.826	2.347
		109	139.722	1.282	642.164	5.891	2.891	2.259
		172	162.203	0.943	861.764	5.01	2.161	2.335
		108	118.158	1.094	553.496	5.125	2.136	2.113
		70	136.286	1.947	578.125	8.259	2.762	2.891
		64	128.635	2.01	540.81	8.45	2.494	2.958
		94	120.685	1.284	538.057	5.724	2.353	2.157
		143	170.339	1.191	768.679	5.375	2.559	2.053
		119	116.987	0.983	525.545	4.416	2.028	1.707
		104	135.44	1.302	620.593	5.967	2.448	2.301
	FLAGLpPIP	125	137.53	1.1	617.583	4.941	2.253	1.867
		106	149.084	1.406	617.97	5.83	2.189	2.057
		175	132.825	0.759	673.884	3.851	1.965	1.672
		202	168.573	0.835	853.458	4.225	2.125	1.848
		164	126.347	0.77	647.299	3.947	2.137	1.762
		150	140.424	0.936	727.407	4.849	2.374	2.133
		88	99.584	1.132	452.789	5.145	2.554	1.967
		74	84.431	1.141	385.023	5.203	2.712	1.991
		102	103.531	1.015	484.769	4.753	2.259	1.864
		120	93.844	0.782	450.477	3.754	2.157	1.58
	FLAGRVxFdead	166	144.913	0.873	687.43	4.141	1.909	1.683
		208	190.602	0.916	922.434	4.435	2.31	1.825
		114	111.385	0.977	484.975	4.254	2.03	1.593
		121	172.147	1.423	737.689	6.097	2.79	2.187
		136	159.007	1.169	722.209	5.31	2.43	2.029
		125	147.588	1.181	663.652	5.309	2.271	1.998
		119	138.783	1.166	601.897	5.058	2.155	1.844
		169	197.613	1.169	905.355	5.357	2.478	2.072
		145	166.271	1.147	720.135	4.966	2.035	1.843
		142	148.214	1.044	711.883	5.013	2.603	2.022

## Sheet: Fig 4G
Fig 4G: Proportion of Drp1 localising to mitochondria.
Sample	Area_cell	RawIntDen_cell	Area_mito	RawIntDen_mito	Mito proportion			FLAGLpPIP	FLAGRVxFdead
FLAGLpPIP	1727.62	2247750	154.889	457628	0.203594		Mean	0.174982	0.174957
	1954.78	2986516	108.399	332014	0.111171		SD	0.0405763	0.0428646
	1386.77	1414400	164.758	309086	0.218528		p-value	0.998811
	726.468	1158290	84.035	269266	0.232469
	904.589	1188212	95.659	271260	0.228293
	897.156	1437874	89.693	261666	0.181981
	678.218	700582	46.544	99383	0.141858
	723.007	918793	48.628	114981	0.125144
	803.636	1028186	76.721	212177	0.206361
	883.97	1593747	94.316	266844	0.167432
	903.204	1258457	59.074	171826	0.136537
	629.919	996540	57.731	171636	0.172232
	1270.96	2192432	100.505	327036	0.149166
FLAGRVxFdead	697.176	1003335	53.858	181661	0.181057
	1012.29	1357347	86.133	235810	0.173729
	1703.75	3146496	149.605	646467	0.205456
	2468.54	2666500	279.51	634926	0.238112
	1944.95	2859645	222.463	669251	0.234033
	927.237	867946	46.94	94818	0.109244
	1131.31	1385965	84.014	223438	0.161215
	1903.47	3030805	196.484	654873	0.216072
	1441.49	1835288	153.026	359263	0.195753
	873.751	1233629	65.768	184819	0.149817
	635.536	933772	39.776	135830	0.145464
	1057.89	932790	56.026	95213	0.102073
	916.854	1360708	62.879	221003	0.162418

## Sheet: Fig 4J
Fig 4J: Quantification of mitophagy using mt-Keima.
	Raw 561/488 ratio						Mean 561/488 ratio			Normalised 561/488 ratio					Normalised 561/488 ratio
Experiment	WT	FLAGLpPIP	FLAGRVxFdead	pH 4		Experiment	WT		Experiment	WT	FLAGLpPIP	FLAGRVxFdead	pH 4			WT	FLAGLpPIP	FLAGRVxFdead	pH 4
#1	1.439	1.299	1.154	3.548		#1	1.30242		#1	1.10487	0.997377	0.886045	2.72417		#1 mean	1	0.914198	0.851967	3.0005
	1.17	1.341	1.114	3.142		#2	2.53783			0.89833	1.02962	0.855333	2.41244		#2 mean	1	0.828397	0.891058	2.18092
	1.209	1.051	1.176	3.363		#3	2.41492			0.928274	0.806961	0.902937	2.58212		#3 mean	1	0.907182	1.00696
	1.327	1.204	1.195	3.852						1.01888	0.924435	0.917525	2.95758		Mean	1	0.883259	0.91666	2.59071
	1.274	1.168	1.05	3.867						0.978182	0.896794	0.806194	2.9691		SEM	1.69589e-16	0.0275057	0.0465368	0.409792
	1.137	1.256	1.071	4.027						0.872993	0.964361	0.822317	3.09194
	1.282	1.054	0.921	4.57						0.984324	0.809265	0.707147	3.50886		Anova: Single Factor
	1.469	1.101	1.185	4.726						1.1279	0.845352	0.909847	3.62864
	1.272	1.178	1.125	3.521						0.976646	0.904472	0.863779	2.70344		SUMMARY
	1.293	1.159	0.984	4.463						0.99277	0.889884	0.755519	3.42671		Groups	Count	Sum	Average	Variance
	1.364	1.303	1.161							1.04728	1.00045	0.89142			WT	3	3	1	8.62817e-32
	1.393	1.174	1.163							1.06955	0.901401	0.892955			FLAGLpPIP	3	2.64978	0.883259	0.00226969
			1.126									0.864547			FLAGRVxFdead	3	2.74998	0.91666	0.00649701
#2	2.255	2.059	3.146	5.924					#2	0.888553	0.811322	1.23964	2.33427		pH 4	2	5.18141	2.59071	0.335859
	2.171	1.937	2.392	5.576						0.855454	0.763249	0.942536	2.19715
	2.458	2.105	1.941	5.49						0.968543	0.829448	0.764826	2.16326
	2.369	2.411	2.292	5.097						0.933473	0.950023	0.903133	2.00841		ANOVA
	3.324	2.575	2.437	5.587						1.30978	1.01465	0.960268	2.20148		Source of Variation	SS	df	MS	F	P-value	F crit
	3.123	1.997	2.222							1.23058	0.786892	0.87555			Between Groups	4.51674	3	1.50558	29.8226	0.000232757	4.34683
	2.487	2.082	2.363							0.97997	0.820385	0.931109			Within Groups	0.353392	7	0.0504846
	2.377	1.82	1.967							0.936626	0.717147	0.775071
	2.782	2.229	2.163							1.09621	0.878308	0.852302			Total	4.87014	10
	2.408	1.907	2.047							0.948841	0.751428	0.806594
	2.51	2.018	2.061							0.989033	0.795166	0.81211			Multiple comparisons from Prism
	2.19	2.15	2.161							0.862941	0.847179	0.851514
		2.1	2.246								0.827478	0.885007			Number of families	1
		2.052	2.221								0.808564	0.875156			Number of comparisons per family	6
		2.093									0.824719				Alpha	0.05
#3	2.391	2.531	2.289						#3	0.990096	1.04807	0.947859
	2.629	2.073	2.507							1.08865	0.858415	1.03813			Tukey's multiple comparisons test	Mean Diff.	95.00% CI of diff.	Below threshold?	Summary	Adjusted P Value
	2.319	2.374	2.946							0.960282	0.983057	1.21992			WT vs. FLAGLpPIP	0.1167	-0.4905 to 0.7240	No	ns	0.917
	2.224	2.127	2.682							0.920943	0.880776	1.1106			WT vs. FLAGRVxFdead	0.08334	-0.5239 to 0.6906	No	ns	0.9667
	2.438	1.945	2.154							1.00956	0.805411	0.891956			WT vs. pH 4	-1.591	-2.270 to -0.9118	Yes	***	0.0005
	2.316	2.123	2.376							0.959039	0.879119	0.983885			FLAGLpPIP vs. FLAGRVxFdead	-0.0334	-0.6407 to 0.5739	No	ns	0.9977
	2.309	2.298	2.703							0.956141	0.951586	1.11929			FLAGLpPIP vs. pH 4	-1.707	-2.386 to -1.028	Yes	***	0.0003
	2.611	2.28	2.95							1.0812	0.944132	1.22157			FLAGRVxFdead vs. pH 4	-1.674	-2.353 to -0.9951	Yes	***	0.0004
	2.513	2.44	2.046							1.04062	1.01039	0.847234
	2.576	2.152	2.451							1.0667	0.891128	1.01494
	2.132	1.787	2.055							0.882846	0.739984	0.850961
	2.521	2.194	2.275							1.04393	0.90852	0.942061
		2.156	2.191								0.892784	0.907278
			2.419									1.00169

## Sheet: Fig 5B
Fig 5B: Colocalisation between PPP1CB and FLAGLpPIP-CYB5ATA/PDI.
	Pearson's R value				FLAG	PDI
Experiment	FLAG	PDI		#1 mean	0.45875	0.14375
#1	0.43	0.13		#2 mean	0.5025	0.07125
	0.49	0.12		#3 mean	0.411875	0.1175
	0.39	0.23		Mean	0.457708	0.110833
	0.48	0.12		SEM	0.0261664	0.0211927
	0.52	0.15		p-value	0.000500886
	0.54	0.15
	0.33	0.21
	0.47	0.14
	0.47	0.16
	0.6	0.2
	0.54	0.14
	0.48	0.11
	0.37	0.15
	0.37	0.09
	0.47	0.1
	0.39	0.1
#2	0.45	0.08
	0.45	0.09
	0.51	0.04
	0.53	0.03
	0.45	0.05
	0.54	0.16
	0.41	0.03
	0.44	0.05
	0.49	0.08
	0.54	0.11
	0.35	0.04
	0.52	0.15
	0.59	0.02
	0.6	0.07
	0.57	0.03
	0.6	0.11
#3	0.36	0.07
	0.5	0.06
	0.35	0.06
	0.36	0.08
	0.42	0.2
	0.56	0.11
	0.45	0.15
	0.33	0.08
	0.43	0.08
	0.26	0.07
	0.42	0.09
	0.33	0.17
	0.53	0.21
	0.51	0.15
	0.44	0.15
	0.34	0.15

## Sheet: S2 Fig
S2 Fig: Colocalisation of FLAGLpg1625 with different organelles.
	S2B Fig				S2C Fig		S2D Fig			S2B Fig: Colocalisation of FLAGLpg1625 with different organelles.								S2C Fig: Colocalisation with ER (PDI).
	Pearson's R value with FLAG				Pearson's R value with PDI		Pearson's R value with PEX14				B17.2L	PDI	PEX14	GM130					MTDR	FLAGLpg1625
Experiment	B17.2L	PDI	PEX14	GM130	MTDR	FLAGLpg1625	MTDR	FLAGLpg1625		#1 mean	0.818	0.222	0.148	0				#1 mean	0.222	0.222
#1	0.74	0.32	0.12	0.05	0.31	0.32	0.09	0.12		#2 mean	0.784	0.136	0.122	-0.002				#2 mean	0.186	0.136
	0.81	0.24	0.12	-0.02	0.23	0.24	0.09	0.12		#3 mean	0.79	0.21	0.124	0.04				#3 mean	0.264	0.21
	0.88	0.22	0.2	0.02	0.21	0.22	0.18	0.2		Mean	0.797333	0.189333	0.131333	0.0126667				Mean	0.224	0.189333
	0.88	0.19	0.15	0.01	0.21	0.19	0.11	0.15		SEM	0.0104775	0.0268907	0.00835331	0.0136789				SEM	0.0225389	0.0268907
	0.78	0.14	0.15	-0.06	0.15	0.14	0.1	0.15										p-value	0.379077
#2	0.77	0.12	0.12	0	0.28	0.12	0.11	0.12		Anova: Single Factor
	0.8	0.18	0.14	0.01	0.22	0.18	0.13	0.14
	0.78	0.16	0.14	-0.01	0.06	0.16	0.18	0.14		SUMMARY								S2D Fig: Colocalisation with peroxisomes (PEX14).
	0.79	0.12	0.1	0.01	0.16	0.12	0.12	0.1		Groups	Count	Sum	Average	Variance					MTDR	FLAGLpg1625
	0.78	0.1	0.11	-0.02	0.21	0.1	0.11	0.11		B17.2L	3	2.392	0.797333	0.000329333				#1 mean	0.114	0.148
#3	0.81	0.18	0.12	0.03	0.4	0.18	0.13	0.12		PDI	3	0.568	0.189333	0.00216933				#2 mean	0.13	0.122
	0.85	0.13	0.09	0.06	0.39	0.13	0.11	0.09		PEX14	3	0.394	0.131333	0.000209333				#3 mean	0.128	0.124
	0.76	0.2	0.13	0.04	0.08	0.2	0.13	0.13		GM130	3	0.038	0.0126667	0.000561333				Mean	0.124	0.131333
	0.75	0.23	0.16	0.03	0.15	0.23	0.1	0.16										SEM	0.00503322	0.00835331
	0.78	0.31	0.12	0.04	0.3	0.31	0.17	0.12										p-value	0.493911
										ANOVA
										Source of Variation	SS	df	MS	F	P-value	F crit
										Between Groups	1.10818	3	0.369395	451.951	2.90649e-09	4.06618
										Within Groups	0.00653867	8	0.000817333
										Total	1.11472	11
										Multiple comparisons from Prism
										Number of families	1
										Number of comparisons per family	3
										Alpha	0.05
										Dunnett's multiple comparisons test	Mean Diff.	95.00% CI of diff.	Below threshold?	Summary	Adjusted P Value
										B17.2L vs. PDI	0.608	0.5408 to 0.6752	Yes	****	<0.0001
										B17.2L vs. PEX14	0.666	0.5988 to 0.7332	Yes	****	<0.0001
										B17.2L vs. GM130	0.7847	0.7174 to 0.8519	Yes	****	<0.0001

## Sheet: S4A Fig
S4A Fig: Colocalisation of FLAGLpPIP variants with MTDR/PDI.
	Pearson's R value with MTDR				Pearson's R value with PDI					Mean
Experiment	LpPIP	K128A	3A	CYB5A	LpPIP	K128A	3A	CYB5A			MTDR	PDI
#1	0.84	0.33	0.34	0.28	0.13	0.35	0.37	0.44		LpPIP_#1	0.828	0.178
	0.88	0.62	0.61	0.23	0.18	0.35	0.29	0.56		LpPIP_#2	0.752	0.182
	0.83	0.64	0.54	0.26	0.29	0.29	0.32	0.46		LpPIP_#3	0.83	0.2
	0.81	0.61	0.6	0.12	0.14	0.28	0.28	0.49		K128A_#1	0.566	0.306
	0.78	0.63	0.45	0.14	0.15	0.26	0.32	0.58		K128A_#2	0.608	0.316
#2	0.75	0.6	0.6	0.24	0.18	0.29	0.29	0.53		K128A_#3	0.598	0.446
	0.77	0.72	0.55	0.33	0.2	0.33	0.36	0.63		3A_#1	0.508	0.316
	0.73	0.62	0.45	0.37	0.11	0.35	0.37	0.46		3A_#2	0.534	0.382
	0.76	0.53	0.46	0.29	0.2	0.33	0.49	0.6		3A_#3	0.592	0.402
	0.75	0.57	0.61	0.34	0.22	0.28	0.4	0.6		CYB5A_#1	0.206	0.506
#3	0.88	0.64	0.56	0.22	0.19	0.47	0.33	0.45		CYB5A_#2	0.314	0.564
	0.85	0.59	0.62	0.26	0.32	0.57	0.42	0.22		CYB5A_#3	0.296	0.368
	0.73	0.42	0.72	0.34	0.24	0.49	0.37	0.37
	0.83	0.64	0.51	0.36	0.09	0.43	0.43	0.29		Anova: Two-Factor With Replication							Multiple comparisons from Prism
	0.86	0.7	0.55	0.3	0.16	0.27	0.46	0.51
										SUMMARY	MTDR	PDI	Total				Number of families	2
Mean										LpPIP							Number of comparisons per family	3
	Pearson's R value with MTDR				Pearson's R value with PDI					Count	3	3	6				Alpha	0.05
	LpPIP	K128A	3A	CYB5A	LpPIP	K128A	3A	CYB5A		Sum	2.41	0.56	2.97
#1	0.828	0.566	0.508	0.206	0.178	0.306	0.316	0.506		Average	0.803333	0.186667	0.495				Dunnett's multiple comparisons test	Mean Diff.	95.00% CI of diff.	Below threshold?	Summary	Adjusted P Value
#2	0.752	0.608	0.534	0.314	0.182	0.316	0.382	0.564		Variance	0.00197733	0.000137333	0.114929
#3	0.83	0.598	0.592	0.296	0.2	0.446	0.402	0.368									MTDR
Mean	0.803333	0.590667	0.544667	0.272	0.186667	0.356	0.366667	0.479333		K128A							LpPIP vs. K128A	0.2127	0.09186 to 0.3335	Yes	***	0.0009
SEM	0.0256732	0.0126667	0.0248283	0.0334066	0.00676593	0.0450925	0.0259829	0.0581301		Count	3	3	6				LpPIP vs. 3A	0.2587	0.1379 to 0.3795	Yes	***	0.0001
										Sum	1.772	1.068	2.84				LpPIP vs. CYB5A	0.5313	0.4105 to 0.6521	Yes	****	<0.0001
										Average	0.590667	0.356	0.473333
										Variance	0.000481333	0.0061	0.0191531				PDI
																	LpPIP vs. K128A	-0.1693	-0.2901 to -0.04853	Yes	**	0.006
										3A							LpPIP vs. 3A	-0.18	-0.3008 to -0.05919	Yes	**	0.0038
										Count	3	3	6				LpPIP vs. CYB5A	-0.2927	-0.4135 to -0.1719	Yes	****	<0.0001
										Sum	1.634	1.1	2.734
										Average	0.544667	0.366667	0.455667
										Variance	0.00184933	0.00202533	0.0110551
										CYB5A
										Count	3	3	6
										Sum	0.816	1.438	2.254
										Average	0.272	0.479333	0.375667
										Variance	0.003348	0.0101373	0.0182903
										Total
										Count	12	12
										Sum	6.632	4.166
										Average	0.552667	0.347167
										Variance	0.0404235	0.01526
										ANOVA
										Source of Variation	SS	df	MS	F	P-value	F crit
										Sample	0.0487618	3	0.0162539	4.99046	0.0124416	3.23887
										Columns	0.253381	1	0.253381	77.796	1.52882e-07	4.494
										Interaction	0.511644	3	0.170548	52.3636	1.70488e-08	3.23887
										Within	0.052112	16	0.003257
										Total	0.8659	23
