# Supplementary material for: Legionella effector LpPIP recruits protein phosphatase 1 to the mitochondria to induce dephosphorylation of outer membrane proteins
Source: PLoS Biol. 2025 Jul 23;23(7):e3003261. doi: 10.1371/journal.pbio.3003261 (PMC12313075; doi:10.1371/journal.pbio.3003261)
Supplement: S2 Data — (XLSX) [file pbio.3003261.s015.xlsx]

## Sheet: Fig 3F
Fig 3F: GO Biological Process enrichment analysis of dephosphorylated mitochondrial proteins in the presence of FLAGLpPIP (Fig 3D).
Enrichment FDR	nGenes	Pathway Genes	Fold Enrichment	Pathway	URL	Genes
1.68982e-07	8	578	22.6209	GO:0007005 mitochondrion organization	http://amigo.geneontology.org/amigo/term/GO:0007005	BNIP3L CHCHD3 MTFR1L MIGA2 FUNDC2 MFF TOMM70 ARMCX3
0.00013432	3	29	169.071	GO:0008053 mitochondrial fusion	http://amigo.geneontology.org/amigo/term/GO:0008053	MIGA2 CHCHD3 MFF
0.00027461	4	157	41.6397	GO:0048284 organelle fusion	http://amigo.geneontology.org/amigo/term/GO:0048284	STX17 MIGA2 CHCHD3 MFF
0.00417491	3	113	43.39	GO:0006626 protein targeting to mitochondrion	http://amigo.geneontology.org/amigo/term/GO:0006626	MFF TOMM70 BNIP3L
0.00461275	3	127	38.6069	GO:0007006 mitochondrial membrane organization	http://amigo.geneontology.org/amigo/term/GO:0007006	BNIP3L CHCHD3 TOMM70
0.00461275	3	141	34.7736	GO:0070585 protein localization to mitochondrion	http://amigo.geneontology.org/amigo/term/GO:0070585	MFF TOMM70 BNIP3L
0.00461275	3	135	36.319	GO:0072655 establishment of protein localization to mitochondrion	http://amigo.geneontology.org/amigo/term/GO:0072655	MFF TOMM70 BNIP3L
0.00986862	9	4206	3.4972	GO:0006996 organelle organization	http://amigo.geneontology.org/amigo/term/GO:0006996	BNIP3L CHCHD3 MTFR1L STX17 MIGA2 FUNDC2 MFF TOMM70 ARMCX3
0.0108465	3	205	23.9174	GO:0006839 mitochondrial transport	http://amigo.geneontology.org/amigo/term/GO:0006839	BNIP3L MFF TOMM70
0.011991	2	43	76.0166	GO:0000266 mitochondrial fission	http://amigo.geneontology.org/amigo/term/GO:0000266	MTFR1L MFF
0.011991	2	44	74.289	GO:0007007 inner mitochondrial membrane organization	http://amigo.geneontology.org/amigo/term/GO:0007007	CHCHD3 TOMM70
0.0320501	3	346	14.1707	GO:0006605 protein targeting	http://amigo.geneontology.org/amigo/term/GO:0006605	MFF TOMM70 BNIP3L
0.0320501	3	341	14.3785	GO:0051607 defense response to virus	http://amigo.geneontology.org/amigo/term/GO:0051607	BNIP3L TOMM70 AKAP1
0.0320501	3	342	14.3365	GO:0140546 defense response to symbiont	http://amigo.geneontology.org/amigo/term/GO:0140546	BNIP3L TOMM70 AKAP1
0.0326553	2	92	35.5295	GO:0000422 autophagy of mitochondrion	http://amigo.geneontology.org/amigo/term/GO:0000422	FUNDC2 BNIP3L
0.0326553	4	869	7.52293	GO:0061024 membrane organization	http://amigo.geneontology.org/amigo/term/GO:0061024	BNIP3L CHCHD3 STX17 TOMM70
0.0326553	2	92	35.5295	GO:0061726 mitochondrion disassembly	http://amigo.geneontology.org/amigo/term/GO:0061726	FUNDC2 BNIP3L
0.0326553	2	86	38.0083	GO:1903533 regulation of protein targeting	http://amigo.geneontology.org/amigo/term/GO:1903533	MFF BNIP3L
0.0326553	2	95	34.4075	GO:1990542 mitochondrial transmembrane transport	http://amigo.geneontology.org/amigo/term/GO:1990542	SFXN4 TOMM70
0.04047	4	934	6.99939	GO:0006886 intracellular protein transport	http://amigo.geneontology.org/amigo/term/GO:0006886	STX17 MFF TOMM70 BNIP3L
0.0431855	2	116	28.1786	GO:0008637 apoptotic mitochondrial changes	http://amigo.geneontology.org/amigo/term/GO:0008637	BNIP3L MFF
0.0432722	3	450	10.8957	GO:0009615 response to virus	http://amigo.geneontology.org/amigo/term/GO:0009615	BNIP3L TOMM70 AKAP1
0.0432722	1	4	408.589	GO:1900063 regulation of peroxisome organization	http://amigo.geneontology.org/amigo/term/GO:1900063	MFF
0.044292	5	1709	4.78162	GO:0046907 intracellular transport	http://amigo.geneontology.org/amigo/term/GO:0046907	BNIP3L STX17 MFF TOMM70 ARMCX3
0.0457606	3	480	10.2147	GO:0072594 establishment of protein localization to organelle	http://amigo.geneontology.org/amigo/term/GO:0072594	MFF TOMM70 BNIP3L
0.0478355	1	5	326.871	GO:0097068 response to thyroxine	http://amigo.geneontology.org/amigo/term/GO:0097068	TOMM70
0.0481305	3	519	9.44715	GO:0022411 cellular component disassembly	http://amigo.geneontology.org/amigo/term/GO:0022411	FUNDC2 STX17 BNIP3L
0.0481305	1	6	272.393	GO:0035694 mitochondrial protein catabolic process	http://amigo.geneontology.org/amigo/term/GO:0035694	BNIP3L
0.0481305	3	527	9.30374	GO:0051223 regulation of protein transport	http://amigo.geneontology.org/amigo/term/GO:0051223	MFF BNIP3L TOMM70
0.0481305	2	141	23.1824	GO:1903008 organelle disassembly	http://amigo.geneontology.org/amigo/term/GO:1903008	FUNDC2 BNIP3L
0.0481305	1	6	272.393	GO:1904386 response to L-phenylalanine derivative	http://amigo.geneontology.org/amigo/term/GO:1904386	TOMM70
0.0511831	1	7	233.48	GO:0016240 autophagosome membrane docking	http://amigo.geneontology.org/amigo/term/GO:0016240	STX17
0.0511831	1	7	233.48	GO:0035356 cellular triglyceride homeostasis	http://amigo.geneontology.org/amigo/term/GO:0035356	FUNDC2
0.0511831	3	555	8.83436	GO:0070201 regulation of establishment of protein localization	http://amigo.geneontology.org/amigo/term/GO:0070201	MFF BNIP3L TOMM70
0.0522809	2	166	19.691	GO:0010821 regulation of mitochondrion organization	http://amigo.geneontology.org/amigo/term/GO:0010821	MFF BNIP3L
0.0549785	3	589	8.3244	GO:0006914 autophagy	http://amigo.geneontology.org/amigo/term/GO:0006914	FUNDC2 STX17 BNIP3L
0.0549785	3	589	8.3244	GO:0061919 process utilizing autophagic mechanism	http://amigo.geneontology.org/amigo/term/GO:0061919	FUNDC2 STX17 BNIP3L
0.0620979	5	2065	3.95728	GO:0006915 apoptotic process	http://amigo.geneontology.org/amigo/term/GO:0006915	BNIP3L TOMM70 AKAP1 RMDN3 MFF
0.0620979	1	10	163.436	GO:0016559 peroxisome fission	http://amigo.geneontology.org/amigo/term/GO:0016559	MFF
0.0620979	1	10	163.436	GO:0043653 mitochondrial fragmentation involved in apoptotic process	http://amigo.geneontology.org/amigo/term/GO:0043653	MFF
0.0654889	5	2127	3.84193	GO:0012501 programmed cell death	http://amigo.geneontology.org/amigo/term/GO:0012501	BNIP3L TOMM70 AKAP1 RMDN3 MFF
0.0654889	1	11	148.578	GO:0061052 negative regulation of cell growth involved in cardiac muscle cell development	http://amigo.geneontology.org/amigo/term/GO:0061052	TOMM70
0.07034	5	2175	3.75714	GO:0071705 nitrogen compound transport	http://amigo.geneontology.org/amigo/term/GO:0071705	STX17 MFF TOMM70 BNIP3L SFXN4
0.0716965	1	13	125.72	GO:0007008 outer mitochondrial membrane organization	http://amigo.geneontology.org/amigo/term/GO:0007008	TOMM70
0.0716965	1	13	125.72	GO:0045040 protein insertion into mitochondrial outer membrane	http://amigo.geneontology.org/amigo/term/GO:0045040	TOMM70
0.0810561	5	2320	3.52232	GO:0008219 cell death	http://amigo.geneontology.org/amigo/term/GO:0008219	BNIP3L TOMM70 AKAP1 RMDN3 MFF
0.0810561	2	241	13.5631	GO:0033157 regulation of intracellular protein transport	http://amigo.geneontology.org/amigo/term/GO:0033157	MFF BNIP3L
0.0810561	1	16	102.147	GO:0045039 protein insertion into mitochondrial inner membrane	http://amigo.geneontology.org/amigo/term/GO:0045039	TOMM70
0.0810561	1	16	102.147	GO:0061050 regulation of cell growth involved in cardiac muscle cell development	http://amigo.geneontology.org/amigo/term/GO:0061050	TOMM70
0.0878759	1	18	90.7976	GO:0034497 protein localization to phagophore assembly site	http://amigo.geneontology.org/amigo/term/GO:0034497	STX17
0.0878759	5	2388	3.42202	GO:0051649 establishment of localization in cell	http://amigo.geneontology.org/amigo/term/GO:0051649	BNIP3L STX17 MFF TOMM70 ARMCX3
0.0902225	1	22	74.289	GO:0003298 physiological muscle hypertrophy	http://amigo.geneontology.org/amigo/term/GO:0003298	TOMM70
0.0902225	1	22	74.289	GO:0003301 physiological cardiac muscle hypertrophy	http://amigo.geneontology.org/amigo/term/GO:0003301	TOMM70
0.0902225	1	20	81.7179	GO:0019896 axonal transport of mitochondrion	http://amigo.geneontology.org/amigo/term/GO:0019896	ARMCX3
0.0902225	1	21	77.8265	GO:0030150 protein import into mitochondrial matrix	http://amigo.geneontology.org/amigo/term/GO:0030150	TOMM70
0.0902225	1	19	86.0188	GO:0042407 cristae formation	http://amigo.geneontology.org/amigo/term/GO:0042407	CHCHD3
0.0902225	1	22	74.289	GO:0061049 cell growth involved in cardiac muscle cell development	http://amigo.geneontology.org/amigo/term/GO:0061049	TOMM70
0.0902225	1	20	81.7179	GO:0070584 mitochondrion morphogenesis	http://amigo.geneontology.org/amigo/term/GO:0070584	MFF
0.0902225	1	22	74.289	GO:0090141 positive regulation of mitochondrial fission	http://amigo.geneontology.org/amigo/term/GO:0090141	MFF
0.0902225	2	294	11.1181	GO:0090150 establishment of protein localization to membrane	http://amigo.geneontology.org/amigo/term/GO:0090150	TOMM70 MFF
0.0902225	1	22	74.289	GO:0140374 antiviral innate immune response	http://amigo.geneontology.org/amigo/term/GO:0140374	AKAP1
0.0927775	1	24	68.0982	GO:0055022 negative regulation of cardiac muscle tissue growth	http://amigo.geneontology.org/amigo/term/GO:0055022	TOMM70
0.0927775	1	24	68.0982	GO:0061117 negative regulation of heart growth	http://amigo.geneontology.org/amigo/term/GO:0061117	TOMM70
0.0927775	1	24	68.0982	GO:0061484 hematopoietic stem cell homeostasis	http://amigo.geneontology.org/amigo/term/GO:0061484	OCIAD1
0.0934031	7	4823	2.37207	GO:0006810 transport	http://amigo.geneontology.org/amigo/term/GO:0006810	BNIP3L STX17 MFF SFXN4 TOMM70 ARMCX3 OCIAD1
0.0934031	5	2642	3.09303	GO:0008104 protein localization	http://amigo.geneontology.org/amigo/term/GO:0008104	ARMCX3 STX17 MFF TOMM70 BNIP3L
0.0934031	1	28	58.3699	GO:0010614 negative regulation of cardiac muscle hypertrophy	http://amigo.geneontology.org/amigo/term/GO:0010614	TOMM70
0.0934031	1	30	54.4786	GO:0014741 negative regulation of muscle hypertrophy	http://amigo.geneontology.org/amigo/term/GO:0014741	TOMM70
0.0934031	4	1680	3.89133	GO:0015031 protein transport	http://amigo.geneontology.org/amigo/term/GO:0015031	STX17 MFF TOMM70 BNIP3L
0.0934031	2	335	9.75736	GO:0016236 macroautophagy	http://amigo.geneontology.org/amigo/term/GO:0016236	STX17 BNIP3L
0.0934031	2	351	9.31258	GO:0032386 regulation of intracellular transport	http://amigo.geneontology.org/amigo/term/GO:0032386	MFF BNIP3L
0.0934031	3	892	5.49672	GO:0032880 regulation of protein localization	http://amigo.geneontology.org/amigo/term/GO:0032880	MFF BNIP3L TOMM70
0.0934031	3	977	5.0185	GO:0033365 protein localization to organelle	http://amigo.geneontology.org/amigo/term/GO:0033365	MFF TOMM70 BNIP3L
0.0934031	4	1782	3.66859	GO:0034613 cellular protein localization	http://amigo.geneontology.org/amigo/term/GO:0034613	STX17 MFF TOMM70 BNIP3L
0.0934031	1	28	58.3699	GO:0034643 establishment of mitochondrion localization microtubule-mediated	http://amigo.geneontology.org/amigo/term/GO:0034643	ARMCX3
0.0934031	4	1795	3.64202	GO:0045184 establishment of protein localization	http://amigo.geneontology.org/amigo/term/GO:0045184	STX17 MFF TOMM70 BNIP3L
0.0934031	1	32	51.0737	GO:0046621 negative regulation of organ growth	http://amigo.geneontology.org/amigo/term/GO:0046621	TOMM70
0.0934031	1	28	58.3699	GO:0047497 mitochondrion transport along microtubule	http://amigo.geneontology.org/amigo/term/GO:0047497	ARMCX3
0.0934031	2	316	10.344	GO:0051222 positive regulation of protein transport	http://amigo.geneontology.org/amigo/term/GO:0051222	MFF TOMM70
0.0934031	7	4987	2.29406	GO:0051234 establishment of localization	http://amigo.geneontology.org/amigo/term/GO:0051234	BNIP3L STX17 MFF SFXN4 TOMM70 ARMCX3 OCIAD1
0.0934031	1	32	51.0737	GO:0051654 establishment of mitochondrion localization	http://amigo.geneontology.org/amigo/term/GO:0051654	ARMCX3
0.0934031	4	1791	3.65016	GO:0070727 cellular macromolecule localization	http://amigo.geneontology.org/amigo/term/GO:0070727	STX17 MFF TOMM70 BNIP3L
0.0934031	5	2618	3.12138	GO:0071702 organic substance transport	http://amigo.geneontology.org/amigo/term/GO:0071702	STX17 MFF TOMM70 BNIP3L SFXN4
0.0934031	1	29	56.3571	GO:0090200 positive regulation of release of cytochrome c from mitochondria	http://amigo.geneontology.org/amigo/term/GO:0090200	MFF
0.0934031	1	31	52.7212	GO:0090314 positive regulation of protein targeting to membrane	http://amigo.geneontology.org/amigo/term/GO:0090314	MFF
0.0934031	1	30	54.4786	GO:0097066 response to thyroid hormone	http://amigo.geneontology.org/amigo/term/GO:0097066	TOMM70
0.0934031	2	333	9.81596	GO:1904951 positive regulation of establishment of protein localization	http://amigo.geneontology.org/amigo/term/GO:1904951	MFF TOMM70
0.0953182	1	34	48.0693	GO:0090140 regulation of mitochondrial fission	http://amigo.geneontology.org/amigo/term/GO:0090140	MFF
0.0960038	1	36	45.3988	GO:0002230 positive regulation of defense response to virus by host	http://amigo.geneontology.org/amigo/term/GO:0002230	TOMM70
0.0960038	1	35	46.6959	GO:0051154 negative regulation of striated muscle cell differentiation	http://amigo.geneontology.org/amigo/term/GO:0051154	TOMM70
0.0960038	1	37	44.1718	GO:0051204 protein insertion into mitochondrial membrane	http://amigo.geneontology.org/amigo/term/GO:0051204	TOMM70
0.0960038	1	37	44.1718	GO:0055090 acylglycerol homeostasis	http://amigo.geneontology.org/amigo/term/GO:0055090	FUNDC2
0.0960038	1	37	44.1718	GO:0070328 triglyceride homeostasis	http://amigo.geneontology.org/amigo/term/GO:0070328	FUNDC2
0.0960038	1	37	44.1718	GO:0090313 regulation of protein targeting to membrane	http://amigo.geneontology.org/amigo/term/GO:0090313	MFF
0.0960038	1	36	45.3988	GO:1903146 regulation of autophagy of mitochondrion	http://amigo.geneontology.org/amigo/term/GO:1903146	BNIP3L
0.0965382	1	38	43.0094	GO:0007031 peroxisome organization	http://amigo.geneontology.org/amigo/term/GO:0007031	MFF
0.0965382	1	38	43.0094	GO:0044743 protein transmembrane import into intracellular organelle	http://amigo.geneontology.org/amigo/term/GO:0044743	TOMM70
0.103009	1	41	39.8624	GO:0090151 establishment of protein localization to mitochondrial membrane	http://amigo.geneontology.org/amigo/term/GO:0090151	TOMM70
0.11179	1	45	36.319	GO:1904591 positive regulation of protein import	http://amigo.geneontology.org/amigo/term/GO:1904591	TOMM70
0.113099	1	46	35.5295	GO:0097345 mitochondrial outer membrane permeabilization	http://amigo.geneontology.org/amigo/term/GO:0097345	BNIP3L
0.114382	1	47	34.7736	GO:0032728 positive regulation of interferon-beta production	http://amigo.geneontology.org/amigo/term/GO:0032728	TOMM70
0.116279	1	53	30.8369	GO:0010543 regulation of platelet activation	http://amigo.geneontology.org/amigo/term/GO:0010543	FUNDC2
0.116279	1	54	30.2659	GO:0010611 regulation of cardiac muscle hypertrophy	http://amigo.geneontology.org/amigo/term/GO:0010611	TOMM70
0.116279	5	3133	2.60829	GO:0033036 macromolecule localization	http://amigo.geneontology.org/amigo/term/GO:0033036	ARMCX3 STX17 MFF TOMM70 BNIP3L
0.116279	1	54	30.2659	GO:0035794 positive regulation of mitochondrial membrane permeability	http://amigo.geneontology.org/amigo/term/GO:0035794	BNIP3L
0.116279	1	54	30.2659	GO:0046427 positive regulation of receptor signaling pathway via JAK-STAT	http://amigo.geneontology.org/amigo/term/GO:0046427	OCIAD1
0.116279	1	52	31.4299	GO:0050691 regulation of defense response to virus by host	http://amigo.geneontology.org/amigo/term/GO:0050691	TOMM70
0.116279	5	3120	2.61916	GO:0051641 cellular localization	http://amigo.geneontology.org/amigo/term/GO:0051641	BNIP3L STX17 MFF TOMM70 ARMCX3
0.116279	1	53	30.8369	GO:0051646 mitochondrion localization	http://amigo.geneontology.org/amigo/term/GO:0051646	ARMCX3
0.116279	1	55	29.7156	GO:0055021 regulation of cardiac muscle tissue growth	http://amigo.geneontology.org/amigo/term/GO:0055021	TOMM70
0.116279	1	55	29.7156	GO:0065002 intracellular protein transmembrane transport	http://amigo.geneontology.org/amigo/term/GO:0065002	TOMM70
0.116279	1	50	32.6871	GO:0090199 regulation of release of cytochrome c from mitochondria	http://amigo.geneontology.org/amigo/term/GO:0090199	MFF
0.116279	1	54	30.2659	GO:1902108 regulation of mitochondrial membrane permeability involved in apoptotic process	http://amigo.geneontology.org/amigo/term/GO:1902108	BNIP3L
0.116279	1	49	33.3542	GO:1902110 positive regulation of mitochondrial membrane permeability involved in apoptotic process	http://amigo.geneontology.org/amigo/term/GO:1902110	BNIP3L
0.116279	1	51	32.0462	GO:1902686 mitochondrial outer membrane permeabilization involved in programmed cell death	http://amigo.geneontology.org/amigo/term/GO:1902686	BNIP3L
0.116279	1	49	33.3542	GO:1903214 regulation of protein targeting to mitochondrion	http://amigo.geneontology.org/amigo/term/GO:1903214	BNIP3L
0.116424	1	57	28.6729	GO:0014743 regulation of muscle hypertrophy	http://amigo.geneontology.org/amigo/term/GO:0014743	TOMM70
0.116424	1	57	28.6729	GO:1903747 regulation of establishment of protein localization to mitochondrion	http://amigo.geneontology.org/amigo/term/GO:1903747	BNIP3L
0.116424	2	480	6.80982	GO:1903829 positive regulation of protein localization	http://amigo.geneontology.org/amigo/term/GO:1903829	MFF TOMM70
0.116424	1	57	28.6729	GO:1904894 positive regulation of receptor signaling pathway via STAT	http://amigo.geneontology.org/amigo/term/GO:1904894	OCIAD1
0.117503	1	59	27.701	GO:0001836 release of cytochrome c from mitochondria	http://amigo.geneontology.org/amigo/term/GO:0001836	MFF
0.117503	1	59	27.701	GO:0051148 negative regulation of muscle cell differentiation	http://amigo.geneontology.org/amigo/term/GO:0051148	TOMM70
0.117503	1	59	27.701	GO:1905710 positive regulation of membrane permeability	http://amigo.geneontology.org/amigo/term/GO:1905710	BNIP3L
0.120439	1	61	26.7927	GO:0097352 autophagosome maturation	http://amigo.geneontology.org/amigo/term/GO:0097352	STX17
0.121399	1	62	26.3606	GO:0060420 regulation of heart growth	http://amigo.geneontology.org/amigo/term/GO:0060420	TOMM70
0.124185	1	65	25.144	GO:0032608 interferon-beta production	http://amigo.geneontology.org/amigo/term/GO:0032608	TOMM70
0.124185	1	65	25.144	GO:0032648 regulation of interferon-beta production	http://amigo.geneontology.org/amigo/term/GO:0032648	TOMM70
0.124185	1	64	25.5368	GO:0048278 vesicle docking	http://amigo.geneontology.org/amigo/term/GO:0048278	STX17
0.125004	1	66	24.763	GO:0046902 regulation of mitochondrial membrane permeability	http://amigo.geneontology.org/amigo/term/GO:0046902	BNIP3L
0.125004	1	67	24.3934	GO:0098930 axonal transport	http://amigo.geneontology.org/amigo/term/GO:0098930	ARMCX3
0.125004	1	67	24.3934	GO:1904589 regulation of protein import	http://amigo.geneontology.org/amigo/term/GO:1904589	TOMM70
0.125873	1	68	24.0347	GO:0071806 protein transmembrane transport	http://amigo.geneontology.org/amigo/term/GO:0071806	TOMM70
0.132126	1	72	22.6994	GO:0055017 cardiac muscle tissue growth	http://amigo.geneontology.org/amigo/term/GO:0055017	TOMM70
0.133046	1	78	20.9533	GO:0002218 activation of innate immune response	http://amigo.geneontology.org/amigo/term/GO:0002218	TOMM70
0.133046	1	79	20.6881	GO:0003300 cardiac muscle hypertrophy	http://amigo.geneontology.org/amigo/term/GO:0003300	TOMM70
0.133046	1	81	20.1772	GO:0008088 axo-dendritic transport	http://amigo.geneontology.org/amigo/term/GO:0008088	ARMCX3
0.133046	1	81	20.1772	GO:0010822 positive regulation of mitochondrion organization	http://amigo.geneontology.org/amigo/term/GO:0010822	MFF
0.133046	1	82	19.9312	GO:0014897 striated muscle hypertrophy	http://amigo.geneontology.org/amigo/term/GO:0014897	TOMM70
0.133046	1	79	20.6881	GO:0016239 positive regulation of macroautophagy	http://amigo.geneontology.org/amigo/term/GO:0016239	BNIP3L
0.133046	1	76	21.5047	GO:0032481 positive regulation of type I interferon production	http://amigo.geneontology.org/amigo/term/GO:0032481	TOMM70
0.133046	1	80	20.4295	GO:0043502 regulation of muscle adaptation	http://amigo.geneontology.org/amigo/term/GO:0043502	TOMM70
0.133046	2	564	5.79559	GO:0048285 organelle fission	http://amigo.geneontology.org/amigo/term/GO:0048285	MTFR1L MFF
0.133046	1	81	20.1772	GO:0051205 protein insertion into membrane	http://amigo.geneontology.org/amigo/term/GO:0051205	TOMM70
0.133046	2	587	5.56851	GO:0051640 organelle localization	http://amigo.geneontology.org/amigo/term/GO:0051640	STX17 ARMCX3
0.133046	1	82	19.9312	GO:0055006 cardiac cell development	http://amigo.geneontology.org/amigo/term/GO:0055006	TOMM70
0.133046	1	77	21.2254	GO:0055013 cardiac muscle cell development	http://amigo.geneontology.org/amigo/term/GO:0055013	TOMM70
0.133046	1	81	20.1772	GO:0060419 heart growth	http://amigo.geneontology.org/amigo/term/GO:0060419	TOMM70
0.133046	1	80	20.4295	GO:0090559 regulation of membrane permeability	http://amigo.geneontology.org/amigo/term/GO:0090559	BNIP3L
0.133046	3	1355	3.6185	GO:0098542 defense response to other organism	http://amigo.geneontology.org/amigo/term/GO:0098542	BNIP3L TOMM70 AKAP1
0.133046	1	82	19.9312	GO:0140056 organelle localization by membrane tethering	http://amigo.geneontology.org/amigo/term/GO:0140056	STX17
0.133543	1	84	19.4566	GO:0014896 muscle hypertrophy	http://amigo.geneontology.org/amigo/term/GO:0014896	TOMM70
0.133543	1	84	19.4566	GO:0050688 regulation of defense response to virus	http://amigo.geneontology.org/amigo/term/GO:0050688	TOMM70
0.133543	1	83	19.691	GO:0051153 regulation of striated muscle cell differentiation	http://amigo.geneontology.org/amigo/term/GO:0051153	TOMM70
0.134217	1	85	19.2277	GO:2000736 regulation of stem cell differentiation	http://amigo.geneontology.org/amigo/term/GO:2000736	OCIAD1
0.139469	1	89	18.3636	GO:0046620 regulation of organ growth	http://amigo.geneontology.org/amigo/term/GO:0046620	TOMM70
0.141313	1	91	17.96	GO:0022406 membrane docking	http://amigo.geneontology.org/amigo/term/GO:0022406	STX17
0.141313	1	92	17.7648	GO:0072384 organelle transport along microtubule	http://amigo.geneontology.org/amigo/term/GO:0072384	ARMCX3
0.141313	2	626	5.22159	GO:0072657 protein localization to membrane	http://amigo.geneontology.org/amigo/term/GO:0072657	TOMM70 MFF
0.151829	2	655	4.9904	GO:0097190 apoptotic signaling pathway	http://amigo.geneontology.org/amigo/term/GO:0097190	BNIP3L MFF
0.161613	1	107	15.2744	GO:0043500 muscle adaptation	http://amigo.geneontology.org/amigo/term/GO:0043500	TOMM70
0.163519	1	109	14.9941	GO:0048640 negative regulation of developmental growth	http://amigo.geneontology.org/amigo/term/GO:0048640	TOMM70
0.163954	1	110	14.8578	GO:0046425 regulation of receptor signaling pathway via JAK-STAT	http://amigo.geneontology.org/amigo/term/GO:0046425	OCIAD1
0.166231	1	113	14.4633	GO:0055007 cardiac muscle cell differentiation	http://amigo.geneontology.org/amigo/term/GO:0055007	TOMM70
0.166231	1	113	14.4633	GO:1905477 positive regulation of protein localization to membrane	http://amigo.geneontology.org/amigo/term/GO:1905477	MFF
0.167828	1	116	14.0893	GO:0000045 autophagosome assembly	http://amigo.geneontology.org/amigo/term/GO:0000045	STX17
0.167828	1	117	13.9689	GO:0043200 response to amino acid	http://amigo.geneontology.org/amigo/term/GO:0043200	TOMM70
0.167828	2	715	4.57163	GO:0051668 localization within membrane	http://amigo.geneontology.org/amigo/term/GO:0051668	TOMM70 MFF
0.167828	1	116	14.0893	GO:1904892 regulation of receptor signaling pathway via STAT	http://amigo.geneontology.org/amigo/term/GO:1904892	OCIAD1
0.168968	1	120	13.6196	GO:0032479 regulation of type I interferon production	http://amigo.geneontology.org/amigo/term/GO:0032479	TOMM70
0.168968	1	120	13.6196	GO:0032606 type I interferon production	http://amigo.geneontology.org/amigo/term/GO:0032606	TOMM70
0.168968	1	119	13.7341	GO:0098586 cellular response to virus	http://amigo.geneontology.org/amigo/term/GO:0098586	TOMM70
0.171046	1	123	13.2875	GO:0006906 vesicle fusion	http://amigo.geneontology.org/amigo/term/GO:0006906	STX17
0.171046	1	123	13.2875	GO:1905037 autophagosome organization	http://amigo.geneontology.org/amigo/term/GO:1905037	STX17
0.172731	1	125	13.0749	GO:0090174 organelle membrane fusion	http://amigo.geneontology.org/amigo/term/GO:0090174	STX17
0.182324	1	133	12.2884	GO:0001101 response to acid chemical	http://amigo.geneontology.org/amigo/term/GO:0001101	TOMM70
0.18653	1	137	11.9296	GO:0051147 regulation of muscle cell differentiation	http://amigo.geneontology.org/amigo/term/GO:0051147	TOMM70
0.190051	1	142	11.5096	GO:0006888 endoplasmic reticulum to Golgi vesicle-mediated transport	http://amigo.geneontology.org/amigo/term/GO:0006888	STX17
0.190051	1	143	11.4291	GO:0030168 platelet activation	http://amigo.geneontology.org/amigo/term/GO:0030168	FUNDC2
0.190051	3	1731	2.83251	GO:0043207 response to external biotic stimulus	http://amigo.geneontology.org/amigo/term/GO:0043207	BNIP3L TOMM70 AKAP1
0.190051	3	1728	2.83743	GO:0051707 response to other organism	http://amigo.geneontology.org/amigo/term/GO:0051707	BNIP3L TOMM70 AKAP1
0.190269	1	144	11.3497	GO:0071456 cellular response to hypoxia	http://amigo.geneontology.org/amigo/term/GO:0071456	BNIP3L
0.190484	1	145	11.2714	GO:0006612 protein targeting to membrane	http://amigo.geneontology.org/amigo/term/GO:0006612	MFF
0.191948	1	147	11.1181	GO:0006865 amino acid transport	http://amigo.geneontology.org/amigo/term/GO:0006865	SFXN4
0.196055	3	1771	2.76853	GO:0009607 response to biotic stimulus	http://amigo.geneontology.org/amigo/term/GO:0009607	BNIP3L TOMM70 AKAP1
0.196055	1	152	10.7523	GO:0036294 cellular response to decreased oxygen levels	http://amigo.geneontology.org/amigo/term/GO:0036294	BNIP3L
0.196229	1	153	10.6821	GO:0035051 cardiocyte differentiation	http://amigo.geneontology.org/amigo/term/GO:0035051	TOMM70
0.1964	1	154	10.6127	GO:0010508 positive regulation of autophagy	http://amigo.geneontology.org/amigo/term/GO:0010508	BNIP3L

## Sheet: S4C Fig
S4C Fig: GO Cellular Compartment enrichment analysis of dephosphorylated proteins in the presence of FLAGLpPIP (Fig 5E).
Enrichment FDR	nGenes	Pathway Genes	Fold Enrichment	Pathway	URL	Genes
5.67456e-07	11	252	11.3497	GO:0019867 outer membrane	http://amigo.geneontology.org/amigo/term/GO:0019867	CHCHD3 FUNDC2 TOMM22 TOMM70 MAVS RMDN3 DHCR7 ARMCX3 AKAP1 MIGA2 ITPR3
5.67456e-07	11	250	11.4405	GO:0031968 organelle outer membrane	http://amigo.geneontology.org/amigo/term/GO:0031968	CHCHD3 FUNDC2 TOMM22 TOMM70 MAVS RMDN3 DHCR7 ARMCX3 AKAP1 MIGA2 ITPR3
5.02045e-06	38	4154	2.37853	GO:0031090 organelle membrane	http://amigo.geneontology.org/amigo/term/GO:0031090	CHCHD3 LMNB1 PEX1 ITPR3 HPS4 ATP13A1 VAPB RRBP1 ITPR1 LEMD2 FUNDC2 DHCR7 SEC22B TOMM22 TOMM70 MAVS RFFL C2CD5 PLA2G4A TMPO RMDN3 TMX1 KCNH1 ALG3 SEC62 ARMCX3 RAB34 SSR3 AKAP1 NUP210 RAB13 MTDH MIGA2 EI24 PTDSS1 UBE2J1 ITGAV
1.13042e-05	9	222	10.541	GO:0005741 mitochondrial outer membrane	http://amigo.geneontology.org/amigo/term/GO:0005741	CHCHD3 FUNDC2 TOMM22 TOMM70 MAVS RMDN3 ARMCX3 AKAP1 MIGA2
1.13042e-05	20	1380	3.76828	GO:0031967 organelle envelope	http://amigo.geneontology.org/amigo/term/GO:0031967	CHCHD3 LMNB1 NUP210 LEMD2 FUNDC2 TOMM22 TOMM70 MAVS PLA2G4A TMPO RMDN3 DHCR7 ARMCX3 AKAP1 KCNH1 MTDH MIGA2 EI24 ITPR1 ITPR3
1.13042e-05	20	1380	3.76828	GO:0031975 envelope	http://amigo.geneontology.org/amigo/term/GO:0031975	CHCHD3 LMNB1 NUP210 LEMD2 FUNDC2 TOMM22 TOMM70 MAVS PLA2G4A TMPO RMDN3 DHCR7 ARMCX3 AKAP1 KCNH1 MTDH MIGA2 EI24 ITPR1 ITPR3
2.60807e-05	10	330	7.87913	GO:0031965 nuclear membrane	http://amigo.geneontology.org/amigo/term/GO:0031965	LMNB1 LEMD2 TMPO DHCR7 NUP210 KCNH1 MTDH EI24 ITPR1 ITPR3
0.000234955	11	529	5.40666	GO:0005635 nuclear envelope	http://amigo.geneontology.org/amigo/term/GO:0005635	LMNB1 NUP210 LEMD2 PLA2G4A TMPO DHCR7 KCNH1 MTDH EI24 ITPR1 ITPR3
0.000269058	13	770	4.3898	GO:0048471 perinuclear region of cytoplasm	http://amigo.geneontology.org/amigo/term/GO:0048471	NEDD4 TSC2 RAB34 MTDH LMTK2 TESK1 ATN1 MAP1B KCNH1 ITPR1 SYAP1 AKAP13 PAK2
0.000275912	5	72	18.0563	GO:0005637 nuclear inner membrane	http://amigo.geneontology.org/amigo/term/GO:0005637	LEMD2 LMNB1 TMPO KCNH1 ITPR1
0.000366758	17	1351	3.27179	GO:0005789 endoplasmic reticulum membrane	http://amigo.geneontology.org/amigo/term/GO:0005789	ITPR3 ATP13A1 VAPB RRBP1 ITPR1 DHCR7 SEC22B TMX1 ALG3 SEC62 SSR3 NUP210 MTDH EI24 PTDSS1 UBE2J1 PLA2G4A
0.000366758	17	1355	3.26214	GO:0098827 endoplasmic reticulum subcompartment	http://amigo.geneontology.org/amigo/term/GO:0098827	ITPR3 ATP13A1 VAPB RRBP1 ITPR1 DHCR7 SEC22B TMX1 ALG3 SEC62 SSR3 NUP210 MTDH EI24 PTDSS1 UBE2J1 PLA2G4A
0.000401527	17	1373	3.21937	GO:0042175 nuclear outer membrane-endoplasmic reticulum membrane network	http://amigo.geneontology.org/amigo/term/GO:0042175	ITPR3 ATP13A1 VAPB RRBP1 ITPR1 DHCR7 SEC22B TMX1 ALG3 SEC62 SSR3 NUP210 MTDH EI24 PTDSS1 UBE2J1 PLA2G4A
0.000407	19	1685	2.93188	GO:0031984 organelle subcompartment	http://amigo.geneontology.org/amigo/term/GO:0031984	ITPR3 ATP13A1 VAPB RRBP1 ITPR1 DHCR7 SEC22B RAB34 TMX1 RAB13 ALG3 SEC62 SSR3 NUP210 MTDH EI24 PTDSS1 UBE2J1 PLA2G4A
0.00187722	3	23	33.9145	GO:0005742 mitochondrial outer membrane translocase complex	http://amigo.geneontology.org/amigo/term/GO:0005742	CHCHD3 TOMM22 TOMM70
0.00187722	21	2262	2.4139	GO:0005783 endoplasmic reticulum	http://amigo.geneontology.org/amigo/term/GO:0005783	SEC62 ITPR3 ATP13A1 SSR3 PLA2G4A VAPB RRBP1 EI24 ITPR1 DHCR7 ALG3 SEC22B ECPAS TMX1 MTDH LEMD2 PTPN2 NUP210 RETREG3 PTDSS1 UBE2J1
0.00187722	3	24	32.5014	GO:0031307 integral component of mitochondrial outer membrane	http://amigo.geneontology.org/amigo/term/GO:0031307	FUNDC2 ARMCX3 TOMM70
0.00187722	3	24	32.5014	GO:0098799 outer mitochondrial membrane protein complex	http://amigo.geneontology.org/amigo/term/GO:0098799	CHCHD3 TOMM22 TOMM70
0.00191455	3	25	31.2014	GO:0031306 intrinsic component of mitochondrial outer membrane	http://amigo.geneontology.org/amigo/term/GO:0031306	FUNDC2 ARMCX3 TOMM70
0.00191455	22	2452	2.33289	GO:0098588 bounding membrane of organelle	http://amigo.geneontology.org/amigo/term/GO:0098588	CHCHD3 PEX1 ITPR3 HPS4 ITPR1 FUNDC2 SEC22B TOMM22 TOMM70 MAVS RFFL PLA2G4A RMDN3 KCNH1 DHCR7 ARMCX3 RAB34 AKAP1 RAB13 MIGA2 ITGAV
0.00216248	9	505	4.63387	GO:0031301 integral component of organelle membrane	http://amigo.geneontology.org/amigo/term/GO:0031301	CHCHD3 ATP13A1 RRBP1 LEMD2 FUNDC2 DHCR7 SEC62 ARMCX3 TOMM70
0.00317279	9	535	4.37402	GO:0031300 intrinsic component of organelle membrane	http://amigo.geneontology.org/amigo/term/GO:0031300	CHCHD3 ATP13A1 RRBP1 LEMD2 FUNDC2 DHCR7 SEC62 ARMCX3 TOMM70
0.00667395	2	9	57.7803	GO:0031095 platelet dense tubular network membrane	http://amigo.geneontology.org/amigo/term/GO:0031095	ITPR3 ITPR1
0.00667395	4	94	11.0643	GO:0032592 integral component of mitochondrial membrane	http://amigo.geneontology.org/amigo/term/GO:0032592	CHCHD3 FUNDC2 ARMCX3 TOMM70
0.00667395	4	96	10.8338	GO:0098573 intrinsic component of mitochondrial membrane	http://amigo.geneontology.org/amigo/term/GO:0098573	CHCHD3 FUNDC2 ARMCX3 TOMM70
0.00973913	2	11	47.2748	GO:0031094 platelet dense tubular network	http://amigo.geneontology.org/amigo/term/GO:0031094	ITPR1 ITPR3
0.0153537	10	828	3.14023	GO:0031966 mitochondrial membrane	http://amigo.geneontology.org/amigo/term/GO:0031966	CHCHD3 FUNDC2 TOMM22 TOMM70 MAVS RMDN3 ARMCX3 AKAP1 MIGA2 PLA2G4A
0.0222315	10	879	2.95804	GO:0005740 mitochondrial envelope	http://amigo.geneontology.org/amigo/term/GO:0005740	CHCHD3 FUNDC2 TOMM22 TOMM70 MAVS RMDN3 ARMCX3 AKAP1 MIGA2 PLA2G4A
0.0222315	6	339	4.60197	GO:0014069 postsynaptic density	http://amigo.geneontology.org/amigo/term/GO:0014069	TSC2 MAP1B KCNH1 ITPR1 PAK2 SIPA1L1
0.0231955	6	345	4.52194	GO:0032279 asymmetric synapse	http://amigo.geneontology.org/amigo/term/GO:0032279	TSC2 MAP1B KCNH1 ITPR1 PAK2 SIPA1L1
0.0267793	3	72	10.8338	GO:0005778 peroxisomal membrane	http://amigo.geneontology.org/amigo/term/GO:0005778	PEX1 MAVS
0.0267793	3	72	10.8338	GO:0031903 microbody membrane	http://amigo.geneontology.org/amigo/term/GO:0031903	PEX1 MAVS
0.0267793	6	362	4.30958	GO:0099572 postsynaptic specialization	http://amigo.geneontology.org/amigo/term/GO:0099572	TSC2 MAP1B KCNH1 ITPR1 PAK2 SIPA1L1
0.0277342	2	21	24.763	GO:0042827 platelet dense granule	http://amigo.geneontology.org/amigo/term/GO:0042827	HPS4 ITPR1
0.0284972	6	371	4.20504	GO:0098984 neuron to neuron synapse	http://amigo.geneontology.org/amigo/term/GO:0098984	TSC2 MAP1B KCNH1 ITPR1 PAK2 SIPA1L1
0.0309292	2	23	22.6097	GO:0016327 apicolateral plasma membrane	http://amigo.geneontology.org/amigo/term/GO:0016327	EPPK1 NEDD4
0.0309292	10	952	2.73121	GO:0016604 nuclear body	http://amigo.geneontology.org/amigo/term/GO:0016604	USP7 TP53BP1 ZC3H14 SUDS3 SAFB2 MTDH EPB41 RAPH1 ATR ZNF638
0.0342286	8	664	3.13267	GO:0098794 postsynapse	http://amigo.geneontology.org/amigo/term/GO:0098794	TSC2 NEDD4 MAP1B KCNH1 ITPR1 SYAP1 PAK2 SIPA1L1
0.0482275	2	30	17.3341	GO:0005640 nuclear outer membrane	http://amigo.geneontology.org/amigo/term/GO:0005640	DHCR7 ITPR3
0.0482275	17	2293	1.92769	GO:0030054 cell junction	http://amigo.geneontology.org/amigo/term/GO:0030054	TSC2 ITGAV MPZL1 NEDD4 PALS2 MAP1B RAB13 SYAP1 EPPK1 CDCA3 EPB41 ATN1 KCNH1 MTDH ITPR1 PAK2 SIPA1L1
0.0588933	6	446	3.49791	GO:0031252 cell leading edge	http://amigo.geneontology.org/amigo/term/GO:0031252	C2CD5 ITGAV TESK1 KCNH1 RAB13 RAPH1
0.0629583	27	4466	1.57195	GO:0031982 vesicle	http://amigo.geneontology.org/amigo/term/GO:0031982	NEDD4 PALS2 TAX1BP1 CHCHD3 RAB34 STMN1 TNFAIP3 PEX1 SAFB2 ITGAV RAB13 TOMM70 SYAP1 ITPR3 HPS4 OCIAD1 ITPR1 FYCO1 SEC22B RFFL C2CD5 ECPAS KCNH1 ACKR3 LMTK2 TESK1 PAK2
0.0645677	5	327	3.97571	GO:0005938 cell cortex	http://amigo.geneontology.org/amigo/term/GO:0005938	ANLN NEDD4 C2CD5 EPB41 AKAP13
0.0701988	4	216	4.81503	GO:0030027 lamellipodium	http://amigo.geneontology.org/amigo/term/GO:0030027	ITGAV TESK1 RAB13 RAPH1
0.0701988	29	4973	1.51625	GO:0031981 nuclear lumen	http://amigo.geneontology.org/amigo/term/GO:0031981	USP7 SUDS3 MYBBP1A RPRD2 ANLN TP53BP1 ZNF638 ZC3H14 ATN1 GTF3C2 MSH6 ILF3 SAFB2 ARHGEF11 ECPAS MTDH EPB41 LEO1 SYAP1 RAPH1 ATR PTPN2 EPPK1 RFFL ITPR3 RAB34 LMNB1 ITPR1 INTS10
0.0725708	7	630	2.88902	GO:0019866 organelle inner membrane	http://amigo.geneontology.org/amigo/term/GO:0019866	CHCHD3 LEMD2 LMNB1 TMPO KCNH1 ITPR1 PLA2G4A
0.0725708	3	118	6.61046	GO:0030863 cortical cytoskeleton	http://amigo.geneontology.org/amigo/term/GO:0030863	ANLN EPB41 AKAP13
0.0725708	1	3	86.6705	GO:0033596 TSC1-TSC2 complex	http://amigo.geneontology.org/amigo/term/GO:0033596	TSC2
0.0725708	1	3	86.6705	GO:0034683 integrin alphav-beta3 complex	http://amigo.geneontology.org/amigo/term/GO:0034683	ITGAV
0.0725708	1	3	86.6705	GO:0035866 alphav-beta3 integrin-PKCalpha complex	http://amigo.geneontology.org/amigo/term/GO:0035866	ITGAV
0.0725708	1	3	86.6705	GO:0035868 alphav-beta3 integrin-HMGB1 complex	http://amigo.geneontology.org/amigo/term/GO:0035868	ITGAV
0.075529	14	1878	1.93832	GO:0005794 Golgi apparatus	http://amigo.geneontology.org/amigo/term/GO:0005794	PLA2G4A SYAP1 SEC22B NEDD4 TSC2 RAB34 MSH6 VAPB RAB13 EI24 FYCO1 LMTK2 ATR OCIAD1
0.0763471	17	2477	1.78449	GO:0042995 cell projection	http://amigo.geneontology.org/amigo/term/GO:0042995	NEDD4 STMN1 MAP1B ANLN ZC3H14 C2CD5 ITGAV RAB13 ARMCX3 TESK1 RAB34 KCNH1 LMTK2 SYAP1 RAPH1 SIPA1L1 EPPK1
0.0864113	1	4	65.0028	GO:0005826 actomyosin contractile ring	http://amigo.geneontology.org/amigo/term/GO:0005826	ANLN
0.0864113	1	4	65.0028	GO:0035867 alphav-beta3 integrin-IGF-1-IGF1R complex	http://amigo.geneontology.org/amigo/term/GO:0035867	ITGAV
0.0864113	4	246	4.22783	GO:0055037 recycling endosome	http://amigo.geneontology.org/amigo/term/GO:0055037	RAB13 LMTK2 RFFL ACKR3
0.0864113	2	48	10.8338	GO:1990391 DNA repair complex	http://amigo.geneontology.org/amigo/term/GO:1990391	MSH6 TP53BP1
0.088373	3	137	5.69368	GO:0005923 bicellular tight junction	http://amigo.geneontology.org/amigo/term/GO:0005923	RAB13 EPPK1 MTDH
0.0923706	6	534	2.92148	GO:0005911 cell-cell junction	http://amigo.geneontology.org/amigo/term/GO:0005911	PALS2 CDCA3 RAB13 EPPK1 MTDH PAK2
0.0923706	3	142	5.4932	GO:0070160 tight junction	http://amigo.geneontology.org/amigo/term/GO:0070160	RAB13 EPPK1 MTDH
0.0923706	16	2360	1.76279	GO:0120025 plasma membrane bounded cell projection	http://amigo.geneontology.org/amigo/term/GO:0120025	NEDD4 STMN1 MAP1B ANLN ZC3H14 C2CD5 ITGAV RAB13 ARMCX3 TESK1 RAB34 KCNH1 LMTK2 SYAP1 RAPH1 SIPA1L1
0.0943611	1	6	43.3352	GO:0000127 transcription factor TFIIIC complex	http://amigo.geneontology.org/amigo/term/GO:0000127	GTF3C2
0.0943611	1	6	43.3352	GO:0005638 lamin filament	http://amigo.geneontology.org/amigo/term/GO:0005638	LMNB1
0.0943611	26	4581	1.47572	GO:0005654 nucleoplasm	http://amigo.geneontology.org/amigo/term/GO:0005654	USP7 SUDS3 RPRD2 ANLN TP53BP1 ZNF638 ZC3H14 ATN1 GTF3C2 MSH6 ILF3 SAFB2 ARHGEF11 ECPAS MTDH EPB41 LEO1 SYAP1 RAPH1 ATR PTPN2 RFFL ITPR3 LMNB1 INTS10 MYBBP1A
0.0943611	3	154	5.06516	GO:0005777 peroxisome	http://amigo.geneontology.org/amigo/term/GO:0005777	PEX1 MAVS
0.0943611	3	154	5.06516	GO:0005793 endoplasmic reticulum-Golgi intermediate compartment	http://amigo.geneontology.org/amigo/term/GO:0005793	SEC22B PTPN2 ECPAS
0.0943611	1	6	43.3352	GO:0005955 calcineurin complex	http://amigo.geneontology.org/amigo/term/GO:0005955	ITPR1
0.0943611	1	6	43.3352	GO:0030056 hemidesmosome	http://amigo.geneontology.org/amigo/term/GO:0030056	EPPK1
0.0943611	4	273	3.80969	GO:0030176 integral component of endoplasmic reticulum membrane	http://amigo.geneontology.org/amigo/term/GO:0030176	ATP13A1 RRBP1 DHCR7 SEC62
0.0943611	1	6	43.3352	GO:0031088 platelet dense granule membrane	http://amigo.geneontology.org/amigo/term/GO:0031088	ITPR1
0.0943611	1	6	43.3352	GO:0032301 MutSalpha complex	http://amigo.geneontology.org/amigo/term/GO:0032301	MSH6
0.0943611	8	888	2.34244	GO:0036477 somatodendritic compartment	http://amigo.geneontology.org/amigo/term/GO:0036477	NEDD4 MAP1B ZC3H14 KCNH1 LMTK2 SYAP1 ITPR3 SIPA1L1
0.0943611	3	154	5.06516	GO:0042579 microbody	http://amigo.geneontology.org/amigo/term/GO:0042579	PEX1 MAVS
0.0943611	2	59	8.81394	GO:0044232 organelle membrane contact site	http://amigo.geneontology.org/amigo/term/GO:0044232	CHCHD3 RMDN3
0.0943611	1	6	43.3352	GO:0044302 dentate gyrus mossy fiber	http://amigo.geneontology.org/amigo/term/GO:0044302	MAP1B
0.0943611	1	5	52.0023	GO:0097356 perinucleolar compartment	http://amigo.geneontology.org/amigo/term/GO:0097356	EPPK1
0.0943611	1	6	43.3352	GO:0097441 basal dendrite	http://amigo.geneontology.org/amigo/term/GO:0097441	MAP1B
0.0943611	1	5	52.0023	GO:0097457 hippocampal mossy fiber	http://amigo.geneontology.org/amigo/term/GO:0097457	MAP1B
0.0947216	4	281	3.70123	GO:0031227 intrinsic component of endoplasmic reticulum membrane	http://amigo.geneontology.org/amigo/term/GO:0031227	ATP13A1 RRBP1 DHCR7 SEC62
0.0990201	1	7	37.1445	GO:0043196 varicosity	http://amigo.geneontology.org/amigo/term/GO:0043196	MAP1B
0.0990201	3	163	4.78549	GO:0043204 perikaryon	http://amigo.geneontology.org/amigo/term/GO:0043204	MAP1B KCNH1 SYAP1
0.0990201	3	162	4.81503	GO:0043296 apical junction complex	http://amigo.geneontology.org/amigo/term/GO:0043296	RAB13 EPPK1 MTDH
0.0990201	1	7	37.1445	GO:0044284 mitochondrial crista junction	http://amigo.geneontology.org/amigo/term/GO:0044284	CHCHD3
0.0990201	2	66	7.87913	GO:0044304 main axon	http://amigo.geneontology.org/amigo/term/GO:0044304	MAP1B KCNH1
0.0990201	1	7	37.1445	GO:0046581 intercellular canaliculus	http://amigo.geneontology.org/amigo/term/GO:0046581	MTDH
0.0990201	8	926	2.24632	GO:0070161 anchoring junction	http://amigo.geneontology.org/amigo/term/GO:0070161	ITGAV MPZL1 PALS2 CDCA3 RAB13 EPPK1 MTDH PAK2
0.0990201	2	64	8.12536	GO:1904115 axon cytoplasm	http://amigo.geneontology.org/amigo/term/GO:1904115	ZC3H14 ARMCX3
0.10619	5	448	2.90191	GO:0030139 endocytic vesicle	http://amigo.geneontology.org/amigo/term/GO:0030139	RAB34 ECPAS RAB13 ITGAV SEC22B
0.10619	3	173	4.50887	GO:0030426 growth cone	http://amigo.geneontology.org/amigo/term/GO:0030426	MAP1B LMTK2 SYAP1
0.107433	1	8	32.5014	GO:0016593 Cdc73/Paf1 complex	http://amigo.geneontology.org/amigo/term/GO:0016593	LEO1
0.107433	1	8	32.5014	GO:0110016 B-WICH complex	http://amigo.geneontology.org/amigo/term/GO:0110016	MYBBP1A
0.111428	3	179	4.35773	GO:0030427 site of polarized growth	http://amigo.geneontology.org/amigo/term/GO:0030427	MAP1B LMTK2 SYAP1
0.111552	2	73	7.1236	GO:0016529 sarcoplasmic reticulum	http://amigo.geneontology.org/amigo/term/GO:0016529	ITPR3 ITPR1
0.112017	16	2553	1.62953	GO:0005856 cytoskeleton	http://amigo.geneontology.org/amigo/term/GO:0005856	ANLN MAP1B RMDN3 EPB41 AKAP13 MAP3K11 EPPK1 TESK1 C2CD5 ECPAS LEO1 SIPA1L1 LMNB1 STMN1 LEMD2 RAPH1
0.112017	1	9	28.8902	GO:0014731 spectrin-associated cytoskeleton	http://amigo.geneontology.org/amigo/term/GO:0014731	EPB41
0.112017	1	9	28.8902	GO:0032059 bleb	http://amigo.geneontology.org/amigo/term/GO:0032059	ANLN
0.112017	1	9	28.8902	GO:0032593 insulin-responsive compartment	http://amigo.geneontology.org/amigo/term/GO:0032593	RAB13
0.112017	3	182	4.2859	GO:0043197 dendritic spine	http://amigo.geneontology.org/amigo/term/GO:0043197	NEDD4 MAP1B SIPA1L1
0.112535	3	185	4.2164	GO:0044309 neuron spine	http://amigo.geneontology.org/amigo/term/GO:0044309	NEDD4 MAP1B SIPA1L1
0.114461	3	187	4.17131	GO:0031256 leading edge membrane	http://amigo.geneontology.org/amigo/term/GO:0031256	C2CD5 ITGAV KCNH1
0.118197	1	10	26.0011	GO:0042564 NLS-dependent protein nuclear import complex	http://amigo.geneontology.org/amigo/term/GO:0042564	MYBBP1A
0.118197	1	10	26.0011	GO:0070938 contractile ring	http://amigo.geneontology.org/amigo/term/GO:0070938	ANLN
0.118197	1	10	26.0011	GO:0090576 RNA polymerase III transcription regulator complex	http://amigo.geneontology.org/amigo/term/GO:0090576	GTF3C2
0.122821	6	653	2.38908	GO:0030425 dendrite	http://amigo.geneontology.org/amigo/term/GO:0030425	NEDD4 MAP1B ZC3H14 KCNH1 SYAP1 SIPA1L1
0.122821	3	196	3.97977	GO:0045335 phagocytic vesicle	http://amigo.geneontology.org/amigo/term/GO:0045335	RAB34 ITGAV SEC22B
0.123185	6	655	2.38178	GO:0097447 dendritic tree	http://amigo.geneontology.org/amigo/term/GO:0097447	NEDD4 MAP1B ZC3H14 KCNH1 SYAP1 SIPA1L1
0.123763	1	11	23.6374	GO:0032300 mismatch repair complex	http://amigo.geneontology.org/amigo/term/GO:0032300	MSH6
0.123763	1	11	23.6374	GO:0061617 MICOS complex	http://amigo.geneontology.org/amigo/term/GO:0061617	CHCHD3
0.12492	17	2849	1.55149	GO:0031410 cytoplasmic vesicle	http://amigo.geneontology.org/amigo/term/GO:0031410	ITPR3 HPS4 OCIAD1 RAB13 ITPR1 FYCO1 SEC22B RFFL RAB34 C2CD5 ECPAS KCNH1 ACKR3 LMTK2 TESK1 PAK2 ITGAV
0.12492	17	2851	1.5504	GO:0097708 intracellular vesicle	http://amigo.geneontology.org/amigo/term/GO:0097708	ITPR3 HPS4 OCIAD1 RAB13 ITPR1 FYCO1 SEC22B RFFL RAB34 C2CD5 ECPAS KCNH1 ACKR3 LMTK2 TESK1 PAK2 ITGAV
0.130051	2	88	5.90935	GO:0030864 cortical actin cytoskeleton	http://amigo.geneontology.org/amigo/term/GO:0030864	ANLN AKAP13
0.130051	1	12	21.6676	GO:0031074 nucleocytoplasmic transport complex	http://amigo.geneontology.org/amigo/term/GO:0031074	MYBBP1A
0.130387	2	89	5.84295	GO:0016528 sarcoplasm	http://amigo.geneontology.org/amigo/term/GO:0016528	ITPR3 ITPR1
0.130387	6	676	2.30779	GO:0030424 axon	http://amigo.geneontology.org/amigo/term/GO:0030424	ZC3H14 ARMCX3 MAP1B KCNH1 LMTK2 SYAP1
0.131142	1	13	20.0009	GO:0001401 SAM complex	http://amigo.geneontology.org/amigo/term/GO:0001401	CHCHD3
0.131142	1	13	20.0009	GO:0005652 nuclear lamina	http://amigo.geneontology.org/amigo/term/GO:0005652	LMNB1
0.131142	12	1830	1.70499	GO:0005739 mitochondrion	http://amigo.geneontology.org/amigo/term/GO:0005739	CHCHD3 FUNDC2 ARMCX3 MTFR1L AKAP1 RMDN3 TOMM22 TOMM70 MAVS ILF3 MIGA2 PLA2G4A
0.131142	5	513	2.53422	GO:0043025 neuronal cell body	http://amigo.geneontology.org/amigo/term/GO:0043025	MAP1B KCNH1 LMTK2 SYAP1 ITPR3
0.131142	2	90	5.77803	GO:0120111 neuron projection cytoplasm	http://amigo.geneontology.org/amigo/term/GO:0120111	ZC3H14 ARMCX3
0.131142	1	13	20.0009	GO:0140275 MIB complex	http://amigo.geneontology.org/amigo/term/GO:0140275	CHCHD3
0.131248	10	1441	1.80438	GO:0015630 microtubule cytoskeleton	http://amigo.geneontology.org/amigo/term/GO:0015630	MAP1B RMDN3 MAP3K11 TESK1 C2CD5 ECPAS EPB41 LEO1 STMN1 LEMD2
0.131248	10	1440	1.80563	GO:0043005 neuron projection	http://amigo.geneontology.org/amigo/term/GO:0043005	NEDD4 STMN1 MAP1B ZC3H14 RAB13 ARMCX3 KCNH1 LMTK2 SYAP1 SIPA1L1
0.14707	1	15	17.3341	GO:0097440 apical dendrite	http://amigo.geneontology.org/amigo/term/GO:0097440	MAP1B
0.155396	2	103	5.04876	GO:0032587 ruffle membrane	http://amigo.geneontology.org/amigo/term/GO:0032587	C2CD5 ITGAV
0.156794	2	104	5.00022	GO:0045171 intercellular bridge	http://amigo.geneontology.org/amigo/term/GO:0045171	RMDN3 EPB41
0.162098	1	17	15.2948	GO:0030673 axolemma	http://amigo.geneontology.org/amigo/term/GO:0030673	KCNH1
0.162212	2	107	4.86003	GO:0016591 RNA polymerase II holoenzyme	http://amigo.geneontology.org/amigo/term/GO:0016591	RPRD2 LEO1
0.170798	8	1126	1.84733	GO:0005730 nucleolus	http://amigo.geneontology.org/amigo/term/GO:0005730	MYBBP1A ZC3H14 ILF3 MTDH LEO1 ITPR3 RAB34 ITPR1
0.173599	1	19	13.6848	GO:0005639 integral component of nuclear inner membrane	http://amigo.geneontology.org/amigo/term/GO:0005639	LEMD2
0.173599	1	19	13.6848	GO:0031229 intrinsic component of nuclear inner membrane	http://amigo.geneontology.org/amigo/term/GO:0031229	LEMD2
0.173599	9	1332	1.75683	GO:0098590 plasma membrane region	http://amigo.geneontology.org/amigo/term/GO:0098590	C2CD5 ITGAV ACKR3 KCNH1 SYAP1 EPPK1 MTDH EPB41 NEDD4
0.176923	2	115	4.52194	GO:0016605 PML body	http://amigo.geneontology.org/amigo/term/GO:0016605	ATR USP7
0.184841	5	588	2.21098	GO:0044297 cell body	http://amigo.geneontology.org/amigo/term/GO:0044297	MAP1B KCNH1 LMTK2 SYAP1 ITPR3
0.184871	2	119	4.36994	GO:0030175 filopodium	http://amigo.geneontology.org/amigo/term/GO:0030175	ITGAV RAPH1
0.190105	2	122	4.26248	GO:0042470 melanosome	http://amigo.geneontology.org/amigo/term/GO:0042470	HPS4 SEC22B
0.190105	2	122	4.26248	GO:0048770 pigment granule	http://amigo.geneontology.org/amigo/term/GO:0048770	HPS4 SEC22B
0.191124	1	22	11.8187	GO:0031258 lamellipodium membrane	http://amigo.geneontology.org/amigo/term/GO:0031258	ITGAV
0.195163	1	23	11.3048	GO:0016580 Sin3 complex	http://amigo.geneontology.org/amigo/term/GO:0016580	SUDS3
0.195163	1	23	11.3048	GO:0031082 BLOC complex	http://amigo.geneontology.org/amigo/term/GO:0031082	HPS4
0.195163	1	23	11.3048	GO:0070822 Sin3-type complex	http://amigo.geneontology.org/amigo/term/GO:0070822	SUDS3

## Sheet: S4D Fig
S4D Fig: GO Cellular Compartment enrichment analysis of dephosphorylated proteins in the presence of FLAGLpPIP-CYB5ATA (Fig 5F).
Enrichment FDR	nGenes	Pathway Genes	Fold Enrichment	Pathway	URL	Genes
1.75881e-16	60	1685	3.67006	GO:0031984 organelle subcompartment	http://amigo.geneontology.org/amigo/term/GO:0031984	DPM1 RHBDF1 HACD3 ZMPSTE24 GRAMD1A ITPR3 TMEM87A JPH1 ATP13A1 BET1 SEC61B VAMP4 VAPB HSD17B7 TJAP1 ESYT1 ITPR1 PI4K2A RPN1 DHCR7 SEC22B STT3B STARD3NL TMEM230 EMD RAB11A RAB34 SCAP RTN4 GORASP2 ATL2 UBA1 GPAT3 TMX1 RAB13 UBXN7 ATL1 PLPP6 TMX2 ALG3 SEC62 PNPLA6 OSBPL3 PSEN1 GOLGA3 ERMP1 LRRC59 SSR3 KTN1 POR NUP210 DNAJC1 PML MTDH EI24 PTDSS1 EIF2AK3 UBE2J1 TMEM201 VAMP3
5.68641e-15	27	330	8.4328	GO:0031965 nuclear membrane	http://amigo.geneontology.org/amigo/term/GO:0031965	LMNB1 SIRT1 EMD TOR1AIP1 LEMD2 TMEM201 NDC1 OSBPL3 HACD3 RIF1 PSEN1 NUP107 TMPO NUP153 NUP205 DHCR7 LMNB2 PLPP6 ZMPSTE24 NUP210 DNAJC1 MTDH EI24 ITPR1 SLC29A2 ARL6IP6 ITPR3
7.06648e-15	94	4154	2.33229	GO:0031090 organelle membrane	http://amigo.geneontology.org/amigo/term/GO:0031090	STARD3NL AGPS CHCHD3 LMNB1 AHNAK RPTOR STK11IP PI4K2A DPM1 RHBDF1 HACD3 PSEN1 ZMPSTE24 GRAMD1A ITPR3 SIRT1 EMD TMEM87A JPH1 ATP13A1 SEC61B VAPB HSD17B7 ESYT1 TOR1AIP1 ITPR1 RER1 LEMD2 RPN1 FUNDC2 MFF DHCR7 TMEM201 SEC22B TOMM70 STT3B SPAG9 NDC1 OSBPL3 RIF1 GOLGA3 NUP107 SCAP RTN4 GORASP2 ATF2 ATL2 TMPO NUP153 UBA1 RMDN3 GPAT3 TMX1 NUP205 UBXN7 LMNB2 ATL1 PLPP6 TMX2 ALG3 SEC62 PNPLA6 ERMP1 BCL2L13…
1.96458e-14	50	1355	3.80323	GO:0098827 endoplasmic reticulum subcompartment	http://amigo.geneontology.org/amigo/term/GO:0098827	DPM1 RHBDF1 HACD3 ZMPSTE24 GRAMD1A ITPR3 JPH1 ATP13A1 SEC61B VAPB HSD17B7 ESYT1 ITPR1 RPN1 DHCR7 SEC22B STT3B STARD3NL EMD SCAP RTN4 GORASP2 ATL2 UBA1 GPAT3 TMX1 UBXN7 ATL1 PLPP6 TMX2 ALG3 SEC62 PNPLA6 OSBPL3 PSEN1 ERMP1 BET1 LRRC59 SSR3 KTN1 POR NUP210 DNAJC1 PML MTDH EI24 PTDSS1 EIF2AK3 UBE2J1 TMEM201
1.0449e-13	31	529	6.03988	GO:0005635 nuclear envelope	http://amigo.geneontology.org/amigo/term/GO:0005635	LMNB1 NDC1 SIRT1 EMD NUP107 NUP153 NUP214 NUP210 TOR1AIP1 NUP205 LEMD2 TMEM201 OSBPL3 HACD3 RIF1 PSEN1 RTN4 TMPO PGRMC2 DHCR7 LMNB2 PLPP6 ZMPSTE24 LRRC59 DNAJC1 MTDH EI24 ITPR1 SLC29A2 ARL6IP6 ITPR3
1.0449e-13	49	1373	3.6783	GO:0042175 nuclear outer membrane-endoplasmic reticulum membrane network	http://amigo.geneontology.org/amigo/term/GO:0042175	DPM1 RHBDF1 HACD3 ZMPSTE24 GRAMD1A ITPR3 JPH1 ATP13A1 SEC61B VAPB HSD17B7 ESYT1 ITPR1 RPN1 DHCR7 SEC22B STT3B STARD3NL PSEN1 EMD SCAP RTN4 GORASP2 ATL2 UBA1 GPAT3 TMX1 UBXN7 ATL1 PLPP6 TMX2 ALG3 SEC62 PNPLA6 OSBPL3 ERMP1 BET1 LRRC59 SSR3 KTN1 POR NUP210 DNAJC1 PML MTDH EI24 PTDSS1 EIF2AK3 UBE2J1
2.21099e-13	48	1351	3.66191	GO:0005789 endoplasmic reticulum membrane	http://amigo.geneontology.org/amigo/term/GO:0005789	DPM1 RHBDF1 HACD3 ZMPSTE24 GRAMD1A ITPR3 JPH1 ATP13A1 SEC61B VAPB HSD17B7 ESYT1 ITPR1 RPN1 DHCR7 SEC22B STT3B STARD3NL SCAP RTN4 GORASP2 ATL2 UBA1 GPAT3 TMX1 UBXN7 ATL1 PLPP6 TMX2 ALG3 SEC62 PNPLA6 OSBPL3 PSEN1 ERMP1 BET1 LRRC59 SSR3 KTN1 POR NUP210 DNAJC1 PML MTDH EI24 PTDSS1 EIF2AK3 UBE2J1
5.86946e-11	59	2262	2.68832	GO:0005783 endoplasmic reticulum	http://amigo.geneontology.org/amigo/term/GO:0005783	RTN4 DPM1 RHBDF1 SEC62 PNPLA6 OSBPL3 HACD3 PSEN1 ZMPSTE24 GRAMD1A ITPR3 JPH1 ATP13A1 SEC61B SSR3 VAPB HSD17B7 ESYT1 EI24 ITPR1 RPN1 DHCR7 ALG3 SEC22B STT3B EIF2AK3 STARD3NL YBX1 TMEM230 EMD LRRC59 SCAP GORASP2 ATL2 KTN1 UBA1 ECPAS GPAT3 TMX1 MTDH LEMD2 PRKCD UBXN7 PGRMC2 ATL1 PLPP6 TMX2 ERMP1 BET1 POR NUP210 DNAJC1 PML RETREG3 PTDSS1 RER1 SQSTM1 UBE2J1 TMEM201
1.57573e-09	92	4973	1.90674	GO:0031981 nuclear lumen	http://amigo.geneontology.org/amigo/term/GO:0031981	DNTTIP2 SIRT1 BRD1 SRSF5 AKAP8 CCDC86 SRSF9 BRD8 ARID1A ZC3H13 RRP8 PML BRPF1 SIN3A HNRNPF ZNF318 HCFC1 MGA TRRAP CHAMP1 ARID2 UPF1 AGPS BRD9 BCLAF1 EDC4 PNKP TP53BP1 FERMT2 RIF1 PSEN1 ATRX UIMC1 GOLGA3 CDC5L ACIN1 EMD JPH1 SIPA1L3 NUP107 PRPF4B ATF2 PRDM2 IRF2BPL RBBP6 NUP153 HP1BP3 DOCK4 ILF3 UBA1 TOP2A SRRM1 PUM1 APC ECPAS NUMA1 BUD13 SCAF11 NCOR1 RPTOR CDCA5 MTDH INCENP NCAPD3 NUP205 ZC3H18 S…
5.32476e-09	11	72	15.7464	GO:0005637 nuclear inner membrane	http://amigo.geneontology.org/amigo/term/GO:0005637	SIRT1 EMD LEMD2 ZMPSTE24 LMNB1 TMPO TOR1AIP1 ITPR1 ARL6IP6 TMEM201 PLPP6
1.93358e-08	40	1380	2.98747	GO:0031967 organelle envelope	http://amigo.geneontology.org/amigo/term/GO:0031967	CHCHD3 LMNB1 NDC1 PSEN1 SIRT1 EMD NUP107 NUP153 NUP214 NUP210 TOR1AIP1 NUP205 LEMD2 FUNDC2 MFF TMEM201 TOMM70 OSBPL3 HACD3 RIF1 RTN4 ATF2 TMPO RMDN3 PGRMC2 DHCR7 LMNB2 PLPP6 ZMPSTE24 BCL2L13 LRRC59 DNAJC1 MTDH MIGA2 EI24 ITPR1 SLC29A2 ARL6IP6 TMX2 ITPR3
1.93358e-08	40	1380	2.98747	GO:0031975 envelope	http://amigo.geneontology.org/amigo/term/GO:0031975	CHCHD3 LMNB1 NDC1 PSEN1 SIRT1 EMD NUP107 NUP153 NUP214 NUP210 TOR1AIP1 NUP205 LEMD2 FUNDC2 MFF TMEM201 TOMM70 OSBPL3 HACD3 RIF1 RTN4 ATF2 TMPO RMDN3 PGRMC2 DHCR7 LMNB2 PLPP6 ZMPSTE24 BCL2L13 LRRC59 DNAJC1 MTDH MIGA2 EI24 ITPR1 SLC29A2 ARL6IP6 TMX2 ITPR3
7.68346e-07	80	4581	1.79991	GO:0005654 nucleoplasm	http://amigo.geneontology.org/amigo/term/GO:0005654	SIRT1 BRD1 SRSF5 SRSF9 BRD8 ARID1A ZC3H13 PML BRPF1 SIN3A HNRNPF ZNF318 HCFC1 MGA TRRAP CHAMP1 UPF1 BRD9 BCLAF1 EDC4 PNKP DNTTIP2 TP53BP1 FERMT2 RIF1 PSEN1 ATRX UIMC1 GOLGA3 CDC5L ACIN1 EMD JPH1 AKAP8 SIPA1L3 CCDC86 PRPF4B ATF2 PRDM2 IRF2BPL RBBP6 NUP153 HP1BP3 ILF3 UBA1 TOP2A RRP8 SRRM1 PUM1 APC ECPAS NUMA1 BUD13 SCAF11 NCOR1 RPTOR CDCA5 MTDH INCENP NCAPD3 ZC3H18 SON SQSTM1 UBXN7 PSIP1 SRRM2 SET…
1.49804e-06	12	155	7.97942	GO:0034399 nuclear periphery	http://amigo.geneontology.org/amigo/term/GO:0034399	AKAP8 ARID2 NUP107 NUP153 NUMA1 PML NUP205 PSIP1 LMNB1 SRRM1 PRKCD LMNB2
1.80502e-06	29	952	3.13966	GO:0016604 nuclear body	http://amigo.geneontology.org/amigo/term/GO:0016604	SRSF5 SRSF9 ZC3H13 PML BCLAF1 TP53BP1 RIF1 ATRX UIMC1 CDC5L SIRT1 BRD1 ACIN1 PRPF4B RBBP6 HP1BP3 SRRM1 SCAF11 MTDH INCENP ZC3H18 SON SQSTM1 UBXN7 SRRM2 EHMT1 CHAMP1 RBM8A ASCC3
1.89439e-05	43	2003	2.21263	GO:0005694 chromosome	http://amigo.geneontology.org/amigo/term/GO:0005694	SIRT1 ARID1A HP1BP3 RRP8 PML INCENP NCAPD3 SIN3A BRD9 ARID2 UPF1 PNKP DNTTIP2 TP53BP1 RIF1 PSEN1 ATRX CDC5L CCDC86 NUP107 BRD8 ATF2 TMPO UBA1 TOP2A APC NCOR1 RBMX LEMD2 PSIP1 TRRAP CHAMP1 BRD1 AKAP8 PRPF4B RBBP6 NUMA1 CDCA5 BRPF1 SETD5 EHMT1 NFXL1 MGA
3.17583e-05	35	1489	2.42268	GO:0140513 nuclear protein-containing complex	http://amigo.geneontology.org/amigo/term/GO:0140513	BCLAF1 NDC1 UIMC1 CDC5L BRD1 NUP107 BRD8 ARID1A NUP153 NUP214 NUP210 RRP8 SRRM1 BUD13 RBMX NUP205 BRPF1 SIN3A HCFC1 MGA TRRAP RBM8A BRD9 ATF2 ARID2 UPF1 YBX1 SIRT1 ACIN1 ASCC3 PRPF4B NCOR1 SRRM2 HNRNPF SETD5
3.56131e-05	8	81	10.1795	GO:0000792 heterochromatin	http://amigo.geneontology.org/amigo/term/GO:0000792	SIRT1 RRP8 UBA1 INCENP NCAPD3 PSIP1 ATRX PML
3.6392e-05	19	535	3.66034	GO:0031300 intrinsic component of organelle membrane	http://amigo.geneontology.org/amigo/term/GO:0031300	CHCHD3 HACD3 ZMPSTE24 ATP13A1 ESYT1 RER1 LEMD2 FUNDC2 MFF DHCR7 GRAMD1A RTN4 PLPP6 SEC62 BET1 KTN1 TOMM70 TMEM201 EIF2AK3
6.30759e-05	18	505	3.6737	GO:0031301 integral component of organelle membrane	http://amigo.geneontology.org/amigo/term/GO:0031301	CHCHD3 HACD3 ZMPSTE24 ATP13A1 RER1 LEMD2 FUNDC2 MFF DHCR7 RTN4 ESYT1 PLPP6 SEC62 BET1 KTN1 TOMM70 TMEM201 EIF2AK3
0.000115338	5	26	19.8207	GO:0071782 endoplasmic reticulum tubular network	http://amigo.geneontology.org/amigo/term/GO:0071782	EMD RTN4 ATL2 ATL1 TMEM201
0.00011546	13	287	4.66857	GO:0000793 condensed chromosome	http://amigo.geneontology.org/amigo/term/GO:0000793	INCENP NCAPD3 ARID2 RIF1 PSEN1 NUP107 APC CHAMP1 TP53BP1 ATRX AKAP8 TOP2A SIN3A
0.00011546	28	1126	2.56296	GO:0005730 nucleolus	http://amigo.geneontology.org/amigo/term/GO:0005730	DNTTIP2 CCDC86 RRP8 AGPS PNKP GOLGA3 SIRT1 SRSF5 AKAP8 SRSF9 NUP153 DOCK4 ILF3 TOP2A SCAF11 PML MTDH PAFAH1B2 PA2G4 ITPR3 ACIN1 KNOP1 RAB34 RBBP6 RBMX ITPR1 SIN3A SLC29A2
0.000187957	46	2452	1.93357	GO:0098588 bounding membrane of organelle	http://amigo.geneontology.org/amigo/term/GO:0098588	STARD3NL AGPS CHCHD3 AHNAK RPTOR STK11IP PI4K2A PSEN1 ITPR3 SEC61B ITPR1 RER1 FUNDC2 MFF SEC22B TOMM70 RHBDF1 SPAG9 GOLGA3 EMD SCAP GORASP2 ATF2 UBA1 RMDN3 DHCR7 SLC7A5 RAB11A TMEM87A JPH1 BET1 CAV2 ARHGAP21 RAB34 NUMA1 PML RAB13 MIGA2 RAB11FIP1 RAB11B ATL1 PI4KA VAMP3 VAMP4 ITGAV PCDH7
0.000187957	3	5	61.8405	GO:0098826 endoplasmic reticulum tubular network membrane	http://amigo.geneontology.org/amigo/term/GO:0098826	RTN4 ATL2 ATL1
0.000236547	12	265	4.66721	GO:0000775 chromosome centromeric region	http://amigo.geneontology.org/amigo/term/GO:0000775	INCENP NCAPD3 ARID2 PSEN1 NUP107 APC CHAMP1 TP53BP1 ATRX TOP2A SIN3A CDCA5
0.000236547	10	182	5.66305	GO:0000779 condensed chromosome centromeric region	http://amigo.geneontology.org/amigo/term/GO:0000779	INCENP NCAPD3 ARID2 PSEN1 NUP107 APC CHAMP1 TP53BP1 ATRX SIN3A
0.000338897	15	423	3.65488	GO:0098687 chromosomal region	http://amigo.geneontology.org/amigo/term/GO:0098687	INCENP NCAPD3 ARID2 UPF1 TP53BP1 PSEN1 ATRX NUP107 APC PML CHAMP1 RIF1 TOP2A SIN3A CDCA5
0.000417254	6	59	10.4814	GO:0044232 organelle membrane contact site	http://amigo.geneontology.org/amigo/term/GO:0044232	GRAMD1A CHCHD3 STARD3NL RMDN3 OSBPL1A TMX2
0.000443585	16	489	3.37235	GO:0016607 nuclear speck	http://amigo.geneontology.org/amigo/term/GO:0016607	SRSF5 SRSF9 ZC3H13 BCLAF1 CDC5L BRD1 ACIN1 PRPF4B RBBP6 HP1BP3 SRRM1 ZC3H18 SON SRRM2 RBM8A ASCC3
0.00060243	11	250	4.53497	GO:0031968 organelle outer membrane	http://amigo.geneontology.org/amigo/term/GO:0031968	CHCHD3 FUNDC2 MFF TOMM70 PSEN1 EMD ATF2 RMDN3 DHCR7 MIGA2 ITPR3
0.000627538	11	252	4.49898	GO:0019867 outer membrane	http://amigo.geneontology.org/amigo/term/GO:0019867	CHCHD3 FUNDC2 MFF TOMM70 PSEN1 EMD ATF2 RMDN3 DHCR7 MIGA2 ITPR3
0.000705501	4	21	19.6319	GO:0035145 exon-exon junction complex	http://amigo.geneontology.org/amigo/term/GO:0035145	RBM8A UPF1 ACIN1 BCLAF1
0.000705501	7	97	7.43787	GO:0071013 catalytic step 2 spliceosome	http://amigo.geneontology.org/amigo/term/GO:0071013	CDC5L PRPF4B SRRM1 RBMX SRRM2 HNRNPF RBM8A
0.000923252	10	220	4.68489	GO:0005681 spliceosomal complex	http://amigo.geneontology.org/amigo/term/GO:0005681	CDC5L SRRM1 BUD13 RBMX UPF1 YBX1 PRPF4B SRRM2 HNRNPF RBM8A
0.00148171	11	281	4.03467	GO:0031227 intrinsic component of endoplasmic reticulum membrane	http://amigo.geneontology.org/amigo/term/GO:0031227	HACD3 ZMPSTE24 ATP13A1 ESYT1 DHCR7 GRAMD1A RTN4 PLPP6 SEC62 KTN1 EIF2AK3
0.00277212	4	30	13.7423	GO:0005640 nuclear outer membrane	http://amigo.geneontology.org/amigo/term/GO:0005640	PSEN1 EMD DHCR7 ITPR3
0.00368645	8	172	4.79384	GO:0000776 kinetochore	http://amigo.geneontology.org/amigo/term/GO:0000776	INCENP ARID2 PSEN1 NUP107 APC CHAMP1 TP53BP1 SIN3A
0.00368645	7	130	5.54979	GO:0016363 nuclear matrix	http://amigo.geneontology.org/amigo/term/GO:0016363	AKAP8 ARID2 NUMA1 PML LMNB1 SRRM1 PRKCD
0.00368645	2	3	68.7117	GO:0044530 supraspliceosomal complex	http://amigo.geneontology.org/amigo/term/GO:0044530	UPF1 RBMX
0.00368645	2	3	68.7117	GO:0061773 eNoSc complex	http://amigo.geneontology.org/amigo/term/GO:0061773	SIRT1 RRP8
0.00415988	6	95	6.50953	GO:0000123 histone acetyltransferase complex	http://amigo.geneontology.org/amigo/term/GO:0000123	BRD1 BRD8 BRPF1 TRRAP ATF2 HCFC1
0.00424887	10	273	3.77537	GO:0030176 integral component of endoplasmic reticulum membrane	http://amigo.geneontology.org/amigo/term/GO:0030176	HACD3 ZMPSTE24 ATP13A1 DHCR7 RTN4 ESYT1 PLPP6 SEC62 KTN1 EIF2AK3
0.00424887	29	1513	1.97552	GO:0099080 supramolecular complex	http://amigo.geneontology.org/amigo/term/GO:0099080	EDC4 PSEN1 AHNAK MAP1B NES APC NUMA1 RMDN3 INCENP EPPK1 ARID2 YBX1 RAB11A NUP107 PUM1 RPTOR GRAMD2B SQSTM1 MAP3K11 CHAMP1 UPF1 TP53BP1 FERMT2 EMD JPH1 LMNB1 BAG3 SIN3A LMNB2
0.00540333	3	16	19.3252	GO:0031616 spindle pole centrosome	http://amigo.geneontology.org/amigo/term/GO:0031616	EMD NUMA1 TMEM201
0.00586048	6	103	6.00394	GO:0005643 nuclear pore	http://amigo.geneontology.org/amigo/term/GO:0005643	NDC1 NUP107 NUP153 NUP214 NUP210 NUP205
0.00622091	6	105	5.88958	GO:0031248 protein acetyltransferase complex	http://amigo.geneontology.org/amigo/term/GO:0031248	BRD1 BRD8 BRPF1 TRRAP ATF2 HCFC1
0.00622091	6	105	5.88958	GO:1902493 acetyltransferase complex	http://amigo.geneontology.org/amigo/term/GO:1902493	BRD1 BRD8 BRPF1 TRRAP ATF2 HCFC1
0.00647067	4	40	10.3068	GO:1902562 H4 histone acetyltransferase complex	http://amigo.geneontology.org/amigo/term/GO:1902562	BRD8 TRRAP ATF2 HCFC1
0.0067053	33	1878	1.81109	GO:0005794 Golgi apparatus	http://amigo.geneontology.org/amigo/term/GO:0005794	RAB11A GOLGA3 TMEM87A SIPA1L3 BET1 CAV2 GORASP2 VAMP4 TJAP1 XPR1 PI4K2A RER1 SEC22B RHBDF1 PSEN1 TMEM230 ARHGAP21 RAB34 SCAP PRDM2 VAPB DOCK4 APC RAB13 EI24 SLC35G2 TRRAP HERC1 AKAP8 NUMA1 ATL1 OCIAD1 VAMP3
0.00759562	20	926	2.22608	GO:0070161 anchoring junction	http://amigo.geneontology.org/amigo/term/GO:0070161	FERMT2 HACD3 AHNAK CDC42EP1 TNS3 ITGAV MPZL1 PI4KA DSG2 CAV2 PEAK1 CTNND1 SIPA1L3 UBA1 APC RAB13 EPPK1 TJAP1 MTDH PRKCD
0.00935177	2	5	41.227	GO:0033553 rDNA heterochromatin	http://amigo.geneontology.org/amigo/term/GO:0033553	SIRT1 RRP8
0.0101534	30	1695	1.8242	GO:1902494 catalytic complex	http://amigo.geneontology.org/amigo/term/GO:1902494	BRD1 BRD8 ARID1A PRPSAP2 BRPF1 RPN1 SIN3A HCFC1 MGA TRRAP BRD9 ARID2 DPM1 CDC5L SIRT1 PRPF4B ATF2 ZC3H13 SRRM1 NCOR1 RBMX STT3B SRRM2 HNRNPF RBM8A UBE3A ECPAS ITPR1 PAFAH1B2 SETD5
0.0103016	26	1392	1.92511	GO:0000785 chromatin	http://amigo.geneontology.org/amigo/term/GO:0000785	SIRT1 ARID1A RRP8 PML SIN3A BRD9 ARID2 UPF1 BRD8 ATF2 TMPO UBA1 NCOR1 RBMX INCENP NCAPD3 LEMD2 PSIP1 TRRAP RIF1 ATRX HP1BP3 CDCA5 SETD5 NFXL1 MGA
0.0115344	12	436	2.83672	GO:0098791 Golgi apparatus subcompartment	http://amigo.geneontology.org/amigo/term/GO:0098791	TMEM87A BET1 VAMP4 TJAP1 PI4K2A TMEM230 RAB11A RAB34 RAB13 GOLGA3 ATL1 VAMP3
0.0142932	5	86	5.9923	GO:0005791 rough endoplasmic reticulum	http://amigo.geneontology.org/amigo/term/GO:0005791	SEC61B PSEN1 UBA1 RPN1 SEC62
0.0145605	3	24	12.8834	GO:0031307 integral component of mitochondrial outer membrane	http://amigo.geneontology.org/amigo/term/GO:0031307	FUNDC2 MFF TOMM70
0.0147896	4	52	7.92827	GO:0031201 SNARE complex	http://amigo.geneontology.org/amigo/term/GO:0031201	VAMP3 BET1 VAMP4 SEC22B
0.0157955	13	520	2.57669	GO:0030133 transport vesicle	http://amigo.geneontology.org/amigo/term/GO:0030133	TMEM230 RAB11A VAMP4 RAB13 SEC22B CAV2 PSEN1 SCAP ITPR1 MFF RAB11B VAMP3 BET1
0.0157955	3	25	12.3681	GO:0031306 intrinsic component of mitochondrial outer membrane	http://amigo.geneontology.org/amigo/term/GO:0031306	FUNDC2 MFF TOMM70
0.0167324	7	180	4.00818	GO:0019897 extrinsic component of plasma membrane	http://amigo.geneontology.org/amigo/term/GO:0019897	FERMT2 APC ESYT1 GRAMD1A CAV2 NUMA1 CTNND1
0.0192635	13	534	2.50914	GO:0005911 cell-cell junction	http://amigo.geneontology.org/amigo/term/GO:0005911	CDC42EP1 DSG2 CTNND1 FERMT2 SIPA1L3 AHNAK UBA1 APC RAB13 EPPK1 TJAP1 MTDH PRKCD
0.0212013	2	8	25.7669	GO:0032541 cortical endoplasmic reticulum	http://amigo.geneontology.org/amigo/term/GO:0032541	EMD TMEM201
0.0220747	6	142	4.35497	GO:0070160 tight junction	http://amigo.geneontology.org/amigo/term/GO:0070160	SIPA1L3 APC RAB13 EPPK1 TJAP1 MTDH
0.0222441	3	29	10.6622	GO:0005721 pericentric heterochromatin	http://amigo.geneontology.org/amigo/term/GO:0005721	INCENP NCAPD3 ATRX
0.0249036	7	196	3.68098	GO:0045335 phagocytic vesicle	http://amigo.geneontology.org/amigo/term/GO:0045335	RAB11A RAB34 RAB11B VAMP3 RAB11FIP1 ITGAV SEC22B
0.0254678	2	9	22.9039	GO:0031095 platelet dense tubular network membrane	http://amigo.geneontology.org/amigo/term/GO:0031095	ITPR3 ITPR1
0.0286061	4	65	6.34262	GO:0000791 euchromatin	http://amigo.geneontology.org/amigo/term/GO:0000791	SIRT1 RBMX SETD5 PSIP1
0.0302762	2	10	20.6135	GO:0001939 female pronucleus	http://amigo.geneontology.org/amigo/term/GO:0001939	RIF1 AKAP8
0.0302762	2	10	20.6135	GO:0070776 MOZ/MORF histone acetyltransferase complex	http://amigo.geneontology.org/amigo/term/GO:0070776	BRD1 BRPF1
0.034522	3	35	8.83436	GO:0016514 SWI/SNF complex	http://amigo.geneontology.org/amigo/term/GO:0016514	ARID1A BRD9 ARID2
0.034522	35	2293	1.57321	GO:0030054 cell junction	http://amigo.geneontology.org/amigo/term/GO:0030054	FERMT2 HACD3 AHNAK CDC42EP1 TNS3 ITGAV MPZL1 PI4KA DSG2 PSEN1 TMEM230 RAB11A CAV2 VAMP4 MAP1B RAB13 PEAK1 BEGAIN CTNND1 EPPK1 SIPA1L3 ARHGAP21 RTN4 UBA1 APC VAMP3 TJAP1 MTDH ITPR1 PI4K2A PRKCD MFF SLC29A2 RAB11B SIPA1L1
0.034781	2	11	18.7396	GO:0031094 platelet dense tubular network	http://amigo.geneontology.org/amigo/term/GO:0031094	ITPR1 ITPR3
0.034781	2	11	18.7396	GO:0070775 H3 histone acetyltransferase complex	http://amigo.geneontology.org/amigo/term/GO:0070775	BRD1 BRPF1
0.0348651	5	113	4.56051	GO:0070603 SWI/SNF superfamily-type complex	http://amigo.geneontology.org/amigo/term/GO:0070603	ARID1A BRD9 ARID2 BRD8 TRRAP
0.0354349	6	162	3.81732	GO:0043296 apical junction complex	http://amigo.geneontology.org/amigo/term/GO:0043296	APC RAB13 EPPK1 TJAP1 MTDH CTNND1
0.0369526	9	334	2.77727	GO:0019898 extrinsic component of membrane	http://amigo.geneontology.org/amigo/term/GO:0019898	FERMT2 APC ESYT1 GRAMD1A GOLGA3 CAV2 NUMA1 CTNND1 PML
0.0369526	5	116	4.44257	GO:0031985 Golgi cisterna	http://amigo.geneontology.org/amigo/term/GO:0031985	TMEM87A BET1 RAB34 GOLGA3 ATL1
0.0369526	3	37	8.35683	GO:0051233 spindle midzone	http://amigo.geneontology.org/amigo/term/GO:0051233	INCENP RIF1 NUMA1
0.0378255	5	117	4.4046	GO:1904949 ATPase complex	http://amigo.geneontology.org/amigo/term/GO:1904949	ARID1A BRD9 ARID2 BRD8 TRRAP
0.0393717	7	222	3.24988	GO:0005741 mitochondrial outer membrane	http://amigo.geneontology.org/amigo/term/GO:0005741	CHCHD3 FUNDC2 MFF TOMM70 ATF2 RMDN3 MIGA2
0.0393717	7	222	3.24988	GO:0044815 DNA packaging complex	http://amigo.geneontology.org/amigo/term/GO:0044815	ARID1A NCAPD3 ARID2 BRD9 BRD8 TRRAP HP1BP3
0.0434193	2	13	15.8565	GO:0005652 nuclear lamina	http://amigo.geneontology.org/amigo/term/GO:0005652	LMNB1 LMNB2
0.0442588	4	78	5.28552	GO:0035861 site of double-strand break	http://amigo.geneontology.org/amigo/term/GO:0035861	PNKP TP53BP1 RIF1 ATF2
0.0476531	15	763	2.02623	GO:0000139 Golgi membrane	http://amigo.geneontology.org/amigo/term/GO:0000139	RER1 SEC22B RHBDF1 GOLGA3 SCAP GORASP2 PI4K2A PSEN1 TMEM87A BET1 CAV2 ARHGAP21 NUMA1 ATL1 VAMP4
0.0476531	2	14	14.7239	GO:0005677 chromatin silencing complex	http://amigo.geneontology.org/amigo/term/GO:0005677	RRP8 SIRT1
0.0476531	2	14	14.7239	GO:0008250 oligosaccharyltransferase complex	http://amigo.geneontology.org/amigo/term/GO:0008250	RPN1 STT3B
0.0476531	11	484	2.34244	GO:0030055 cell-substrate junction	http://amigo.geneontology.org/amigo/term/GO:0030055	FERMT2 HACD3 AHNAK CDC42EP1 TNS3 ITGAV MPZL1 PI4KA CAV2 PEAK1 EPPK1
0.0522655	4	84	4.90798	GO:0000118 histone deacetylase complex	http://amigo.geneontology.org/amigo/term/GO:0000118	SIN3A BRD8 NCOR1 TRRAP
0.0522655	2	15	13.7423	GO:0000812 Swr1 complex	http://amigo.geneontology.org/amigo/term/GO:0000812	BRD8 TRRAP
0.0522655	13	630	2.12679	GO:0019866 organelle inner membrane	http://amigo.geneontology.org/amigo/term/GO:0019866	CHCHD3 PSEN1 SIRT1 EMD LEMD2 ZMPSTE24 LMNB1 TMPO TOR1AIP1 ITPR1 ARL6IP6 TMEM201 PLPP6
0.0522655	2	15	13.7423	GO:0045120 pronucleus	http://amigo.geneontology.org/amigo/term/GO:0045120	RIF1 AKAP8
0.0534916	5	132	3.90407	GO:0030670 phagocytic vesicle membrane	http://amigo.geneontology.org/amigo/term/GO:0030670	RAB34 RAB11FIP1 RAB11B VAMP3 SEC22B
0.0600791	3	47	6.57878	GO:0016235 aggresome	http://amigo.geneontology.org/amigo/term/GO:0016235	SQSTM1 PSEN1 BAG3
0.0608498	5	137	3.76159	GO:0005923 bicellular tight junction	http://amigo.geneontology.org/amigo/term/GO:0005923	APC RAB13 EPPK1 TJAP1 MTDH
0.0634275	4	90	4.58078	GO:0016234 inclusion body	http://amigo.geneontology.org/amigo/term/GO:0016234	SQSTM1 PSEN1 NUP153 BAG3
0.0680979	10	448	2.30062	GO:0030139 endocytic vesicle	http://amigo.geneontology.org/amigo/term/GO:0030139	RAB11A RAB34 ECPAS RAB13 RAB11B VAMP3 RAB11FIP1 VAMP4 ITGAV SEC22B
0.0719774	4	94	4.38585	GO:0032592 integral component of mitochondrial membrane	http://amigo.geneontology.org/amigo/term/GO:0032592	CHCHD3 FUNDC2 MFF TOMM70
0.0745321	19	1127	1.73761	GO:0099512 supramolecular fiber	http://amigo.geneontology.org/amigo/term/GO:0099512	PSEN1 AHNAK MAP1B NES APC NUMA1 RMDN3 EPPK1 RAB11A GRAMD2B MAP3K11 FERMT2 EMD JPH1 LMNB1 INCENP BAG3 SQSTM1 LMNB2
0.0745558	2	19	10.8492	GO:0005639 integral component of nuclear inner membrane	http://amigo.geneontology.org/amigo/term/GO:0005639	LEMD2 TMEM201
0.0745558	2	19	10.8492	GO:0031229 intrinsic component of nuclear inner membrane	http://amigo.geneontology.org/amigo/term/GO:0031229	LEMD2 TMEM201
0.0745558	4	96	4.29448	GO:0098573 intrinsic component of mitochondrial membrane	http://amigo.geneontology.org/amigo/term/GO:0098573	CHCHD3 FUNDC2 MFF TOMM70
0.0748324	10	459	2.24548	GO:0005819 spindle	http://amigo.geneontology.org/amigo/term/GO:0005819	EMD NUMA1 RMDN3 INCENP CHAMP1 RIF1 RAB11A NCOR1 LEMD2 TMEM201
0.0765371	19	1136	1.72384	GO:0099081 supramolecular polymer	http://amigo.geneontology.org/amigo/term/GO:0099081	PSEN1 AHNAK MAP1B NES APC NUMA1 RMDN3 EPPK1 RAB11A GRAMD2B MAP3K11 FERMT2 EMD JPH1 LMNB1 INCENP BAG3 SQSTM1 LMNB2
0.0837872	7	270	2.67212	GO:0000228 nuclear chromosome	http://amigo.geneontology.org/amigo/term/GO:0000228	SIN3A CDC5L BRD8 TOP2A TRRAP ATRX INCENP
0.0865907	5	154	3.34635	GO:0005795 Golgi stack	http://amigo.geneontology.org/amigo/term/GO:0005795	TMEM87A BET1 RAB34 GOLGA3 ATL1
0.0885699	10	475	2.16984	GO:0005925 focal adhesion	http://amigo.geneontology.org/amigo/term/GO:0005925	FERMT2 HACD3 AHNAK CDC42EP1 TNS3 ITGAV MPZL1 PI4KA CAV2 PEAK1
0.0885699	4	103	4.00262	GO:0031234 extrinsic component of cytoplasmic side of plasma membrane	http://amigo.geneontology.org/amigo/term/GO:0031234	FERMT2 ESYT1 GRAMD1A CAV2
0.0899106	14	770	1.87396	GO:0048471 perinuclear region of cytoplasm	http://amigo.geneontology.org/amigo/term/GO:0048471	OSBPL3 PSEN1 CAV2 RAB34 APC MTDH UPF1 SPAG9 VAMP3 MAP1B ITPR1 PRKCD AKAP13 EIF2AK3
0.0909817	6	216	2.86299	GO:0008021 synaptic vesicle	http://amigo.geneontology.org/amigo/term/GO:0008021	TMEM230 VAMP4 RAB13 PSEN1 MFF RAB11B
0.0909817	2	22	9.36978	GO:0031258 lamellipodium membrane	http://amigo.geneontology.org/amigo/term/GO:0031258	ITGAV FERMT2
0.0909817	4	105	3.92638	GO:0090734 site of DNA damage	http://amigo.geneontology.org/amigo/term/GO:0090734	PNKP TP53BP1 RIF1 ATF2
0.0930212	4	106	3.88934	GO:0005684 U2-type spliceosomal complex	http://amigo.geneontology.org/amigo/term/GO:0005684	BUD13 CDC5L SRRM2 RBM8A
0.0962258	2	23	8.9624	GO:0005742 mitochondrial outer membrane translocase complex	http://amigo.geneontology.org/amigo/term/GO:0005742	CHCHD3 TOMM70
0.101637	35	2553	1.41299	GO:0005856 cytoskeleton	http://amigo.geneontology.org/amigo/term/GO:0005856	PSEN1 EMD CDC42EP1 MAP1B NES APC NUMA1 RMDN3 INCENP AKAP13 MAP3K11 PEAK1 CHAMP1 EPPK1 SPAG9 NDC1 RIF1 RAB11A SIPA1L3 ARHGAP21 RBBP6 AHNAK TOP2A ECPAS TMEM63B NCOR1 GRAMD2B SIPA1L1 FERMT2 LMNB1 PLEKHG3 BAG3 LEMD2 LMNB2 TMEM201
0.101637	4	110	3.74791	GO:0034708 methyltransferase complex	http://amigo.geneontology.org/amigo/term/GO:0034708	HCFC1 MGA SIRT1 ZC3H13
0.101637	2	24	8.58896	GO:0098799 outer mitochondrial membrane protein complex	http://amigo.geneontology.org/amigo/term/GO:0098799	CHCHD3 TOMM70
0.11131	5	176	2.92806	GO:0000922 spindle pole	http://amigo.geneontology.org/amigo/term/GO:0000922	NUMA1 RMDN3 EMD RAB11A TMEM201
0.11131	4	116	3.55405	GO:0000932 P-body	http://amigo.geneontology.org/amigo/term/GO:0000932	EDC4 PUM1 SQSTM1 UPF1
0.11131	1	3	34.3559	GO:0008247 1-alkyl-2-acetylglycerophosphocholine esterase complex	http://amigo.geneontology.org/amigo/term/GO:0008247	PAFAH1B2
0.11131	4	115	3.58496	GO:0016605 PML body	http://amigo.geneontology.org/amigo/term/GO:0016605	PML SIRT1 SQSTM1 ATRX
0.11131	38	2849	1.37472	GO:0031410 cytoplasmic vesicle	http://amigo.geneontology.org/amigo/term/GO:0031410	TMEM230 ITPR3 RAB11A CAV2 OCIAD1 VAMP4 RAB13 ITPR1 PI4K2A RAB11B SEC22B STARD3NL VAMP3 RAB34 UBA1 ECPAS OSBPL1A PRKCD SPAG9 PSEN1 GRAMD1A ARHGAP21 SCAP SH3BP4 TJAP1 PML RAB11FIP1 SQSTM1 RPN1 MFF PI4KA BET1 ITGAV C1orf35 STK11IP PAFAH1B2 PCDH7 PA2G4
0.11131	1	3	34.3559	GO:0033185 dolichol-phosphate-mannose synthase complex	http://amigo.geneontology.org/amigo/term/GO:0033185	DPM1
0.11131	1	3	34.3559	GO:0034683 integrin alphav-beta3 complex	http://amigo.geneontology.org/amigo/term/GO:0034683	ITGAV
0.11131	2	26	7.92827	GO:0035267 NuA4 histone acetyltransferase complex	http://amigo.geneontology.org/amigo/term/GO:0035267	BRD8 TRRAP
0.11131	1	3	34.3559	GO:0035866 alphav-beta3 integrin-PKCalpha complex	http://amigo.geneontology.org/amigo/term/GO:0035866	ITGAV
0.11131	1	3	34.3559	GO:0035868 alphav-beta3 integrin-HMGB1 complex	http://amigo.geneontology.org/amigo/term/GO:0035868	ITGAV
0.11131	2	26	7.92827	GO:0043189 H4/H2A histone acetyltransferase complex	http://amigo.geneontology.org/amigo/term/GO:0043189	BRD8 TRRAP
0.11131	1	3	34.3559	GO:0044611 nuclear pore inner ring	http://amigo.geneontology.org/amigo/term/GO:0044611	NUP205
0.11131	1	3	34.3559	GO:0055028 cortical microtubule	http://amigo.geneontology.org/amigo/term/GO:0055028	NUMA1
0.11131	6	237	2.60931	GO:0070382 exocytic vesicle	http://amigo.geneontology.org/amigo/term/GO:0070382	TMEM230 VAMP4 RAB13 PSEN1 MFF RAB11B
0.11131	1	3	34.3559	GO:0090498 extrinsic component of Golgi membrane	http://amigo.geneontology.org/amigo/term/GO:0090498	GOLGA3
0.11131	38	2851	1.37375	GO:0097708 intracellular vesicle	http://amigo.geneontology.org/amigo/term/GO:0097708	TMEM230 ITPR3 RAB11A CAV2 OCIAD1 VAMP4 RAB13 ITPR1 PI4K2A RAB11B SEC22B STARD3NL VAMP3 RAB34 UBA1 ECPAS OSBPL1A PRKCD SPAG9 PSEN1 GRAMD1A ARHGAP21 SCAP SH3BP4 TJAP1 PML RAB11FIP1 SQSTM1 RPN1 MFF PI4KA BET1 ITGAV C1orf35 STK11IP PAFAH1B2 PCDH7 PA2G4
0.11131	1	3	34.3559	GO:0099053 activating signal cointegrator 1 complex	http://amigo.geneontology.org/amigo/term/GO:0099053	ASCC3
0.11131	1	3	34.3559	GO:1903503 ATPase inhibitor complex	http://amigo.geneontology.org/amigo/term/GO:1903503	RBM8A
0.11131	1	3	34.3559	GO:1990501 exon-exon junction subcomplex mago-y14	http://amigo.geneontology.org/amigo/term/GO:1990501	RBM8A
0.11131	14	807	1.78804	GO:1990904 ribonucleoprotein complex	http://amigo.geneontology.org/amigo/term/GO:1990904	RIOK2 YBX1 CDC5L SRRM1 BUD13 RBMX HNRNPF UPF1 PRPF4B ILF3 TOP2A ZC3H18 SRRM2 RBM8A
0.115074	2	28	7.36197	GO:0030867 rough endoplasmic reticulum membrane	http://amigo.geneontology.org/amigo/term/GO:0030867	SEC61B UBA1
0.11679	5	179	2.87898	GO:0030427 site of polarized growth	http://amigo.geneontology.org/amigo/term/GO:0030427	PSEN1 MAP1B GPRIN1 CTNND1 PI4K2A
0.121067	2	29	7.10811	GO:0030057 desmosome	http://amigo.geneontology.org/amigo/term/GO:0030057	DSG2 UBA1
0.124061	7	312	2.31241	GO:0005802 trans-Golgi network	http://amigo.geneontology.org/amigo/term/GO:0005802	VAMP4 TJAP1 PI4K2A TMEM230 RAB11A RAB13 VAMP3
0.124061	6	246	2.51384	GO:0055037 recycling endosome	http://amigo.geneontology.org/amigo/term/GO:0055037	RAB11A RAB11B VAMP3 TMEM230 RAB13 RAB11FIP1
0.125357	3	73	4.23565	GO:0016328 lateral plasma membrane	http://amigo.geneontology.org/amigo/term/GO:0016328	APC RAB13 NUMA1
0.125357	3	73	4.23565	GO:0016529 sarcoplasmic reticulum	http://amigo.geneontology.org/amigo/term/GO:0016529	ITPR3 JPH1 ITPR1
0.126117	5	187	2.75582	GO:0000781 chromosome telomeric region	http://amigo.geneontology.org/amigo/term/GO:0000781	UPF1 TP53BP1 ATRX PML RIF1
0.126117	3	74	4.17841	GO:0001725 stress fiber	http://amigo.geneontology.org/amigo/term/GO:0001725	SIPA1L3 FERMT2 BAG3
0.126117	10	532	1.93736	GO:0015629 actin cytoskeleton	http://amigo.geneontology.org/amigo/term/GO:0015629	AKAP13 PEAK1 NDC1 SIPA1L3 ARHGAP21 AHNAK TMEM63B SIPA1L1 FERMT2 BAG3
0.126117	6	250	2.47362	GO:0030016 myofibril	http://amigo.geneontology.org/amigo/term/GO:0030016	PSEN1 AHNAK FERMT2 JPH1 BAG3 SQSTM1
0.126117	2	31	6.64952	GO:0031528 microvillus membrane	http://amigo.geneontology.org/amigo/term/GO:0031528	SLC7A5 ITGAV
0.126117	2	31	6.64952	GO:0071007 U2-type catalytic step 2 spliceosome	http://amigo.geneontology.org/amigo/term/GO:0071007	CDC5L SRRM2
0.126117	3	74	4.17841	GO:0097517 contractile actin filament bundle	http://amigo.geneontology.org/amigo/term/GO:0097517	SIPA1L3 FERMT2 BAG3
0.126117	18	1165	1.59246	GO:0099503 secretory vesicle	http://amigo.geneontology.org/amigo/term/GO:0099503	TMEM230 ITPR3 VAMP4 RAB13 ITPR1 SPAG9 VAMP3 PSEN1 CAV2 MFF RAB11B ITGAV C1orf35 STK11IP PRKCD PAFAH1B2 PCDH7 PA2G4
0.128557	16	1008	1.63599	GO:0005773 vacuole	http://amigo.geneontology.org/amigo/term/GO:0005773	STARD3NL AHNAK RPTOR STK11IP PI4K2A PSEN1 SQSTM1 SPAG9 UBA1 PRKCD TMEM230 GRAMD1A SLC7A5 OCIAD1 VAMP4 PA2G4
0.128606	2	32	6.44172	GO:0016342 catenin complex	http://amigo.geneontology.org/amigo/term/GO:0016342	APC CTNND1
0.128606	1	4	25.7669	GO:0031501 mannosyltransferase complex	http://amigo.geneontology.org/amigo/term/GO:0031501	DPM1
0.128606	1	4	25.7669	GO:0035867 alphav-beta3 integrin-IGF-1-IGF1R complex	http://amigo.geneontology.org/amigo/term/GO:0035867	ITGAV
0.128606	1	4	25.7669	GO:0061574 ASAP complex	http://amigo.geneontology.org/amigo/term/GO:0061574	ACIN1
0.128606	1	4	25.7669	GO:0140284 endoplasmic reticulum-endosome membrane contact site	http://amigo.geneontology.org/amigo/term/GO:0140284	STARD3NL
0.135609	7	327	2.20634	GO:0005938 cell cortex	http://amigo.geneontology.org/amigo/term/GO:0005938	PSEN1 EMD NUMA1 AKAP13 FERMT2 CTNND1 TMEM201
0.135609	21	1441	1.50203	GO:0030659 cytoplasmic vesicle membrane	http://amigo.geneontology.org/amigo/term/GO:0030659	ITPR3 ITPR1 SEC22B STARD3NL UBA1 PI4K2A PSEN1 RAB11A CAV2 ARHGAP21 RAB34 SCAP PML RAB13 RAB11FIP1 RAB11B PI4KA VAMP3 VAMP4 ITGAV PCDH7
0.135609	3	79	3.91396	GO:0035097 histone methyltransferase complex	http://amigo.geneontology.org/amigo/term/GO:0035097	HCFC1 MGA SIRT1
0.135609	6	260	2.37848	GO:0043292 contractile fiber	http://amigo.geneontology.org/amigo/term/GO:0043292	PSEN1 AHNAK FERMT2 JPH1 BAG3 SQSTM1
0.135609	4	134	3.07664	GO:0055038 recycling endosome membrane	http://amigo.geneontology.org/amigo/term/GO:0055038	RAB11A RAB13 RAB11B VAMP3
0.138493	3	80	3.86503	GO:0005881 cytoplasmic microtubule	http://amigo.geneontology.org/amigo/term/GO:0005881	APC NUMA1 GRAMD2B
0.142213	1	5	20.6135	GO:0002189 ribose phosphate diphosphokinase complex	http://amigo.geneontology.org/amigo/term/GO:0002189	PRPSAP2
0.142213	9	481	1.9285	GO:0005874 microtubule	http://amigo.geneontology.org/amigo/term/GO:0005874	MAP1B APC NUMA1 RMDN3 RAB11A GRAMD2B MAP3K11 EMD INCENP
0.142213	21	1460	1.48248	GO:0012506 vesicle membrane	http://amigo.geneontology.org/amigo/term/GO:0012506	ITPR3 ITPR1 SEC22B STARD3NL UBA1 PI4K2A PSEN1 RAB11A CAV2 ARHGAP21 RAB34 SCAP PML RAB13 RAB11FIP1 RAB11B PI4KA VAMP3 VAMP4 ITGAV PCDH7
0.142213	1	5	20.6135	GO:0030314 junctional membrane complex	http://amigo.geneontology.org/amigo/term/GO:0030314	JPH1
0.142213	1	5	20.6135	GO:0030981 cortical microtubule cytoskeleton	http://amigo.geneontology.org/amigo/term/GO:0030981	NUMA1
0.142213	3	82	3.77076	GO:0032432 actin filament bundle	http://amigo.geneontology.org/amigo/term/GO:0032432	SIPA1L3 FERMT2 BAG3
0.142213	4	139	2.96597	GO:0042383 sarcolemma	http://amigo.geneontology.org/amigo/term/GO:0042383	CAV2 AHNAK PSEN1 AHNAK2
0.142213	3	82	3.77076	GO:0042641 actomyosin	http://amigo.geneontology.org/amigo/term/GO:0042641	SIPA1L3 FERMT2 BAG3
0.142213	1	5	20.6135	GO:0051286 cell tip	http://amigo.geneontology.org/amigo/term/GO:0051286	PI4K2A
0.142213	1	5	20.6135	GO:0061689 tricellular tight junction	http://amigo.geneontology.org/amigo/term/GO:0061689	SIPA1L3
0.142213	1	5	20.6135	GO:0097356 perinucleolar compartment	http://amigo.geneontology.org/amigo/term/GO:0097356	EPPK1
0.142213	1	5	20.6135	GO:0097457 hippocampal mossy fiber	http://amigo.geneontology.org/amigo/term/GO:0097457	MAP1B
0.142213	1	5	20.6135	GO:0097574 lateral part of cell	http://amigo.geneontology.org/amigo/term/GO:0097574	NUMA1
0.147722	3	85	3.63768	GO:0010494 cytoplasmic stress granule	http://amigo.geneontology.org/amigo/term/GO:0010494	YBX1 PUM1 RPTOR
0.147722	2	37	5.57122	GO:0071339 MLL1 complex	http://amigo.geneontology.org/amigo/term/GO:0071339	MGA HCFC1
0.150469	14	901	1.60149	GO:0000323 lytic vacuole	http://amigo.geneontology.org/amigo/term/GO:0000323	STARD3NL AHNAK RPTOR STK11IP PI4K2A PSEN1 SPAG9 UBA1 SQSTM1 PRKCD SLC7A5 OCIAD1 VAMP4 PA2G4
0.150469	1	6	17.1779	GO:0005638 lamin filament	http://amigo.geneontology.org/amigo/term/GO:0005638	LMNB1
0.150469	14	901	1.60149	GO:0005764 lysosome	http://amigo.geneontology.org/amigo/term/GO:0005764	STARD3NL AHNAK RPTOR STK11IP PI4K2A PSEN1 SPAG9 UBA1 SQSTM1 PRKCD SLC7A5 OCIAD1 VAMP4 PA2G4
0.150469	18	1232	1.50586	GO:0005768 endosome	http://amigo.geneontology.org/amigo/term/GO:0005768	RAB11A OCIAD1 RAB13 PI4K2A RAB11B STARD3NL VAMP3 TMEM230 UBA1 ECPAS OSBPL1A PRKCD PSEN1 TJAP1 PML RAB11FIP1 SQSTM1 VAMP4
0.150469	1	6	17.1779	GO:0005784 Sec61 translocon complex	http://amigo.geneontology.org/amigo/term/GO:0005784	SEC61B
0.150469	3	88	3.51367	GO:0005876 spindle microtubule	http://amigo.geneontology.org/amigo/term/GO:0005876	NUMA1 RMDN3 RAB11A
0.150469	1	6	17.1779	GO:0005955 calcineurin complex	http://amigo.geneontology.org/amigo/term/GO:0005955	ITPR1
0.150469	3	89	3.47419	GO:0016528 sarcoplasm	http://amigo.geneontology.org/amigo/term/GO:0016528	ITPR3 JPH1 ITPR1
0.150469	1	6	17.1779	GO:0016602 CCAAT-binding factor complex	http://amigo.geneontology.org/amigo/term/GO:0016602	ATF2
0.150469	1	6	17.1779	GO:0030056 hemidesmosome	http://amigo.geneontology.org/amigo/term/GO:0030056	EPPK1
0.150469	1	6	17.1779	GO:0031088 platelet dense granule membrane	http://amigo.geneontology.org/amigo/term/GO:0031088	ITPR1
0.150469	1	6	17.1779	GO:0032133 chromosome passenger complex	http://amigo.geneontology.org/amigo/term/GO:0032133	INCENP
0.150469	6	280	2.20859	GO:0036464 cytoplasmic ribonucleoprotein granule	http://amigo.geneontology.org/amigo/term/GO:0036464	EDC4 YBX1 PUM1 RPTOR SQSTM1 UPF1
0.150469	1	6	17.1779	GO:0044302 dentate gyrus mossy fiber	http://amigo.geneontology.org/amigo/term/GO:0044302	MAP1B
0.150469	2	38	5.42461	GO:0044665 MLL1/2 complex	http://amigo.geneontology.org/amigo/term/GO:0044665	MGA HCFC1
0.150469	1	6	17.1779	GO:0070937 CRD-mediated mRNA stability complex	http://amigo.geneontology.org/amigo/term/GO:0070937	YBX1
0.150469	1	6	17.1779	GO:0071204 histone pre-mRNA 3-primeend processing complex	http://amigo.geneontology.org/amigo/term/GO:0071204	YBX1
0.150469	1	6	17.1779	GO:0097427 microtubule bundle	http://amigo.geneontology.org/amigo/term/GO:0097427	NUMA1
0.150469	2	39	5.28552	GO:0097431 mitotic spindle pole	http://amigo.geneontology.org/amigo/term/GO:0097431	RMDN3 NUMA1
0.150469	1	6	17.1779	GO:0097441 basal dendrite	http://amigo.geneontology.org/amigo/term/GO:0097441	MAP1B
0.150469	2	39	5.28552	GO:0099738 cell cortex region	http://amigo.geneontology.org/amigo/term/GO:0099738	NUMA1 CTNND1
0.150598	2	40	5.15338	GO:0097346 INO80-type complex	http://amigo.geneontology.org/amigo/term/GO:0097346	BRD8 TRRAP
0.150598	4	149	2.76691	GO:0140534 endoplasmic reticulum protein-containing complex	http://amigo.geneontology.org/amigo/term/GO:0140534	SEC61B RPN1 STT3B UBXN7
0.156076	5	216	2.38582	GO:0030027 lamellipodium	http://amigo.geneontology.org/amigo/term/GO:0030027	APC ITGAV FERMT2 RAB13 CTNND1
0.160845	1	7	14.7239	GO:0001940 male pronucleus	http://amigo.geneontology.org/amigo/term/GO:0001940	RIF1
0.160845	4	154	2.67708	GO:0005793 endoplasmic reticulum-Golgi intermediate compartment	http://amigo.geneontology.org/amigo/term/GO:0005793	SEC22B ECPAS RER1 BET1
0.160845	4	155	2.65981	GO:0031674 I band	http://amigo.geneontology.org/amigo/term/GO:0031674	PSEN1 FERMT2 JPH1 BAG3
0.160845	1	7	14.7239	GO:0036449 microtubule minus-end	http://amigo.geneontology.org/amigo/term/GO:0036449	NUMA1
0.160845	9	513	1.8082	GO:0043025 neuronal cell body	http://amigo.geneontology.org/amigo/term/GO:0043025	PSEN1 MAP1B HCFC1 BRD1 NUMA1 RPTOR PI4K2A RBM8A ITPR3
0.160845	1	7	14.7239	GO:0043196 varicosity	http://amigo.geneontology.org/amigo/term/GO:0043196	MAP1B
0.160845	1	7	14.7239	GO:0044284 mitochondrial crista junction	http://amigo.geneontology.org/amigo/term/GO:0044284	CHCHD3
0.160845	1	7	14.7239	GO:0046581 intercellular canaliculus	http://amigo.geneontology.org/amigo/term/GO:0046581	MTDH
0.160845	1	7	14.7239	GO:0060187 cell pole	http://amigo.geneontology.org/amigo/term/GO:0060187	PI4K2A
0.160845	1	7	14.7239	GO:0070765 gamma-secretase complex	http://amigo.geneontology.org/amigo/term/GO:0070765	PSEN1
0.160845	1	7	14.7239	GO:0071256 translocon complex	http://amigo.geneontology.org/amigo/term/GO:0071256	SEC61B
0.160845	1	7	14.7239	GO:0098591 external side of apical plasma membrane	http://amigo.geneontology.org/amigo/term/GO:0098591	SLC7A5
0.160845	1	7	14.7239	GO:0098837 postsynaptic recycling endosome	http://amigo.geneontology.org/amigo/term/GO:0098837	RAB11A
0.160845	14	918	1.57184	GO:1990234 transferase complex	http://amigo.geneontology.org/amigo/term/GO:1990234	BRD1 BRD8 PRPSAP2 BRPF1 RPN1 HCFC1 MGA TRRAP DPM1 SIRT1 ATF2 ZC3H13 STT3B SETD5
0.163974	6	294	2.10342	GO:0030666 endocytic vesicle membrane	http://amigo.geneontology.org/amigo/term/GO:0030666	RAB34 RAB11FIP1 RAB11B VAMP3 VAMP4 SEC22B
0.171856	1	8	12.8834	GO:0000796 condensin complex	http://amigo.geneontology.org/amigo/term/GO:0000796	NCAPD3
0.171856	1	8	12.8834	GO:0000801 central element	http://amigo.geneontology.org/amigo/term/GO:0000801	INCENP
0.171856	1	8	12.8834	GO:0016593 Cdc73/Paf1 complex	http://amigo.geneontology.org/amigo/term/GO:0016593	SETD5
0.171856	5	229	2.25038	GO:0030017 sarcomere	http://amigo.geneontology.org/amigo/term/GO:0030017	PSEN1 FERMT2 JPH1 BAG3 SQSTM1
0.171856	1	8	12.8834	GO:0031931 TORC1 complex	http://amigo.geneontology.org/amigo/term/GO:0031931	RPTOR
0.171856	1	8	12.8834	GO:0034098 VCP-NPL4-UFD1 AAA ATPase complex	http://amigo.geneontology.org/amigo/term/GO:0034098	UBXN7
0.171856	1	8	12.8834	GO:0035686 sperm fibrous sheath	http://amigo.geneontology.org/amigo/term/GO:0035686	GSTM3
0.171856	6	299	2.06825	GO:0035770 ribonucleoprotein granule	http://amigo.geneontology.org/amigo/term/GO:0035770	EDC4 YBX1 PUM1 RPTOR SQSTM1 UPF1
0.171856	1	8	12.8834	GO:0036396 RNA N6-methyladenosine methyltransferase complex	http://amigo.geneontology.org/amigo/term/GO:0036396	ZC3H13
0.171856	1	8	12.8834	GO:0042406 extrinsic component of endoplasmic reticulum membrane	http://amigo.geneontology.org/amigo/term/GO:0042406	PML
0.171856	1	8	12.8834	GO:0061673 mitotic spindle astral microtubule	http://amigo.geneontology.org/amigo/term/GO:0061673	NUMA1
0.171856	1	8	12.8834	GO:0070531 BRCA1-A complex	http://amigo.geneontology.org/amigo/term/GO:0070531	UIMC1
0.171856	1	8	12.8834	GO:0097413 Lewy body	http://amigo.geneontology.org/amigo/term/GO:0097413	SQSTM1
0.174362	9	533	1.74035	GO:0098793 presynapse	http://amigo.geneontology.org/amigo/term/GO:0098793	TMEM230 VAMP4 RAB13 PSEN1 PI4K2A MFF SLC29A2 RAB11B CTNND1
0.178394	9	537	1.72739	GO:0005765 lysosomal membrane	http://amigo.geneontology.org/amigo/term/GO:0005765	STARD3NL AHNAK RPTOR STK11IP PI4K2A PSEN1 SPAG9 UBA1 SLC7A5
0.178394	9	537	1.72739	GO:0098852 lytic vacuole membrane	http://amigo.geneontology.org/amigo/term/GO:0098852	STARD3NL AHNAK RPTOR STK11IP PI4K2A PSEN1 SPAG9 UBA1 SLC7A5
0.178394	2	48	4.29448	GO:1990391 DNA repair complex	http://amigo.geneontology.org/amigo/term/GO:1990391	TP53BP1 ASCC3
0.181286	24	1830	1.35171	GO:0005739 mitochondrion	http://amigo.geneontology.org/amigo/term/GO:0005739	AGPS CHCHD3 FUNDC2 MTFR1 PSEN1 BCL2L13 RMDN3 MFF TOMM70 SIRT1 LRRC59 BRD8 ATF2 ILF3 UBA1 PNKP AKAP8 POR MIGA2 PI4K2A SQSTM1 PRKCD HSPA4 TMX2
0.182953	4	170	2.42512	GO:0005766 primary lysosome	http://amigo.geneontology.org/amigo/term/GO:0005766	PSEN1 STK11IP PRKCD PA2G4
0.182953	1	9	11.452	GO:0005915 zonula adherens	http://amigo.geneontology.org/amigo/term/GO:0005915	CTNND1
0.182953	52	4466	1.20007	GO:0031982 vesicle	http://amigo.geneontology.org/amigo/term/GO:0031982	SPAG9 DSG2 YBX1 ZMPSTE24 SLC7A5 RAB11A CHCHD3 RAB34 NPR3 AHNAK SH3BP4 UBA1 GSTM3 NUMA1 ITGAV OSBPL1A RAB13 TOMM70 SQSTM1 PRKCD PAFAH1B2 SLC20A2 PA2G4 HSPA4 RAB11B CTNND1 PI4KA TMEM230 ITPR3 CAV2 OCIAD1 VAMP4 ITPR1 PI4K2A SEC22B STARD3NL VAMP3 ECPAS RBMX PSEN1 GRAMD1A ARHGAP21 SCAP TJAP1 PML RAB11FIP1 RPN1 MFF BET1 C1orf35 STK11IP PCDH7
0.182953	1	9	11.452	GO:0032593 insulin-responsive compartment	http://amigo.geneontology.org/amigo/term/GO:0032593	RAB13
0.182953	3	105	2.94479	GO:0035578 azurophil granule lumen	http://amigo.geneontology.org/amigo/term/GO:0035578	STK11IP PRKCD PA2G4
0.182953	4	170	2.42512	GO:0042582 azurophil granule	http://amigo.geneontology.org/amigo/term/GO:0042582	PSEN1 STK11IP PRKCD PA2G4
0.182953	1	9	11.452	GO:0099092 postsynaptic density intracellular component	http://amigo.geneontology.org/amigo/term/GO:0099092	CTNND1
0.182953	13	872	1.53656	GO:0099513 polymeric cytoskeletal fiber	http://amigo.geneontology.org/amigo/term/GO:0099513	MAP1B NES APC NUMA1 RMDN3 EPPK1 RAB11A GRAMD2B MAP3K11 EMD LMNB1 INCENP LMNB2
0.190676	4	173	2.38307	GO:0030426 growth cone	http://amigo.geneontology.org/amigo/term/GO:0030426	PSEN1 MAP1B GPRIN1 CTNND1
0.196604	1	10	10.3068	GO:0014701 junctional sarcoplasmic reticulum membrane	http://amigo.geneontology.org/amigo/term/GO:0014701	JPH1
0.196604	1	10	10.3068	GO:0018995 host cellular component	http://amigo.geneontology.org/amigo/term/GO:0018995	NUP153
0.196604	1	10	10.3068	GO:0031080 nuclear pore outer ring	http://amigo.geneontology.org/amigo/term/GO:0031080	NUP107
0.196604	1	10	10.3068	GO:0043657 host cell	http://amigo.geneontology.org/amigo/term/GO:0043657	NUP153
0.196604	1	10	10.3068	GO:0140268 endoplasmic reticulum-plasma membrane contact site	http://amigo.geneontology.org/amigo/term/GO:0140268	GRAMD1A
0.197347	2	53	3.88934	GO:0030315 T-tubule	http://amigo.geneontology.org/amigo/term/GO:0030315	AHNAK AHNAK2

## Sheet: S4G Fig
S4G Fig: GO Cellular Compartment enrichment analysis of phosphorylated proteins in the presence of FLAGLpPIP (Fig 5E).
Enrichment FDR	nGenes	Pathway Genes	Fold Enrichment	Pathway	URL	Genes
5.4337e-21	37	807	8.06975	GO:1990904 ribonucleoprotein complex	http://amigo.geneontology.org/amigo/term/GO:1990904	RPS5 RPL24 RPL10 RPL8 RPL4 RPL37A PABPC1 PABPC4 HNRNPM NUFIP2 FTSJ3 NCL EBNA1BP2 PPAN DKC1 SRRM1 RBMS3 NHP2 RBMS1 TRA2A HNRNPF RSL1D1 DDX23 RRS1 NPM1 UPF1 VIM PTGES3 HNRNPA2B1 RALY TOP2A SRRM2 SMNDC1 API5 NOLC1 SND1 RBM14
1.93268e-17	76	4973	2.68984	GO:0031981 nuclear lumen	http://amigo.geneontology.org/amigo/term/GO:0031981	NOP2 RPL4 POLA2 POLR2C NPM3 GTPBP4 NUFIP2 FTSJ3 SUPT6H EBNA1BP2 KDM3B TARDBP TRIM28 DKC1 MYBBP1A NHP2 SSRP1 NOLC1 HNRNPF RRS1 NPM1 SLX4 PCBP2 NOL8 RBM14 SMARCA5 UPF1 BCLAF1 PPP1R12A TP53BP1 MCM6 SMARCA2 TPX2 EZR HNRNPM MCM4 CLASRP UBTF SUB1 NCL HNRNPA2B1 DDX39A HP1BP3 TOP2A SRRM1 ABI2 TCF12 MKI67 SEC13 LMNA SENP3 TRA2A API5 PHB1 SRRM2 TMEM192 RSL1D1 BPTF DDX23 H1-5 L3MBTL3 EPPK1 VIM LMNB1 SMNDC1 …
2.88833e-14	39	1489	4.61001	GO:0140513 nuclear protein-containing complex	http://amigo.geneontology.org/amigo/term/GO:0140513	POLA2 BCLAF1 NUP133 HNRNPM POLR2C SUPT6H NCL KDM3B TRIM28 DKC1 SRRM1 NHP2 SSRP1 SEC13 TRA2A BPTF DDX23 SLX4 SMARCA2 SMARCA5 AHCTF1 BAZ1A UPF1 PABPC1 PTGES3 HNRNPA2B1 RALY MYBBP1A TCF12 UBAP2L SENP3 SRRM2 HNRNPF FLNA SMNDC1 API5 NOLC1 MCM6 MCM4
4.50711e-13	66	4581	2.5358	GO:0005654 nucleoplasm	http://amigo.geneontology.org/amigo/term/GO:0005654	POLR2C NPM3 NUFIP2 SUPT6H KDM3B TARDBP TRIM28 SSRP1 NOLC1 HNRNPF NPM1 PCBP2 RBM14 UPF1 POLA2 BCLAF1 TP53BP1 MCM6 SMARCA2 TPX2 HNRNPM MCM4 CLASRP GTPBP4 FTSJ3 SUB1 NCL HNRNPA2B1 DDX39A HP1BP3 DKC1 TOP2A SRRM1 ABI2 TCF12 MKI67 SMARCA5 SEC13 LMNA SENP3 TRA2A API5 PHB1 SRRM2 TMEM192 BPTF DDX23 RRS1 H1-5 SLX4 L3MBTL3 LMNB1 SMNDC1 NHP2 AHCTF1 PATL1 EIF4ENIF1 PPP1R12A RPS5 PPP1R13L UBTF PTGES3 NOP2 MYBB…
1.69703e-12	32	1126	5.00199	GO:0005730 nucleolus	http://amigo.geneontology.org/amigo/term/GO:0005730	NOP2 RPL4 NPM3 GTPBP4 FTSJ3 EBNA1BP2 DKC1 MYBBP1A NHP2 NOLC1 RRS1 NPM1 NOL8 SMARCA5 PPP1R12A EZR UBTF SUB1 NCL TOP2A MKI67 SENP3 TRA2A RSL1D1 DDX23 H1-5 L3MBTL3 HNRNPM PPAN SSRP1 RBM14 FLNA
1.49409e-10	34	1513	3.95523	GO:0099080 supramolecular complex	http://amigo.geneontology.org/amigo/term/GO:0099080	VIM PPP1R12A PABPC1 TPX2 PABPC4 NUFIP2 CAMSAP2 TUBA1B AHNAK PDLIM5 PATL1 EPPK1 NUP133 EZR NCL AHCTF1 SEC13 EIF4ENIF1 UPF1 TP53BP1 HSPB1 MDM1 LMNB1 DPYSL3 STMN1 TARDBP CALD1 FLNC FLNB UBAP2L BAG3 LMNA FLNA PARVA
7.86834e-10	38	2003	3.33914	GO:0005694 chromosome	http://amigo.geneontology.org/amigo/term/GO:0005694	MCM6 MCM4 NHP2 POLA2 SUPT6H KDM3B HP1BP3 TRIM28 MKI67 SSRP1 BPTF SLX4 SMARCA2 PTGES3 SMARCA5 BAZ1A UPF1 PPP1R12A TP53BP1 NUP133 FTSJ3 NCL EBNA1BP2 H1-3 TOP2A MYBBP1A TCF12 SUV39H2 AHCTF1 SEC13 LMNA RSL1D1 DDX23 RRS1 H1-5 NOL8 FOXK1 HNRNPA2B1
1.41833e-08	18	484	6.54574	GO:0030055 cell-substrate junction	http://amigo.geneontology.org/amigo/term/GO:0030055	VIM PPP1R12A PABPC1 RPS5 EZR HSPB1 AHNAK FLNC FLNB RPL8 RPL4 NPM1 FLNA PCBP2 PARVA RPL37A EPPK1 BCAR3
1.69939e-08	13	220	10.4005	GO:0005681 spliceosomal complex	http://amigo.geneontology.org/amigo/term/GO:0005681	HNRNPM NCL SRRM1 TRA2A DDX23 UPF1 PABPC1 HNRNPA2B1 RALY SRRM2 HNRNPF SMNDC1 API5
6.56654e-08	17	475	6.29922	GO:0005925 focal adhesion	http://amigo.geneontology.org/amigo/term/GO:0005925	VIM PPP1R12A PABPC1 RPS5 EZR HSPB1 AHNAK FLNC FLNB RPL8 RPL4 NPM1 FLNA PCBP2 PARVA RPL37A BCAR3
8.47416e-08	16	423	6.6575	GO:0098687 chromosomal region	http://amigo.geneontology.org/amigo/term/GO:0098687	MCM6 MCM4 NHP2 PTGES3 SMARCA5 BAZ1A UPF1 PPP1R12A TP53BP1 NUP133 AHCTF1 SEC13 SLX4 TOP2A SUV39H2 HNRNPA2B1
1.87345e-06	21	926	3.99154	GO:0070161 anchoring junction	http://amigo.geneontology.org/amigo/term/GO:0070161	VIM PPP1R12A PABPC1 RPS5 EZR HSPB1 AHNAK FLNC FLNB RPL8 PDLIM5 RPL4 NPM1 FLNA PCBP2 PARVA RPL37A EPPK1 BCAR3 ABI2 PAK2
2.37809e-06	8	97	14.5161	GO:0071013 catalytic step 2 spliceosome	http://amigo.geneontology.org/amigo/term/GO:0071013	DDX23 PABPC1 HNRNPM HNRNPA2B1 RALY SRRM1 SRRM2 HNRNPF
2.55861e-06	21	952	3.88252	GO:0016604 nuclear body	http://amigo.geneontology.org/amigo/term/GO:0016604	RBM14 BCLAF1 TP53BP1 HNRNPM NUFIP2 DDX39A HP1BP3 SRRM1 TCF12 MKI67 LMNA API5 SRRM2 SMNDC1 DKC1 NHP2 NOLC1 PATL1 NPM1 EIF4ENIF1 HNRNPA2B1
3.32348e-05	10	250	7.04031	GO:0030016 myofibril	http://amigo.geneontology.org/amigo/term/GO:0030016	PPP1R12A AHNAK PDLIM5 HSPB1 CALD1 FLNC FLNB BAG3 FLNA PARVA
3.32348e-05	8	141	9.98625	GO:0030018 Z disc	http://amigo.geneontology.org/amigo/term/GO:0030018	PPP1R12A PDLIM5 HSPB1 FLNC FLNB BAG3 FLNA PARVA
3.32348e-05	3	5	105.605	GO:0031429 box H/ACA snoRNP complex	http://amigo.geneontology.org/amigo/term/GO:0031429	DKC1 NHP2 NOLC1
3.32348e-05	3	5	105.605	GO:0072588 box H/ACA RNP complex	http://amigo.geneontology.org/amigo/term/GO:0072588	DKC1 NHP2 NOLC1
3.32348e-05	21	1136	3.25366	GO:0099081 supramolecular polymer	http://amigo.geneontology.org/amigo/term/GO:0099081	VIM PPP1R12A TPX2 CAMSAP2 TUBA1B AHNAK PDLIM5 EPPK1 EZR HSPB1 MDM1 LMNB1 DPYSL3 STMN1 CALD1 FLNC FLNB BAG3 LMNA FLNA PARVA
3.32348e-05	21	1127	3.27965	GO:0099512 supramolecular fiber	http://amigo.geneontology.org/amigo/term/GO:0099512	VIM PPP1R12A TPX2 CAMSAP2 TUBA1B AHNAK PDLIM5 EPPK1 EZR HSPB1 MDM1 LMNB1 DPYSL3 STMN1 CALD1 FLNC FLNB BAG3 LMNA FLNA PARVA
4.33497e-05	10	260	6.76953	GO:0043292 contractile fiber	http://amigo.geneontology.org/amigo/term/GO:0043292	PPP1R12A AHNAK PDLIM5 HSPB1 CALD1 FLNC FLNB BAG3 FLNA PARVA
4.55268e-05	6	69	15.305	GO:0015030 Cajal body	http://amigo.geneontology.org/amigo/term/GO:0015030	SRRM2 SMNDC1 DKC1 NHP2 NOLC1 HNRNPA2B1
4.65627e-05	8	155	9.08427	GO:0031674 I band	http://amigo.geneontology.org/amigo/term/GO:0031674	PPP1R12A PDLIM5 HSPB1 FLNC FLNB BAG3 FLNA PARVA
4.65627e-05	8	155	9.08427	GO:0034399 nuclear periphery	http://amigo.geneontology.org/amigo/term/GO:0034399	EBNA1BP2 HNRNPM LMNA VIM LMNB1 SRRM1 AHCTF1 HNRNPA2B1
6.67401e-05	13	489	4.67914	GO:0016607 nuclear speck	http://amigo.geneontology.org/amigo/term/GO:0016607	RBM14 BCLAF1 DDX39A HP1BP3 SRRM1 TCF12 LMNA API5 SRRM2 SMNDC1 PATL1 NPM1 EIF4ENIF1
0.000138265	7	130	9.47734	GO:0016363 nuclear matrix	http://amigo.geneontology.org/amigo/term/GO:0016363	HNRNPM LMNA VIM LMNB1 SRRM1 AHCTF1 HNRNPA2B1
0.000164824	8	187	7.52974	GO:0000781 chromosome telomeric region	http://amigo.geneontology.org/amigo/term/GO:0000781	MCM6 MCM4 NHP2 PTGES3 UPF1 TP53BP1 SLX4 HNRNPA2B1
0.000180298	4	26	27.0781	GO:0030687 preribosome large subunit precursor	http://amigo.geneontology.org/amigo/term/GO:0030687	FTSJ3 EBNA1BP2 PPAN RRS1
0.000233509	5	57	15.4393	GO:0022625 cytosolic large ribosomal subunit	http://amigo.geneontology.org/amigo/term/GO:0022625	RPL24 RPL10 RPL8 RPL4 RPL37A
0.000256721	9	265	5.97762	GO:0000775 chromosome centromeric region	http://amigo.geneontology.org/amigo/term/GO:0000775	SMARCA5 BAZ1A PPP1R12A NUP133 AHCTF1 SEC13 TP53BP1 TOP2A SUV39H2
0.000256721	3	10	52.8023	GO:0031080 nuclear pore outer ring	http://amigo.geneontology.org/amigo/term/GO:0031080	NUP133 SEC13 AHCTF1
0.000334465	29	2293	2.226	GO:0030054 cell junction	http://amigo.geneontology.org/amigo/term/GO:0030054	RPL8 VIM PPP1R12A PABPC1 RPS5 EZR HSPB1 AHNAK FLNC FLNB PDLIM5 RPL4 NPM1 FLNA PCBP2 PARVA RPL37A EPPK1 PPP1R13L SLX4 DPYSL3 RPL24 GIPC1 BCAR3 ABI2 RPL10 PLCB3 ADRA2A PAK2
0.000371342	9	280	5.65739	GO:0036464 cytoplasmic ribonucleoprotein granule	http://amigo.geneontology.org/amigo/term/GO:0036464	PABPC1 PABPC4 NUFIP2 PATL1 NCL EIF4ENIF1 UPF1 TARDBP UBAP2L
0.000436781	9	287	5.5194	GO:0000793 condensed chromosome	http://amigo.geneontology.org/amigo/term/GO:0000793	PPP1R12A NUP133 MKI67 SMARCA5 AHCTF1 SEC13 RRS1 TP53BP1 TOP2A
0.000542323	8	229	6.14874	GO:0030017 sarcomere	http://amigo.geneontology.org/amigo/term/GO:0030017	PPP1R12A PDLIM5 HSPB1 FLNC FLNB BAG3 FLNA PARVA
0.000549535	12	532	3.9701	GO:0015629 actin cytoskeleton	http://amigo.geneontology.org/amigo/term/GO:0015629	CALD1 PDLIM5 AKAP13 PARVA FLNA PPP1R12A EZR NPM3 AHNAK DPYSL3 FLNB BAG3
0.000550945	9	299	5.29789	GO:0035770 ribonucleoprotein granule	http://amigo.geneontology.org/amigo/term/GO:0035770	PABPC1 PABPC4 NUFIP2 PATL1 NCL EIF4ENIF1 UPF1 TARDBP UBAP2L
0.000613279	3	14	37.7159	GO:0031010 ISWI-type complex	http://amigo.geneontology.org/amigo/term/GO:0031010	BPTF SMARCA5 BAZ1A
0.000647163	6	121	8.72765	GO:0015934 large ribosomal subunit	http://amigo.geneontology.org/amigo/term/GO:0015934	RPL24 RPL10 RPL8 RPL4 RPL37A NPM1
0.000660561	6	122	8.65612	GO:0022626 cytosolic ribosome	http://amigo.geneontology.org/amigo/term/GO:0022626	RPS5 RPL24 RPL10 RPL8 RPL4 RPL37A
0.000720544	23	1695	2.3883	GO:1902494 catalytic complex	http://amigo.geneontology.org/amigo/term/GO:1902494	POLA2 POLR2C KDM3B DKC1 NHP2 BPTF DDX23 SMARCA2 SMARCA5 BAZ1A PPP1R12A PABPC1 HNRNPM HNRNPA2B1 RALY MYBBP1A SRRM1 SENP3 SRRM2 HNRNPF SLX4 NOLC1 HSPB1
0.00111247	5	85	10.3534	GO:0010494 cytoplasmic stress granule	http://amigo.geneontology.org/amigo/term/GO:0010494	PABPC1 PABPC4 NUFIP2 TARDBP UBAP2L
0.00128025	5	88	10.0004	GO:0030684 preribosome	http://amigo.geneontology.org/amigo/term/GO:0030684	FTSJ3 EBNA1BP2 PPAN RSL1D1 RRS1
0.00135291	8	270	5.21504	GO:0000228 nuclear chromosome	http://amigo.geneontology.org/amigo/term/GO:0000228	POLA2 SLX4 TOP2A SMARCA5 RRS1 BAZ1A MCM6 MCM4
0.00151804	2	4	88.0038	GO:0008623 CHRAC	http://amigo.geneontology.org/amigo/term/GO:0008623	SMARCA5 BAZ1A
0.00151804	2	4	88.0038	GO:0072589 box H/ACA scaRNP complex	http://amigo.geneontology.org/amigo/term/GO:0072589	DKC1 NHP2
0.00151804	2	4	88.0038	GO:0090661 box H/ACA telomerase RNP complex	http://amigo.geneontology.org/amigo/term/GO:0090661	DKC1 NHP2
0.00152063	29	2553	1.9993	GO:0005856 cytoskeleton	http://amigo.geneontology.org/amigo/term/GO:0005856	VIM TPX2 MAP7D1 CAMSAP2 CALD1 TUBA1B PDLIM5 AKAP13 NPM1 PARVA EPPK1 FLNA PPP1R12A SMARCA2 EZR NPM3 MDM1 AHNAK TOP2A HSPB1 LMNB1 DPYSL3 STMN1 FLNC FLNB ABI2 BAG3 LMNA RIN1
0.00165418	3	21	25.144	GO:0005697 telomerase holoenzyme complex	http://amigo.geneontology.org/amigo/term/GO:0005697	DKC1 NHP2 PTGES3
0.00165418	8	283	4.97548	GO:0005840 ribosome	http://amigo.geneontology.org/amigo/term/GO:0005840	RPS5 RPL24 RPL10 RPL8 RPL4 RPL37A NUFIP2 NPM1
0.00207863	7	222	5.54979	GO:0044391 ribosomal subunit	http://amigo.geneontology.org/amigo/term/GO:0044391	RPS5 RPL24 RPL10 RPL8 RPL4 RPL37A NPM1
0.00238036	19	1392	2.4024	GO:0000785 chromatin	http://amigo.geneontology.org/amigo/term/GO:0000785	SUPT6H KDM3B TRIM28 SSRP1 BPTF SMARCA2 SMARCA5 BAZ1A UPF1 H1-3 MYBBP1A TCF12 SUV39H2 AHCTF1 DDX23 H1-5 SLX4 HP1BP3 FOXK1
0.00265424	3	25	21.1209	GO:0005732 sno(s)RNA-containing ribonucleoprotein complex	http://amigo.geneontology.org/amigo/term/GO:0005732	DKC1 NHP2 NOLC1
0.00321896	2	6	58.6692	GO:0005638 lamin filament	http://amigo.geneontology.org/amigo/term/GO:0005638	LMNB1 LMNA
0.00321896	5	113	7.78795	GO:0070603 SWI/SNF superfamily-type complex	http://amigo.geneontology.org/amigo/term/GO:0070603	BPTF SMARCA2 SMARCA5 BAZ1A MYBBP1A
0.003421	7	245	5.02879	GO:0032993 protein-DNA complex	http://amigo.geneontology.org/amigo/term/GO:0032993	POLA2 NPM1 H1-3 HP1BP3 H1-5 MCM6 MCM4
0.00362323	5	117	7.5217	GO:1904949 ATPase complex	http://amigo.geneontology.org/amigo/term/GO:1904949	BPTF SMARCA2 SMARCA5 BAZ1A MYBBP1A
0.00555972	2	8	44.0019	GO:0016589 NURF complex	http://amigo.geneontology.org/amigo/term/GO:0016589	BPTF SMARCA5
0.00555972	2	8	44.0019	GO:0110016 B-WICH complex	http://amigo.geneontology.org/amigo/term/GO:0110016	MYBBP1A SMARCA5
0.00639156	4	78	9.02604	GO:0005844 polysome	http://amigo.geneontology.org/amigo/term/GO:0005844	NUFIP2 VIM RPL24 RPL8
0.00723734	4	81	8.69174	GO:0000792 heterochromatin	http://amigo.geneontology.org/amigo/term/GO:0000792	SMARCA5 BAZ1A H1-5 TRIM28
0.00733487	4	82	8.58574	GO:0032432 actin filament bundle	http://amigo.geneontology.org/amigo/term/GO:0032432	PDLIM5 FLNB BAG3 FLNA
0.00733487	25	2316	1.89991	GO:0070062 extracellular exosome	http://amigo.geneontology.org/amigo/term/GO:0070062	VIM SLC12A2 PABPC1 RPS5 EZR HNRNPM HSPB1 SUB1 RPL24 NCL STMN1 GIPC1 AHNAK FLNB AHCTF1 SEC13 PHB1 BPTF DDX23 RPL4 FLNA PCBP2 SND1 RPL37A HNRNPA2B1
0.00805329	3	39	13.5391	GO:0042788 polysomal ribosome	http://amigo.geneontology.org/amigo/term/GO:0042788	NUFIP2 RPL24 RPL8
0.00805329	25	2343	1.87802	GO:0043230 extracellular organelle	http://amigo.geneontology.org/amigo/term/GO:0043230	VIM SLC12A2 PABPC1 RPS5 EZR HNRNPM HSPB1 SUB1 RPL24 NCL STMN1 GIPC1 AHNAK FLNB AHCTF1 SEC13 PHB1 BPTF DDX23 RPL4 FLNA PCBP2 SND1 RPL37A HNRNPA2B1
0.00805329	25	2343	1.87802	GO:0065010 extracellular membrane-bounded organelle	http://amigo.geneontology.org/amigo/term/GO:0065010	VIM SLC12A2 PABPC1 RPS5 EZR HNRNPM HSPB1 SUB1 RPL24 NCL STMN1 GIPC1 AHNAK FLNB AHCTF1 SEC13 PHB1 BPTF DDX23 RPL4 FLNA PCBP2 SND1 RPL37A HNRNPA2B1
0.00805329	25	2342	1.87882	GO:1903561 extracellular vesicle	http://amigo.geneontology.org/amigo/term/GO:1903561	VIM SLC12A2 PABPC1 RPS5 EZR HNRNPM HSPB1 SUB1 RPL24 NCL STMN1 GIPC1 AHNAK FLNB AHCTF1 SEC13 PHB1 BPTF DDX23 RPL4 FLNA PCBP2 SND1 RPL37A HNRNPA2B1
0.00923437	2	11	32.0014	GO:0042555 MCM complex	http://amigo.geneontology.org/amigo/term/GO:0042555	MCM6 MCM4
0.00923437	2	11	32.0014	GO:0071162 CMG complex	http://amigo.geneontology.org/amigo/term/GO:0071162	MCM6 MCM4
0.0108824	2	12	29.3346	GO:0031261 DNA replication preinitiation complex	http://amigo.geneontology.org/amigo/term/GO:0031261	MCM6 MCM4
0.0126327	2	13	27.0781	GO:0005652 nuclear lamina	http://amigo.geneontology.org/amigo/term/GO:0005652	LMNB1 LMNA
0.0135737	5	166	5.30144	GO:0001650 fibrillar center	http://amigo.geneontology.org/amigo/term/GO:0001650	EZR UBTF DKC1 SMARCA5 NOLC1
0.013818	7	327	3.76775	GO:0005938 cell cortex	http://amigo.geneontology.org/amigo/term/GO:0005938	NCL GIPC1 AKAP13 EZR CALD1 FLNB FLNA
0.0143387	7	330	3.7335	GO:0031965 nuclear membrane	http://amigo.geneontology.org/amigo/term/GO:0031965	LMNB1 LMNA TOR1AIP1 NUP133 GTPBP4 SCRN1 AHCTF1
0.0151815	5	172	5.1165	GO:0000776 kinetochore	http://amigo.geneontology.org/amigo/term/GO:0000776	PPP1R12A NUP133 AHCTF1 SEC13 TP53BP1
0.0161626	9	529	2.99446	GO:0005635 nuclear envelope	http://amigo.geneontology.org/amigo/term/GO:0005635	LMNB1 LMNA NUP133 TOR1AIP1 SEC13 AHCTF1 GTPBP4 SCRN1 PCYT1A
0.018817	5	182	4.83538	GO:0000779 condensed chromosome centromeric region	http://amigo.geneontology.org/amigo/term/GO:0000779	PPP1R12A NUP133 AHCTF1 SEC13 TP53BP1
0.0195037	2	17	20.7068	GO:0043034 costamere	http://amigo.geneontology.org/amigo/term/GO:0043034	AHNAK FLNC
0.0195037	12	872	2.42212	GO:0099513 polymeric cytoskeletal fiber	http://amigo.geneontology.org/amigo/term/GO:0099513	VIM TPX2 CAMSAP2 TUBA1B PDLIM5 EPPK1 EZR MDM1 LMNB1 DPYSL3 STMN1 LMNA
0.0283112	3	65	8.12343	GO:0000791 euchromatin	http://amigo.geneontology.org/amigo/term/GO:0000791	SUPT6H H1-3 TRIM28
0.0289398	2	21	16.7626	GO:0035145 exon-exon junction complex	http://amigo.geneontology.org/amigo/term/GO:0035145	UPF1 BCLAF1
0.0339113	3	70	7.54319	GO:0005657 replication fork	http://amigo.geneontology.org/amigo/term/GO:0005657	POLA2 SMARCA5 TP53BP1
0.0385646	3	74	7.13545	GO:0001725 stress fiber	http://amigo.geneontology.org/amigo/term/GO:0001725	PDLIM5 FLNB BAG3
0.0385646	3	74	7.13545	GO:0097517 contractile actin filament bundle	http://amigo.geneontology.org/amigo/term/GO:0097517	PDLIM5 FLNB BAG3
0.0439995	3	78	6.76953	GO:0035861 site of double-strand break	http://amigo.geneontology.org/amigo/term/GO:0035861	TP53BP1 SMARCA5 LMNA
0.0498027	3	82	6.43931	GO:0042641 actomyosin	http://amigo.geneontology.org/amigo/term/GO:0042641	PDLIM5 FLNB BAG3
0.0505724	2	29	12.1385	GO:0005721 pericentric heterochromatin	http://amigo.geneontology.org/amigo/term/GO:0005721	SMARCA5 BAZ1A
0.0568422	2	31	11.3553	GO:0031941 filamentous actin	http://amigo.geneontology.org/amigo/term/GO:0031941	PDLIM5 DPYSL3
0.0696577	1	3	58.6692	GO:0031523 Myb complex	http://amigo.geneontology.org/amigo/term/GO:0031523	FLNA
0.0696577	1	3	58.6692	GO:0033557 Slx1-Slx4 complex	http://amigo.geneontology.org/amigo/term/GO:0033557	SLX4
0.0696577	1	3	58.6692	GO:0044530 supraspliceosomal complex	http://amigo.geneontology.org/amigo/term/GO:0044530	UPF1
0.0801068	2	38	9.26356	GO:0043596 nuclear replication fork	http://amigo.geneontology.org/amigo/term/GO:0043596	POLA2 SMARCA5
0.0844231	3	103	5.12644	GO:0005643 nuclear pore	http://amigo.geneontology.org/amigo/term/GO:0005643	NUP133 SEC13 AHCTF1
0.0860001	1	4	44.0019	GO:0030478 actin cap	http://amigo.geneontology.org/amigo/term/GO:0030478	CALD1
0.0860001	1	4	44.0019	GO:0035101 FACT complex	http://amigo.geneontology.org/amigo/term/GO:0035101	SSRP1
0.0860001	1	4	44.0019	GO:0070522 ERCC4-ERCC1 complex	http://amigo.geneontology.org/amigo/term/GO:0070522	SLX4
0.0860001	3	105	5.02879	GO:0090734 site of DNA damage	http://amigo.geneontology.org/amigo/term/GO:0090734	TP53BP1 SMARCA5 LMNA
0.0860001	1	4	44.0019	GO:0098592 cytoplasmic side of apical plasma membrane	http://amigo.geneontology.org/amigo/term/GO:0098592	EZR
0.100051	1	5	35.2015	GO:0005658 alpha DNA polymerase:primase complex	http://amigo.geneontology.org/amigo/term/GO:0005658	POLA2
0.100051	3	113	4.67277	GO:0005903 brush border	http://amigo.geneontology.org/amigo/term/GO:0005903	EZR FLNB FLNA
0.100051	1	5	35.2015	GO:0048476 Holliday junction resolvase complex	http://amigo.geneontology.org/amigo/term/GO:0048476	SLX4
0.100051	1	5	35.2015	GO:0097356 perinucleolar compartment	http://amigo.geneontology.org/amigo/term/GO:0097356	EPPK1
0.100051	1	5	35.2015	GO:0097433 dense body	http://amigo.geneontology.org/amigo/term/GO:0097433	SND1
0.100051	1	5	35.2015	GO:0106002 mCRD-mediated mRNA stability complex	http://amigo.geneontology.org/amigo/term/GO:0106002	PABPC1
0.100051	1	5	35.2015	GO:1990779 glycoprotein Ib-IX-V complex	http://amigo.geneontology.org/amigo/term/GO:1990779	FLNA
0.100701	3	116	4.55192	GO:0000932 P-body	http://amigo.geneontology.org/amigo/term/GO:0000932	PATL1 EIF4ENIF1 UPF1
0.10247	2	47	7.48969	GO:0101031 chaperone complex	http://amigo.geneontology.org/amigo/term/GO:0101031	PTGES3 BAG3
0.103244	3	118	4.47477	GO:0030863 cortical cytoskeleton	http://amigo.geneontology.org/amigo/term/GO:0030863	AKAP13 CALD1 EZR
0.10458	2	48	7.33365	GO:1990391 DNA repair complex	http://amigo.geneontology.org/amigo/term/GO:1990391	SLX4 TP53BP1
0.110273	7	534	2.30722	GO:0005911 cell-cell junction	http://amigo.geneontology.org/amigo/term/GO:0005911	PDLIM5 EZR AHNAK FLNA EPPK1 ABI2 PAK2
0.110273	1	6	29.3346	GO:0030056 hemidesmosome	http://amigo.geneontology.org/amigo/term/GO:0030056	EPPK1
0.110273	1	6	29.3346	GO:0042587 glycogen granule	http://amigo.geneontology.org/amigo/term/GO:0042587	PCYT1A
0.110273	5	312	2.82064	GO:0045111 intermediate filament cytoskeleton	http://amigo.geneontology.org/amigo/term/GO:0045111	VIM EPPK1 SMARCA2 LMNB1 LMNA
0.110273	1	6	29.3346	GO:1905347 endodeoxyribonuclease complex	http://amigo.geneontology.org/amigo/term/GO:1905347	SLX4
0.112205	3	125	4.22418	GO:0005884 actin filament	http://amigo.geneontology.org/amigo/term/GO:0005884	PDLIM5 EZR DPYSL3
0.112741	4	216	3.2594	GO:0030027 lamellipodium	http://amigo.geneontology.org/amigo/term/GO:0030027	ABI2 PABPC1 DPYSL3 PARVA
0.114918	8	664	2.12057	GO:0098794 postsynapse	http://amigo.geneontology.org/amigo/term/GO:0098794	RPL8 GIPC1 PLCB3 ADRA2A PDLIM5 PAK2 PCBP2 ABI2
0.120643	4	222	3.17131	GO:0044815 DNA packaging complex	http://amigo.geneontology.org/amigo/term/GO:0044815	SMARCA2 H1-3 HP1BP3 H1-5
0.121876	1	7	25.144	GO:0036449 microtubule minus-end	http://amigo.geneontology.org/amigo/term/GO:0036449	CAMSAP2
0.121876	1	7	25.144	GO:0043203 axon hillock	http://amigo.geneontology.org/amigo/term/GO:0043203	TPX2
0.130376	6	446	2.36782	GO:0031252 cell leading edge	http://amigo.geneontology.org/amigo/term/GO:0031252	ABI2 PABPC1 EZR VIM DPYSL3 PARVA
0.132013	2	58	6.06923	GO:0008023 transcription elongation factor complex	http://amigo.geneontology.org/amigo/term/GO:0008023	SUPT6H SSRP1
0.132282	1	8	22.001	GO:0001652 granular component	http://amigo.geneontology.org/amigo/term/GO:0001652	NPM1
0.132282	5	339	2.59598	GO:0014069 postsynaptic density	http://amigo.geneontology.org/amigo/term/GO:0014069	RPL8 ADRA2A PDLIM5 PAK2 PCBP2
0.132282	1	8	22.001	GO:0031428 box C/D RNP complex	http://amigo.geneontology.org/amigo/term/GO:0031428	NOLC1
0.132282	1	8	22.001	GO:0042382 paraspeckles	http://amigo.geneontology.org/amigo/term/GO:0042382	HNRNPM
0.132367	3	139	3.79873	GO:0000786 nucleosome	http://amigo.geneontology.org/amigo/term/GO:0000786	H1-3 HP1BP3 H1-5
0.13817	5	345	2.55084	GO:0032279 asymmetric synapse	http://amigo.geneontology.org/amigo/term/GO:0032279	RPL8 ADRA2A PDLIM5 PAK2 PCBP2
0.143475	4	242	2.90922	GO:0016323 basolateral plasma membrane	http://amigo.geneontology.org/amigo/term/GO:0016323	SLC12A2 EPPK1 EZR ADRA2A
0.147832	2	64	5.50024	GO:0001533 cornified envelope	http://amigo.geneontology.org/amigo/term/GO:0001533	HSPB1 NCL
0.156954	1	10	17.6008	GO:0042564 NLS-dependent protein nuclear import complex	http://amigo.geneontology.org/amigo/term/GO:0042564	MYBBP1A
0.156954	1	10	17.6008	GO:0061700 GATOR2 complex	http://amigo.geneontology.org/amigo/term/GO:0061700	SEC13
0.157231	5	362	2.43105	GO:0099572 postsynaptic specialization	http://amigo.geneontology.org/amigo/term/GO:0099572	RPL8 ADRA2A PDLIM5 PAK2 PCBP2
0.16851	5	371	2.37207	GO:0098984 neuron to neuron synapse	http://amigo.geneontology.org/amigo/term/GO:0098984	RPL8 ADRA2A PDLIM5 PAK2 PCBP2
0.16851	1	11	16.0007	GO:0140092 bBAF complex	http://amigo.geneontology.org/amigo/term/GO:0140092	SMARCA2
0.174037	2	72	4.8891	GO:0005637 nuclear inner membrane	http://amigo.geneontology.org/amigo/term/GO:0005637	LMNB1 TOR1AIP1
0.177956	1	12	14.6673	GO:0000109 nucleotide-excision repair complex	http://amigo.geneontology.org/amigo/term/GO:0000109	SLX4
0.177956	4	267	2.63682	GO:0009925 basal plasma membrane	http://amigo.geneontology.org/amigo/term/GO:0009925	SLC12A2 EPPK1 EZR ADRA2A
0.177956	1	12	14.6673	GO:0031074 nucleocytoplasmic transport complex	http://amigo.geneontology.org/amigo/term/GO:0031074	MYBBP1A
0.185474	4	273	2.57887	GO:0005882 intermediate filament	http://amigo.geneontology.org/amigo/term/GO:0005882	VIM EPPK1 LMNB1 LMNA
0.185474	1	13	13.5391	GO:0031209 SCAR complex	http://amigo.geneontology.org/amigo/term/GO:0031209	ABI2
0.185474	1	13	13.5391	GO:0071014 post-mRNA release spliceosomal complex	http://amigo.geneontology.org/amigo/term/GO:0071014	HNRNPM
0.185474	1	13	13.5391	GO:0072357 PTW/PP1 phosphatase complex	http://amigo.geneontology.org/amigo/term/GO:0072357	PPP1R12A
0.185474	1	13	13.5391	GO:0099524 postsynaptic cytosol	http://amigo.geneontology.org/amigo/term/GO:0099524	PLCB3
0.188081	3	170	3.10602	GO:0098862 cluster of actin-based cell projections	http://amigo.geneontology.org/amigo/term/GO:0098862	EZR FLNB FLNA
0.195119	1	14	12.572	GO:0000940 outer kinetochore	http://amigo.geneontology.org/amigo/term/GO:0000940	NUP133
0.195119	1	14	12.572	GO:0005677 chromatin silencing complex	http://amigo.geneontology.org/amigo/term/GO:0005677	SMARCA5
0.195195	1	15	11.7338	GO:0005665 RNA polymerase II core complex	http://amigo.geneontology.org/amigo/term/GO:0005665	POLR2C
0.195195	1	15	11.7338	GO:0016442 RISC complex	http://amigo.geneontology.org/amigo/term/GO:0016442	SND1
0.195195	1	15	11.7338	GO:0030127 COPII vesicle coat	http://amigo.geneontology.org/amigo/term/GO:0030127	SEC13
0.195195	1	15	11.7338	GO:0031332 RNAi effector complex	http://amigo.geneontology.org/amigo/term/GO:0031332	SND1
0.195195	1	15	11.7338	GO:0035060 brahma complex	http://amigo.geneontology.org/amigo/term/GO:0035060	SMARCA2
0.195195	1	15	11.7338	GO:0035859 Seh1-associated complex	http://amigo.geneontology.org/amigo/term/GO:0035859	SEC13
0.195195	4	285	2.47028	GO:0045178 basal part of cell	http://amigo.geneontology.org/amigo/term/GO:0045178	SLC12A2 EPPK1 EZR ADRA2A
0.195195	1	15	11.7338	GO:0071564 npBAF complex	http://amigo.geneontology.org/amigo/term/GO:0071564	SMARCA2
0.195195	1	15	11.7338	GO:0098691 dopaminergic synapse	http://amigo.geneontology.org/amigo/term/GO:0098691	ADRA2A
0.195195	1	15	11.7338	GO:0140288 GBAF complex	http://amigo.geneontology.org/amigo/term/GO:0140288	SMARCA2

## Sheet: S4H Fig
S4H Fig: GO Cellular Compartment enrichment analysis of phosphorylated proteins in the presence of FLAGLpPIP-CYB5ATA (Fig 5F).
Enrichment FDR	nGenes	Pathway Genes	Fold Enrichment	Pathway	URL	Genes
2.96464e-24	112	4973	2.61582	GO:0031981 nuclear lumen	http://amigo.geneontology.org/amigo/term/GO:0031981	NOP2 WDR4 BAIAP2L1 AFF4 ACTB PES1 BRD1 PPP4R3A POLA1 NOP53 GTPBP4 NUFIP2 FTSJ3 SUPT6H EBNA1BP2 GTF2F1 PARP2 TRIM21 RRP8 MYBBP1A PPHLN1 SSRP1 IFI16 WDR43 TASOR NOLC1 HEXIM2 HNRNPF RRS1 NPM1 MTA1 NOL8 CTR9 TOP1 LIG3 PIK3C2A SPAST WAPL TP53BP1 FOSL2 GTF3C1 DDX1 KHSRP TPX2 KIF4A EZR HIVEP1 PPIL2 MYH9 RECQL5 NCL STAT1 PAPOLG ARID3A RBM25 RBBP6 NCOA3 MTRR HP1BP3 DGCR8 SRRM1 DOCK10 PWP1 WDR33 YAP1 TICRR…
6.12565e-21	102	4581	2.58612	GO:0005654 nucleoplasm	http://amigo.geneontology.org/amigo/term/GO:0005654	WDR4 BAIAP2L1 AFF4 ACTB BRD1 PPP4R3A NUFIP2 SUPT6H GTF2F1 TRIM21 PPHLN1 SSRP1 TASOR NOLC1 HEXIM2 HNRNPF NPM1 MTA1 CTR9 LIG3 PIK3C2A SPAST WAPL TP53BP1 FOSL2 GTF3C1 DDX1 KHSRP TPX2 KIF4A HIVEP1 PPIL2 PES1 MYH9 POLA1 NOP53 GTPBP4 RECQL5 FTSJ3 NCL STAT1 PAPOLG ARID3A RBM25 RBBP6 NCOA3 MTRR HP1BP3 DGCR8 PARP2 RRP8 SRRM1 DOCK10 WDR33 YAP1 TICRR FOXK2 METTL14 MKI67 POC5 RANBP2 RRP1B SMARCAD1 IWS1 SGO2 …
3.81972e-13	35	807	5.03736	GO:1990904 ribonucleoprotein complex	http://amigo.geneontology.org/amigo/term/GO:1990904	RPS5 RPL28 RPL21 RPL13 RPL15 RPS27 PABPC1 PPIL2 PES1 NUFIP2 FTSJ3 NCL EBNA1BP2 PPAN SRRM1 RBMS3 RBMS1 RRP1B TRA2A HNRNPF RSL1D1 DDX23 RRS1 NPM1 RPS27L ACTB DDX1 PTGES3 SRRM2 PKP3 GTF3C1 SMNDC1 API5 NOLC1 TRIM21
8.79788e-12	39	1126	4.02286	GO:0005730 nucleolus	http://amigo.geneontology.org/amigo/term/GO:0005730	NOP2 PES1 NOP53 GTPBP4 FTSJ3 EBNA1BP2 PARP2 RRP8 MYBBP1A IFI16 WDR43 NOLC1 RRS1 NPM1 NOL8 TOP1 AFF4 GTF3C1 EZR POLA1 NCL STAT1 PWP1 WDR33 MKI67 RRP1B TRA2A WEE1 RPL13 RSL1D1 DDX23 MAF1 BCL9L KNOP1 TCP1 RBBP6 DGCR8 PPAN SSRP1
2.35935e-11	52	2003	3.0153	GO:0005694 chromosome	http://amigo.geneontology.org/amigo/term/GO:0005694	ACTB POLA1 RECQL5 SUPT6H HP1BP3 RRP8 MKI67 TNKS1BP1 SSRP1 SGO2 TASOR BPTF MTA1 PTGES3 WAPL TP53BP1 PES1 NOP53 FTSJ3 NCL STAT1 EBNA1BP2 TMPO NCOA3 PARP2 MYBBP1A DYNC1LI1 AHCTF1 RRP1B LEMD2 SMARCAD1 RSL1D1 DDX23 RRS1 NOL8 TOP1 UHRF1 AFF4 KIF4A BRD1 TCP1 RBBP6 MIS18BP1 PPHLN1 PWP1 WDR4 WDR43 CTR9 TEAD3 FOSL2 FOXK2 STAT5B
8.18446e-10	42	1513	3.22418	GO:0099080 supramolecular complex	http://amigo.geneontology.org/amigo/term/GO:0099080	KIF26A PABPC1 ACTB TPX2 CLIP2 NUFIP2 SLAIN2 CAMSAP2 AHNAK MACF1 PDLIM5 SGO2 SYNPO GAS2L1 TUBB4B EPPK1 DDX1 EZR MYH9 RPL28 NCL TCP1 DYNC1LI1 CCT5 AHCTF1 MTA1 EIF4ENIF1 TOP1 GIGYF2 SPAST MAP4 TP53BP1 KHSRP KIF4A STMN1 CALD1 TRIM21 FLNB SHROOM3 RPL15 PARVA SORBS2
8.82977e-08	38	1489	2.96413	GO:0140513 nuclear protein-containing complex	http://amigo.geneontology.org/amigo/term/GO:0140513	LIG3 AFF4 ACTB PPIL2 PES1 BRD1 POLA1 SUPT6H NCL GTF2F1 DGCR8 RRP8 SRRM1 WDR33 SSRP1 RANBP2 TRA2A BPTF DDX23 MTA1 BCL9L CTR9 POM121C STAT1 AHCTF1 STAT5B PABPC1 MYH9 RECQL5 PTGES3 MYBBP1A YAP1 SRRM2 HNRNPF SMNDC1 API5 NOLC1 FOSL2
2.27506e-06	20	532	4.36644	GO:0015629 actin cytoskeleton	http://amigo.geneontology.org/amigo/term/GO:0015629	LIMA1 ACTB CALD1 MACF1 SHROOM3 PDLIM5 AKAP13 SYNPO ABLIM3 GAS2L1 PARVA BAIAP2L1 PXN EZR MYH9 AHNAK AXL CCDC102A FLNB SORBS2
3.91469e-06	6	26	26.8032	GO:0030687 preribosome large subunit precursor	http://amigo.geneontology.org/amigo/term/GO:0030687	FTSJ3 EBNA1BP2 PPAN RRP1B RRS1 PES1
5.59769e-06	48	2553	2.18373	GO:0005856 cytoskeleton	http://amigo.geneontology.org/amigo/term/GO:0005856	LIMA1 KIF26A ACTB TPX2 EPB41L1 CLIP2 SLAIN2 CAMSAP2 CALD1 MACF1 LATS1 SHROOM3 DYNC1LI1 POC5 PDLIM5 CKAP2L AKAP13 SYNPO ABLIM3 NPM1 GAS2L1 TUBB4B PARVA EPPK1 BAIAP2L1 SPAST MAP4 WAPL PXN EZR MYH9 IFT43 TCP1 RBBP6 MTRR AHNAK CCT5 AXL MTA1 KIF4A PPP4R3A ARHGEF18 STMN1 CCDC102A FLNB TNKS1BP1 LEMD2 SORBS2
5.59769e-06	29	1127	2.9887	GO:0099512 supramolecular fiber	http://amigo.geneontology.org/amigo/term/GO:0099512	KIF26A ACTB TPX2 CLIP2 SLAIN2 CAMSAP2 AHNAK MACF1 PDLIM5 SYNPO GAS2L1 TUBB4B EPPK1 EZR MYH9 TCP1 CCT5 MTA1 SPAST MAP4 KIF4A STMN1 CALD1 FLNB SHROOM3 DYNC1LI1 RPL15 PARVA SORBS2
6.06437e-06	29	1136	2.96503	GO:0099081 supramolecular polymer	http://amigo.geneontology.org/amigo/term/GO:0099081	KIF26A ACTB TPX2 CLIP2 SLAIN2 CAMSAP2 AHNAK MACF1 PDLIM5 SYNPO GAS2L1 TUBB4B EPPK1 EZR MYH9 TCP1 CCT5 MTA1 SPAST MAP4 KIF4A STMN1 CALD1 FLNB SHROOM3 DYNC1LI1 RPL15 PARVA SORBS2
8.11498e-06	8	74	12.5565	GO:0001725 stress fiber	http://amigo.geneontology.org/amigo/term/GO:0001725	PDLIM5 SYNPO ABLIM3 GAS2L1 LIMA1 PXN MYH9 FLNB
8.11498e-06	8	74	12.5565	GO:0097517 contractile actin filament bundle	http://amigo.geneontology.org/amigo/term/GO:0097517	PDLIM5 SYNPO ABLIM3 GAS2L1 LIMA1 PXN MYH9 FLNB
1.49024e-05	8	81	11.4713	GO:0000792 heterochromatin	http://amigo.geneontology.org/amigo/term/GO:0000792	RRP8 TNKS1BP1 TASOR NOP53 UHRF1 TCP1 RRP1B SMARCAD1
1.49024e-05	8	82	11.3314	GO:0032432 actin filament bundle	http://amigo.geneontology.org/amigo/term/GO:0032432	PDLIM5 SYNPO ABLIM3 GAS2L1 LIMA1 PXN MYH9 FLNB
1.49024e-05	8	82	11.3314	GO:0042641 actomyosin	http://amigo.geneontology.org/amigo/term/GO:0042641	PDLIM5 SYNPO ABLIM3 GAS2L1 LIMA1 PXN MYH9 FLNB
1.89866e-05	25	952	3.05008	GO:0016604 nuclear body	http://amigo.geneontology.org/amigo/term/GO:0016604	TP53BP1 DDX1 HIVEP1 MYH9 BRD1 PPP4R3A NUFIP2 PAPOLG RBM25 RBBP6 HP1BP3 DGCR8 SRRM1 MKI67 SGO2 IFI16 VIRMA API5 SRRM2 HEXIM2 SMNDC1 NOLC1 NPM1 EIF4ENIF1 CTR9
2.46849e-05	17	481	4.10499	GO:0005874 microtubule	http://amigo.geneontology.org/amigo/term/GO:0005874	KIF26A TPX2 CLIP2 SLAIN2 CAMSAP2 MACF1 GAS2L1 TUBB4B TCP1 CCT5 MTA1 SPAST MAP4 KIF4A STMN1 SHROOM3 DYNC1LI1
7.42049e-05	30	1392	2.50317	GO:0000785 chromatin	http://amigo.geneontology.org/amigo/term/GO:0000785	ACTB SUPT6H RRP8 TNKS1BP1 SSRP1 TASOR BPTF MTA1 WAPL POLA1 NOP53 STAT1 TMPO NCOA3 MYBBP1A AHCTF1 LEMD2 DDX23 UHRF1 AFF4 TCP1 HP1BP3 RRP1B SMARCAD1 WDR43 CTR9 TEAD3 FOSL2 FOXK2 STAT5B
0.000137817	10	190	6.11301	GO:0005912 adherens junction	http://amigo.geneontology.org/amigo/term/GO:0005912	BAIAP2L1 PDLIM5 PKP3 EZR SHROOM3 ACTB TNKS1BP1 MYH9 TJP2 LMO7
0.00023618	7	88	9.23898	GO:0030684 preribosome	http://amigo.geneontology.org/amigo/term/GO:0030684	PES1 FTSJ3 EBNA1BP2 PPAN RRP1B RSL1D1 RRS1
0.000351761	29	1441	2.33745	GO:0015630 microtubule cytoskeleton	http://amigo.geneontology.org/amigo/term/GO:0015630	KIF26A TPX2 CLIP2 SLAIN2 CAMSAP2 MACF1 LATS1 DYNC1LI1 POC5 CKAP2L NPM1 GAS2L1 TUBB4B SPAST MAP4 WAPL IFT43 TCP1 RBBP6 CCT5 MTA1 KIF4A EZR MYH9 PPP4R3A STMN1 SHROOM3 LEMD2 PXN
0.00041507	10	220	5.27942	GO:0005681 spliceosomal complex	http://amigo.geneontology.org/amigo/term/GO:0005681	PPIL2 NCL SRRM1 TRA2A DDX23 PABPC1 SRRM2 HNRNPF SMNDC1 API5
0.00041507	21	872	2.79712	GO:0099513 polymeric cytoskeletal fiber	http://amigo.geneontology.org/amigo/term/GO:0099513	KIF26A ACTB TPX2 CLIP2 SLAIN2 CAMSAP2 MACF1 PDLIM5 GAS2L1 TUBB4B EPPK1 EZR TCP1 CCT5 MTA1 SPAST MAP4 KIF4A STMN1 SHROOM3 DYNC1LI1
0.000425977	15	489	3.5628	GO:0016607 nuclear speck	http://amigo.geneontology.org/amigo/term/GO:0016607	BRD1 PPP4R3A RBM25 RBBP6 HP1BP3 SRRM1 IFI16 VIRMA API5 SRRM2 HEXIM2 SMNDC1 NPM1 EIF4ENIF1 CTR9
0.000576052	11	280	4.56293	GO:0036464 cytoplasmic ribonucleoprotein granule	http://amigo.geneontology.org/amigo/term/GO:0036464	PABPC1 NUFIP2 ACTB DDX1 RPL28 NCL EIF4ENIF1 TOP1 GIGYF2 KHSRP TRIM21
0.000869839	21	926	2.63401	GO:0070161 anchoring junction	http://amigo.geneontology.org/amigo/term/GO:0070161	BAIAP2L1 LIMA1 PABPC1 ACTB RPS5 PXN EZR AHNAK FLNB LMO7 PDLIM5 NPM1 PKP3 PARVA TJP2 SHROOM3 TNKS1BP1 EPPK1 MYH9 SORBS2 SYNPO
0.000869839	31	1695	2.12423	GO:1902494 catalytic complex	http://amigo.geneontology.org/amigo/term/GO:1902494	PIK3C2A ACTB PPIL2 BRD1 PPP4R3A POLA1 PPP2R5D GTF2F1 DGCR8 DYNC1LI1 METTL14 WDR4 VIRMA BPTF DDX23 MTA1 CTR9 PPP1R3G PABPC1 RECQL5 TRIM21 MYBBP1A SRRM1 SRRM2 HNRNPF USP47 NOLC1 RANBP2 IRS1 KHSRP LMO7
0.000938708	11	299	4.27297	GO:0035770 ribonucleoprotein granule	http://amigo.geneontology.org/amigo/term/GO:0035770	PABPC1 NUFIP2 ACTB DDX1 RPL28 NCL EIF4ENIF1 TOP1 GIGYF2 KHSRP TRIM21
0.00125677	14	484	3.35963	GO:0030055 cell-substrate junction	http://amigo.geneontology.org/amigo/term/GO:0030055	LIMA1 PABPC1 ACTB RPS5 PXN EZR AHNAK FLNB LMO7 NPM1 PARVA EPPK1 MYH9 SORBS2
0.00133973	7	122	6.66418	GO:0022626 cytosolic ribosome	http://amigo.geneontology.org/amigo/term/GO:0022626	RPS5 RPL28 RPL21 RPL13 RPL15 RPS27 RPS27L
0.0018854	11	327	3.90709	GO:0005938 cell cortex	http://amigo.geneontology.org/amigo/term/GO:0005938	SHROOM3 MYH9 NCL MELK AKAP13 ACTB PXN EZR CALD1 FLNB EPS8
0.00267986	6	97	7.18436	GO:0071013 catalytic step 2 spliceosome	http://amigo.geneontology.org/amigo/term/GO:0071013	PPIL2 DDX23 PABPC1 SRRM1 SRRM2 HNRNPF
0.00300088	14	534	3.04506	GO:0005911 cell-cell junction	http://amigo.geneontology.org/amigo/term/GO:0005911	BAIAP2L1 PDLIM5 PKP3 EZR TJP2 SHROOM3 ACTB AHNAK TNKS1BP1 EPPK1 MYH9 LMO7 SYNPO PXN
0.00300088	4	35	13.274	GO:1990752 microtubule end	http://amigo.geneontology.org/amigo/term/GO:1990752	CLIP2 SLAIN2 CAMSAP2 GAS2L1
0.00309013	5	65	8.9344	GO:0000791 euchromatin	http://amigo.geneontology.org/amigo/term/GO:0000791	SUPT6H UHRF1 AFF4 RRP1B CTR9
0.00315406	13	475	3.17877	GO:0005925 focal adhesion	http://amigo.geneontology.org/amigo/term/GO:0005925	LIMA1 PABPC1 ACTB RPS5 PXN EZR AHNAK FLNB LMO7 NPM1 PARVA MYH9 SORBS2
0.00480867	7	155	5.24536	GO:0034399 nuclear periphery	http://amigo.geneontology.org/amigo/term/GO:0034399	EBNA1BP2 ACTB POLA1 KIF4A SRRM1 AHCTF1 UHRF1
0.0065447	6	118	5.90579	GO:0030863 cortical cytoskeleton	http://amigo.geneontology.org/amigo/term/GO:0030863	SHROOM3 MYH9 AKAP13 ACTB CALD1 EZR
0.00663633	35	2293	1.77285	GO:0030054 cell junction	http://amigo.geneontology.org/amigo/term/GO:0030054	ACTB RPS27 BAIAP2L1 LIMA1 PABPC1 RPS5 PXN EZR AHNAK FLNB LMO7 PDLIM5 NPM1 PKP3 PARVA TJP2 SHROOM3 SORBS2 SYNPO EPPK1 PPP1R13L GTF2F1 MACF1 YAP1 TNKS1BP1 AP2B1 MYH9 PLCB4 DGCR8 DOCK10 ADRA2A EPS8 ABLIM3 PGRMC1 ARHGEF18
0.00672856	7	166	4.89777	GO:0001650 fibrillar center	http://amigo.geneontology.org/amigo/term/GO:0001650	AFF4 EZR NOP53 WDR33 WDR43 NOLC1 TOP1
0.00719428	12	459	3.03653	GO:0005819 spindle	http://amigo.geneontology.org/amigo/term/GO:0005819	TPX2 LATS1 CKAP2L SPAST MAP4 WAPL DYNC1LI1 NPM1 TUBB4B KIF4A MYH9 LEMD2
0.00748308	8	222	4.18548	GO:0044391 ribosomal subunit	http://amigo.geneontology.org/amigo/term/GO:0044391	RPS5 RPL28 RPL21 RPL13 RPL15 RPS27 RPS27L NPM1
0.00754059	2	5	46.4589	GO:0033553 rDNA heterochromatin	http://amigo.geneontology.org/amigo/term/GO:0033553	RRP8 NOP53
0.00822195	9	283	3.69373	GO:0005840 ribosome	http://amigo.geneontology.org/amigo/term/GO:0005840	RPS5 RPL28 RPL21 RPL13 RPL15 RPS27 NUFIP2 RPS27L NPM1
0.0084097	5	85	6.83219	GO:0010494 cytoplasmic stress granule	http://amigo.geneontology.org/amigo/term/GO:0010494	PABPC1 NUFIP2 DDX1 GIGYF2 KHSRP
0.00906677	6	130	5.36064	GO:0016363 nuclear matrix	http://amigo.geneontology.org/amigo/term/GO:0016363	ACTB POLA1 KIF4A SRRM1 AHCTF1 UHRF1
0.0120078	3	25	13.9377	GO:0035371 microtubule plus-end	http://amigo.geneontology.org/amigo/term/GO:0035371	CLIP2 SLAIN2 GAS2L1
0.013798	4	57	8.15068	GO:0022625 cytosolic large ribosomal subunit	http://amigo.geneontology.org/amigo/term/GO:0022625	RPL28 RPL21 RPL13 RPL15
0.013826	8	250	3.71671	GO:0030016 myofibril	http://amigo.geneontology.org/amigo/term/GO:0030016	AHNAK PDLIM5 SYNPO CALD1 FLNB RPL15 PARVA SORBS2
0.0141552	4	58	8.01015	GO:0008023 transcription elongation factor complex	http://amigo.geneontology.org/amigo/term/GO:0008023	AFF4 SUPT6H SSRP1 CTR9
0.0154589	11	446	2.86462	GO:0031252 cell leading edge	http://amigo.geneontology.org/amigo/term/GO:0031252	EPS8 PABPC1 ACTB PXN EZR MYH9 MACF1 ABLIM3 LIMA1 SORBS2 PARVA
0.0158165	13	588	2.56788	GO:0044297 cell body	http://amigo.geneontology.org/amigo/term/GO:0044297	SORBS2 GIGYF2 SLC12A2 RPL28 TPX2 BRD1 TCP1 DAB2IP ADRA2A CCT5 SYNPO TOP1 PGRMC1
0.0163869	2	8	29.0368	GO:0001652 granular component	http://amigo.geneontology.org/amigo/term/GO:0001652	RRP1B NPM1
0.0163869	2	8	29.0368	GO:0036396 RNA N6-methyladenosine methyltransferase complex	http://amigo.geneontology.org/amigo/term/GO:0036396	METTL14 VIRMA
0.0163869	8	260	3.57376	GO:0043292 contractile fiber	http://amigo.geneontology.org/amigo/term/GO:0043292	AHNAK PDLIM5 SYNPO CALD1 FLNB RPL15 PARVA SORBS2
0.0240381	5	113	5.13926	GO:0005903 brush border	http://amigo.geneontology.org/amigo/term/GO:0005903	LIMA1 EZR MYH9 FLNB EPS8
0.0247371	4	70	6.63698	GO:0005657 replication fork	http://amigo.geneontology.org/amigo/term/GO:0005657	POLA1 SMARCAD1 UHRF1 TP53BP1
0.0247371	2	10	23.2294	GO:0005832 chaperonin-containing T-complex	http://amigo.geneontology.org/amigo/term/GO:0005832	TCP1 CCT5
0.0270783	8	287	3.23755	GO:0000793 condensed chromosome	http://amigo.geneontology.org/amigo/term/GO:0000793	SGO2 ACTB DYNC1LI1 MKI67 AHCTF1 RRS1 WAPL TP53BP1
0.0272258	6	170	4.09931	GO:0098862 cluster of actin-based cell projections	http://amigo.geneontology.org/amigo/term/GO:0098862	SLC4A7 LIMA1 EZR MYH9 FLNB EPS8
0.0296648	5	121	4.79947	GO:0015934 large ribosomal subunit	http://amigo.geneontology.org/amigo/term/GO:0015934	RPL28 RPL21 RPL13 RPL15 NPM1
0.0301105	34	2477	1.59427	GO:0042995 cell projection	http://amigo.geneontology.org/amigo/term/GO:0042995	MAP4 ACTB EZR STMN1 IFT43 EPS8 SORBS2 SYNPO EPHB4 GIGYF2 SPAST SLC12A2 PXN MYH9 RPL28 MACF1 ABLIM3 SLC4A7 TRIO LIMA1 PABPC1 TPX2 KIF4A BRD1 PLCB4 STAT1 CAMSAP2 DOCK10 DAB2IP ADRA2A PDLIM5 PARVA EPPK1 PGRMC1
0.030752	6	176	3.95956	GO:0000922 spindle pole	http://amigo.geneontology.org/amigo/term/GO:0000922	LATS1 SPAST TPX2 DYNC1LI1 NPM1 CKAP2L
0.0326112	2	12	19.3579	GO:0045293 mRNA editing complex	http://amigo.geneontology.org/amigo/term/GO:0045293	METTL14 VIRMA
0.0441972	11	529	2.41516	GO:0005635 nuclear envelope	http://amigo.geneontology.org/amigo/term/GO:0005635	RANBP2 LEMD2 POM121C AHCTF1 SPAST POLA1 GTPBP4 TMPO LMO7 MTA1 PCYT1A
0.0487349	4	88	5.27942	GO:0030864 cortical actin cytoskeleton	http://amigo.geneontology.org/amigo/term/GO:0030864	SHROOM3 MYH9 AKAP13 CALD1
0.0513533	5	141	4.1187	GO:0030018 Z disc	http://amigo.geneontology.org/amigo/term/GO:0030018	PDLIM5 SYNPO FLNB PARVA SORBS2
0.0515931	3	47	7.41365	GO:0101031 chaperone complex	http://amigo.geneontology.org/amigo/term/GO:0101031	TCP1 CCT5 PTGES3
0.0543961	7	265	3.06804	GO:0000775 chromosome centromeric region	http://amigo.geneontology.org/amigo/term/GO:0000775	SGO2 ACTB DYNC1LI1 AHCTF1 TP53BP1 MIS18BP1 WAPL
0.0582642	2	17	13.6644	GO:0001931 uropod	http://amigo.geneontology.org/amigo/term/GO:0001931	MYH9 EZR
0.0582642	2	17	13.6644	GO:0030688 preribosome small subunit precursor	http://amigo.geneontology.org/amigo/term/GO:0030688	FTSJ3 RRP1B
0.0582642	2	17	13.6644	GO:0031254 cell trailing edge	http://amigo.geneontology.org/amigo/term/GO:0031254	MYH9 EZR
0.0633254	15	888	1.96195	GO:0005815 microtubule organizing center	http://amigo.geneontology.org/amigo/term/GO:0005815	POC5 CKAP2L NPM1 SPAST MAP4 SLAIN2 CAMSAP2 IFT43 TCP1 RBBP6 DYNC1LI1 CCT5 EZR PPP4R3A LATS1
0.0681352	6	216	3.22631	GO:0030027 lamellipodium	http://amigo.geneontology.org/amigo/term/GO:0030027	ACTB PXN ABLIM3 PABPC1 SORBS2 PARVA
0.0681352	5	155	3.74668	GO:0031674 I band	http://amigo.geneontology.org/amigo/term/GO:0031674	PDLIM5 SYNPO FLNB PARVA SORBS2
0.0682082	31	2360	1.52566	GO:0120025 plasma membrane bounded cell projection	http://amigo.geneontology.org/amigo/term/GO:0120025	MAP4 ACTB EZR STMN1 IFT43 EPS8 SORBS2 SYNPO EPHB4 GIGYF2 SPAST SLC12A2 PXN MYH9 RPL28 MACF1 ABLIM3 SLC4A7 LIMA1 PABPC1 TPX2 KIF4A BRD1 PLCB4 STAT1 DOCK10 DAB2IP ADRA2A PARVA PGRMC1 CAMSAP2
0.074421	21	1440	1.69381	GO:0043005 neuron projection	http://amigo.geneontology.org/amigo/term/GO:0043005	MAP4 ACTB STMN1 SORBS2 SYNPO EPHB4 GIGYF2 SPAST SLC12A2 RPL28 SLC4A7 TPX2 KIF4A BRD1 PLCB4 STAT1 DOCK10 DAB2IP ADRA2A EPS8 PGRMC1
0.074421	4	104	4.4672	GO:0045171 intercellular bridge	http://amigo.geneontology.org/amigo/term/GO:0045171	WAPL TPX2 PPP1R13L TUBB4B
0.0749629	4	105	4.42466	GO:0015935 small ribosomal subunit	http://amigo.geneontology.org/amigo/term/GO:0015935	RPS5 RPS27 RPS27L NPM1
0.0756258	5	162	3.58479	GO:0043296 apical junction complex	http://amigo.geneontology.org/amigo/term/GO:0043296	TJP2 SHROOM3 ACTB EPPK1 SYNPO
0.0756258	15	918	1.89783	GO:1990234 transferase complex	http://amigo.geneontology.org/amigo/term/GO:1990234	PIK3C2A ACTB BRD1 POLA1 GTF2F1 METTL14 WDR4 VIRMA CTR9 RECQL5 TRIM21 USP47 RANBP2 IRS1 LMO7
0.0766648	10	513	2.26408	GO:0043025 neuronal cell body	http://amigo.geneontology.org/amigo/term/GO:0043025	SORBS2 GIGYF2 SLC12A2 TPX2 BRD1 DAB2IP ADRA2A SYNPO TOP1 PGRMC1
0.0803796	6	229	3.04316	GO:0030017 sarcomere	http://amigo.geneontology.org/amigo/term/GO:0030017	PDLIM5 SYNPO FLNB RPL15 PARVA SORBS2
0.088197	5	172	3.37637	GO:0000776 kinetochore	http://amigo.geneontology.org/amigo/term/GO:0000776	SGO2 ACTB DYNC1LI1 AHCTF1 TP53BP1
0.088197	5	172	3.37637	GO:0005875 microtubule associated complex	http://amigo.geneontology.org/amigo/term/GO:0005875	KIF26A DYNC1LI1 MAP4 PXN CLIP2
0.088197	3	62	5.62003	GO:0008287 protein serine/threonine phosphatase complex	http://amigo.geneontology.org/amigo/term/GO:0008287	PPP4R3A PPP2R5D PPP1R3G
0.088197	4	113	4.11141	GO:0070603 SWI/SNF superfamily-type complex	http://amigo.geneontology.org/amigo/term/GO:0070603	BPTF MTA1 ACTB MYBBP1A
0.091705	3	64	5.4444	GO:0022627 cytosolic small ribosomal subunit	http://amigo.geneontology.org/amigo/term/GO:0022627	RPS5 RPS27 RPS27L
0.091705	3	64	5.4444	GO:1903293 phosphatase complex	http://amigo.geneontology.org/amigo/term/GO:1903293	PPP4R3A PPP2R5D PPP1R3G
0.0945939	4	117	3.97084	GO:1904949 ATPase complex	http://amigo.geneontology.org/amigo/term/GO:1904949	BPTF MTA1 ACTB MYBBP1A
0.104959	5	182	3.19086	GO:0000779 condensed chromosome centromeric region	http://amigo.geneontology.org/amigo/term/GO:0000779	SGO2 ACTB DYNC1LI1 AHCTF1 TP53BP1
0.107743	3	69	5.04988	GO:0015030 Cajal body	http://amigo.geneontology.org/amigo/term/GO:0015030	SRRM2 SMNDC1 NOLC1
0.107743	14	888	1.83115	GO:0036477 somatodendritic compartment	http://amigo.geneontology.org/amigo/term/GO:0036477	SORBS2 SYNPO GIGYF2 SLC12A2 RPL28 TPX2 BRD1 PLCB4 STAT1 DOCK10 DAB2IP ADRA2A TOP1 PGRMC1
0.112449	4	125	3.71671	GO:0005884 actin filament	http://amigo.geneontology.org/amigo/term/GO:0005884	ACTB PDLIM5 EZR GAS2L1
0.114141	5	192	3.02467	GO:0001726 ruffle	http://amigo.geneontology.org/amigo/term/GO:0001726	EPS8 EZR MYH9 MACF1 LIMA1
0.114141	7	330	2.46373	GO:0031965 nuclear membrane	http://amigo.geneontology.org/amigo/term/GO:0031965	LEMD2 SPAST GTPBP4 TMPO RANBP2 AHCTF1 POM121C
0.114141	1	3	38.7157	GO:0044614 nuclear pore cytoplasmic filaments	http://amigo.geneontology.org/amigo/term/GO:0044614	RANBP2
0.114141	1	3	38.7157	GO:0061773 eNoSc complex	http://amigo.geneontology.org/amigo/term/GO:0061773	RRP8
0.114141	29	2316	1.45435	GO:0070062 extracellular exosome	http://amigo.geneontology.org/amigo/term/GO:0070062	BAIAP2L1 PIK3C2A SPAST SLC12A2 PABPC1 ACTB RPS5 EZR TOM1 MYH9 ARHGEF18 RPL28 NCL STMN1 TCP1 NCOA3 AHNAK PAICS DOCK10 FLNB CCT5 EPS8 AHCTF1 AXL BPTF DDX23 TALDO1 TUBB4B EPHB4
0.114141	1	3	38.7157	GO:0097268 cytoophidium	http://amigo.geneontology.org/amigo/term/GO:0097268	CTPS2
0.114141	1	3	38.7157	GO:0097444 spine apparatus	http://amigo.geneontology.org/amigo/term/GO:0097444	SYNPO
0.114141	1	3	38.7157	GO:0097513 myosin II filament	http://amigo.geneontology.org/amigo/term/GO:0097513	MYH9
0.114141	1	3	38.7157	GO:0140552 TEAD-YAP complex	http://amigo.geneontology.org/amigo/term/GO:0140552	YAP1
0.119811	2	30	7.74315	GO:0005963 magnesium-dependent protein serine/threonine phosphatase complex	http://amigo.geneontology.org/amigo/term/GO:0005963	PPP4R3A PPP2R5D
0.119811	2	30	7.74315	GO:0030686 90S preribosome	http://amigo.geneontology.org/amigo/term/GO:0030686	PES1 RSL1D1
0.120952	7	339	2.39832	GO:0014069 postsynaptic density	http://amigo.geneontology.org/amigo/term/GO:0014069	RPS27 PLCB4 DGCR8 ADRA2A EPS8 PDLIM5 SYNPO
0.122031	29	2343	1.43759	GO:0043230 extracellular organelle	http://amigo.geneontology.org/amigo/term/GO:0043230	BAIAP2L1 PIK3C2A SPAST SLC12A2 PABPC1 ACTB RPS5 EZR TOM1 MYH9 ARHGEF18 RPL28 NCL STMN1 TCP1 NCOA3 AHNAK PAICS DOCK10 FLNB CCT5 EPS8 AHCTF1 AXL BPTF DDX23 TALDO1 TUBB4B EPHB4
0.122031	2	31	7.49337	GO:0044298 cell body membrane	http://amigo.geneontology.org/amigo/term/GO:0044298	DAB2IP SLC12A2
0.122031	29	2343	1.43759	GO:0065010 extracellular membrane-bounded organelle	http://amigo.geneontology.org/amigo/term/GO:0065010	BAIAP2L1 PIK3C2A SPAST SLC12A2 PABPC1 ACTB RPS5 EZR TOM1 MYH9 ARHGEF18 RPL28 NCL STMN1 TCP1 NCOA3 AHNAK PAICS DOCK10 FLNB CCT5 EPS8 AHCTF1 AXL BPTF DDX23 TALDO1 TUBB4B EPHB4
0.122031	29	2342	1.4382	GO:1903561 extracellular vesicle	http://amigo.geneontology.org/amigo/term/GO:1903561	BAIAP2L1 PIK3C2A SPAST SLC12A2 PABPC1 ACTB RPS5 EZR TOM1 MYH9 ARHGEF18 RPL28 NCL STMN1 TCP1 NCOA3 AHNAK PAICS DOCK10 FLNB CCT5 EPS8 AHCTF1 AXL BPTF DDX23 TALDO1 TUBB4B EPHB4
0.125448	7	345	2.35661	GO:0032279 asymmetric synapse	http://amigo.geneontology.org/amigo/term/GO:0032279	RPS27 PLCB4 DGCR8 ADRA2A EPS8 PDLIM5 SYNPO
0.125648	8	423	2.19664	GO:0098687 chromosomal region	http://amigo.geneontology.org/amigo/term/GO:0098687	SGO2 ACTB PTGES3 TP53BP1 DYNC1LI1 AHCTF1 MIS18BP1 WAPL
0.127292	11	672	1.90122	GO:0005813 centrosome	http://amigo.geneontology.org/amigo/term/GO:0005813	POC5 CKAP2L NPM1 SPAST SLAIN2 CAMSAP2 IFT43 TCP1 RBBP6 DYNC1LI1 CCT5
0.127292	1	4	29.0368	GO:0005826 actomyosin contractile ring	http://amigo.geneontology.org/amigo/term/GO:0005826	MYH9
0.127292	1	4	29.0368	GO:0005899 insulin receptor complex	http://amigo.geneontology.org/amigo/term/GO:0005899	IRS1
0.127292	1	4	29.0368	GO:0030478 actin cap	http://amigo.geneontology.org/amigo/term/GO:0030478	CALD1
0.127292	1	4	29.0368	GO:0035101 FACT complex	http://amigo.geneontology.org/amigo/term/GO:0035101	SSRP1
0.127292	4	140	3.31849	GO:0055029 nuclear DNA-directed RNA polymerase complex	http://amigo.geneontology.org/amigo/term/GO:0055029	POLA1 GTF2F1 CTR9 RECQL5
0.127292	1	4	29.0368	GO:0070545 PeBoW complex	http://amigo.geneontology.org/amigo/term/GO:0070545	PES1
0.127292	1	4	29.0368	GO:0070721 ISGF3 complex	http://amigo.geneontology.org/amigo/term/GO:0070721	STAT1
0.127292	5	206	2.81911	GO:0072686 mitotic spindle	http://amigo.geneontology.org/amigo/term/GO:0072686	TPX2 CKAP2L MAP4 WAPL TUBB4B
0.127292	1	4	29.0368	GO:0098592 cytoplasmic side of apical plasma membrane	http://amigo.geneontology.org/amigo/term/GO:0098592	EZR
0.127292	1	4	29.0368	GO:0098871 postsynaptic actin cytoskeleton	http://amigo.geneontology.org/amigo/term/GO:0098871	ACTB
0.127808	4	142	3.27175	GO:0070160 tight junction	http://amigo.geneontology.org/amigo/term/GO:0070160	TJP2 ACTB EPPK1 SYNPO
0.127808	6	280	2.48887	GO:0090575 RNA polymerase II transcription regulator complex	http://amigo.geneontology.org/amigo/term/GO:0090575	GTF2F1 BCL9L STAT1 STAT5B YAP1 FOSL2
0.138054	7	362	2.24594	GO:0099572 postsynaptic specialization	http://amigo.geneontology.org/amigo/term/GO:0099572	RPS27 PLCB4 DGCR8 ADRA2A EPS8 PDLIM5 SYNPO
0.138599	4	147	3.16047	GO:0000428 DNA-directed RNA polymerase complex	http://amigo.geneontology.org/amigo/term/GO:0000428	POLA1 GTF2F1 CTR9 RECQL5
0.138599	2	36	6.45262	GO:0005790 smooth endoplasmic reticulum	http://amigo.geneontology.org/amigo/term/GO:0005790	PLCB4 PGRMC1
0.142551	1	5	23.2294	GO:0005658 alpha DNA polymerase:primase complex	http://amigo.geneontology.org/amigo/term/GO:0005658	POLA1
0.142551	4	150	3.09726	GO:0030880 RNA polymerase complex	http://amigo.geneontology.org/amigo/term/GO:0030880	POLA1 GTF2F1 CTR9 RECQL5
0.142551	1	5	23.2294	GO:0031429 box H/ACA snoRNP complex	http://amigo.geneontology.org/amigo/term/GO:0031429	NOLC1
0.142551	2	38	6.11301	GO:0043596 nuclear replication fork	http://amigo.geneontology.org/amigo/term/GO:0043596	POLA1 SMARCAD1
0.142551	1	5	23.2294	GO:0072588 box H/ACA RNP complex	http://amigo.geneontology.org/amigo/term/GO:0072588	NOLC1
0.142551	1	5	23.2294	GO:0097356 perinucleolar compartment	http://amigo.geneontology.org/amigo/term/GO:0097356	EPPK1
0.142551	1	5	23.2294	GO:0097433 dense body	http://amigo.geneontology.org/amigo/term/GO:0097433	ACTB
0.142551	7	371	2.19146	GO:0098984 neuron to neuron synapse	http://amigo.geneontology.org/amigo/term/GO:0098984	RPS27 PLCB4 DGCR8 ADRA2A EPS8 PDLIM5 SYNPO
0.142551	1	5	23.2294	GO:0106002 mCRD-mediated mRNA stability complex	http://amigo.geneontology.org/amigo/term/GO:0106002	PABPC1
0.143113	13	884	1.70805	GO:0140535 intracellular protein-containing complex	http://amigo.geneontology.org/amigo/term/GO:0140535	ACTB BRD1 PPP4R3A POLA1 PPP2R5D GTF2F1 CTR9 DDX1 TNKS1BP1 RECQL5 TRIM21 USP47 LMO7
0.160107	1	6	19.3579	GO:0000127 transcription factor TFIIIC complex	http://amigo.geneontology.org/amigo/term/GO:0000127	GTF3C1
0.160107	1	6	19.3579	GO:0005642 annulate lamellae	http://amigo.geneontology.org/amigo/term/GO:0005642	RANBP2
0.160107	9	553	1.89028	GO:0005667 transcription regulator complex	http://amigo.geneontology.org/amigo/term/GO:0005667	TEAD3 GTF3C1 GTF2F1 MTA1 BCL9L STAT1 STAT5B YAP1 FOSL2
0.160107	1	6	19.3579	GO:0030056 hemidesmosome	http://amigo.geneontology.org/amigo/term/GO:0030056	EPPK1
0.160107	1	6	19.3579	GO:0030289 protein phosphatase 4 complex	http://amigo.geneontology.org/amigo/term/GO:0030289	PPP4R3A
0.160107	1	6	19.3579	GO:0030892 mitotic cohesin complex	http://amigo.geneontology.org/amigo/term/GO:0030892	SGO2
0.160107	1	6	19.3579	GO:0042587 glycogen granule	http://amigo.geneontology.org/amigo/term/GO:0042587	PCYT1A
0.160107	1	6	19.3579	GO:1990635 proximal dendrite	http://amigo.geneontology.org/amigo/term/GO:1990635	GIGYF2
0.164367	7	390	2.08469	GO:0016324 apical plasma membrane	http://amigo.geneontology.org/amigo/term/GO:0016324	SLC4A7 SLC12A2 SHROOM3 EZR ARHGEF18 LMO7 SORBS2
0.164367	4	163	2.85024	GO:0043204 perikaryon	http://amigo.geneontology.org/amigo/term/GO:0043204	GIGYF2 BRD1 SYNPO TOP1
0.175101	5	242	2.39974	GO:0016323 basolateral plasma membrane	http://amigo.geneontology.org/amigo/term/GO:0016323	SLC4A7 SLC12A2 EPPK1 EZR ADRA2A
0.175101	1	7	16.5925	GO:0032783 super elongation complex	http://amigo.geneontology.org/amigo/term/GO:0032783	AFF4
0.175101	1	7	16.5925	GO:0036449 microtubule minus-end	http://amigo.geneontology.org/amigo/term/GO:0036449	CAMSAP2
0.175101	1	7	16.5925	GO:0043203 axon hillock	http://amigo.geneontology.org/amigo/term/GO:0043203	TPX2
0.175101	1	7	16.5925	GO:0043527 tRNA methyltransferase complex	http://amigo.geneontology.org/amigo/term/GO:0043527	WDR4
0.175101	1	7	16.5925	GO:0044300 cerebellar mossy fiber	http://amigo.geneontology.org/amigo/term/GO:0044300	DAB2IP
0.175101	1	7	16.5925	GO:0060473 cortical granule	http://amigo.geneontology.org/amigo/term/GO:0060473	MYH9
0.175169	3	103	3.38293	GO:0005643 nuclear pore	http://amigo.geneontology.org/amigo/term/GO:0005643	RANBP2 POM121C AHCTF1
0.175169	3	103	3.38293	GO:0032587 ruffle membrane	http://amigo.geneontology.org/amigo/term/GO:0032587	EPS8 MACF1 EZR
0.179089	5	245	2.37035	GO:0032993 protein-DNA complex	http://amigo.geneontology.org/amigo/term/GO:0032993	POLA1 ACTB NPM1 HP1BP3 TOP1
0.180026	3	105	3.31849	GO:0090734 site of DNA damage	http://amigo.geneontology.org/amigo/term/GO:0090734	TP53BP1 PARP2 SMARCAD1
0.180026	10	664	1.7492	GO:0098794 postsynapse	http://amigo.geneontology.org/amigo/term/GO:0098794	RPS27 SYNPO ACTB AP2B1 PLCB4 DGCR8 DOCK10 ADRA2A EPS8 PDLIM5
0.184028	1	8	14.5184	GO:0002199 zona pellucida receptor complex	http://amigo.geneontology.org/amigo/term/GO:0002199	TCP1
0.184028	1	8	14.5184	GO:0016589 NURF complex	http://amigo.geneontology.org/amigo/term/GO:0016589	BPTF
0.184028	3	107	3.25646	GO:0016591 RNA polymerase II holoenzyme	http://amigo.geneontology.org/amigo/term/GO:0016591	GTF2F1 CTR9 RECQL5
0.184028	1	8	14.5184	GO:0016593 Cdc73/Paf1 complex	http://amigo.geneontology.org/amigo/term/GO:0016593	CTR9
0.184028	1	8	14.5184	GO:0030991 intraciliary transport particle A	http://amigo.geneontology.org/amigo/term/GO:0030991	IFT43
0.184028	1	8	14.5184	GO:0031428 box C/D RNP complex	http://amigo.geneontology.org/amigo/term/GO:0031428	NOLC1
0.184028	1	8	14.5184	GO:0072669 tRNA-splicing ligase complex	http://amigo.geneontology.org/amigo/term/GO:0072669	DDX1
0.184028	1	8	14.5184	GO:0110016 B-WICH complex	http://amigo.geneontology.org/amigo/term/GO:0110016	MYBBP1A
0.186252	6	332	2.09905	GO:0061695 transferase complex transferring phosphorus-containing groups	http://amigo.geneontology.org/amigo/term/GO:0061695	PIK3C2A POLA1 GTF2F1 CTR9 RECQL5 IRS1
0.189351	3	110	3.16765	GO:0034708 methyltransferase complex	http://amigo.geneontology.org/amigo/term/GO:0034708	METTL14 WDR4 VIRMA
0.199947	2	52	4.4672	GO:0001772 immunological synapse	http://amigo.geneontology.org/amigo/term/GO:0001772	EZR MYH9
