# Supplementary material for: Legionella effector LpPIP recruits protein phosphatase 1 to the mitochondria to induce dephosphorylation of outer membrane proteins
Source: PLoS Biol. 2025 Jul 23;23(7):e3003261. doi: 10.1371/journal.pbio.3003261 (PMC12313075; doi:10.1371/journal.pbio.3003261)
Supplement: S3 Data — (XLSX) [file pbio.3003261.s016.xlsx]

## Sheet: Fig 4A
Fig 4A: OCR.
Unassigned Well
Unselected Well
OCR Data
ECAR Data
PER Data
OCR (pmol/min):
Time	Group Name: WT Mito																		Group Name: Lpg1625 Mito																	Group Name: RVxF mut Mito
	A02	A03	A04	A05	A06	B01	B02	B03	B04	B05	B06	C01	D01	E01	F01	G01			C02	C03	C04	C05	C06	D02	D03	D04	D05	D06	E02	E03	E04	E05	E06		stdev	F02	F03	F04	F05	F06	G02	G03	G04	G05	G06	H02	H03	H04	H05
1.31134	258.764	276.705	286.828	277.025	298.703	261.649	314.274	319.435	275.251	287.976	317.455	269.575	272.251	295.111	257.669	259.054		20.9997	316.481	279.559	302.196	283.286	252.369	288.217	303.791	310.166	290.253	299.154	317.691	312.665	283.431	287.148	280.171		17.5643	265.834	293.45	275.876	273.671	305.502	279.198	276.298	289.645	290.81	285.441	257.828	251.276	269.464	280.647
7.79095	238.098	257.409	264.248	257.993	273.991	243.602	286.012	288.756	251.185	262.634	285.467	247.451	250.577	272.333	241.723	238.777		17.1129	288.295	258.745	274.802	260.536	230.765	261.475	276.611	284.795	263.85	273.105	290.712	288.178	257.158	265.552	254.551		16.1465	244.856	269.507	251.648	251.95	276.112	256.82	254.889	264.366	266.475	257.999	238.848	226.54	250.154	260.781
14.2706	233.582	252.597	259.533	252.321	267.21	238.476	278.357	279.789	244.859	255.209	276.543	241.717	245.973	265.898	237.318	234.863		15.7496	280.477	251.975	266.96	252.949	223.251	253.328	268.404	277.164	255.413	264.38	282.635	280.835	249.286	258.06	247.255		16.0348	239.155	262.551	245.476	245.014	267.89	251.242	249.762	258.046	259.81	250.856	234.541	220.659	246.588	256.331
20.8632	75.6409	79.1159	82.1507	78.6976	84.9741	76.0527	89.4954	91.2517	83.7093	88.2702	95.1899	79.3435	79.7438	84.1407	79.4122	75.9551		5.8543	92.1823	82.6435	89.1398	83.1854	82.1171	87.6631	86.3891	95.3337	89.332	92.3868	92.0728	89.2814	91.3026	89.9375	88.8794		3.84605	81.4966	86.0279	84.9483	81.317	89.7919	81.8704	76.3957	84.8065	84.1545	85.9709	75.0437	67.8172	78.6934	78.0063
27.345	76.3709	79.207	84.1903	79.8169	86.4316	76.4175	90.4218	90.0669	83.5894	87.6575	94.2521	79.8003	80.8168	84.9634	80.945	78.0117		5.32346	92.0223	83.346	90.8142	84.1461	81.7864	88.3578	87.5911	95.0315	86.8814	92.6066	92.6155	90.0053	91.3915	88.5668	88.4673		3.74557	84.1353	88.1012	87.0064	82.4629	88.99	84.3282	79.4523	86.2281	85.8884	86.7986	78.7954	71.5394	81.9239	81.4265
33.8232	78.1193	81.0023	86.831	81.1077	89.1887	79.1378	89.4033	89.2465	83.7363	87.0695	94.8122	80.3163	82.0386	86.2703	82.3134	81.332		4.63492	92.6259	83.8711	90.9075	84.6841	80.952	86.9844	87.3257	93.8426	85.9449	91.6936	92.3984	89.6777	91.6399	87.5398	88.292		3.70408	85.0295	89.7545	86.4682	82.9925	89.9799	86.5255	81.7924	87.4269	87.5194	88.0507	82.1645	74.1353	83.5071	84.8871
40.4116	402.215	441.343	444.029	419.2	458.233	383.283	482.795	351.271	401.206	351.521	447.428	306.042	371.113	447.685	398.875	380.297		47.1738	466.207	381.057	447.197	349.582	330.425	423.938	398.98	460.671	335.3	372.824	479.864	368.778	381.577	348.431	346.384		50.6879	418.885	370.543	352.294	360.046	403.552	432.013	380.301	452.146	412.169	376.907	407.196	308.957	404.98	397.745
46.8944	313.373	323.68	318.606	275.794	323.479	275.963	349.16	214.426	270.622	220.619	286.388	191.488	238.035	326.755	303.723	262.448		46.0533	338.65	251.309	318.432	233.625	215.247	326.802	252.445	311.914	211.199	235.516	357.539	216.206	256.474	220.584	212.661		51.8098	330.717	243.314	232.328	230.747	253.522	313.551	258.081	323.393	267.682	242.473	316.38	187.158	275.225	254.534
53.3815	242.861	251.04	240.286	200.52	238.497	218.339	271.243	168.523	203.907	169.139	210.74	151.673	178.361	249.342	245.038	199.247		35.3436	268.979	192.953	240.941	186.614	163.829	260.362	192.481	232.335	164.059	181.717	280.088	168.197	195.904	171.906	163.764		41.0693	263.507	189.727	180.727	175.572	189.321	242.429	204.298	239.433	202.762	185.579	262.722	144.247	208.89	192.343
59.967	39.1005	38.0717	43.1202	37.1671	45.1828	42.4795	51.8941	47.0052	48.1609	49.1512	54.4646	42.078	42.8126	43.6225	43.9385	37.5638		5.04312	52.3438	45.0388	50.4317	47.5538	46.0588	52.5396	46.4312	48.3027	48.311	51.8917	48.4978	42.793	53.2772	48.9276	49.6038		2.98757	44.0053	43.1806	44.1137	41.6152	47.1234	44.7563	39.9641	43.1774	44.173	44.673	37.159	30.2107	36.1533	34.6374
66.4554	36.5309	37.3171	39.9462	34.5979	42.1672	38.024	48.2585	43.0137	45.1415	45.7169	50.5864	38.7756	40.9237	43.0148	41.5303	36.7398		4.4637	51.0092	42.46	48.7566	44.1243	43.3192	49.8323	44.2652	49.2168	44.354	47.8919	49.6203	42.5794	50.408	45.7932	46.5912		3.02283	44.6052	42.721	42.5007	39.3065	44.2093	43.3704	39.4837	42.4155	42.3773	42.7859	37.9841	30.5577	36.9544	34.2353
72.9467	35.4803	35.6091	38.6312	32.9298	40.0917	36.9227	45.7689	40.5394	41.5765	41.9703	47.4383	36.6486	39.2819	41.4665	40.0589	35.8771		3.84121	47.3422	40.1815	46.4761	42.8048	41.5033	47.437	42.625	46.8923	41.5233	46.4289	47.974	40.1847	46.8778	42.2684	43.7575		2.85502	43.9124	39.5071	39.6005	37.7737	43.2295	41.7071	37.4328	40.5037	39.9654	40.9064	36.541	29.2679	35.0372	33.509
normalization factor	1	1.01901	1.00868	0.97031	0.97757	0.982705	1.00364	1.03406	1.04931	1.02282	1.04421	0.988195	0.911245	0.875987	0.901309	1.01773	Average	stdev	1.00277	1.07117	1.07382	1.01871	0.997029	0.988569	1.01727	1.06003	1.00718	1.02926	0.994668	1.03994	1.05594	1.01572	1.05031	Average	stdev	0.992346	1.04838	1.05226	1.01212	0.999666	1.00653	0.987585	1.04441	0.981151	1.00028	0.999803	0.961338	1.01358	0.939636
1.31134	258.764	271.544	284.36	285.502	305.557	266.253	313.134	308.914	262.317	281.55	304.014	272.795	298.769	336.889	285.883	254.542	286.924	22.7972	315.606	260.986	281.421	278.083	253.121	291.55	298.632	292.601	288.183	290.65	319.394	300.656	268.417	282.704	266.751	285.917	18.799	267.885	279.908	262.175	270.394	305.604	277.386	279.771	277.329	296.397	285.362	257.879	261.382	265.855	298.676
7.79095	238.098	252.608	261.975	265.887	280.277	247.889	284.975	279.246	239.382	256.773	273.381	250.407	274.983	310.887	268.191	234.618	263.724	20.2237	287.497	241.555	255.911	255.751	231.452	264.499	271.914	268.667	261.969	265.341	292.27	277.11	243.535	261.442	242.358	261.418	17.1217	246.745	257.07	239.151	248.933	276.204	255.154	258.093	253.126	271.595	257.928	238.895	235.651	246.803	277.534
14.2706	233.582	247.886	257.3	260.042	273.341	242.673	277.347	270.574	233.353	249.514	264.834	244.605	269.93	303.541	263.304	230.772	257.662	19.3142	279.701	235.234	248.607	248.303	223.916	256.257	263.846	261.469	253.591	256.865	284.15	270.049	236.08	254.066	235.412	253.837	16.8572	240.999	250.434	233.285	242.08	267.98	249.612	252.902	247.074	264.801	250.787	234.588	229.533	243.285	272.798
20.8632	75.6409	77.6402	81.444	81.1056	86.9238	77.3912	89.1709	88.2462	79.7759	86.3005	91.1597	80.2914	87.5108	96.0524	88.1077	74.6321	83.8371	6.17613	91.9273	77.1529	83.0117	81.6575	82.3618	88.6768	84.9221	89.935	88.695	89.7607	92.5663	85.8524	86.466	88.5456	84.6221	86.4102	4.21608	82.1252	82.0578	80.7296	80.3432	89.8219	81.3391	77.356	81.2006	85.7712	85.9472	75.0585	70.5446	77.6394	83.0176
27.345	76.3709	77.7296	83.4661	82.2592	88.4148	77.7624	90.0939	87.1004	79.6616	85.7015	90.2616	80.7536	88.6883	96.9917	89.8083	76.6528	84.4823	6.06742	91.7677	77.8087	84.571	82.6006	82.0301	89.3796	86.1037	89.6499	86.2619	89.9742	93.112	86.5485	86.5502	87.196	84.2298	86.5189	3.98253	84.7842	84.0355	82.6855	81.4754	89.0198	83.7809	80.4511	82.5618	87.5384	86.7747	78.8109	74.4165	80.8266	86.6574
33.8232	78.1193	79.4915	86.084	83.5895	91.2351	80.5305	89.0791	86.3071	79.8016	85.1266	90.798	81.2757	90.0292	98.4836	91.3265	79.9153	85.6995	5.76037	92.3696	78.2989	84.6579	83.1286	81.1932	87.9902	85.8428	88.5283	85.3321	89.0872	92.8937	86.2334	86.7854	86.185	84.0628	86.1726	3.82585	85.6853	85.6124	82.1739	81.9987	90.01	85.9639	82.8207	83.7096	89.2007	88.0265	82.1806	77.1167	82.3886	90.3404
40.4116	402.215	433.111	440.209	432.027	468.747	390.028	481.044	339.702	382.354	343.677	428.485	309.698	407.259	511.064	442.551	373.673	411.615	54.1331	464.917	355.741	416.454	343.161	331.41	428.84	392.205	434.584	332.909	362.226	482.436	354.615	361.364	343.039	329.792	382.246	50.8428	422.115	353.443	334.798	355.735	403.687	429.209	385.082	432.921	420.087	376.803	407.277	321.382	399.556	423.297
46.8944	313.373	317.643	315.865	284.232	330.901	280.82	347.893	207.363	257.905	215.696	274.263	193.776	261.22	373.014	336.98	257.877	285.551	52.0579	337.713	234.612	296.541	229.334	215.888	330.581	248.158	294.25	209.693	228.822	359.455	207.903	242.887	217.17	202.474	257.032	52.5174	333.267	232.085	220.79	227.984	253.607	311.516	261.325	309.643	272.825	242.406	316.443	194.685	271.539	270.886
53.3815	242.861	246.357	238.219	206.656	243.969	222.182	270.259	162.973	194.325	165.365	201.818	153.485	195.733	284.641	271.869	195.777	218.53	40.4092	268.235	180.133	224.377	183.186	164.317	263.372	189.212	219.178	162.889	176.551	281.589	161.737	185.526	169.245	155.92	199.031	42.1167	265.54	180.971	171.752	173.47	189.384	240.856	206.866	229.253	206.657	185.528	262.774	150.048	206.092	204.699
59.967	39.1005	37.3616	42.7493	38.3043	46.2195	43.2271	51.7059	45.457	45.8978	48.0544	52.1587	42.5807	46.9826	49.7982	48.7496	36.9095	44.7035	4.93391	52.199	42.0465	46.9647	46.6803	46.196	53.1471	45.6428	45.5673	47.9666	50.4166	48.7578	41.1495	50.4549	48.1703	47.2278	47.5058	3.31063	44.3447	41.1879	41.923	41.1169	47.1392	44.4659	40.4665	41.3415	45.0216	44.6607	37.1663	31.4257	35.6691	36.8626
66.4554	36.5309	36.6211	39.6025	35.6566	43.1347	38.6932	48.0835	41.597	43.0203	44.6968	48.4446	39.2389	44.9097	49.1044	46.0778	36.0999	41.9695	4.63364	50.8681	39.639	45.4047	43.3138	43.4483	50.4085	43.5135	46.4296	44.0378	46.5306	49.8863	40.944	47.7377	45.0844	44.3595	45.4404	3.28083	44.9492	40.7495	40.39	38.8358	44.2241	43.089	39.98	40.612	43.1914	42.7741	37.9916	31.7867	36.4595	36.4347
72.9467	35.4803	34.9449	38.2989	33.9374	41.0116	37.5725	45.6029	39.2042	39.6228	41.0337	45.4298	37.0864	43.108	47.3368	44.4453	35.2522	39.9605	4.23889	47.2112	37.5119	43.2811	42.0186	41.627	47.9855	41.9012	44.2368	41.2273	45.1091	48.2312	38.6414	44.3945	41.6142	41.6615	43.1102	3.13735	44.2511	37.6839	37.6338	37.3214	43.2439	41.4364	37.9034	38.7816	40.7332	40.8951	36.5482	30.445	34.5679	35.6616
Average
Time	WT Mito	Lpg1625 Mito	RVxF mut Mito
1.31134	286.924	285.917	277.289
7.79095	263.724	261.418	254.19
14.2706	257.662	253.837	248.321
20.8632	83.8371	86.4102	80.924
27.345	84.4823	86.5189	83.1712
33.8232	85.6995	86.1726	84.8473
40.4116	411.615	382.246	387.688
46.8944	285.551	257.032	262.548
53.3815	218.53	199.031	202.753
59.967	44.7035	47.5058	40.7587
66.4554	41.9695	45.4404	39.87
72.9467	39.9605	43.1102	38.1933
Stdev
Time	WT Mito	Lpg1625 Mito	RVxF mut Mito
1.31134	22.7972	18.799	14.2507
7.79095	20.2237	17.1217	12.9046
14.2706	19.3142	16.8572	12.5098
20.8632	6.17613	4.21608	4.63905
27.345	6.06742	3.98253	3.7274
33.8232	5.76037	3.82585	3.60956
40.4116	54.1331	50.8428	36.8318
46.8944	52.0579	52.5174	41.0691
53.3815	40.4092	42.1167	34.3733
59.967	4.93391	3.31063	4.21399
66.4554	4.63364	3.28083	3.58941
72.9467	4.23889	3.13735	3.5486
[truncated: 3 more columns]

## Sheet: Fig 4B
Fig 4B: ECAR.
Unassigned Well
Unselected Well
OCR Data
ECAR Data
PER Data
ECAR (mpH/min):
Time	Group Name: WT Glyc																		Group Name: Lpg1625 Glyc																	Group Name: RVxF mut Glyc
	A07	A08	A09	A10	A11	B07	B08	B09	B10	B11	B12	C12	D12	E12	F12	G12		stdev	C07	C08	C09	C10	C11	D07	D08	D09	D10	D11	E07	E08	E09	E10	E11		stdev	F07	F08	F09	F10	F11	G07	G08	G09	G10	G11	H07	H08	H09	H10
1.31134	35.2979	37.113	37.8476	35.7197	32.3736	51.778	52.1568	54.3832	52.3926	47.4607	39.511	45.9205	39.9126	42.9408	39.4918	39.3581		7.02223	50.8928	55.7462	51.8243	63.6184	52.1589	51.5863	47.0767	52.9551	58.6241	45.3676	48.5346	47.8412	55.1345	48.7356	37.6986		6.02305	46.7827	45.901	51.7561	52.399	43.9763	48.8257	40.6878	46.4204	49.0355	47.0176	43.5199	37.1747	42.0423	45.5928
7.79095	29.0412	27.9667	29.9112	29.6164	27.8338	33.5194	36.8603	36.6932	36.8294	29.8524	30.8332	34.7994	25.3623	30.009	32.4301	30.0768		3.49003	33.0026	33.1501	38.3059	41.7415	31.8298	33.0046	26.6915	30.0039	38.7894	24.9527	33.3081	32.9308	32.0666	37.3831	21.0656		5.42851	30.6323	27.6443	32.1669	32.3302	29.119	28.107	25.5174	31.8569	33.3738	29.4152	35.7561	23.5702	32.3164	37.682
14.2706	29.1951	30.1877	30.5789	30.2917	28.0901	36.0826	39.2905	38.2458	38.6843	30.7524	31.2647	37.1678	26.8918	32.1195	34.0247	31.7866		3.94912	31.7449	33.6627	35.5882	41.6448	33.4251	34.7691	26.8138	29.5741	38.5085	24.5672	32.7679	33.4555	31.1932	38.6681	24.8368		4.92485	30.4409	28.1845	32.4526	35.0777	32.0348	28.9773	26.6261	32.6626	34.7724	30.4029	37.5353	25.3601	33.8464	38.1905
20.8632	113.056	115.634	116.317	116.38	115.645	118.678	129.938	127.374	134.713	122.29	120.148	135.199	113.166	119.134	119.532	117.058		7.13759	99.2305	107.219	115.036	123.461	118.478	104.445	89.4741	102.701	113.003	102.711	98.3372	102.773	96.1139	119.4	99.4708		9.72721	101.167	98.8316	103.841	115.752	112.558	104.637	101.102	113.401	119.648	111.537	120.979	100.857	122.71	130.789
27.345	126.263	129.581	129.455	129.126	129.497	130.946	138.145	143.453	146.727	138.724	133.451	144.913	126.949	132.402	135.372	131.571		6.44619	114.655	120.346	124.83	137.13	134.739	117.592	105.29	118.74	124.518	116.809	114.295	114.779	114.978	127.489	114.85		8.3861	115.912	110.911	121.574	130.77	130.031	121.673	113.575	124.558	131.079	131.124	131.79	118.435	137.375	143.334
33.8232	133.456	139.107	138.185	137.644	138.72	137.421	142.311	150.415	153.257	146.902	141.66	151.168	137.323	141.273	146.479	140.604		5.74974	121.989	127.397	128.957	143.535	143	126.918	112.688	127.855	130.539	123.766	122.765	121.255	125.883	132.766	123.087		7.94705	122.321	116.766	130.278	138.615	137.188	130.079	120.456	131.587	137.296	140.11	140	128.025	147.741	152.883
40.4116	205.942	214.481	211.998	209.99	215.526	214.265	216.058	223.763	231.916	218.885	221.042	230.398	210.154	212.284	218.839	206.996		7.51856	191.956	193.593	208.279	217.089	222.663	197.051	178.68	201.513	204.763	194.022	193.126	193.689	196.963	210.419	191.409		11.279	186.124	183.494	195.552	215.73	206.574	198.95	183.219	206.743	205.627	208.91	215.487	193.407	218.954	227.356
46.8944	189.745	198.515	196.791	195.724	197.483	192.736	197.92	203.232	210.577	200.993	202.762	205.238	193.474	201.562	207.706	196.414		5.59648	174.169	178.116	177.912	201.169	197.573	180.723	162.799	184.36	186.883	177.857	176.328	174.656	186.655	189.536	174.187		9.79157	172.174	164.19	187.078	200.55	191.937	183.21	171.915	190.056	189.079	198.098	197.636	185.513	208.997	216.288
53.3815	186.15	191.384	191.882	188.636	183.793	188.562	192.655	198.072	205.921	195.747	195.144	198.762	186.667	194.227	200.245	186.79		6.02431	168.831	172.948	173.529	197.179	192.367	176.913	157.352	179.292	181.488	171.296	171.721	169.884	181.027	183.847	167.429		10.0329	167.2	157.342	181.916	196.874	184.881	179.476	167.553	184.561	185.437	191.886	191.404	178.743	200.552	207.508
59.967	48.1851	43.8516	44.3683	41.2916	57.1407	53.2688	54.7419	40.7127	64.3216	24.2847	56.3292	64.0903	55.2293	59.791	56.1979	55.4324		10.3023	31.655	33.6189	49.626	55.8691	52.2038	40.8632	26.907	45.5769	47.5486	37.4275	38.9059	42.7323	27.3871	57.0689	26.9973		10.2992	26.6471	31.7965	27.9196	51.454	33.388	32.3657	41.3504	51.1019	51.1085	38.8135	53.9081	40.562	55.7256	62.802
66.4554	37.7635	34.4101	36.7229	33.9654	43.6512	43.5424	45.4427	38.0156	48.9846	28.8371	45.9543	53.4657	46.3245	49.0106	46.676	43.142		6.63326	30.6616	29.5971	37.8555	45.7001	44.8438	34.5845	23.9688	37.8615	42.3704	33.6471	33.375	35.897	30.8029	44.5013	28.0604		6.59098	27.1733	27.6785	30.2048	43.1334	31.5095	30.0462	33.1218	37.7868	43.6564	33.3532	39.6436	33.9773	42.8681	46.9323
72.9467	36.7882	33.3466	35.8247	34.9418	43.1158	40.8337	43.0951	36.9962	46.0017	30.2077	44.0279	51.6459	44.2413	47.0058	44.5993	42.1258		5.71211	30.8204	30.1583	36.9831	44.9545	43.0982	33.0038	24.4762	37.0851	41.4259	36.0187	31.8102	34.2545	30.6018	42.3421	29.5914		5.87968	27.5502	28.7359	30.667	42.5612	31.6125	30.1153	31.6744	35.575	41.8126	32.6458	36.5625	33.9037	41.0806	44.1149
normalization factor	0.949454	0.956537	0.976724	0.929326	0.901171	1.01096	0.985558	1.00748	1.01078	0.981053	0.940935	0.934717	0.969267	0.914826	0.956773	0.94306	Average	stdev	1.01045	1.00096	1.02213	1.01645	0.976311	0.972553	1.05617	0.833547	0.859007	0.976173	0.869199	1.03931	0.905736	0.887221	0.971923	Average	stdev	1.02125	1.03606	0.947015	0.938102	0.974816	0.964447	1.00415	0.946601	0.975701	0.93336	1.00472	0.968402	0.873429	0.916459
1.31134	37.1771	38.7994	38.7495	38.4361	35.9239	51.2167	52.9211	53.9796	51.8337	48.3773	41.9913	49.1277	41.1781	46.9388	41.276	41.7344	44.3538	6.14607	50.3666	55.6925	50.7021	62.5889	53.4245	53.0422	44.5729	63.5298	68.2464	46.4749	55.8384	46.0317	60.8726	54.9306	38.7876	53.6734	7.95534	45.8093	44.3032	54.6518	55.8564	45.1124	50.6256	40.5196	49.039	50.2567	50.3746	43.3153	38.3877	48.1348	49.7489
7.79095	30.5873	29.2375	30.624	31.8687	30.8863	33.156	37.4004	36.4209	36.4365	30.4289	32.7687	37.2298	26.1665	32.803	33.8953	31.8927	32.6127	3.11115	32.6614	33.1181	37.4763	41.066	32.6021	33.936	25.2719	35.9954	45.1561	25.5617	38.3205	31.6852	35.4039	42.1351	21.6741	34.1376	6.47073	29.9949	26.682	33.9667	34.4635	29.8713	29.1431	25.4119	33.654	34.2049	31.5154	35.588	24.3393	36.9995	41.117
14.2706	30.7494	31.5593	31.3076	32.5953	31.1707	35.6915	39.8662	37.962	38.2717	31.3463	33.2273	39.7637	27.7445	35.1099	35.5619	33.7058	34.1021	3.54542	31.4166	33.6303	34.8175	40.9709	34.2361	35.7503	25.3877	35.4798	44.8291	25.1668	37.699	32.1901	34.4396	43.5834	25.5542	34.3434	6.03208	29.8075	27.2034	34.2683	37.3922	32.8625	30.0456	26.516	34.5051	35.6384	32.5737	37.3589	26.1875	38.7512	41.6718
20.8632	119.074	120.888	119.089	125.23	128.327	117.392	131.842	126.429	133.276	124.652	127.69	144.641	116.755	130.226	124.933	124.126	125.911	7.06762	98.2045	107.116	112.545	121.463	121.353	107.393	84.7154	123.21	131.551	105.218	113.135	98.8854	106.117	134.577	102.344	111.189	13.3952	99.0622	95.3913	109.651	123.39	115.466	108.494	100.685	119.798	122.627	119.501	120.41	104.148	140.492	142.711
27.345	132.985	135.469	132.54	138.946	143.698	129.526	140.169	142.389	145.162	141.403	141.828	155.034	130.974	144.729	141.488	139.515	139.741	6.42289	113.47	120.23	122.127	134.911	138.008	120.911	99.6903	142.451	144.956	119.66	131.495	110.437	126.945	143.694	118.168	125.81	13.2674	113.5	107.05	128.376	139.399	133.39	126.159	113.106	131.584	134.344	140.486	131.171	122.3	157.283	156.4
33.8232	140.561	145.428	141.478	148.112	153.933	135.931	144.396	149.298	151.622	149.74	150.553	161.726	141.677	154.426	153.096	149.094	148.192	6.42362	120.728	127.274	126.164	141.212	146.47	130.5	106.694	153.386	151.965	126.787	141.239	116.669	138.984	149.643	126.643	133.624	13.8179	119.776	112.701	137.567	147.761	140.732	134.874	119.958	139.01	140.715	150.114	139.342	132.202	169.15	166.819
40.4116	216.905	224.226	217.05	225.959	239.162	211.942	219.224	222.102	229.443	223.112	234.917	246.489	216.818	232.048	228.726	219.494	225.476	9.25102	189.972	193.406	203.768	213.576	228.066	202.612	169.177	241.753	238.372	198.758	222.189	186.363	217.462	237.167	196.939	209.305	21.3467	182.251	177.107	206.493	229.965	211.911	206.284	182.462	218.405	210.748	223.826	214.475	199.718	250.683	248.081
46.8944	199.847	207.536	201.48	210.608	219.14	190.647	200.82	201.724	208.331	204.875	215.49	219.572	199.608	220.328	217.09	208.273	207.835	8.70532	172.368	177.944	174.059	197.913	202.367	185.824	154.141	221.175	217.557	182.198	202.862	168.05	206.081	213.629	179.219	190.359	19.9998	168.591	158.475	197.545	213.783	196.895	189.964	171.204	200.777	193.788	212.241	196.708	191.566	239.284	236.004
53.3815	196.06	200.08	196.455	202.982	203.949	186.518	195.479	196.602	203.724	199.528	207.394	212.644	192.585	212.311	209.292	198.068	200.854	7.21056	167.085	172.782	169.771	193.988	197.035	181.906	148.983	215.095	211.277	175.477	197.562	163.458	199.868	207.217	172.266	184.918	19.6759	163.721	151.865	192.095	209.865	189.657	186.092	166.86	194.973	190.055	205.586	190.504	184.576	229.615	226.424
59.967	50.7503	45.8441	45.4256	44.4317	63.4071	52.6913	55.544	40.4106	63.6355	24.7537	59.8652	68.5665	56.9804	65.3578	58.7369	58.7793	53.4487	11.2324	31.3277	33.5866	48.5514	54.965	53.4705	42.0165	25.476	54.6783	55.3529	38.3411	44.7607	41.116	30.2374	64.3232	27.7772	43.0654	11.9017	26.0926	30.6897	29.4817	54.8491	34.2506	33.5588	41.1794	53.9846	52.3813	41.5847	53.6547	41.8855	63.8009	68.5268
66.4554	39.7739	35.9736	37.5981	36.5484	48.4383	43.0704	46.1086	37.7334	48.4621	29.394	48.839	57.1999	47.7933	53.5737	48.7848	45.7469	44.0649	7.32982	30.3446	29.5686	37.0357	44.9605	45.9319	35.5605	22.694	45.4221	49.3249	34.4684	38.3975	34.5392	34.0087	50.158	28.871	37.419	8.15993	26.6079	26.715	31.8947	45.9794	32.3235	31.1538	32.9848	39.9184	44.7437	35.7346	39.4573	35.0859	49.0802	51.2105
72.9467	38.7467	34.8618	36.6784	37.5991	47.8442	40.3911	43.7265	36.7216	45.511	30.7911	46.7917	55.2529	45.6441	51.3822	46.6142	44.6693	42.7016	6.50755	30.5018	30.1293	36.1822	44.2271	44.144	33.9353	23.1744	44.4907	48.2254	36.8978	36.5971	32.9589	33.7867	47.7244	30.4462	36.8947	7.37107	26.977	27.7356	32.3828	45.3695	32.4293	31.2255	31.5434	37.5818	42.8539	34.9766	36.3906	35.0099	47.0337	48.1362
Average
Time	WT Glyc	Lpg1625 Glyc	RVxF mut Glyc
1.31134	44.3538	53.6734	47.076
7.79095	32.6127	34.1376	32.1415
14.2706	34.1021	34.3434	33.4258
20.8632	125.911	111.189	116.76
27.345	139.741	125.81	131.973
33.8232	148.192	133.624	140.477
40.4116	225.476	209.305	213.456
46.8944	207.835	190.359	199.543
53.3815	200.854	184.918	193.23
59.967	53.4487	43.0654	46.3186
66.4554	44.0649	37.419	38.2032
72.9467	42.7016	36.8947	37.151
StDev
Time	WT Glyc	Lpg1625 Glyc	RVxF mut Glyc
1.31134	6.14607	7.95534	5.18223
7.79095	3.11115	6.47073	4.595
14.2706	3.54542	6.03208	4.69695
20.8632	7.06762	13.3952	14.185
27.345	6.42289	13.2674	14.6455
33.8232	6.42362	13.8179	16.1457
40.4116	9.25102	21.3467	22.7085
46.8944	8.70532	19.9998	23.37
53.3815	7.21056	19.6759	22.0997
59.967	11.2324	11.9017	14.2498
66.4554	7.32982	8.15993	8.33125
72.9467	6.50755	7.37107	7.27914
[truncated: 3 more columns]
