# Supplementary material for: Legionella effector LpPIP recruits protein phosphatase 1 to the mitochondria to induce dephosphorylation of outer membrane proteins
Source: PLoS Biol. 2025 Jul 23;23(7):e3003261. doi: 10.1371/journal.pbio.3003261 (PMC12313075; doi:10.1371/journal.pbio.3003261)
Supplement: S4 Data — (XLSX) [file pbio.3003261.s017.xlsx]

## Sheet: Fig 4H
Fig 4H: Import of [35S]-Tim23.
		[35S]-Tim23_raw			SDHA immunoblot		[35S]-Tim23_normalised			% of WT_60'
Experiment	Sample	Relative Front	Adj. Volume (Int)	Volume (Int)	Adj. Volume (Int)	Normalisation factor	Normalised Adj.Volume (Int)_SDHA	% of WT_60'			WT_60'	FLAGLpPIP_60'	FLAGRVxFdead_60'
#1	WT_30'	0.729985	5.00512e+06	1.00712e+07	56867944	1	5.00512e+06	64.5444		#1	100	84.0148	91.6992
	WT_60'	0.725422	7.57611e+06	1.32771e+07	55559423	0.97699	7.75454e+06	100		#2	100	70.4886	75.6246
	WT_60'_FCCP				58470606	1.02818				#3	100	96.7132	101.662
	FLAGLpPIP_30'	0.716056	4.94732e+06	1.01446e+07	59675184	1.04936	4.71459e+06	60.7978		Mean	100	83.7389	89.662
	FLAGLpPIP_60'	0.717467	5.40609e+06	1.03848e+07	47188804	0.829796	6.51496e+06	84.0148		SD	0	13.1145	13.1378
	FLAGLpPIP_60'_FCCP				72533120	1.27547
	FLAGRVxFdead_30'	0.718164	6.41701e+06	1.23505e+07	72857400	1.28117	5.00872e+06	64.5908		Anova: Single Factor
	FLAGRVxFdead_60'	0.712525	1.07462e+07	1.76249e+07	85941240	1.51124	7.11085e+06	91.6992
	FLAGRVxFdead_60'_FCCP				89176798	1.56814				SUMMARY
#2	WT_30'	0.608504	1.16069e+07	3.07561e+07	50666168	1	1.16069e+07	60.4509		Groups	Count	Sum	Average	Variance
	WT_60'	0.605816	1.73621e+07	3.40733e+07	45815058	0.904253	1.92005e+07	100		WT_60'	3	300	100	0
	WT_60'_FCCP				54869941	1.08297				FLAGLpPIP_60'	3	251.217	83.7389	171.989
	FLAGLpPIP_30'	0.612659	1.2969e+07	3.06144e+07	61740360	1.21857	1.06428e+07	55.4297		FLAGRVxFdead_60'	3	268.986	89.662	172.601
	FLAGLpPIP_60'	0.611437	1.70521e+07	3.71627e+07	63835668	1.25993	1.35342e+07	70.4886
	FLAGLpPIP_60'_FCCP				63630952	1.25589
	FLAGRVxFdead_30'	0.607283	1.28299e+07	3.35379e+07	75359185	1.48737	8.62589e+06	44.9253		ANOVA
	FLAGRVxFdead_60'	0.608504	1.56353e+07	3.09638e+07	54556736	1.07679	1.45203e+07	75.6246		Source of Variation	SS	df	MS	F	P-value	F crit
	FLAGRVxFdead_60'_FCCP				81258517	1.6038				Between Groups	406.382	2	203.191	1.76898	0.248935	5.14325
#3	WT_30'	0.590854	6.34342e+06	1.21458e+07	48750676	1	6.34342e+06	52.1215		Within Groups	689.179	6	114.863
	WT_60'	0.586741	1.01009e+07	1.57123e+07	40460688	0.829951	1.21704e+07	100
	WT_60'_FCCP				40171206	0.824013				Total	1095.56	8
	FLAGLpPIP_30'	0.578998	7.82655e+06	1.34825e+07	34435520	0.70636	1.10801e+07	91.0412
	FLAGLpPIP_60'	0.577789	9.31221e+06	1.52992e+07	38569245	0.791153	1.17704e+07	96.7132		Multiple comparisons from Prism
	FLAGLpPIP_60'_FCCP				37765097	0.774658
	FLAGRVxFdead_30'	0.578998	5.28638e+06	1.07218e+07	28987821	0.594614	8.89045e+06	73.0495		Number of families	1
	FLAGRVxFdead_60'	0.579966	8.54093e+06	1.47856e+07	33652752	0.690303	1.23727e+07	101.662		Number of comparisons per family	3
	FLAGRVxFdead_60'_FCCP				27390055	0.561839				Alpha	0.05
										Šídák's multiple comparisons test	Mean Diff.	95.00% CI of diff.	Below threshold?	Summary	Adjusted P Value
										FLAGLpPIP_60' vs. WT_60'	-16.26	-44.89 to 12.37	No	ns	0.3675
										FLAGRVxFdead_60' vs. WT_60'	-10.34	-38.97 to 18.29	No	ns	0.7084
										FLAGLpPIP_60' vs. FLAGRVxFdead_60'	-5.923	-34.56 to 22.71	No	ns	0.9244

## Sheet: Fig 4I
Fig 4I: Import of [35S]-GC1.
		[35S]-GC1_raw			SDHA immunoblot		[35S]-GC1_normalised			% of WT_60'
Experiment	Sample	Relative Front	Adj. Volume (Int)	Volume (Int)	Adj. Volume (Int)	Normalisation factor	Normalised Adj.Volume (Int)_SDHA	% of WT_60'			WT_60'	FLAGLpPIP_60'	FLAGRVxFdead_60'
#1	WT_30'	0.787432	1.3299e+07	2.50589e+07	59781030	1	1.3299e+07	90.3471		#1	100	168.744	118.423
	WT_60'	0.783996	1.43957e+07	2.65768e+07	58464504	0.977978	1.47199e+07	100		#2	100	84.4053	82.1832
	WT_60'_FCCP				54597592	0.913293				#3	100	122.42	158.732
	FLAGLpPIP_30'	0.777723	1.33053e+07	2.60803e+07	43345512	0.725071	1.83503e+07	124.664		Mean	100	125.19	119.78
	FLAGLpPIP_60'	0.775871	1.59537e+07	2.76678e+07	38396698	0.642289	2.48389e+07	168.744		SD	0	42.2376	38.2924
	FLAGLpPIP_60'_FCCP				42928728	0.7181
	FLAGRVxFdead_30'	0.767157	1.27993e+07	2.45703e+07	57274336	0.958069	1.33595e+07	90.7583		Anova: Single Factor
	FLAGRVxFdead_60'	0.763726	1.71684e+07	2.94098e+07	58878064	0.984895	1.74317e+07	118.423
	FLAGRVxFdead_60'_FCCP				50082256	0.837762				SUMMARY
#2	WT_30'	0.727337	1.36277e+07	2.91372e+07	74179314	1	1.36277e+07	90.3869		Groups	Count	Sum	Average	Variance
	WT_60'	0.718154	1.29757e+07	2.68272e+07	63840852	0.860629	1.50771e+07	100		WT_60'	3	300	100	0
	WT_60'_FCCP				62908857	0.848065				FLAGLpPIP_60'	3	375.569	125.19	1784.02
	FLAGLpPIP_30'	0.714858	1.17406e+07	2.47237e+07	61234796	0.825497	1.42225e+07	94.3321		FLAGRVxFdead_60'	3	359.339	119.78	1466.31
	FLAGLpPIP_60'	0.706381	1.23363e+07	2.72093e+07	71908970	0.969394	1.27258e+07	84.4053
	FLAGLpPIP_60'_FCCP				88693990	1.19567
	FLAGRVxFdead_30'	0.697904	8.77881e+06	2.3048e+07	76734616	1.03445	8.48648e+06	56.2874		ANOVA
	FLAGRVxFdead_60'	0.701201	1.3825e+07	2.88311e+07	82765023	1.11574	1.23908e+07	82.1832		Source of Variation	SS	df	MS	F	P-value	F crit
	FLAGRVxFdead_60'_FCCP				90688456	1.22256				Between Groups	1055.02	2	527.511	0.486884	0.636871	5.14325
#3	WT_30'	0.607973	5.58439e+06	1.12754e+07	29941968	1	5.58439e+06	137.426		Within Groups	6500.66	6	1083.44
	WT_60'	0.6	5.20731e+06	1.02122e+07	38369440	1.28146	4.06357e+06	100
	WT_60'_FCCP				36883056	1.23182				Total	7555.68	8
	FLAGLpPIP_30'	0.596013	4.95497e+06	1.04292e+07	32602815	1.08887	4.55058e+06	111.985
	FLAGLpPIP_60'	0.594352	5.86296e+06	1.10766e+07	35288854	1.17857	4.97461e+06	122.42		Multiple comparisons from Prism
	FLAGLpPIP_60'_FCCP				37421865	1.24981
	FLAGRVxFdead_30'	0.585382	4.7046e+06	9.45485e+06	34184172	1.14168	4.12076e+06	101.407		Number of families	1
	FLAGRVxFdead_60'	0.587708	6.37905e+06	1.13129e+07	29611717	0.98897	6.45019e+06	158.732		Number of comparisons per family	3
	FLAGRVxFdead_60'_FCCP				25442508	0.849727				Alpha	0.05
										Šídák's multiple comparisons test	Mean Diff.	95.00% CI of diff.	Below threshold?	Summary	Adjusted P Value
										FLAGLpPIP_60' vs. WT_60'	25.19	-38.63 to 89.01	No	ns	0.6506
										FLAGRVxFdead_60' vs. WT_60'	19.78	-44.04 to 83.60	No	ns	0.7919
										FLAGLpPIP_60' vs. FLAGRVxFdead_60'	5.413	-58.41 to 69.23	No	ns	0.994
